# Supplementary material for: Escherichia coli monothiol glutaredoxin GrxD replenishes Fe-S clusters to the essential ErpA A-type carrier under low iron stress
Source: J Biol Chem. 2024 Jun 27;300(8):107506. doi: 10.1016/j.jbc.2024.107506 (PMC11327457; doi:10.1016/j.jbc.2024.107506)
Supplement: Dataset 1 [file mmc1.xlsx]

## Sheet: TOC
	Supplemental Dataset 1 - Table of contents			Table Colorcoding Legend
				Fe-S Protein	AcnB
Title:	WT (no BiPy) / WT (250 µM BiPy) Proteomic Dataset
Test Sample (Light):	250 µM BiPy treatment in wild-type E. coli cells (MG-1655-1)			Fe-S Cluster Cys Ligand	1.99
Control Sample (Heavy):	no BiPy treatment in wild-type E. coli cells (MG1655-1)
Tab	Description	Data Assocaitions
a.	Cysteine peptides quantified by IA-L/H reactivity profiling, corrected for ReDiMe protein abundance	Final Data
b.	Total protein abundance quantified by ReDiMe analysis (MS: Orbitrap Exploris 240)	Used to generate tab a.
c.	Cysteine peptides quantified by reactivity profiling using IA-L/H (aerobic purification - MS: Orbitrap Exploris 240)	Used to generate tab a.
Glossary for common legends in supplementary tables
Column Title	Description of Column Data
Uniprot ID	UniProt accession number
Protein Symbol	UniProt gene symbol
Protein Description	Protein name and description
Cys Position	Modified cystiene residue position in protein sequence
Cys Function	Known function of modified cysteine residue
Log2 L/H Ratio	Log2 light to heavy ratio caluclated from the Geo. Mean light to heavy ratio for an individual run
B#T#	Ratio values observed in multiple biological (B) /technical (T) replicates of sample preparation and mass spectrometry analysis
Avg.	Ratio average of the biological replicates
Peptide	Ratio for indicated peptide sequence
Protein	Ratio for protein of indicated peptide sequence
Corrected	Ratio for indicated peptide sequence upon correction of protein ratio
N	Sum of biological/technical replicates that contian a ratio value for a given peptide sequence
StdDev	Standard deviation of biological/technical replicates
SEM	Standard error of the measurment of biological/technical replicates
Conf.	Confidence of Log2 light to heavy ratio based on SEM value and N
	High = R>|1|, SEM/Avg < 0.5, n >1 or R<|1|, SEM < 0.5, n>1
	Medium = R>|1|, SEM/Avg 0.5-1.0, n >1 or R<|1|, SEM 0.5-1.0, n>1 or R = singleton, n>2
	Low = R>|1|, SEM/Avg >1.0, n >1 or R<|1|, SEM >1.0, n>1 or n = 1 or R = singleton, n=1 or 2

## Sheet: a. Corrected Peptide Data
Uniprot ID	Protein Symbol	Protein Description	Cys Position	Cys Function	log2 L/H Ratio
					Peptide	Conf.	Protein	Conf.	Corrected
P00561	thrA	Bifunctional aspartokinase/homoserine dehydrogenase 1 OS=Escherichia coli (strain K12) OX=83333 GN=thrA PE=1 SV=2	C755		6.64	Medium	-1.0275	High	7.6675
P37344	pspF	Psp operon transcriptional activator OS=Escherichia coli (strain K12) OX=83333 GN=pspF PE=1 SV=2	C146		6.64	Medium	-0.425	High	7.065
P0A9C9	glpX	Fructose-1,6-bisphosphatase 1 class 2 OS=Escherichia coli (strain K12) OX=83333 GN=glpX PE=1 SV=1	C111		6.64	Medium	-0.2225	High	6.8625
P37751	wbbK	Putative glycosyltransferase WbbK OS=Escherichia coli (strain K12) OX=83333 GN=wbbK PE=4 SV=1	C278		6.64	Medium	-0.1975	High	6.8375
P0A7Y4	rnhA	Ribonuclease HI OS=Escherichia coli (strain K12) OX=83333 GN=rnhA PE=1 SV=1	C133		0.1975	High	-6.64	Low	6.8375
P00887	aroH	Phospho-2-dehydro-3-deoxyheptonate aldolase, Trp-sensitive OS=Escherichia coli (strain K12) OX=83333 GN=aroH PE=1 SV=4	C281_OR_C285		6.64	Low	-0.1475	High	6.7875
P75767	ybhK	Putative gluconeogenesis factor OS=Escherichia coli (strain K12) OX=83333 GN=ybhK PE=1 SV=1	C66		6.64	Medium	0.07	High	6.57
P25666	htrL	Protein HtrL OS=Escherichia coli (strain K12) OX=83333 GN=htrL PE=2 SV=2	C265		6.64	Low	0.0925	High	6.5475
P62615	ispE	4-diphosphocytidyl-2-C-methyl-D-erythritol kinase OS=Escherichia coli (strain K12) OX=83333 GN=ispE PE=1 SV=1	C243		6.64	Medium	0.12	High	6.52
P0AE52	bcp	Peroxiredoxin Bcp OS=Escherichia coli (strain K12) OX=83333 GN=bcp PE=1 SV=1	C51		6.64	Medium	0.1725	High	6.4675
P0A7Y4	rnhA	Ribonuclease HI OS=Escherichia coli (strain K12) OX=83333 GN=rnhA PE=1 SV=1	C13		-0.215	High	-6.64	Low	6.425
P0A9P4	trxB	Thioredoxin reductase OS=Escherichia coli (strain K12) OX=83333 GN=trxB PE=1 SV=2	C106		6.64	Medium	0.315	High	6.325
P0ACQ4	oxyR	Hydrogen peroxide-inducible genes activator OS=Escherichia coli (strain K12) OX=83333 GN=oxyR PE=1 SV=1	C25		6.64	Medium	0.3425	High	6.2975
P0AA37	rluA	Dual-specificity RNA pseudouridine synthase RluA OS=Escherichia coli (strain K12) OX=83333 GN=rluA PE=1 SV=2	C128		-0.55	High	-6.64	Low	6.09
P03813	ygeA	Broad specificity amino-acid racemase YgeA OS=Escherichia coli (strain K12) OX=83333 GN=ygeA PE=1 SV=1	C166		6.64	Low	0.7225	High	5.9175
P75863	ycbX	Uncharacterized protein YcbX OS=Escherichia coli (strain K12) OX=83333 GN=ycbX PE=1 SV=1	C356_OR_C357_OR_C359		6.64	Low	0.76	High	5.88
P09546	putA	Bifunctional protein PutA OS=Escherichia coli (strain K12) OX=83333 GN=putA PE=1 SV=3	C924		6.64	Medium	0.835	High	5.805
P0A725	lpxC	UDP-3-O-acyl-N-acetylglucosamine deacetylase OS=Escherichia coli (strain K12) OX=83333 GN=lpxC PE=1 SV=1	C63_AND_C65		6.64	Medium	1.0225	High	5.6175
P39452	nrdE	Ribonucleoside-diphosphate reductase 2 subunit alpha OS=Escherichia coli (strain K12) OX=83333 GN=nrdE PE=2 SV=3	C8		6.64	Medium	1.1	High	5.54
P39452	nrdE	Ribonucleoside-diphosphate reductase 2 subunit alpha OS=Escherichia coli (strain K12) OX=83333 GN=nrdE PE=2 SV=3	C388		6.64	Medium	1.1	High	5.54
P39452	nrdE	Ribonucleoside-diphosphate reductase 2 subunit alpha OS=Escherichia coli (strain K12) OX=83333 GN=nrdE PE=2 SV=3	C415		6.64	Medium	1.1	High	5.54
P39452	nrdE	Ribonucleoside-diphosphate reductase 2 subunit alpha OS=Escherichia coli (strain K12) OX=83333 GN=nrdE PE=2 SV=3	C709_AND_C712		6.64	Medium	1.1	High	5.54
P39452	nrdE	Ribonucleoside-diphosphate reductase 2 subunit alpha OS=Escherichia coli (strain K12) OX=83333 GN=nrdE PE=2 SV=3	C709		6.64	Medium	1.1	High	5.54
P05706	srlB	PTS system glucitol/sorbitol-specific EIIA component OS=Escherichia coli (strain K12) OX=83333 GN=srlB PE=1 SV=1	C40_OR_C44		6.64	Medium	1.2875	High	5.3525
P15031	fecE	Fe(3+) dicitrate transport ATP-binding protein FecE OS=Escherichia coli (strain K12) OX=83333 GN=fecE PE=2 SV=1	C205		6.64	Medium	1.32	High	5.32
Q46802	uacR	Putative uric acid sigma-54-dependent transcriptional regulator UacR OS=Escherichia coli (strain K12) OX=83333 GN=uacR PE=4 SV=1	C93		6.64	Medium	1.39	High	5.25
Q46802	uacR	Putative uric acid sigma-54-dependent transcriptional regulator UacR OS=Escherichia coli (strain K12) OX=83333 GN=uacR PE=4 SV=1	C84		6.64	Medium	1.39	High	5.25
P69922	fucI	L-fucose isomerase OS=Escherichia coli (strain K12) OX=83333 GN=fucI PE=1 SV=1	C49		6.64	Medium	1.425	High	5.215
P13039	fes	Enterochelin esterase OS=Escherichia coli (strain K12) OX=83333 GN=fes PE=1 SV=2	C379		6.64	Medium	1.9275	High	4.7125
P77522	sufB	FeS cluster assembly protein SufB OS=Escherichia coli (strain K12) OX=83333 GN=sufB PE=1 SV=2	C467		6.64	Medium	2.085	High	4.555
P33650	feoB	Fe(2+) transporter FeoB OS=Escherichia coli (strain K12) OX=83333 GN=feoB PE=1 SV=1	C763		6.64	Medium	2.2025	High	4.4375
Q59385	copA	Copper-exporting P-type ATPase OS=Escherichia coli (strain K12) OX=83333 GN=copA PE=1 SV=4	C14_OR_C17	Copper (C14), Copper (C17)	6.64	Medium	2.5325	High	4.1075
P0AB24	efeO	Iron uptake system component EfeO OS=Escherichia coli (strain K12) OX=83333 GN=efeO PE=1 SV=1	C103		5.985	High	1.97	High	4.015
P0AF63	nsrR	HTH-type transcriptional repressor NsrR OS=Escherichia coli (strain K12) OX=83333 GN=nsrR PE=3 SV=1	C102	Iron-sulfur (2Fe-2S) (C102)	2.902	High	-0.3375	Medium	3.2395
P31979	nuoF	NADH-quinone oxidoreductase subunit F OS=Escherichia coli (strain K12) OX=83333 GN=nuoF PE=1 SV=3	C398	Iron-sulfur (4Fe-4S) (C398)	2.45833	High	-0.575	High	3.03333
P31979	nuoF	NADH-quinone oxidoreductase subunit F OS=Escherichia coli (strain K12) OX=83333 GN=nuoF PE=1 SV=3	C180		2.38667	High	-0.575	High	2.96167
P0A6L4	nanA	N-acetylneuraminate lyase OS=Escherichia coli (strain K12) OX=83333 GN=nanA PE=1 SV=2	C82		3.04667	High	0.16	High	2.88667
P0AE78	corC	Magnesium and cobalt efflux protein CorC OS=Escherichia coli (strain K12) OX=83333 GN=corC PE=1 SV=1	C91		1.835	High	-0.7875	High	2.6225
P0A6T3	galK	Galactokinase OS=Escherichia coli (strain K12) OX=83333 GN=galK PE=1 SV=2	C382		2.29333	High	-0.27	High	2.56333
P31979	nuoF	NADH-quinone oxidoreductase subunit F OS=Escherichia coli (strain K12) OX=83333 GN=nuoF PE=1 SV=3	C388		1.86833	High	-0.575	High	2.44333
P21893	recJ	Single-stranded-DNA-specific exonuclease RecJ OS=Escherichia coli (strain K12) OX=83333 GN=recJ PE=1 SV=2	C309		1.78	Low	-0.6125	High	2.3925
P0AFD1	nuoE	NADH-quinone oxidoreductase subunit E OS=Escherichia coli (strain K12) OX=83333 GN=nuoE PE=1 SV=1	C92_OR_C97	Iron-sulfur (2Fe-2S) (C92), Iron-sulfur (2Fe-2S) (C97)	1.32833	High	-1.0375	High	2.36583
P69228	baeR	Transcriptional regulatory protein BaeR OS=Escherichia coli (strain K12) OX=83333 GN=baeR PE=1 SV=1	C109		0.263333	High	-2.085	Medium	2.34833
P33602	nuoG	NADH-quinone oxidoreductase subunit G OS=Escherichia coli (strain K12) OX=83333 GN=nuoG PE=1 SV=4	C67	Iron-sulfur (2Fe-2S) (C67)	0.881667	High	-1.44	High	2.32167
P0A8H8	yacG	DNA gyrase inhibitor YacG OS=Escherichia coli (strain K12) OX=83333 GN=yacG PE=1 SV=1	C12	Zinc"; (C12)	2.10667	High	-0.1775	High	2.28417
P0A9R4	fdx	2Fe-2S ferredoxin OS=Escherichia coli (strain K12) OX=83333 GN=fdx PE=1 SV=2	C42	Iron-sulfur (2Fe-2S)"; (C42)	1.29	High	-0.9775	High	2.2675
P09373	pflB	Formate acetyltransferase 1 OS=Escherichia coli (strain K12) OX=83333 GN=pflB PE=1 SV=2	C419_OR_C420		2.6675	High	0.4275	High	2.24
P11454	entF	Enterobactin synthase component F OS=Escherichia coli (strain K12) OX=83333 GN=entF PE=1 SV=3	C721_OR_C731		6.64	Medium	4.4275	High	2.2125
P11454	entF	Enterobactin synthase component F OS=Escherichia coli (strain K12) OX=83333 GN=entF PE=1 SV=3	C1269		6.64	Medium	4.4275	High	2.2125
P33602	nuoG	NADH-quinone oxidoreductase subunit G OS=Escherichia coli (strain K12) OX=83333 GN=nuoG PE=1 SV=4	C263	Iron-sulfur (4Fe-4S) 3 (C263)	0.728333	High	-1.44	High	2.16833
P77756	queC	7-cyano-7-deazaguanine synthase OS=Escherichia coli (strain K12) OX=83333 GN=queC PE=1 SV=1	C197	Zinc (C197)	2.46	High	0.3	High	2.16
P31979	nuoF	NADH-quinone oxidoreductase subunit F OS=Escherichia coli (strain K12) OX=83333 GN=nuoF PE=1 SV=3	C89		1.48167	High	-0.575	High	2.05667
P0A828	smg	Protein Smg OS=Escherichia coli (strain K12) OX=83333 GN=smg PE=3 SV=1	C85		-0.448333	High	-2.46	High	2.01167
P0A996	glpC	Anaerobic glycerol-3-phosphate dehydrogenase subunit C OS=Escherichia coli (strain K12) OX=83333 GN=glpC PE=1 SV=1	C369_AND_C372		-0.793333	High	-2.8025	High	2.00917
P0A9R4	fdx	2Fe-2S ferredoxin OS=Escherichia coli (strain K12) OX=83333 GN=fdx PE=1 SV=2	C87	Iron-sulfur (2Fe-2S) (C87)	1.00333	High	-0.9775	High	1.98083
P0A828	smg	Protein Smg OS=Escherichia coli (strain K12) OX=83333 GN=smg PE=3 SV=1	C78		-0.528333	High	-2.46	High	1.93167
P06715	gor	Glutathione reductase OS=Escherichia coli (strain K12) OX=83333 GN=gor PE=1 SV=1	C42_OR_C47		1.9225	High	0.0175	High	1.905
P62620	ispG	4-hydroxy-3-methylbut-2-en-1-yl diphosphate synthase (flavodoxin) OS=Escherichia coli (strain K12) OX=83333 GN=ispG PE=1 SV=1	C305	Iron-sulfur (4Fe-4S) (C305)	1.65	Low	-0.205	High	1.855
P62620	ispG	4-hydroxy-3-methylbut-2-en-1-yl diphosphate synthase (flavodoxin) OS=Escherichia coli (strain K12) OX=83333 GN=ispG PE=1 SV=1	C124		1.62667	High	-0.205	High	1.83167
P77433	ykgG	Uncharacterized protein YkgG OS=Escherichia coli (strain K12) OX=83333 GN=ykgG PE=3 SV=2	C107		-0.526667	Medium	-2.3275	High	1.80083
P0A6H1	clpX	ATP-dependent Clp protease ATP-binding subunit ClpX OS=Escherichia coli (strain K12) OX=83333 GN=clpX PE=1 SV=2	C44		1.81833	High	0.0175	High	1.80083
P07014	sdhB	Succinate dehydrogenase iron-sulfur subunit OS=Escherichia coli (strain K12) OX=83333 GN=sdhB PE=1 SV=1	C60	Iron-sulfur (2Fe-2S)"; (C60)	-0.7	High	-2.475	High	1.775
P62623	ispH	4-hydroxy-3-methylbut-2-enyl diphosphate reductase OS=Escherichia coli (strain K12) OX=83333 GN=ispH PE=1 SV=1	C197	Iron-sulfur (4Fe-4S) (C197)	1.45333	High	-0.2975	High	1.75083
P68567	rsmJ	Ribosomal RNA small subunit methyltransferase J OS=Escherichia coli (strain K12) OX=83333 GN=rsmJ PE=1 SV=1	C4		-0.18	High	-1.9075	High	1.7275
P0ADE8	ygfZ	tRNA-modifying protein YgfZ OS=Escherichia coli (strain K12) OX=83333 GN=ygfZ PE=1 SV=2	C63		2.24667	High	0.565	High	1.68167
P77433	ykgG	Uncharacterized protein YkgG OS=Escherichia coli (strain K12) OX=83333 GN=ykgG PE=3 SV=2	C196		-0.65	High	-2.3275	High	1.6775
P00547	thrB	Homoserine kinase OS=Escherichia coli (strain K12) OX=83333 GN=thrB PE=1 SV=2	C298		0.448333	High	-1.1925	High	1.64083
P11454	entF	Enterobactin synthase component F OS=Escherichia coli (strain K12) OX=83333 GN=entF PE=1 SV=3	C890		6.045	High	4.4275	High	1.6175
P21369	pncA	Nicotinamidase OS=Escherichia coli (strain K12) OX=83333 GN=pncA PE=1 SV=1	C156		1.62333	High	0.01	High	1.61333
P64554	queE	7-carboxy-7-deazaguanine synthase OS=Escherichia coli (strain K12) OX=83333 GN=queE PE=3 SV=1	C115		0.845	High	-0.7625	High	1.6075
P0AGF6	tdcB	L-threonine dehydratase catabolic TdcB OS=Escherichia coli (strain K12) OX=83333 GN=tdcB PE=1 SV=1	C118		-1.73833	High	-3.34	High	1.60167
P25906	pdxI	Pyridoxine 4-dehydrogenase OS=Escherichia coli (strain K12) OX=83333 GN=pdxI PE=1 SV=1	C180		0.611667	High	-0.965	Medium	1.57667
P0AFD1	nuoE	NADH-quinone oxidoreductase subunit E OS=Escherichia coli (strain K12) OX=83333 GN=nuoE PE=1 SV=1	C92_AND_C97	Iron-sulfur (2Fe-2S) (C92), Iron-sulfur (2Fe-2S) (C97)	0.51	High	-1.0375	High	1.5475
P13039	fes	Enterochelin esterase OS=Escherichia coli (strain K12) OX=83333 GN=fes PE=1 SV=2	C157		3.46	High	1.9275	High	1.5325
P60716	lipA	Lipoyl synthase OS=Escherichia coli (strain K12) OX=83333 GN=lipA PE=1 SV=1	C152		0.166667	High	-1.365	High	1.53167
P0AB71	fbaA	Fructose-bisphosphate aldolase class 2 OS=Escherichia coli (strain K12) OX=83333 GN=fbaA PE=1 SV=2	C158		1.684	High	0.2	High	1.484
P77433	ykgG	Uncharacterized protein YkgG OS=Escherichia coli (strain K12) OX=83333 GN=ykgG PE=3 SV=2	C47		-0.8475	Medium	-2.3275	High	1.48
P0ABE2	bolA	DNA-binding transcriptional regulator BolA OS=Escherichia coli (strain K12) OX=83333 GN=bolA PE=1 SV=1	C98		0.498333	High	-0.975	High	1.47333
P0A910	ompA	Outer membrane protein A OS=Escherichia coli (strain K12) OX=83333 GN=ompA PE=1 SV=1	C311		1.455	High	-0.0125	High	1.4675
P60716	lipA	Lipoyl synthase OS=Escherichia coli (strain K12) OX=83333 GN=lipA PE=1 SV=1	C301		0.0933333	High	-1.365	High	1.45833
P24188	trhO	tRNA uridine(34) hydroxylase OS=Escherichia coli (strain K12) OX=83333 GN=trhO PE=1 SV=2	C285		1.6	High	0.1575	High	1.4425
P62620	ispG	4-hydroxy-3-methylbut-2-en-1-yl diphosphate synthase (flavodoxin) OS=Escherichia coli (strain K12) OX=83333 GN=ispG PE=1 SV=1	C104		1.23	High	-0.205	High	1.435
P0AEI1	miaB	tRNA-2-methylthio-N(6)-dimethylallyladenosine synthase OS=Escherichia coli (strain K12) OX=83333 GN=miaB PE=1 SV=1	C157	Iron-sulfur (4Fe-4S-S-AdoMet) (C157)	0.191667	High	-1.2425	High	1.43417
P32162	yiiS	UPF0381 protein YiiS OS=Escherichia coli (strain K12) OX=83333 GN=yiiS PE=1 SV=1	C13_OR_C26		1.57	High	0.1425	High	1.4275
P76539	ypeA	Acetyltransferase YpeA OS=Escherichia coli (strain K12) OX=83333 GN=ypeA PE=1 SV=2	C21		0.39	High	-1.03	High	1.42
P64530	rcnR	Transcriptional repressor RcnR OS=Escherichia coli (strain K12) OX=83333 GN=rcnR PE=1 SV=1	C35		0.326667	High	-1.08	High	1.40667
P62623	ispH	4-hydroxy-3-methylbut-2-enyl diphosphate reductase OS=Escherichia coli (strain K12) OX=83333 GN=ispH PE=1 SV=1	C12	Iron-sulfur (4Fe-4S) (C12)	1.1	High	-0.2975	High	1.3975
P36562	cobT	Nicotinate-nucleotide--dimethylbenzimidazole phosphoribosyltransferase OS=Escherichia coli (strain K12) OX=83333 GN=cobT PE=3 SV=3	C158		0.265	High	-1.1275	High	1.3925
P0AC33	fumA	Fumarate hydratase class I, aerobic OS=Escherichia coli (strain K12) OX=83333 GN=fumA PE=1 SV=2	C502		-1.322	High	-2.6975	High	1.3755
P62623	ispH	4-hydroxy-3-methylbut-2-enyl diphosphate reductase OS=Escherichia coli (strain K12) OX=83333 GN=ispH PE=1 SV=1	C96	Iron-sulfur (4Fe-4S) (C96)	1.07667	High	-0.2975	High	1.37417
P36979	rlmN	Dual-specificity RNA methyltransferase RlmN OS=Escherichia coli (strain K12) OX=83333 GN=rlmN PE=1 SV=1	C355		0.928	High	-0.43	High	1.358
P0A9R4	fdx	2Fe-2S ferredoxin OS=Escherichia coli (strain K12) OX=83333 GN=fdx PE=1 SV=2	C13		0.366667	High	-0.9775	High	1.34417
P13024	fdhE	Protein FdhE OS=Escherichia coli (strain K12) OX=83333 GN=fdhE PE=1 SV=2	C229_AND_C232		0.595	High	-0.7375	High	1.3325
P37146	nrdF	Ribonucleoside-diphosphate reductase 2 subunit beta OS=Escherichia coli (strain K12) OX=83333 GN=nrdF PE=1 SV=2	C255		3.982	High	2.6625	High	1.3195
P37745	rfbC	dTDP-4-dehydrorhamnose 3,5-epimerase OS=Escherichia coli (strain K12) OX=83333 GN=rfbC PE=1 SV=1	C144_OR_C147		1.15	High	-0.1625	High	1.3125
P75780	fiu	Catecholate siderophore receptor Fiu OS=Escherichia coli (strain K12) OX=83333 GN=fiu PE=1 SV=1	C481		6.64	Medium	5.3775	High	1.2625
Q46939	yqeF	Probable acetyl-CoA acetyltransferase OS=Escherichia coli (strain K12) OX=83333 GN=yqeF PE=3 SV=2	C88		0.36	High	-0.895	High	1.255
P0AAH0	pstB	Phosphate import ATP-binding protein PstB OS=Escherichia coli (strain K12) OX=83333 GN=pstB PE=1 SV=2	C47		0.655	High	-0.6	High	1.255
P0A996	glpC	Anaerobic glycerol-3-phosphate dehydrogenase subunit C OS=Escherichia coli (strain K12) OX=83333 GN=glpC PE=1 SV=1	C244		-1.5575	High	-2.8025	High	1.245
P0A6P1	tsf	Elongation factor Ts OS=Escherichia coli (strain K12) OX=83333 GN=tsf PE=1 SV=2	C78		1.02667	High	-0.2025	High	1.22917
P0AG14	sohB	Probable protease SohB OS=Escherichia coli (strain K12) OX=83333 GN=sohB PE=1 SV=1	C185		1.006	High	-0.2225	High	1.2285
P64554	queE	7-carboxy-7-deazaguanine synthase OS=Escherichia coli (strain K12) OX=83333 GN=queE PE=3 SV=1	C31_OR_C35_OR_C38	Iron-sulfur (4Fe-4S-S-AdoMet) (C31), Iron-sulfur (4Fe-4S-S-AdoMet) (C35), Iron-sulfur (4Fe-4S-S-AdoMet) (C38)	0.456667	High	-0.7625	High	1.21917
P0AEI4	rimO	Ribosomal protein S12 methylthiotransferase RimO OS=Escherichia coli (strain K12) OX=83333 GN=rimO PE=1 SV=1	C150	Iron-sulfur (4Fe-4S-S-AdoMet) (C150)	0.633333	High	-0.58	High	1.21333
P36683	acnB	Aconitate hydratase B OS=Escherichia coli (strain K12) OX=83333 GN=acnB PE=1 SV=3	C710	Iron-sulfur (4Fe-4S) (C710)	-0.328333	High	-1.54	High	1.21167
P0A910	ompA	Outer membrane protein A OS=Escherichia coli (strain K12) OX=83333 GN=ompA PE=1 SV=1	C323		1.17167	High	-0.0125	High	1.18417
P00561	thrA	Bifunctional aspartokinase/homoserine dehydrogenase 1 OS=Escherichia coli (strain K12) OX=83333 GN=thrA PE=1 SV=2	C217		0.156667	High	-1.0275	High	1.18417
P08142	ilvB	Acetolactate synthase isozyme 1 large subunit OS=Escherichia coli (strain K12) OX=83333 GN=ilvB PE=1 SV=1	C359		-0.385	High	-1.5675	High	1.1825
P0A8T7	rpoC	DNA-directed RNA polymerase subunit beta' OS=Escherichia coli (strain K12) OX=83333 GN=rpoC PE=1 SV=1	C88	Zinc 1 (C88)	1.02667	High	-0.155	High	1.18167
P33599	nuoC	NADH-quinone oxidoreductase subunit C/D OS=Escherichia coli (strain K12) OX=83333 GN=nuoC PE=1 SV=3	C277		0.101667	High	-1.055	High	1.15667
P60785	lepA	Elongation factor 4 OS=Escherichia coli (strain K12) OX=83333 GN=lepA PE=1 SV=1	C28		1.38167	High	0.235	High	1.14667
P52643	ldhA	D-lactate dehydrogenase OS=Escherichia coli (strain K12) OX=83333 GN=ldhA PE=1 SV=1	C45_OR_C49		1.65	High	0.505	High	1.145
P32176	fdoG	Formate dehydrogenase-O major subunit OS=Escherichia coli (strain K12) OX=83333 GN=fdoG PE=1 SV=5	C618		-1.03333	High	-2.155	High	1.12167
P0A8T7	rpoC	DNA-directed RNA polymerase subunit beta' OS=Escherichia coli (strain K12) OX=83333 GN=rpoC PE=1 SV=1	C85	Zinc 1 (C85)	0.965	High	-0.155	High	1.12
P22333	add	Adenosine deaminase OS=Escherichia coli (strain K12) OX=83333 GN=add PE=3 SV=2	C76		1.47667	High	0.3675	High	1.10917
P76536	yfeX	Dye-decolorizing peroxidase YfeX OS=Escherichia coli (strain K12) OX=83333 GN=yfeX PE=1 SV=2	C120		0.936667	High	-0.1675	High	1.10417
P0A6W9	gshA	Glutamate--cysteine ligase OS=Escherichia coli (strain K12) OX=83333 GN=gshA PE=1 SV=1	C223		1.32	High	0.225	High	1.095
P76558	maeB	NADP-dependent malic enzyme OS=Escherichia coli (strain K12) OX=83333 GN=maeB PE=1 SV=1	C219		0.843333	High	-0.24	High	1.08333
P0A879	trpB	Tryptophan synthase beta chain OS=Escherichia coli (strain K12) OX=83333 GN=trpB PE=1 SV=2	C170		0.198333	High	-0.885	High	1.08333
P33599	nuoC	NADH-quinone oxidoreductase subunit C/D OS=Escherichia coli (strain K12) OX=83333 GN=nuoC PE=1 SV=3	C480		0.0233333	High	-1.055	High	1.07833
P0AFC7	nuoB	NADH-quinone oxidoreductase subunit B OS=Escherichia coli (strain K12) OX=83333 GN=nuoB PE=1 SV=1	C102		-0.0533333	High	-1.1225	High	1.06917
P0A9Q5	accD	Acetyl-coenzyme A carboxylase carboxyl transferase subunit beta OS=Escherichia coli (strain K12) OX=83333 GN=accD PE=1 SV=1	C154_AND_C158		1.13167	High	0.0775	High	1.05417
P39829	garD	Galactarate dehydratase (L-threo-forming) OS=Escherichia coli (strain K12) OX=83333 GN=garD PE=1 SV=2	C215		-2.43167	High	-3.48	High	1.04833
P13039	fes	Enterochelin esterase OS=Escherichia coli (strain K12) OX=83333 GN=fes PE=1 SV=2	C92		2.975	High	1.9275	High	1.0475
P0A890	tusA	Sulfur carrier protein TusA OS=Escherichia coli (strain K12) OX=83333 GN=tusA PE=1 SV=1	C56		0.538333	High	-0.505	High	1.04333
P0AF18	nagA	N-acetylglucosamine-6-phosphate deacetylase OS=Escherichia coli (strain K12) OX=83333 GN=nagA PE=1 SV=1	C32		1.205	Medium	0.1625	High	1.0425
P21893	recJ	Single-stranded-DNA-specific exonuclease RecJ OS=Escherichia coli (strain K12) OX=83333 GN=recJ PE=1 SV=2	C344		0.373333	High	-0.6125	High	0.985833
P0A9W0	ulaR	HTH-type transcriptional regulator UlaR OS=Escherichia coli (strain K12) OX=83333 GN=ulaR PE=1 SV=1	C101		1.72	High	0.755	High	0.965
P0ADE8	ygfZ	tRNA-modifying protein YgfZ OS=Escherichia coli (strain K12) OX=83333 GN=ygfZ PE=1 SV=2	C228		1.52667	High	0.565	High	0.961667
P0AD05	yecA	Uncharacterized protein YecA OS=Escherichia coli (strain K12) OX=83333 GN=yecA PE=4 SV=1	C207_OR_C209		1.07667	High	0.12	High	0.956667
P0A729	yceF	7-methyl-GTP pyrophosphatase OS=Escherichia coli (strain K12) OX=83333 GN=yceF PE=1 SV=1	C72		1.686	High	0.76	High	0.926
P0AES0	gss	Bifunctional glutathionylspermidine synthetase/amidase OS=Escherichia coli (strain K12) OX=83333 GN=gss PE=1 SV=1	C59		0.615	High	-0.31	High	0.925
P06987	hisB	Histidine biosynthesis bifunctional protein HisB OS=Escherichia coli (strain K12) OX=83333 GN=hisB PE=1 SV=1	C265		1.35167	High	0.4275	High	0.924167
P0A6B4	alr	Alanine racemase, biosynthetic OS=Escherichia coli (strain K12) OX=83333 GN=alr PE=1 SV=1	C307		0.848	High	-0.075	High	0.923
P09323	nagE	PTS system N-acetylglucosamine-specific EIICBA component OS=Escherichia coli (strain K12) OX=83333 GN=nagE PE=1 SV=1	C619		0.29	High	-0.6325	High	0.9225
P08142	ilvB	Acetolactate synthase isozyme 1 large subunit OS=Escherichia coli (strain K12) OX=83333 GN=ilvB PE=1 SV=1	C298		-0.651667	High	-1.5675	High	0.915833
P0A6Z1	hscA	Chaperone protein HscA OS=Escherichia coli (strain K12) OX=83333 GN=hscA PE=1 SV=1	C448		0.0333333	High	-0.8675	High	0.900833
P0AC33	fumA	Fumarate hydratase class I, aerobic OS=Escherichia coli (strain K12) OX=83333 GN=fumA PE=1 SV=2	C105	Iron-sulfur (4Fe-4S) (C105)	-1.81167	High	-2.6975	High	0.885833
P0A6W9	gshA	Glutamate--cysteine ligase OS=Escherichia coli (strain K12) OX=83333 GN=gshA PE=1 SV=1	C164		1.10833	High	0.225	High	0.883333
P0AC41	sdhA	Succinate dehydrogenase flavoprotein subunit OS=Escherichia coli (strain K12) OX=83333 GN=sdhA PE=1 SV=1	C303		-1.06833	High	-1.95	High	0.881667
P0AAH0	pstB	Phosphate import ATP-binding protein PstB OS=Escherichia coli (strain K12) OX=83333 GN=pstB PE=1 SV=2	C181		0.276667	High	-0.6	High	0.876667
P45544	frlR	Probable fructoselysine utilization operon transcriptional repressor OS=Escherichia coli (strain K12) OX=83333 GN=frlR PE=1 SV=2	C117		0.31	High	-0.555	High	0.865
P0ACQ4	oxyR	Hydrogen peroxide-inducible genes activator OS=Escherichia coli (strain K12) OX=83333 GN=oxyR PE=1 SV=1	C208		1.195	High	0.3425	High	0.8525
P0ADF6	edd	Phosphogluconate dehydratase OS=Escherichia coli (strain K12) OX=83333 GN=edd PE=1 SV=1	C112		1.31	High	0.4575	High	0.8525
P0A8N3	lysS	Lysine--tRNA ligase OS=Escherichia coli (strain K12) OX=83333 GN=lysS PE=1 SV=2	C140		0.8075	High	-0.0425	High	0.85
P45395	kdsD	Arabinose 5-phosphate isomerase KdsD OS=Escherichia coli (strain K12) OX=83333 GN=kdsD PE=1 SV=1	C26		1.04	High	0.1975	High	0.8425
P0A996	glpC	Anaerobic glycerol-3-phosphate dehydrogenase subunit C OS=Escherichia coli (strain K12) OX=83333 GN=glpC PE=1 SV=1	C384		-1.97167	High	-2.8025	High	0.830833
P0A9M5	gpt	Xanthine-guanine phosphoribosyltransferase OS=Escherichia coli (strain K12) OX=83333 GN=gpt PE=1 SV=1	C59		0.65	Medium	-0.1725	High	0.8225
P0A8T7	rpoC	DNA-directed RNA polymerase subunit beta' OS=Escherichia coli (strain K12) OX=83333 GN=rpoC PE=1 SV=1	C198		0.666667	High	-0.155	High	0.821667
P0AC41	sdhA	Succinate dehydrogenase flavoprotein subunit OS=Escherichia coli (strain K12) OX=83333 GN=sdhA PE=1 SV=1	C257		-1.13333	High	-1.95	High	0.816667
P0AEI1	miaB	tRNA-2-methylthio-N(6)-dimethylallyladenosine synthase OS=Escherichia coli (strain K12) OX=83333 GN=miaB PE=1 SV=1	C83	Iron-sulfur (4Fe-4S) (C83)	-0.426667	High	-1.2425	High	0.815833
P25553	aldA	Lactaldehyde dehydrogenase OS=Escherichia coli (strain K12) OX=83333 GN=aldA PE=1 SV=2	C285_AND_C287		1.28	High	0.465	High	0.815
P0A8T7	rpoC	DNA-directed RNA polymerase subunit beta' OS=Escherichia coli (strain K12) OX=83333 GN=rpoC PE=1 SV=1	C517		0.656667	High	-0.155	High	0.811667
P0AA31	yedF	Putative sulfur carrier protein YedF OS=Escherichia coli (strain K12) OX=83333 GN=yedF PE=1 SV=1	C43		-0.576667	High	-1.375	High	0.798333
P0A763	ndk	Nucleoside diphosphate kinase OS=Escherichia coli (strain K12) OX=83333 GN=ndk PE=1 SV=2	C139		-0.0233333	High	-0.815	High	0.791667
P0AEI1	miaB	tRNA-2-methylthio-N(6)-dimethylallyladenosine synthase OS=Escherichia coli (strain K12) OX=83333 GN=miaB PE=1 SV=1	C12	Iron-sulfur (4Fe-4S) (C12)	-0.453333	High	-1.2425	High	0.789167
P36979	rlmN	Dual-specificity RNA methyltransferase RlmN OS=Escherichia coli (strain K12) OX=83333 GN=rlmN PE=1 SV=1	C132	Iron-sulfur (4Fe-4S-S-AdoMet) (C132)	0.351667	High	-0.43	High	0.781667
P38489	nfsB	Oxygen-insensitive NAD(P)H nitroreductase OS=Escherichia coli (strain K12) OX=83333 GN=nfsB PE=1 SV=1	C85		1.07333	High	0.2925	High	0.780833
P77667	sufA	Protein SufA OS=Escherichia coli (strain K12) OX=83333 GN=sufA PE=1 SV=1	C114_AND_C116	Iron-sulfur (2Fe-2S) (C114), Iron-sulfur (2Fe-2S) (C116)	4.81667	High	4.0375	High	0.779167
P0AC33	fumA	Fumarate hydratase class I, aerobic OS=Escherichia coli (strain K12) OX=83333 GN=fumA PE=1 SV=2	C474		-1.91833	High	-2.6975	High	0.779167
P0AD07	yecF	Uncharacterized protein YecF OS=Escherichia coli (strain K12) OX=83333 GN=yecF PE=4 SV=1	C21		0.565	High	-0.2075	High	0.7725
P08178	purM	Phosphoribosylformylglycinamidine cyclo-ligase OS=Escherichia coli (strain K12) OX=83333 GN=purM PE=1 SV=3	C49		0.034	High	-0.7325	High	0.7665
P30744	sdaB	L-serine dehydratase 2 OS=Escherichia coli (strain K12) OX=83333 GN=sdaB PE=2 SV=2	C454		-0.265	High	-1.02	High	0.755
P0AG55	rplF	50S ribosomal protein L6 OS=Escherichia coli (strain K12) OX=83333 GN=rplF PE=1 SV=2	C125		0.468333	High	-0.2775	High	0.745833
P0ABA6	atpG	ATP synthase gamma chain OS=Escherichia coli (strain K12) OX=83333 GN=atpG PE=1 SV=1	C113		0.843333	High	0.12	High	0.723333
P30744	sdaB	L-serine dehydratase 2 OS=Escherichia coli (strain K12) OX=83333 GN=sdaB PE=2 SV=2	C290		-0.296667	High	-1.02	High	0.723333
P0A6G3	pncC	Nicotinamide-nucleotide amidohydrolase PncC OS=Escherichia coli (strain K12) OX=83333 GN=pncC PE=1 SV=1	C30		1.735	High	1.015	High	0.72
P00561	thrA	Bifunctional aspartokinase/homoserine dehydrogenase 1 OS=Escherichia coli (strain K12) OX=83333 GN=thrA PE=1 SV=2	C223_AND_C235		-0.315	High	-1.0275	High	0.7125
P0AEI1	miaB	tRNA-2-methylthio-N(6)-dimethylallyladenosine synthase OS=Escherichia coli (strain K12) OX=83333 GN=miaB PE=1 SV=1	C49	Iron-sulfur (4Fe-4S) (C49)	-0.533333	High	-1.2425	High	0.709167
P52062	hemW	Heme chaperone HemW OS=Escherichia coli (strain K12) OX=83333 GN=hemW PE=1 SV=1	C265		0.248333	High	-0.46	High	0.708333
P0AAC0	uspE	Universal stress protein E OS=Escherichia coli (strain K12) OX=83333 GN=uspE PE=1 SV=2	C294		0.248	High	-0.455	High	0.703
P16456	selD	Selenide, water dikinase OS=Escherichia coli (strain K12) OX=83333 GN=selD PE=1 SV=1	C17_AND_C19		0.705	High	0.005	High	0.7
P0ADX1	yhfA	Protein YhfA OS=Escherichia coli (strain K12) OX=83333 GN=yhfA PE=1 SV=1	C113		0.576667	High	-0.12	High	0.696667
P27306	sthA	Soluble pyridine nucleotide transhydrogenase OS=Escherichia coli (strain K12) OX=83333 GN=sthA PE=1 SV=5	C45		0.0583333	High	-0.635	High	0.693333
P09394	glpQ	Glycerophosphodiester phosphodiesterase, periplasmic OS=Escherichia coli (strain K12) OX=83333 GN=glpQ PE=1 SV=2	C209		0.138333	High	-0.555	High	0.693333
P30744	sdaB	L-serine dehydratase 2 OS=Escherichia coli (strain K12) OX=83333 GN=sdaB PE=2 SV=2	C181		-0.33	High	-1.02	High	0.69
P77667	sufA	Protein SufA OS=Escherichia coli (strain K12) OX=83333 GN=sufA PE=1 SV=1	C114_OR_C116	Iron-sulfur (2Fe-2S) (C114), Iron-sulfur (2Fe-2S) (C116)	4.72667	High	4.0375	High	0.689167
P0AA97	yaeQ	Uncharacterized protein YaeQ OS=Escherichia coli (strain K12) OX=83333 GN=yaeQ PE=1 SV=1	C62		0.726667	High	0.04	High	0.686667
P06610	btuE	Thioredoxin/glutathione peroxidase BtuE OS=Escherichia coli (strain K12) OX=83333 GN=btuE PE=1 SV=1	C37		1.19333	High	0.51	High	0.683333
P14294	topB	DNA topoisomerase 3 OS=Escherichia coli (strain K12) OX=83333 GN=topB PE=1 SV=1	C246		0.33	High	-0.34	High	0.67
P15031	fecE	Fe(3+) dicitrate transport ATP-binding protein FecE OS=Escherichia coli (strain K12) OX=83333 GN=fecE PE=2 SV=1	C39		1.978	High	1.32	High	0.658
P60757	hisG	ATP phosphoribosyltransferase OS=Escherichia coli (strain K12) OX=83333 GN=hisG PE=1 SV=1	C168		1.10833	High	0.4575	High	0.650833
P32162	yiiS	UPF0381 protein YiiS OS=Escherichia coli (strain K12) OX=83333 GN=yiiS PE=1 SV=1	C8		0.791667	High	0.1425	High	0.649167
P0A817	metK	S-adenosylmethionine synthase OS=Escherichia coli (strain K12) OX=83333 GN=metK PE=1 SV=2	C240		0.65	High	0.0025	High	0.6475
P76361	yeeR	Inner membrane protein YeeR OS=Escherichia coli (strain K12) OX=83333 GN=yeeR PE=1 SV=2	C196		0.768333	High	0.13	High	0.638333
P21513	rne	Ribonuclease E OS=Escherichia coli (strain K12) OX=83333 GN=rne PE=1 SV=6	C407	Zinc; shared with dimeric partner (C407)	0.68	High	0.0425	High	0.6375
P0A7S3	rpsL	30S ribosomal protein S12 OS=Escherichia coli (strain K12) OX=83333 GN=rpsL PE=1 SV=2	C34		0.09	High	-0.54	High	0.63
P36683	acnB	Aconitate hydratase B OS=Escherichia coli (strain K12) OX=83333 GN=acnB PE=1 SV=3	C607		-0.925	High	-1.54	High	0.615
P52129	rnlA	mRNA endoribonuclease toxin LS OS=Escherichia coli (strain K12) OX=83333 GN=rnlA PE=1 SV=2	C247		-0.915	High	-1.53	High	0.615
P33599	nuoC	NADH-quinone oxidoreductase subunit C/D OS=Escherichia coli (strain K12) OX=83333 GN=nuoC PE=1 SV=3	C459		-0.443333	High	-1.055	High	0.611667
P0A9D4	cysE	Serine acetyltransferase OS=Escherichia coli (strain K12) OX=83333 GN=cysE PE=1 SV=1	C3		0.143333	High	-0.4675	High	0.610833
P07813	leuS	Leucine--tRNA ligase OS=Escherichia coli (strain K12) OX=83333 GN=leuS PE=1 SV=2	C159_OR_C175_OR_C176		0.48	Medium	-0.13	High	0.61
P0ACC3	erpA	Iron-sulfur cluster insertion protein ErpA OS=Escherichia coli (strain K12) OX=83333 GN=erpA PE=1 SV=1	C106_OR_C108	Iron-sulfur (C106), Iron-sulfur (C108)	-0.0916667	High	-0.69	High	0.598333
P76658	hldE	Bifunctional protein HldE OS=Escherichia coli (strain K12) OX=83333 GN=hldE PE=1 SV=1	C462		0.545	High	-0.0525	High	0.5975
P0AGL7	rsmE	Ribosomal RNA small subunit methyltransferase E OS=Escherichia coli (strain K12) OX=83333 GN=rsmE PE=1 SV=1	C139_OR_C142		0.706667	High	0.11	High	0.596667
P16095	sdaA	L-serine dehydratase 1 OS=Escherichia coli (strain K12) OX=83333 GN=sdaA PE=1 SV=3	C181		0.296667	High	-0.2975	High	0.594167
P32099	lplA	Lipoate-protein ligase A OS=Escherichia coli (strain K12) OX=83333 GN=lplA PE=1 SV=3	C312		-0.0833333	High	-0.67	High	0.586667
P65870	queD	6-carboxy-5,6,7,8-tetrahydropterin synthase OS=Escherichia coli (strain K12) OX=83333 GN=queD PE=1 SV=1	C112		0.158333	High	-0.425	High	0.583333
P0ACI0	rob	Right origin-binding protein OS=Escherichia coli (strain K12) OX=83333 GN=rob PE=1 SV=1	C147		0.47	High	-0.11	High	0.58
P0AAT6	rsfS	Ribosomal silencing factor RsfS OS=Escherichia coli (strain K12) OX=83333 GN=rsfS PE=1 SV=1	C36_OR_C40		0.135	High	-0.445	High	0.58
P69831	gatC	PTS system galactitol-specific EIIC component OS=Escherichia coli (strain K12) OX=83333 GN=gatC PE=1 SV=1	C36		0.746667	High	0.1675	High	0.579167
P0AC69	grxD	Glutaredoxin 4 OS=Escherichia coli (strain K12) OX=83333 GN=grxD PE=1 SV=1	C30_AND_C43	Iron-sulfur (2Fe-2S); shared with dimeric partner (C30)	-0.00166667	High	-0.58	High	0.578333
P0A953	fabB	3-oxoacyl-[acyl-carrier-protein] synthase 1 OS=Escherichia coli (strain K12) OX=83333 GN=fabB PE=1 SV=1	C194_AND_C199		0.622	High	0.045	High	0.577
P06709	birA	Bifunctional ligase/repressor BirA OS=Escherichia coli (strain K12) OX=83333 GN=birA PE=1 SV=1	C107		-0.368333	High	-0.9425	High	0.574167
P24232	hmp	Flavohemoprotein OS=Escherichia coli (strain K12) OX=83333 GN=hmp PE=1 SV=1	C389		1.67	High	1.1025	High	0.5675
P0AEI4	rimO	Ribosomal protein S12 methylthiotransferase RimO OS=Escherichia coli (strain K12) OX=83333 GN=rimO PE=1 SV=1	C17	Iron-sulfur (4Fe-4S) (C17)	-0.0166667	High	-0.58	High	0.563333
P77247	hxpB	Hexitol phosphatase B OS=Escherichia coli (strain K12) OX=83333 GN=hxpB PE=1 SV=1	C168		1.03	High	0.475	High	0.555
P77522	sufB	FeS cluster assembly protein SufB OS=Escherichia coli (strain K12) OX=83333 GN=sufB PE=1 SV=2	C448		2.63833	High	2.085	High	0.553333
P0ADS2	zapA	Cell division protein ZapA OS=Escherichia coli (strain K12) OX=83333 GN=zapA PE=1 SV=1	C19		0.658333	High	0.105	High	0.553333
P00936	cyaA	Adenylate cyclase OS=Escherichia coli (strain K12) OX=83333 GN=cyaA PE=1 SV=5	C174		0.81	High	0.26	High	0.55
P0A8V2	rpoB	DNA-directed RNA polymerase subunit beta OS=Escherichia coli (strain K12) OX=83333 GN=rpoB PE=1 SV=1	C764		0.376667	High	-0.17	High	0.546667
P64636	yrfG	GMP/IMP nucleotidase YrfG OS=Escherichia coli (strain K12) OX=83333 GN=yrfG PE=1 SV=1	C190		-0.188333	High	-0.7325	High	0.544167
P0A862	tpx	Thiol peroxidase OS=Escherichia coli (strain K12) OX=83333 GN=tpx PE=1 SV=2	C61		1.13833	High	0.5975	High	0.540833
P0A862	tpx	Thiol peroxidase OS=Escherichia coli (strain K12) OX=83333 GN=tpx PE=1 SV=2	C95		1.13667	High	0.5975	High	0.539167
P0A6R0	fabH	3-oxoacyl-[acyl-carrier-protein] synthase 3 OS=Escherichia coli (strain K12) OX=83333 GN=fabH PE=1 SV=1	C282		0.681667	High	0.1475	High	0.534167
P39407	yjjU	Uncharacterized protein YjjU OS=Escherichia coli (strain K12) OX=83333 GN=yjjU PE=3 SV=1	C29		1.05833	High	0.525	High	0.533333
P0AC33	fumA	Fumarate hydratase class I, aerobic OS=Escherichia coli (strain K12) OX=83333 GN=fumA PE=1 SV=2	C543		-2.165	High	-2.6975	High	0.5325
P0A7I0	prfA	Peptide chain release factor RF1 OS=Escherichia coli (strain K12) OX=83333 GN=prfA PE=1 SV=1	C201		0.306	High	-0.225	High	0.531
P0AAC8	iscA	Iron-binding protein IscA OS=Escherichia coli (strain K12) OX=83333 GN=iscA PE=1 SV=1	C99_AND_C101	Iron (C99), Iron (C101)	0.541667	High	0.015	High	0.526667
P23827	eco	Ecotin OS=Escherichia coli (strain K12) OX=83333 GN=eco PE=1 SV=1	C70		0.551667	High	0.035	High	0.516667
P0A9P0	lpdA	Dihydrolipoyl dehydrogenase OS=Escherichia coli (strain K12) OX=83333 GN=lpdA PE=1 SV=2	C45_AND_C50		0.288333	High	-0.2275	High	0.515833
P30744	sdaB	L-serine dehydratase 2 OS=Escherichia coli (strain K12) OX=83333 GN=sdaB PE=2 SV=2	C420		-0.505	High	-1.02	High	0.515
P0A870	talB	Transaldolase B OS=Escherichia coli (strain K12) OX=83333 GN=talB PE=1 SV=2	C239		1.01167	High	0.5025	High	0.509167
P05523	mutM	Formamidopyrimidine-DNA glycosylase OS=Escherichia coli (strain K12) OX=83333 GN=mutM PE=1 SV=3	C195		0.265	High	-0.2425	High	0.5075
P0A796	pfkA	ATP-dependent 6-phosphofructokinase isozyme 1 OS=Escherichia coli (strain K12) OX=83333 GN=pfkA PE=1 SV=1	C226		0.765	High	0.2575	High	0.5075
P24554	radA	DNA repair protein RadA OS=Escherichia coli (strain K12) OX=83333 GN=radA PE=1 SV=1	C163		0.782	High	0.2775	High	0.5045
P29208	menC	o-succinylbenzoate synthase OS=Escherichia coli (strain K12) OX=83333 GN=menC PE=1 SV=2	C110		-0.201667	High	-0.705	High	0.503333
P0A9B2	gapA	Glyceraldehyde-3-phosphate dehydrogenase A OS=Escherichia coli (strain K12) OX=83333 GN=gapA PE=1 SV=2	C150_OR_C154		0.898333	High	0.4	High	0.498333
P0A9M2	hpt	Hypoxanthine phosphoribosyltransferase OS=Escherichia coli (strain K12) OX=83333 GN=hpt PE=1 SV=1	C53		0.0283333	High	-0.47	High	0.498333
P0A6E1	aroL	Shikimate kinase 2 OS=Escherichia coli (strain K12) OX=83333 GN=aroL PE=1 SV=3	C174		-0.065	High	-0.56	High	0.495
P37747	glf	UDP-galactopyranose mutase OS=Escherichia coli (strain K12) OX=83333 GN=glf PE=1 SV=1	C45		0.4	High	-0.095	High	0.495
P29012	dadX	Alanine racemase, catabolic OS=Escherichia coli (strain K12) OX=83333 GN=dadX PE=2 SV=2	C185		0.0733333	High	-0.4175	High	0.490833
P09030	xthA	Exodeoxyribonuclease III OS=Escherichia coli (strain K12) OX=83333 GN=xthA PE=1 SV=4	C241		0.406667	High	-0.0775	High	0.484167
P0A6Q6	fabZ	3-hydroxyacyl-[acyl-carrier-protein] dehydratase FabZ OS=Escherichia coli (strain K12) OX=83333 GN=fabZ PE=1 SV=1	C145		0.476667	High	-0.0075	High	0.484167
P37671	yiaJ	DNA-binding transcriptional repressor YiaJ OS=Escherichia coli (strain K12) OX=83333 GN=yiaJ PE=1 SV=1	C222		0	High	-0.4825	Medium	0.4825
P0AB71	fbaA	Fructose-bisphosphate aldolase class 2 OS=Escherichia coli (strain K12) OX=83333 GN=fbaA PE=1 SV=2	C37		0.681667	High	0.2	High	0.481667
P75849	gloC	Hydroxyacylglutathione hydrolase GloC OS=Escherichia coli (strain K12) OX=83333 GN=gloC PE=1 SV=1	C102		0.506667	High	0.0275	High	0.479167
P0AED9	dcm	DNA-cytosine methyltransferase OS=Escherichia coli (strain K12) OX=83333 GN=dcm PE=1 SV=1	C199		0.35	High	-0.1275	High	0.4775
P0A8V2	rpoB	DNA-directed RNA polymerase subunit beta OS=Escherichia coli (strain K12) OX=83333 GN=rpoB PE=1 SV=1	C764_AND_C770		0.306	High	-0.17	High	0.476
P0A6T1	pgi	Glucose-6-phosphate isomerase OS=Escherichia coli (strain K12) OX=83333 GN=pgi PE=1 SV=1	C73		0.263333	High	-0.2125	High	0.475833
P77737	oppF	Oligopeptide transport ATP-binding protein OppF OS=Escherichia coli (strain K12) OX=83333 GN=oppF PE=3 SV=1	C61		-0.72	High	-1.195	High	0.475
P45568	dxr	1-deoxy-D-xylulose 5-phosphate reductoisomerase OS=Escherichia coli (strain K12) OX=83333 GN=dxr PE=1 SV=2	C207		0.201667	High	-0.2725	High	0.474167
P0ACM2	rspR	HTH-type transcriptional repressor RspR OS=Escherichia coli (strain K12) OX=83333 GN=rspR PE=1 SV=1	C110		0.82	High	0.3475	High	0.4725
P14294	topB	DNA topoisomerase 3 OS=Escherichia coli (strain K12) OX=83333 GN=topB PE=1 SV=1	C159		0.131667	High	-0.34	High	0.471667
P0A8M3	thrS	Threonine--tRNA ligase OS=Escherichia coli (strain K12) OX=83333 GN=thrS PE=1 SV=1	C182		0.253333	High	-0.215	High	0.468333
P0A8T7	rpoC	DNA-directed RNA polymerase subunit beta' OS=Escherichia coli (strain K12) OX=83333 GN=rpoC PE=1 SV=1	C58		0.311667	High	-0.155	High	0.466667
P0A7S3	rpsL	30S ribosomal protein S12 OS=Escherichia coli (strain K12) OX=83333 GN=rpsL PE=1 SV=2	C104		-0.075	High	-0.54	High	0.465
P64638	feoC	Probable [Fe-S]-dependent transcriptional repressor FeoC OS=Escherichia coli (strain K12) OX=83333 GN=feoC PE=1 SV=1	C56_OR_C61	Iron-sulfur (C56), Iron-sulfur (C61)	2.33667	High	1.8725	High	0.464167
P09373	pflB	Formate acetyltransferase 1 OS=Escherichia coli (strain K12) OX=83333 GN=pflB PE=1 SV=2	C419_AND_C420		0.89	High	0.4275	High	0.4625
P00582	polA	DNA polymerase I OS=Escherichia coli (strain K12) OX=83333 GN=polA PE=1 SV=1	C907		0.313333	High	-0.145	High	0.458333
P0AC69	grxD	Glutaredoxin 4 OS=Escherichia coli (strain K12) OX=83333 GN=grxD PE=1 SV=1	C30_OR_C43	Iron-sulfur (2Fe-2S); shared with dimeric partner (C30)	-0.121667	High	-0.58	High	0.458333
P22333	add	Adenosine deaminase OS=Escherichia coli (strain K12) OX=83333 GN=add PE=3 SV=2	C149		0.825	High	0.3675	High	0.4575
P0AAC8	iscA	Iron-binding protein IscA OS=Escherichia coli (strain K12) OX=83333 GN=iscA PE=1 SV=1	C99_OR_C101	Iron (C99), Iron (C101)	0.471667	High	0.015	High	0.456667
P28903	nrdD	Anaerobic ribonucleoside-triphosphate reductase OS=Escherichia coli (strain K12) OX=83333 GN=nrdD PE=1 SV=2	C39		0.27	High	-0.185	High	0.455
P03004	dnaA	Chromosomal replication initiator protein DnaA OS=Escherichia coli (strain K12) OX=83333 GN=dnaA PE=1 SV=2	C9		0.111667	High	-0.3425	High	0.454167
P0A7G6	recA	Protein RecA OS=Escherichia coli (strain K12) OX=83333 GN=recA PE=1 SV=2	C117_AND_C130		0.57	High	0.1175	High	0.4525
P0AAB6	galF	UTP--glucose-1-phosphate uridylyltransferase OS=Escherichia coli (strain K12) OX=83333 GN=galF PE=1 SV=1	C93		0.488333	High	0.0375	High	0.450833
P0AC13	folP	Dihydropteroate synthase OS=Escherichia coli (strain K12) OX=83333 GN=folP PE=1 SV=1	C172		0.0283333	High	-0.4225	High	0.450833
P0A890	tusA	Sulfur carrier protein TusA OS=Escherichia coli (strain K12) OX=83333 GN=tusA PE=1 SV=1	C19		-0.06	High	-0.505	High	0.445
P23827	eco	Ecotin OS=Escherichia coli (strain K12) OX=83333 GN=eco PE=1 SV=1	C107		0.475	High	0.035	High	0.44
P0C8J6	gatY	D-tagatose-1,6-bisphosphate aldolase subunit GatY OS=Escherichia coli (strain K12) OX=83333 GN=gatY PE=1 SV=1	C124		0.33	High	-0.105	High	0.435
P0ABD8	accB	Biotin carboxyl carrier protein of acetyl-CoA carboxylase OS=Escherichia coli (strain K12) OX=83333 GN=accB PE=1 SV=1	C116		0.571667	High	0.1375	High	0.434167
P32176	fdoG	Formate dehydrogenase-O major subunit OS=Escherichia coli (strain K12) OX=83333 GN=fdoG PE=1 SV=5	C12		-1.7225	High	-2.155	High	0.4325
P22106	asnB	Asparagine synthetase B [glutamine-hydrolyzing] OS=Escherichia coli (strain K12) OX=83333 GN=asnB PE=1 SV=3	C523		0.805	High	0.3725	High	0.4325
P0A8F4	udk	Uridine kinase OS=Escherichia coli (strain K12) OX=83333 GN=udk PE=3 SV=1	C8		0.475	High	0.0425	High	0.4325
P0ACP1	cra	Catabolite repressor/activator OS=Escherichia coli (strain K12) OX=83333 GN=cra PE=1 SV=1	C98		-0.348333	High	-0.78	High	0.431667
P76558	maeB	NADP-dependent malic enzyme OS=Escherichia coli (strain K12) OX=83333 GN=maeB PE=1 SV=1	C323		0.191667	High	-0.24	High	0.431667
P00722	lacZ	Beta-galactosidase OS=Escherichia coli (strain K12) OX=83333 GN=lacZ PE=1 SV=2	C248		0.533333	High	0.1025	High	0.430833
P18843	nadE	NH(3)-dependent NAD(+) synthetase OS=Escherichia coli (strain K12) OX=83333 GN=nadE PE=1 SV=2	C94		0.51	High	0.08	High	0.43
P0A7S3	rpsL	30S ribosomal protein S12 OS=Escherichia coli (strain K12) OX=83333 GN=rpsL PE=1 SV=2	C27		-0.111667	High	-0.54	High	0.428333
P00959	metG	Methionine--tRNA ligase OS=Escherichia coli (strain K12) OX=83333 GN=metG PE=1 SV=2	C478		0.548333	High	0.125	High	0.423333
P0AAC8	iscA	Iron-binding protein IscA OS=Escherichia coli (strain K12) OX=83333 GN=iscA PE=1 SV=1	C35	Iron (C35)	0.436667	High	0.015	High	0.421667
P0A9Q5	accD	Acetyl-coenzyme A carboxylase carboxyl transferase subunit beta OS=Escherichia coli (strain K12) OX=83333 GN=accD PE=1 SV=1	C46	Zinc"; (C46)	0.493333	High	0.0775	High	0.415833
P0AEI4	rimO	Ribosomal protein S12 methylthiotransferase RimO OS=Escherichia coli (strain K12) OX=83333 GN=rimO PE=1 SV=1	C82	Iron-sulfur (4Fe-4S) (C82)	-0.165	High	-0.58	High	0.415
P0A6M8	fusA	Elongation factor G OS=Escherichia coli (strain K12) OX=83333 GN=fusA PE=1 SV=2	C266		0.23	High	-0.1775	High	0.4075
P08244	pyrF	Orotidine 5'-phosphate decarboxylase OS=Escherichia coli (strain K12) OX=83333 GN=pyrF PE=1 SV=1	C168		0.625	High	0.2175	High	0.4075
P0ACQ4	oxyR	Hydrogen peroxide-inducible genes activator OS=Escherichia coli (strain K12) OX=83333 GN=oxyR PE=1 SV=1	C199		0.745	High	0.3425	High	0.4025
P0A6L2	dapA	4-hydroxy-tetrahydrodipicolinate synthase OS=Escherichia coli (strain K12) OX=83333 GN=dapA PE=1 SV=1	C141		0.831667	High	0.43	High	0.401667
P0ACL2	exuR	Exu regulon transcriptional regulator OS=Escherichia coli (strain K12) OX=83333 GN=exuR PE=4 SV=1	C192		0.178333	High	-0.22	High	0.398333
P69828	gatA	PTS system galactitol-specific EIIA component OS=Escherichia coli (strain K12) OX=83333 GN=gatA PE=1 SV=1	C115		0.143333	High	-0.2525	High	0.395833
P0A959	alaA	Glutamate-pyruvate aminotransferase AlaA OS=Escherichia coli (strain K12) OX=83333 GN=alaA PE=1 SV=1	C69		0.338333	High	-0.0575	High	0.395833
P30850	rnb	Exoribonuclease 2 OS=Escherichia coli (strain K12) OX=83333 GN=rnb PE=1 SV=3	C603		0.496667	High	0.1025	High	0.394167
P0A6Y8	dnaK	Chaperone protein DnaK OS=Escherichia coli (strain K12) OX=83333 GN=dnaK PE=1 SV=2	C15		0.451667	High	0.0575	High	0.394167
P0CG19	rph	Truncated inactive ribonuclease PH OS=Escherichia coli (strain K12) OX=83333 GN=rph PE=1 SV=1	C116		0.151667	High	-0.2425	High	0.394167
P0AEI4	rimO	Ribosomal protein S12 methylthiotransferase RimO OS=Escherichia coli (strain K12) OX=83333 GN=rimO PE=1 SV=1	C223		-0.186667	High	-0.58	High	0.393333
P0A953	fabB	3-oxoacyl-[acyl-carrier-protein] synthase 1 OS=Escherichia coli (strain K12) OX=83333 GN=fabB PE=1 SV=1	C163_OR_C169		0.435	High	0.045	High	0.39
P0ACU7	yjdC	HTH-type transcriptional regulator YjdC OS=Escherichia coli (strain K12) OX=83333 GN=yjdC PE=4 SV=1	C89		0.643333	High	0.255	High	0.388333
P31460	dgoR	Galactonate operon transcriptional repressor OS=Escherichia coli (strain K12) OX=83333 GN=dgoR PE=4 SV=4	C35		0.0733333	High	-0.315	High	0.388333
P0A6G3	pncC	Nicotinamide-nucleotide amidohydrolase PncC OS=Escherichia coli (strain K12) OX=83333 GN=pncC PE=1 SV=1	C137		1.40167	High	1.015	High	0.386667
P0AF18	nagA	N-acetylglucosamine-6-phosphate deacetylase OS=Escherichia coli (strain K12) OX=83333 GN=nagA PE=1 SV=1	C160		0.548333	High	0.1625	High	0.385833
P0A6M8	fusA	Elongation factor G OS=Escherichia coli (strain K12) OX=83333 GN=fusA PE=1 SV=2	C398		0.208333	High	-0.1775	High	0.385833
P0ABD5	accA	Acetyl-coenzyme A carboxylase carboxyl transferase subunit alpha OS=Escherichia coli (strain K12) OX=83333 GN=accA PE=1 SV=2	C233		0.308333	High	-0.0775	High	0.385833
P77150	pdxY	Pyridoxal kinase PdxY OS=Escherichia coli (strain K12) OX=83333 GN=pdxY PE=1 SV=3	C122		0.305	High	-0.08	High	0.385
P0AES0	gss	Bifunctional glutathionylspermidine synthetase/amidase OS=Escherichia coli (strain K12) OX=83333 GN=gss PE=1 SV=1	C320		0.075	High	-0.31	High	0.385
P0A6A3	ackA	Acetate kinase OS=Escherichia coli (strain K12) OX=83333 GN=ackA PE=1 SV=1	C36		0.791667	High	0.41	High	0.381667
P0C8J6	gatY	D-tagatose-1,6-bisphosphate aldolase subunit GatY OS=Escherichia coli (strain K12) OX=83333 GN=gatY PE=1 SV=1	C278_AND_C280		0.273333	High	-0.105	High	0.378333
P08178	purM	Phosphoribosylformylglycinamidine cyclo-ligase OS=Escherichia coli (strain K12) OX=83333 GN=purM PE=1 SV=3	C300		-0.355	High	-0.7325	High	0.3775
P08178	purM	Phosphoribosylformylglycinamidine cyclo-ligase OS=Escherichia coli (strain K12) OX=83333 GN=purM PE=1 SV=3	C206		-0.356667	High	-0.7325	High	0.375833
P05055	pnp	Polyribonucleotide nucleotidyltransferase OS=Escherichia coli (strain K12) OX=83333 GN=pnp PE=1 SV=3	C444		0.06	High	-0.315	High	0.375
P0A8I5	trmB	tRNA (guanine-N(7)-)-methyltransferase OS=Escherichia coli (strain K12) OX=83333 GN=trmB PE=1 SV=1	C103		0.0433333	High	-0.33	High	0.373333
P0AGG0	thiL	Thiamine-monophosphate kinase OS=Escherichia coli (strain K12) OX=83333 GN=thiL PE=1 SV=1	C3		0.323333	High	-0.045	High	0.368333
P64638	feoC	Probable [Fe-S]-dependent transcriptional repressor FeoC OS=Escherichia coli (strain K12) OX=83333 GN=feoC PE=1 SV=1	C56_AND_C61	Iron-sulfur (C56), Iron-sulfur (C61)	2.23667	High	1.8725	High	0.364167
P0A799	pgk	Phosphoglycerate kinase OS=Escherichia coli (strain K12) OX=83333 GN=pgk PE=1 SV=2	C249		0.491667	High	0.13	High	0.361667
P0ABZ4	kdsC	3-deoxy-D-manno-octulosonate 8-phosphate phosphatase KdsC OS=Escherichia coli (strain K12) OX=83333 GN=kdsC PE=3 SV=1	C11		0.24	High	-0.12	High	0.36
P0A8T7	rpoC	DNA-directed RNA polymerase subunit beta' OS=Escherichia coli (strain K12) OX=83333 GN=rpoC PE=1 SV=1	C869		0.204	High	-0.155	High	0.359
P38051	menF	Isochorismate synthase MenF OS=Escherichia coli (strain K12) OX=83333 GN=menF PE=1 SV=4	C293		-0.103333	High	-0.46	High	0.356667
P0AEJ2	entC	Isochorismate synthase EntC OS=Escherichia coli (strain K12) OX=83333 GN=entC PE=1 SV=1	C35		4.35667	High	4.0025	High	0.354167
P24178	yffB	Protein YffB OS=Escherichia coli (strain K12) OX=83333 GN=yffB PE=1 SV=1	C10		-0.163333	High	-0.515	High	0.351667
P22188	murE	UDP-N-acetylmuramoyl-L-alanyl-D-glutamate--2,6-diaminopimelate ligase OS=Escherichia coli (strain K12) OX=83333 GN=murE PE=1 SV=2	C269		0.605	High	0.255	High	0.35
P37765	rluB	Ribosomal large subunit pseudouridine synthase B OS=Escherichia coli (strain K12) OX=83333 GN=rluB PE=1 SV=2	C80		-0.31	High	-0.66	High	0.35
P05852	tsaD	tRNA N6-adenosine threonylcarbamoyltransferase OS=Escherichia coli (strain K12) OX=83333 GN=tsaD PE=1 SV=2	C10		0.116667	High	-0.2325	High	0.349167
P0AF93	ridA	2-iminobutanoate/2-iminopropanoate deaminase OS=Escherichia coli (strain K12) OX=83333 GN=ridA PE=1 SV=2	C107		0.223333	High	-0.1225	High	0.345833
P77737	oppF	Oligopeptide transport ATP-binding protein OppF OS=Escherichia coli (strain K12) OX=83333 GN=oppF PE=3 SV=1	C170		-0.85	High	-1.195	High	0.345
P0AGG0	thiL	Thiamine-monophosphate kinase OS=Escherichia coli (strain K12) OX=83333 GN=thiL PE=1 SV=1	C31		0.296667	High	-0.045	High	0.341667
P0A9D2	gstA	Glutathione S-transferase GstA OS=Escherichia coli (strain K12) OX=83333 GN=gstA PE=1 SV=1	C10		0.545	High	0.205	High	0.34
P37760	rfbD	dTDP-4-dehydrorhamnose reductase OS=Escherichia coli (strain K12) OX=83333 GN=rfbD PE=3 SV=2	C195		-0.446667	High	-0.785	High	0.338333
P0AFW4	rnk	Regulator of nucleoside diphosphate kinase OS=Escherichia coli (strain K12) OX=83333 GN=rnk PE=1 SV=1	C44		0.0116667	High	-0.325	High	0.336667
P0A7J3	rplJ	50S ribosomal protein L10 OS=Escherichia coli (strain K12) OX=83333 GN=rplJ PE=1 SV=2	C71		0.0733333	High	-0.26	High	0.333333
P0CG19	rph	Truncated inactive ribonuclease PH OS=Escherichia coli (strain K12) OX=83333 GN=rph PE=1 SV=1	C134		0.09	High	-0.2425	High	0.3325
P00960	glyQ	Glycine--tRNA ligase alpha subunit OS=Escherichia coli (strain K12) OX=83333 GN=glyQ PE=1 SV=2	C25_AND_C45		0.516667	High	0.1875	High	0.329167
P00960	glyQ	Glycine--tRNA ligase alpha subunit OS=Escherichia coli (strain K12) OX=83333 GN=glyQ PE=1 SV=2	C25_OR_C45		0.515	High	0.1875	High	0.3275
P69910	gadB	Glutamate decarboxylase beta OS=Escherichia coli (strain K12) OX=83333 GN=gadB PE=1 SV=1	C64		0.44	High	0.1125	High	0.3275
P77611	rsxC	Ion-translocating oxidoreductase complex subunit C OS=Escherichia coli (strain K12) OX=83333 GN=rsxC PE=1 SV=1	C189		0.695	High	0.3675	High	0.3275
P0AES0	gss	Bifunctional glutathionylspermidine synthetase/amidase OS=Escherichia coli (strain K12) OX=83333 GN=gss PE=1 SV=1	C338		0.0166667	High	-0.31	High	0.326667
P67087	rsmI	Ribosomal RNA small subunit methyltransferase I OS=Escherichia coli (strain K12) OX=83333 GN=rsmI PE=1 SV=1	C123		0.01	High	-0.31	High	0.32
P0A6V8	glk	Glucokinase OS=Escherichia coli (strain K12) OX=83333 GN=glk PE=1 SV=1	C238		0.0416667	High	-0.2775	High	0.319167
P08200	icd	Isocitrate dehydrogenase [NADP] OS=Escherichia coli (strain K12) OX=83333 GN=icd PE=1 SV=1	C127		0.22	High	-0.0975	High	0.3175
P0ABU2	ychF	Ribosome-binding ATPase YchF OS=Escherichia coli (strain K12) OX=83333 GN=ychF PE=1 SV=2	C5		0.36	High	0.045	High	0.315
P0A9L5	ppiC	Peptidyl-prolyl cis-trans isomerase C OS=Escherichia coli (strain K12) OX=83333 GN=ppiC PE=1 SV=2	C41		0.265	High	-0.045	High	0.31
P60340	truB	tRNA pseudouridine synthase B OS=Escherichia coli (strain K12) OX=83333 GN=truB PE=1 SV=1	C174		-0.0283333	High	-0.3375	High	0.309167
P0A8V2	rpoB	DNA-directed RNA polymerase subunit beta OS=Escherichia coli (strain K12) OX=83333 GN=rpoB PE=1 SV=1	C764_OR_C770		0.136667	High	-0.17	High	0.306667
P0A870	talB	Transaldolase B OS=Escherichia coli (strain K12) OX=83333 GN=talB PE=1 SV=2;Transaldolase A OS=Escherichia coli (strain K12) OX=83333 GN=talA PE=3 SV=1	C167		0.808333	High	0.5025	High	0.305833
P27278	nadR	Trifunctional NAD biosynthesis/regulator protein NadR OS=Escherichia coli (strain K12) OX=83333 GN=nadR PE=1 SV=2	C16		0.568333	High	0.265	High	0.303333
P29208	menC	o-succinylbenzoate synthase OS=Escherichia coli (strain K12) OX=83333 GN=menC PE=1 SV=2	C193		-0.403333	High	-0.705	High	0.301667
P36999	rlmA	23S rRNA (guanine(745)-N(1))-methyltransferase OS=Escherichia coli (strain K12) OX=83333 GN=rlmA PE=1 SV=1	C256		0.246667	High	-0.0525	High	0.299167
P42626	yhaM	UPF0597 protein YhaM OS=Escherichia coli (strain K12) OX=83333 GN=yhaM PE=2 SV=3	C124		2.14	High	1.8425	High	0.2975
P37745	rfbC	dTDP-4-dehydrorhamnose 3,5-epimerase OS=Escherichia coli (strain K12) OX=83333 GN=rfbC PE=1 SV=1	C76		0.135	High	-0.1625	High	0.2975
P0A9P0	lpdA	Dihydrolipoyl dehydrogenase OS=Escherichia coli (strain K12) OX=83333 GN=lpdA PE=1 SV=2	C25		0.07	High	-0.2275	High	0.2975
P0AEC3	arcB	Aerobic respiration control sensor protein ArcB OS=Escherichia coli (strain K12) OX=83333 GN=arcB PE=1 SV=1	C180		-0.245	High	-0.5425	High	0.2975
P27302	tktA	Transketolase 1 OS=Escherichia coli (strain K12) OX=83333 GN=tktA PE=1 SV=5	C243		0.336667	High	0.04	High	0.296667
P0ACF8	hns	DNA-binding protein H-NS OS=Escherichia coli (strain K12) OX=83333 GN=hns PE=1 SV=2	C21		0.383333	High	0.0875	High	0.295833
P0A717	prs	Ribose-phosphate pyrophosphokinase OS=Escherichia coli (strain K12) OX=83333 GN=prs PE=1 SV=2	C216_AND_C230		0.645	High	0.35	High	0.295
P0A6D3	aroA	3-phosphoshikimate 1-carboxyvinyltransferase OS=Escherichia coli (strain K12) OX=83333 GN=aroA PE=1 SV=1	C288		0.396667	High	0.1025	High	0.294167
P0AEI4	rimO	Ribosomal protein S12 methylthiotransferase RimO OS=Escherichia coli (strain K12) OX=83333 GN=rimO PE=1 SV=1	C295		-0.286667	High	-0.58	High	0.293333
P36566	cmoM	tRNA 5-carboxymethoxyuridine methyltransferase OS=Escherichia coli (strain K12) OX=83333 GN=cmoM PE=1 SV=2	C72		0.4	High	0.1075	High	0.2925
Q46920	queF	NADPH-dependent 7-cyano-7-deazaguanine reductase OS=Escherichia coli (strain K12) OX=83333 GN=queF PE=1 SV=1	C232		0.23	High	-0.0625	High	0.2925
P0AFG8	aceE	Pyruvate dehydrogenase E1 component OS=Escherichia coli (strain K12) OX=83333 GN=aceE PE=1 SV=2	C772		0.18	High	-0.1125	High	0.2925
P0AB80	ilvE	Branched-chain-amino-acid aminotransferase OS=Escherichia coli (strain K12) OX=83333 GN=ilvE PE=1 SV=2	C83		-0.69	Low	-0.98	Medium	0.29
P42626	yhaM	UPF0597 protein YhaM OS=Escherichia coli (strain K12) OX=83333 GN=yhaM PE=2 SV=3	C212		2.13167	High	1.8425	High	0.289167
P36928	yegD	Uncharacterized chaperone protein YegD OS=Escherichia coli (strain K12) OX=83333 GN=yegD PE=3 SV=2	C39		0.0733333	High	-0.215	High	0.288333
P76361	yeeR	Inner membrane protein YeeR OS=Escherichia coli (strain K12) OX=83333 GN=yeeR PE=1 SV=2	C306		0.416667	High	0.13	High	0.286667
P0A7G6	recA	Protein RecA OS=Escherichia coli (strain K12) OX=83333 GN=recA PE=1 SV=2	C91		0.403333	High	0.1175	High	0.285833
P0A7X6	rimM	Ribosome maturation factor RimM OS=Escherichia coli (strain K12) OX=83333 GN=rimM PE=1 SV=1	C114		0.168333	High	-0.1175	High	0.285833
P06983	hemC	Porphobilinogen deaminase OS=Escherichia coli (strain K12) OX=83333 GN=hemC PE=1 SV=2	C205		0.1025	High	-0.1825	High	0.285
P0A6R0	fabH	3-oxoacyl-[acyl-carrier-protein] synthase 3 OS=Escherichia coli (strain K12) OX=83333 GN=fabH PE=1 SV=1	C146		0.431667	High	0.1475	High	0.284167
P77434	alaC	Glutamate-pyruvate aminotransferase AlaC OS=Escherichia coli (strain K12) OX=83333 GN=alaC PE=1 SV=1	C295		0.666667	High	0.3825	High	0.284167
P0AC41	sdhA	Succinate dehydrogenase flavoprotein subunit OS=Escherichia coli (strain K12) OX=83333 GN=sdhA PE=1 SV=1	C89		-1.66667	High	-1.95	High	0.283333
P0AC41	sdhA	Succinate dehydrogenase flavoprotein subunit OS=Escherichia coli (strain K12) OX=83333 GN=sdhA PE=1 SV=1	C513		-1.66833	High	-1.95	High	0.281667
P75782	rlmF	Ribosomal RNA large subunit methyltransferase F OS=Escherichia coli (strain K12) OX=83333 GN=rlmF PE=1 SV=2	C184		-0.176667	High	-0.4575	High	0.280833
P76055	ttcA	tRNA-cytidine(32) 2-sulfurtransferase OS=Escherichia coli (strain K12) OX=83333 GN=ttcA PE=1 SV=1	C45		0.0233333	High	-0.2575	High	0.280833
P0A9S3	gatD	Galactitol 1-phosphate 5-dehydrogenase OS=Escherichia coli (strain K12) OX=83333 GN=gatD PE=1 SV=1	C38	Zinc 1; catalytic (C38)	0.303333	High	0.025	High	0.278333
P0AAI5	fabF	3-oxoacyl-[acyl-carrier-protein] synthase 2 OS=Escherichia coli (strain K12) OX=83333 GN=fabF PE=1 SV=2	C164		0.24	High	-0.0375	High	0.2775
P0ACK2	agaR	Putative aga operon transcriptional repressor OS=Escherichia coli (strain K12) OX=83333 GN=agaR PE=4 SV=1	C71		-0.03	High	-0.3075	High	0.2775
P0C8J6	gatY	D-tagatose-1,6-bisphosphate aldolase subunit GatY OS=Escherichia coli (strain K12) OX=83333 GN=gatY PE=1 SV=1	C227		0.171667	High	-0.105	High	0.276667
P77718	thiI	tRNA sulfurtransferase OS=Escherichia coli (strain K12) OX=83333 GN=thiI PE=1 SV=1	C456		0.0566667	High	-0.22	High	0.276667
P76290	cmoA	Carboxy-S-adenosyl-L-methionine synthase OS=Escherichia coli (strain K12) OX=83333 GN=cmoA PE=1 SV=1	C65		0.21	High	-0.065	High	0.275
P76055	ttcA	tRNA-cytidine(32) 2-sulfurtransferase OS=Escherichia coli (strain K12) OX=83333 GN=ttcA PE=1 SV=1	C210		0.015	High	-0.2575	High	0.2725
P0A7E5	pyrG	CTP synthase OS=Escherichia coli (strain K12) OX=83333 GN=pyrG PE=1 SV=2	C261		-0.0683333	High	-0.3375	High	0.269167
P0AEF0	dnaC	DNA replication protein DnaC OS=Escherichia coli (strain K12) OX=83333 GN=dnaC PE=1 SV=1	C78		0.138333	High	-0.13	High	0.268333
P0A7F6	speD	S-adenosylmethionine decarboxylase proenzyme OS=Escherichia coli (strain K12) OX=83333 GN=speD PE=1 SV=1	C56		-0.665	High	-0.9325	High	0.2675
P30750	metN	Methionine import ATP-binding protein MetN OS=Escherichia coli (strain K12) OX=83333 GN=metN PE=1 SV=4	C164		0.491667	High	0.225	High	0.266667
P67430	nemR	HTH-type transcriptional repressor NemR OS=Escherichia coli (strain K12) OX=83333 GN=nemR PE=1 SV=1	C21		-0.0166667	High	-0.283333	High	0.266667
P0A717	prs	Ribose-phosphate pyrophosphokinase OS=Escherichia coli (strain K12) OX=83333 GN=prs PE=1 SV=2	C216_OR_C230		0.616667	High	0.35	High	0.266667
P00960	glyQ	Glycine--tRNA ligase alpha subunit OS=Escherichia coli (strain K12) OX=83333 GN=glyQ PE=1 SV=2	C299		0.453333	High	0.1875	High	0.265833
P15254	purL	Phosphoribosylformylglycinamidine synthase OS=Escherichia coli (strain K12) OX=83333 GN=purL PE=1 SV=3	C98		0.292	High	0.0275	High	0.2645
P0A955	eda	KHG/KDPG aldolase OS=Escherichia coli (strain K12) OX=83333 GN=eda PE=1 SV=1	C52		0.501667	High	0.2375	High	0.264167
P23538	ppsA	Phosphoenolpyruvate synthase OS=Escherichia coli (strain K12) OX=83333 GN=ppsA PE=1 SV=5	C437		0.36	High	0.0975	High	0.2625
P60651	speB	Agmatinase OS=Escherichia coli (strain K12) OX=83333 GN=speB PE=1 SV=1	C88		0.755	High	0.495	High	0.26
P0A6S7	gpsA	Glycerol-3-phosphate dehydrogenase [NAD(P)+] OS=Escherichia coli (strain K12) OX=83333 GN=gpsA PE=3 SV=1	C253		0.326667	High	0.0675	High	0.259167
P0AFR4	yciO	Uncharacterized protein YciO OS=Escherichia coli (strain K12) OX=83333 GN=yciO PE=1 SV=1	C69		0.501667	High	0.2425	High	0.259167
P0AFW0	rfaH	Transcription antitermination protein RfaH OS=Escherichia coli (strain K12) OX=83333 GN=rfaH PE=1 SV=1	C28		-0.266667	High	-0.525	High	0.258333
P0AES6	gyrB	DNA gyrase subunit B OS=Escherichia coli (strain K12) OX=83333 GN=gyrB PE=1 SV=2	C476		0.108333	High	-0.15	High	0.258333
P0AC38	aspA	Aspartate ammonia-lyase OS=Escherichia coli (strain K12) OX=83333 GN=aspA PE=1 SV=1	C431		-0.678333	High	-0.9325	High	0.254167
P07004	proA	Gamma-glutamyl phosphate reductase OS=Escherichia coli (strain K12) OX=83333 GN=proA PE=1 SV=2	C166		0.328333	High	0.075	High	0.253333
P0ABQ0	coaBC	Coenzyme A biosynthesis bifunctional protein CoaBC OS=Escherichia coli (strain K12) OX=83333 GN=coaBC PE=1 SV=2	C158		0.62	High	0.3675	High	0.2525
P0AE52	bcp	Peroxiredoxin Bcp OS=Escherichia coli (strain K12) OX=83333 GN=bcp PE=1 SV=1	C46_AND_C51		0.425	High	0.1725	High	0.2525
P0AAS0	ylaC	Inner membrane protein YlaC OS=Escherichia coli (strain K12) OX=83333 GN=ylaC PE=1 SV=2	C98		-0.183333	High	-0.435	High	0.251667
P41409	rihA	Pyrimidine-specific ribonucleoside hydrolase RihA OS=Escherichia coli (strain K12) OX=83333 GN=rihA PE=1 SV=2	C102		-0.326667	High	-0.5775	High	0.250833
P0A6K6	deoB	Phosphopentomutase OS=Escherichia coli (strain K12) OX=83333 GN=deoB PE=1 SV=1	C145		0.993333	High	0.7425	High	0.250833
P76536	yfeX	Dye-decolorizing peroxidase YfeX OS=Escherichia coli (strain K12) OX=83333 GN=yfeX PE=1 SV=2	C13		0.0833333	High	-0.1675	High	0.250833
P0A6K1	dapF	Diaminopimelate epimerase OS=Escherichia coli (strain K12) OX=83333 GN=dapF PE=1 SV=1	C73		0.216667	High	-0.0325	High	0.249167
P0A9Z1	glnB	Nitrogen regulatory protein P-II 1 OS=Escherichia coli (strain K12) OX=83333 GN=glnB PE=1 SV=1	C73		0.518333	High	0.27	High	0.248333
P37349	dhaM	PEP-dependent dihydroxyacetone kinase, phosphoryl donor subunit DhaM OS=Escherichia coli (strain K12) OX=83333 GN=dhaM PE=1 SV=3	C148		-0.2	High	-0.4475	High	0.2475
P0AB91	aroG	Phospho-2-dehydro-3-deoxyheptonate aldolase, Phe-sensitive OS=Escherichia coli (strain K12) OX=83333 GN=aroG PE=1 SV=1	C181		-0.075	High	-0.3225	High	0.2475
P25437	frmA	S-(hydroxymethyl)glutathione dehydrogenase OS=Escherichia coli (strain K12) OX=83333 GN=frmA PE=1 SV=3	C235		0.495	High	0.2475	High	0.2475
P68187	malK	Maltose/maltodextrin import ATP-binding protein MalK OS=Escherichia coli (strain K12) OX=83333 GN=malK PE=1 SV=1	C362		-0.965	High	-1.2125	High	0.2475
P61517	can	Carbonic anhydrase 2 OS=Escherichia coli (strain K12) OX=83333 GN=can PE=1 SV=1	C42	Zinc (C42)	0.918333	High	0.6725	High	0.245833
P27306	sthA	Soluble pyridine nucleotide transhydrogenase OS=Escherichia coli (strain K12) OX=83333 GN=sthA PE=1 SV=5	C129		-0.39	High	-0.635	High	0.245
P0ACL2	exuR	Exu regulon transcriptional regulator OS=Escherichia coli (strain K12) OX=83333 GN=exuR PE=4 SV=1	C136		0.025	High	-0.22	High	0.245
P0A7G6	recA	Protein RecA OS=Escherichia coli (strain K12) OX=83333 GN=recA PE=1 SV=2	C117		0.358333	High	0.1175	High	0.240833
P0AET8	hdhA	7-alpha-hydroxysteroid dehydrogenase OS=Escherichia coli (strain K12) OX=83333 GN=hdhA PE=1 SV=1	C67		1.06333	High	0.825	High	0.238333
P60752	msbA	Lipid A export ATP-binding/permease protein MsbA OS=Escherichia coli (strain K12) OX=83333 GN=msbA PE=1 SV=1	C315		0.203333	High	-0.035	High	0.238333
P32695	dusA	tRNA-dihydrouridine(20/20a) synthase OS=Escherichia coli (strain K12) OX=83333 GN=dusA PE=1 SV=4	C127		0.288333	High	0.05	High	0.238333
P65367	yqcA	Flavodoxin YqcA OS=Escherichia coli (strain K12) OX=83333 GN=yqcA PE=1 SV=1	C101		-0.651667	High	-0.8875	High	0.235833
P0A9K3	ybeZ	PhoH-like protein OS=Escherichia coli (strain K12) OX=83333 GN=ybeZ PE=1 SV=2	C55		-0.00166667	High	-0.2375	High	0.235833
P0A9Q7	adhE	Aldehyde-alcohol dehydrogenase OS=Escherichia coli (strain K12) OX=83333 GN=adhE PE=1 SV=2	C841		0.176667	High	-0.0575	High	0.234167
P36767	rdgC	Recombination-associated protein RdgC OS=Escherichia coli (strain K12) OX=83333 GN=rdgC PE=1 SV=1	C256		0.273333	High	0.04	High	0.233333
P32695	dusA	tRNA-dihydrouridine(20/20a) synthase OS=Escherichia coli (strain K12) OX=83333 GN=dusA PE=1 SV=4	C114		0.281667	High	0.05	High	0.231667
P06993	malT	HTH-type transcriptional regulator MalT OS=Escherichia coli (strain K12) OX=83333 GN=malT PE=1 SV=2	C197		-0.0583333	High	-0.29	High	0.231667
P75874	yccU	Uncharacterized protein YccU OS=Escherichia coli (strain K12) OX=83333 GN=yccU PE=1 SV=2	C125		0.456667	High	0.225	High	0.231667
P63389	yheS	Probable ATP-binding protein YheS OS=Escherichia coli (strain K12) OX=83333 GN=yheS PE=1 SV=1	C602		0.04	High	-0.19	High	0.23
P0AB91	aroG	Phospho-2-dehydro-3-deoxyheptonate aldolase, Phe-sensitive OS=Escherichia coli (strain K12) OX=83333 GN=aroG PE=1 SV=1	C208		-0.0933333	High	-0.3225	High	0.229167
P56580	srlE	PTS system glucitol/sorbitol-specific EIIB component OS=Escherichia coli (strain K12) OX=83333 GN=srlE PE=1 SV=1	C71		0.988333	High	0.76	High	0.228333
P0A8F4	udk	Uridine kinase OS=Escherichia coli (strain K12) OX=83333 GN=udk PE=3 SV=1	C48		0.27	High	0.0425	High	0.2275
P25522	mnmE	tRNA modification GTPase MnmE OS=Escherichia coli (strain K12) OX=83333 GN=mnmE PE=1 SV=3	C451		0.441667	High	0.215	High	0.226667
P00452	nrdA	Ribonucleoside-diphosphate reductase 1 subunit alpha OS=Escherichia coli (strain K12) OX=83333 GN=nrdA PE=1 SV=2	C754_OR_C759		-0.231667	High	-0.455	High	0.223333
P0A870	talB	Transaldolase B OS=Escherichia coli (strain K12) OX=83333 GN=talB PE=1 SV=2;Transaldolase A OS=Escherichia coli (strain K12) OX=83333 GN=talA PE=3 SV=1	C153		0.723333	High	0.5025	High	0.220833
P0A7R9	rpsK	30S ribosomal protein S11 OS=Escherichia coli (strain K12) OX=83333 GN=rpsK PE=1 SV=2	C121		-0.04	Low	-0.26	High	0.22
P60651	speB	Agmatinase OS=Escherichia coli (strain K12) OX=83333 GN=speB PE=1 SV=1	C202		0.715	High	0.495	High	0.22
P0AAT6	rsfS	Ribosomal silencing factor RsfS OS=Escherichia coli (strain K12) OX=83333 GN=rsfS PE=1 SV=1	C36		-0.225	High	-0.445	High	0.22
P0A887	ubiE	Ubiquinone/menaquinone biosynthesis C-methyltransferase UbiE OS=Escherichia coli (strain K12) OX=83333 GN=ubiE PE=1 SV=1	C58		-0.0866667	High	-0.305	High	0.218333
P07862	ddlB	D-alanine--D-alanine ligase B OS=Escherichia coli (strain K12) OX=83333 GN=ddlB PE=1 SV=3	C225		0.00166667	High	-0.215	High	0.216667
P0ABH0	ftsA	Cell division protein FtsA OS=Escherichia coli (strain K12) OX=83333 GN=ftsA PE=1 SV=1	C41		0.58	High	0.365	High	0.215
P36566	cmoM	tRNA 5-carboxymethoxyuridine methyltransferase OS=Escherichia coli (strain K12) OX=83333 GN=cmoM PE=1 SV=2	C224		0.321667	High	0.1075	High	0.214167
P0A9V1	lptB	Lipopolysaccharide export system ATP-binding protein LptB OS=Escherichia coli (strain K12) OX=83333 GN=lptB PE=1 SV=2	C204		0.431667	High	0.2175	High	0.214167
P0A7R9	rpsK	30S ribosomal protein S11 OS=Escherichia coli (strain K12) OX=83333 GN=rpsK PE=1 SV=2	C70		-0.05	High	-0.26	High	0.21
P0A805	frr	Ribosome-recycling factor OS=Escherichia coli (strain K12) OX=83333 GN=frr PE=1 SV=1	C16		0.0316667	High	-0.1775	High	0.209167
P0A9G6	aceA	Isocitrate lyase OS=Escherichia coli (strain K12) OX=83333 GN=aceA PE=1 SV=1	C245		0.758333	High	0.55	High	0.208333
P21170	speA	Biosynthetic arginine decarboxylase OS=Escherichia coli (strain K12) OX=83333 GN=speA PE=1 SV=2	C306		0.01	High	-0.1975	High	0.2075
P39334	bdcR	HTH-type transcriptional repressor BdcR OS=Escherichia coli (strain K12) OX=83333 GN=bdcR PE=1 SV=2	C92		0.045	High	-0.1625	High	0.2075
P77488	dxs	1-deoxy-D-xylulose-5-phosphate synthase OS=Escherichia coli (strain K12) OX=83333 GN=dxs PE=1 SV=3	C310		-0.275	High	-0.48	High	0.205
P00363	frdA	Fumarate reductase flavoprotein subunit OS=Escherichia coli (strain K12) OX=83333 GN=frdA PE=1 SV=3	C540		-1.61	High	-1.815	High	0.205
P12282	moeB	Molybdopterin-synthase adenylyltransferase OS=Escherichia coli (strain K12) OX=83333 GN=moeB PE=1 SV=1	C172	Zinc"; (C172)	-0.266667	High	-0.47	High	0.203333
P0A9D4	cysE	Serine acetyltransferase OS=Escherichia coli (strain K12) OX=83333 GN=cysE PE=1 SV=1	C83		-0.265	High	-0.4675	High	0.2025
P22188	murE	UDP-N-acetylmuramoyl-L-alanyl-D-glutamate--2,6-diaminopimelate ligase OS=Escherichia coli (strain K12) OX=83333 GN=murE PE=1 SV=2	C340		0.456667	High	0.255	High	0.201667
P07023	tyrA	T-protein OS=Escherichia coli (strain K12) OX=83333 GN=tyrA PE=1 SV=1	C215		0.131667	High	-0.07	High	0.201667
P09053	avtA	Valine--pyruvate aminotransferase OS=Escherichia coli (strain K12) OX=83333 GN=avtA PE=1 SV=3	C68		0.181667	High	-0.02	High	0.201667
P0ADT5	ygiC	Putative acid--amine ligase YgiC OS=Escherichia coli (strain K12) OX=83333 GN=ygiC PE=1 SV=1	C59		0.0116667	High	-0.19	High	0.201667
P52061	rdgB	dITP/XTP pyrophosphatase OS=Escherichia coli (strain K12) OX=83333 GN=rdgB PE=1 SV=1	C136		0.0833333	High	-0.1175	High	0.200833
P0A8M0	asnS	Asparagine--tRNA ligase OS=Escherichia coli (strain K12) OX=83333 GN=asnS PE=1 SV=2	C323		0.135	High	-0.065	High	0.2
P09546	putA	Bifunctional protein PutA OS=Escherichia coli (strain K12) OX=83333 GN=putA PE=1 SV=3	C1160		1.035	High	0.835	High	0.2
P0A6U3	mnmG	tRNA uridine 5-carboxymethylaminomethyl modification enzyme MnmG OS=Escherichia coli (strain K12) OX=83333 GN=mnmG PE=1 SV=1	C277		-0.123333	High	-0.3225	High	0.199167
P0AC38	aspA	Aspartate ammonia-lyase OS=Escherichia coli (strain K12) OX=83333 GN=aspA PE=1 SV=1	C274		-0.733333	High	-0.9325	High	0.199167
P00959	metG	Methionine--tRNA ligase OS=Escherichia coli (strain K12) OX=83333 GN=metG PE=1 SV=2	C50		0.323333	High	0.125	High	0.198333
P37760	rfbD	dTDP-4-dehydrorhamnose reductase OS=Escherichia coli (strain K12) OX=83333 GN=rfbD PE=3 SV=2	C37		-0.586667	High	-0.785	High	0.198333
P10378	entE	Enterobactin synthase component E OS=Escherichia coli (strain K12) OX=83333 GN=entE PE=1 SV=3	C475		4.83333	High	4.6375	High	0.195833
P08997	aceB	Malate synthase A OS=Escherichia coli (strain K12) OX=83333 GN=aceB PE=1 SV=1	C409		1.11167	High	0.9175	High	0.194167
P0A8H8	yacG	DNA gyrase inhibitor YacG OS=Escherichia coli (strain K12) OX=83333 GN=yacG PE=1 SV=1	C32	Zinc (C32)	0.016	High	-0.1775	High	0.1935
P00956	ileS	Isoleucine--tRNA ligase OS=Escherichia coli (strain K12) OX=83333 GN=ileS PE=1 SV=5	C97		0.303333	High	0.11	High	0.193333
P22188	murE	UDP-N-acetylmuramoyl-L-alanyl-D-glutamate--2,6-diaminopimelate ligase OS=Escherichia coli (strain K12) OX=83333 GN=murE PE=1 SV=2	C450		0.448333	High	0.255	High	0.193333
P0AB91	aroG	Phospho-2-dehydro-3-deoxyheptonate aldolase, Phe-sensitive OS=Escherichia coli (strain K12) OX=83333 GN=aroG PE=1 SV=1	C229		-0.13	High	-0.3225	High	0.1925
P20083	parE	DNA topoisomerase 4 subunit B OS=Escherichia coli (strain K12) OX=83333 GN=parE PE=1 SV=3	C342		0.39	High	0.1975	High	0.1925
P0AC16	folB	Dihydroneopterin aldolase OS=Escherichia coli (strain K12) OX=83333 GN=folB PE=1 SV=1	C50		0.035	High	-0.155	High	0.19
P07813	leuS	Leucine--tRNA ligase OS=Escherichia coli (strain K12) OX=83333 GN=leuS PE=1 SV=2	C565		0.0583333	High	-0.13	High	0.188333
P0ACK2	agaR	Putative aga operon transcriptional repressor OS=Escherichia coli (strain K12) OX=83333 GN=agaR PE=4 SV=1	C211		-0.12	High	-0.3075	High	0.1875
P0A8P3	yggX	Probable Fe(2+)-trafficking protein OS=Escherichia coli (strain K12) OX=83333 GN=yggX PE=1 SV=2	C7		0.384	High	0.1975	High	0.1865
P0A761	nanE	Putative N-acetylmannosamine-6-phosphate 2-epimerase OS=Escherichia coli (strain K12) OX=83333 GN=nanE PE=1 SV=1	C217		0.493333	High	0.3075	High	0.185833
P0AAB6	galF	UTP--glucose-1-phosphate uridylyltransferase OS=Escherichia coli (strain K12) OX=83333 GN=galF PE=1 SV=1	C263		0.223333	High	0.0375	High	0.185833
P22106	asnB	Asparagine synthetase B [glutamine-hydrolyzing] OS=Escherichia coli (strain K12) OX=83333 GN=asnB PE=1 SV=3	C436		0.558333	High	0.3725	High	0.185833
P17115	gutQ	Arabinose 5-phosphate isomerase GutQ OS=Escherichia coli (strain K12) OX=83333 GN=gutQ PE=1 SV=3	C236		0.224	High	0.04	High	0.184
P24188	trhO	tRNA uridine(34) hydroxylase OS=Escherichia coli (strain K12) OX=83333 GN=trhO PE=1 SV=2	C344		0.34	High	0.1575	High	0.1825
P0ACC7	glmU	Bifunctional protein GlmU OS=Escherichia coli (strain K12) OX=83333 GN=glmU PE=1 SV=1	C385		-0.07	High	-0.25	High	0.18
P60422	rplB	50S ribosomal protein L2 OS=Escherichia coli (strain K12) OX=83333 GN=rplB PE=1 SV=2	C6		-0.0433333	High	-0.22	High	0.176667
P0AAI5	fabF	3-oxoacyl-[acyl-carrier-protein] synthase 2 OS=Escherichia coli (strain K12) OX=83333 GN=fabF PE=1 SV=2	C59		0.138333	High	-0.0375	High	0.175833
P0A7I4	prfC	Peptide chain release factor RF3 OS=Escherichia coli (strain K12) OX=83333 GN=prfC PE=1 SV=2	C108_OR_C109		-0.231667	High	-0.4075	High	0.175833
P06993	malT	HTH-type transcriptional regulator MalT OS=Escherichia coli (strain K12) OX=83333 GN=malT PE=1 SV=2	C212		-0.116	High	-0.29	High	0.174
P00452	nrdA	Ribonucleoside-diphosphate reductase 1 subunit alpha OS=Escherichia coli (strain K12) OX=83333 GN=nrdA PE=1 SV=2	C292		-0.281667	High	-0.455	High	0.173333
P0AED7	dapE	Succinyl-diaminopimelate desuccinylase OS=Escherichia coli (strain K12) OX=83333 GN=dapE PE=1 SV=1	C3		-0.211667	High	-0.385	High	0.173333
P45568	dxr	1-deoxy-D-xylulose 5-phosphate reductoisomerase OS=Escherichia coli (strain K12) OX=83333 GN=dxr PE=1 SV=2	C15		-0.1	High	-0.2725	High	0.1725
P0CE48	tufB	Elongation factor Tu 2 OS=Escherichia coli (strain K12) OX=83333 GN=tufB PE=1 SV=1	C82		0.095	High	-0.0775	High	0.1725
P0A9P0	lpdA	Dihydrolipoyl dehydrogenase OS=Escherichia coli (strain K12) OX=83333 GN=lpdA PE=1 SV=2	C45_OR_C50		-0.055	High	-0.2275	High	0.1725
P0C8J8	gatZ	D-tagatose-1,6-bisphosphate aldolase subunit GatZ OS=Escherichia coli (strain K12) OX=83333 GN=gatZ PE=1 SV=1	C149_AND_C159		-0.116667	High	-0.2875	High	0.170833
P0A7S9	rpsM	30S ribosomal protein S13 OS=Escherichia coli (strain K12) OX=83333 GN=rpsM PE=1 SV=2	C85		-0.07	High	-0.24	High	0.17
P0AGD7	ffh	Signal recognition particle protein OS=Escherichia coli (strain K12) OX=83333 GN=ffh PE=1 SV=1	C406		0.115	High	-0.055	High	0.17
P0A786	pyrB	Aspartate carbamoyltransferase catalytic subunit OS=Escherichia coli (strain K12) OX=83333 GN=pyrB PE=1 SV=2	C48		-0.658333	High	-0.8275	High	0.169167
P0A9Q7	adhE	Aldehyde-alcohol dehydrogenase OS=Escherichia coli (strain K12) OX=83333 GN=adhE PE=1 SV=2	C421		0.111667	High	-0.0575	High	0.169167
P0ABS1	dksA	RNA polymerase-binding transcription factor DksA OS=Escherichia coli (strain K12) OX=83333 GN=dksA PE=1 SV=1	C135_AND_C138	Zinc (C135), Zinc (C138)	0.324	High	0.155	High	0.169
P0A6R0	fabH	3-oxoacyl-[acyl-carrier-protein] synthase 3 OS=Escherichia coli (strain K12) OX=83333 GN=fabH PE=1 SV=1	C112		0.315	High	0.1475	High	0.1675
P76558	maeB	NADP-dependent malic enzyme OS=Escherichia coli (strain K12) OX=83333 GN=maeB PE=1 SV=1	C143		-0.0733333	High	-0.24	High	0.166667
P0A9M2	hpt	Hypoxanthine phosphoribosyltransferase OS=Escherichia coli (strain K12) OX=83333 GN=hpt PE=1 SV=1	C126		-0.305	High	-0.47	High	0.165
P42632	tdcE	PFL-like enzyme TdcE OS=Escherichia coli (strain K12) OX=83333 GN=tdcE PE=1 SV=2	C423_AND_C424		-0.92	High	-1.085	High	0.165
P0AFK0	pmbA	Metalloprotease PmbA OS=Escherichia coli (strain K12) OX=83333 GN=pmbA PE=1 SV=1	C192		0.276667	High	0.1125	High	0.164167
P0AD10	yecJ	Uncharacterized protein YecJ OS=Escherichia coli (strain K12) OX=83333 GN=yecJ PE=4 SV=1	C18		0.453333	High	0.29	High	0.163333
P62399	rplE	50S ribosomal protein L5 OS=Escherichia coli (strain K12) OX=83333 GN=rplE PE=1 SV=2	C87		-0.0866667	High	-0.25	High	0.163333
P0A8I8	rlmH	Ribosomal RNA large subunit methyltransferase H OS=Escherichia coli (strain K12) OX=83333 GN=rlmH PE=1 SV=1	C112		-0.286667	High	-0.45	High	0.163333
P0AEN8	fucU	L-fucose mutarotase OS=Escherichia coli (strain K12) OX=83333 GN=fucU PE=1 SV=1	C99		1.63667	High	1.475	High	0.161667
P0AAD6	sdaC	Serine transporter OS=Escherichia coli (strain K12) OX=83333 GN=sdaC PE=1 SV=1	C247		0.181667	High	0.02	High	0.161667
P0A749	murA	UDP-N-acetylglucosamine 1-carboxyvinyltransferase OS=Escherichia coli (strain K12) OX=83333 GN=murA PE=1 SV=1	C354		-0.0833333	High	-0.245	High	0.161667
P33232	lldD	L-lactate dehydrogenase OS=Escherichia coli (strain K12) OX=83333 GN=lldD PE=1 SV=1	C149		-0.866667	High	-1.0275	High	0.160833
P33195	gcvP	Glycine dehydrogenase (decarboxylating) OS=Escherichia coli (strain K12) OX=83333 GN=gcvP PE=1 SV=3	C948_AND_C950		-0.538333	High	-0.6975	High	0.159167
P20083	parE	DNA topoisomerase 4 subunit B OS=Escherichia coli (strain K12) OX=83333 GN=parE PE=1 SV=3	C92		0.356667	High	0.1975	High	0.159167
P0A6J5	dadA	D-amino acid dehydrogenase OS=Escherichia coli (strain K12) OX=83333 GN=dadA PE=1 SV=1	C229		-0.0916667	High	-0.25	High	0.158333
P46837	yhgF	Protein YhgF OS=Escherichia coli (strain K12) OX=83333 GN=yhgF PE=1 SV=3	C550		0.178333	High	0.02	High	0.158333
P0A7F6	speD	S-adenosylmethionine decarboxylase proenzyme OS=Escherichia coli (strain K12) OX=83333 GN=speD PE=1 SV=1	C140		-0.775	High	-0.9325	High	0.1575
P76055	ttcA	tRNA-cytidine(32) 2-sulfurtransferase OS=Escherichia coli (strain K12) OX=83333 GN=ttcA PE=1 SV=1	C290		-0.101667	High	-0.2575	High	0.155833
P0A9K9	slyD	FKBP-type peptidyl-prolyl cis-trans isomerase SlyD OS=Escherichia coli (strain K12) OX=83333 GN=slyD PE=1 SV=1	C193_AND_C195	Nickel (C193), Nickel (C195)	0.0716667	High	-0.0825	High	0.154167
P0A6J5	dadA	D-amino acid dehydrogenase OS=Escherichia coli (strain K12) OX=83333 GN=dadA PE=1 SV=1	C200		-0.0966667	High	-0.25	High	0.153333
P77488	dxs	1-deoxy-D-xylulose-5-phosphate synthase OS=Escherichia coli (strain K12) OX=83333 GN=dxs PE=1 SV=3	C32		-0.326667	High	-0.48	High	0.153333
P0AEE8	dam	DNA adenine methylase OS=Escherichia coli (strain K12) OX=83333 GN=dam PE=1 SV=1	C162		0.36	High	0.2075	High	0.1525
P69874	potA	Spermidine/putrescine import ATP-binding protein PotA OS=Escherichia coli (strain K12) OX=83333 GN=potA PE=1 SV=1	C276		-0.03	High	-0.1825	High	0.1525
P24182	accC	Biotin carboxylase OS=Escherichia coli (strain K12) OX=83333 GN=accC PE=1 SV=2	C390		0.126667	High	-0.025	High	0.151667
P25539	ribD	Riboflavin biosynthesis protein RibD OS=Escherichia coli (strain K12) OX=83333 GN=ribD PE=1 SV=1	C334		0.168333	High	0.0175	High	0.150833
P37440	ucpA	Oxidoreductase UcpA OS=Escherichia coli (strain K12) OX=83333 GN=ucpA PE=1 SV=3	C93		-0.96	High	-1.11	High	0.15
P0A9H7	cfa	Cyclopropane-fatty-acyl-phospholipid synthase OS=Escherichia coli (strain K12) OX=83333 GN=cfa PE=1 SV=2	C139		0.558333	High	0.4125	High	0.145833
P45577	proQ	RNA chaperone ProQ OS=Escherichia coli (strain K12) OX=83333 GN=proQ PE=1 SV=2	C88		0.1	High	-0.0425	High	0.1425
P0AES6	gyrB	DNA gyrase subunit B OS=Escherichia coli (strain K12) OX=83333 GN=gyrB PE=1 SV=2	C410		-0.00833333	High	-0.15	High	0.141667
P0A9X4	mreB	Cell shape-determining protein MreB OS=Escherichia coli (strain K12) OX=83333 GN=mreB PE=1 SV=1	C113		0.518333	High	0.3775	High	0.140833
P13033	glpB	Anaerobic glycerol-3-phosphate dehydrogenase subunit B OS=Escherichia coli (strain K12) OX=83333 GN=glpB PE=1 SV=1	C89		-1.37167	High	-1.5125	High	0.140833
P07813	leuS	Leucine--tRNA ligase OS=Escherichia coli (strain K12) OX=83333 GN=leuS PE=1 SV=2	C37		0.01	High	-0.13	High	0.14
P0ABH0	ftsA	Cell division protein FtsA OS=Escherichia coli (strain K12) OX=83333 GN=ftsA PE=1 SV=1	C74		0.503333	High	0.365	High	0.138333
P0AAI5	fabF	3-oxoacyl-[acyl-carrier-protein] synthase 2 OS=Escherichia coli (strain K12) OX=83333 GN=fabF PE=1 SV=2	C396		0.1	High	-0.0375	High	0.1375
P60757	hisG	ATP phosphoribosyltransferase OS=Escherichia coli (strain K12) OX=83333 GN=hisG PE=1 SV=1	C104		0.595	High	0.4575	High	0.1375
P0AFG3	sucA	2-oxoglutarate dehydrogenase E1 component OS=Escherichia coli (strain K12) OX=83333 GN=sucA PE=1 SV=1	C165		-0.375	High	-0.5125	High	0.1375
P07004	proA	Gamma-glutamyl phosphate reductase OS=Escherichia coli (strain K12) OX=83333 GN=proA PE=1 SV=2	C253		0.211667	High	0.075	High	0.136667
P0A9Q7	adhE	Aldehyde-alcohol dehydrogenase OS=Escherichia coli (strain K12) OX=83333 GN=adhE PE=1 SV=2	C246		0.0783333	High	-0.0575	High	0.135833
P29217	yceH	UPF0502 protein YceH OS=Escherichia coli (strain K12) OX=83333 GN=yceH PE=1 SV=3	C86		0.433333	High	0.2975	High	0.135833
P0A9B6	epd	D-erythrose-4-phosphate dehydrogenase OS=Escherichia coli (strain K12) OX=83333 GN=epd PE=1 SV=2	C155_OR_C159		0.338333	High	0.2025	High	0.135833
P0A817	metK	S-adenosylmethionine synthase OS=Escherichia coli (strain K12) OX=83333 GN=metK PE=1 SV=2	C90		0.136667	High	0.0025	High	0.134167
P75949	nagZ	Beta-hexosaminidase OS=Escherichia coli (strain K12) OX=83333 GN=nagZ PE=1 SV=1	C181		-0.364	High	-0.4975	High	0.1335
P11880	murF	UDP-N-acetylmuramoyl-tripeptide--D-alanyl-D-alanine ligase OS=Escherichia coli (strain K12) OX=83333 GN=murF PE=1 SV=2	C452		0.195	High	0.0625	High	0.1325
P21513	rne	Ribonuclease E OS=Escherichia coli (strain K12) OX=83333 GN=rne PE=1 SV=6	C832		0.173333	High	0.0425	High	0.130833
P76535	murQ	N-acetylmuramic acid 6-phosphate etherase OS=Escherichia coli (strain K12) OX=83333 GN=murQ PE=1 SV=1	C248_AND_C260		0.118333	High	-0.0125	High	0.130833
P15977	malQ	4-alpha-glucanotransferase OS=Escherichia coli (strain K12) OX=83333 GN=malQ PE=1 SV=2	C558		-0.466667	High	-0.5975	High	0.130833
P21889	aspS	Aspartate--tRNA ligase OS=Escherichia coli (strain K12) OX=83333 GN=aspS PE=1 SV=1	C21		0.265	High	0.135	High	0.13
P37759	rfbB	dTDP-glucose 4,6-dehydratase 1 OS=Escherichia coli (strain K12) OX=83333 GN=rfbB PE=3 SV=2	C194		-0.558333	High	-0.6875	High	0.129167
P0AG63	rpsQ	30S ribosomal protein S17 OS=Escherichia coli (strain K12) OX=83333 GN=rpsQ PE=1 SV=2	C64		0.03	High	-0.0975	High	0.1275
P0A6J5	dadA	D-amino acid dehydrogenase OS=Escherichia coli (strain K12) OX=83333 GN=dadA PE=1 SV=1	C239		-0.123333	High	-0.25	High	0.126667
P75915	ycdY	Chaperone protein YcdY OS=Escherichia coli (strain K12) OX=83333 GN=ycdY PE=1 SV=1	C55_AND_C73		0.376	High	0.25	High	0.126
Q46948	yajL	Protein/nucleic acid deglycase 3 OS=Escherichia coli (strain K12) OX=83333 GN=yajL PE=1 SV=2	C47		0.226667	High	0.1025	High	0.124167
P0AFI7	pdxH	Pyridoxine/pyridoxamine 5'-phosphate oxidase OS=Escherichia coli (strain K12) OX=83333 GN=pdxH PE=1 SV=2	C43		0.4	High	0.2775	High	0.1225
P76270	msrC	Free methionine-R-sulfoxide reductase OS=Escherichia coli (strain K12) OX=83333 GN=msrC PE=1 SV=2	C66		0.336667	High	0.215	High	0.121667
P77718	thiI	tRNA sulfurtransferase OS=Escherichia coli (strain K12) OX=83333 GN=thiI PE=1 SV=1	C344		-0.0983333	High	-0.22	High	0.121667
P76270	msrC	Free methionine-R-sulfoxide reductase OS=Escherichia coli (strain K12) OX=83333 GN=msrC PE=1 SV=2	C100		0.336	High	0.215	High	0.121
P04693	tyrB	Aromatic-amino-acid aminotransferase OS=Escherichia coli (strain K12) OX=83333 GN=tyrB PE=1 SV=1	C74		0.275	High	0.155	High	0.12
P0A6A3	ackA	Acetate kinase OS=Escherichia coli (strain K12) OX=83333 GN=ackA PE=1 SV=1	C286		0.53	High	0.41	High	0.12
P31825	yfiC	tRNA1(Val) (adenine(37)-N6)-methyltransferase OS=Escherichia coli (strain K12) OX=83333 GN=yfiC PE=1 SV=2	C132		-0.02	High	-0.14	High	0.12
P0AFG8	aceE	Pyruvate dehydrogenase E1 component OS=Escherichia coli (strain K12) OX=83333 GN=aceE PE=1 SV=2	C260		0.00666667	High	-0.1125	High	0.119167
P00963	asnA	Aspartate--ammonia ligase OS=Escherichia coli (strain K12) OX=83333 GN=asnA PE=1 SV=1	C51		0.403333	High	0.285	High	0.118333
P21507	srmB	ATP-dependent RNA helicase SrmB OS=Escherichia coli (strain K12) OX=83333 GN=srmB PE=1 SV=1	C148		-0.0866667	High	-0.205	High	0.118333
P0A9G6	aceA	Isocitrate lyase OS=Escherichia coli (strain K12) OX=83333 GN=aceA PE=1 SV=1	C43		0.668333	High	0.55	High	0.118333
P08957	hsdM	Type I restriction enzyme EcoKI M protein OS=Escherichia coli (strain K12) OX=83333 GN=hsdM PE=1 SV=1	C14		-0.281667	High	-0.4	High	0.118333
P75876	rlmI	Ribosomal RNA large subunit methyltransferase I OS=Escherichia coli (strain K12) OX=83333 GN=rlmI PE=1 SV=2	C315		-0.125	High	-0.2425	High	0.1175
P37349	dhaM	PEP-dependent dihydroxyacetone kinase, phosphoryl donor subunit DhaM OS=Escherichia coli (strain K12) OX=83333 GN=dhaM PE=1 SV=3	C268		-0.33	High	-0.4475	High	0.1175
P0A8V2	rpoB	DNA-directed RNA polymerase subunit beta OS=Escherichia coli (strain K12) OX=83333 GN=rpoB PE=1 SV=1	C85		-0.0533333	High	-0.17	High	0.116667
P75782	rlmF	Ribosomal RNA large subunit methyltransferase F OS=Escherichia coli (strain K12) OX=83333 GN=rlmF PE=1 SV=2	C24		-0.341667	High	-0.4575	High	0.115833
P31120	glmM	Phosphoglucosamine mutase OS=Escherichia coli (strain K12) OX=83333 GN=glmM PE=1 SV=3	C139		0.133333	High	0.0175	High	0.115833
P0A9X4	mreB	Cell shape-determining protein MreB OS=Escherichia coli (strain K12) OX=83333 GN=mreB PE=1 SV=1	C324		0.493333	High	0.3775	High	0.115833
P27833	wecE	dTDP-4-amino-4,6-dideoxygalactose transaminase OS=Escherichia coli (strain K12) OX=83333 GN=wecE PE=1 SV=2	C27		-0.29	High	-0.405	High	0.115
P0A993	fbp	Fructose-1,6-bisphosphatase class 1 OS=Escherichia coli (strain K12) OX=83333 GN=fbp PE=1 SV=1	C100		-0.185	High	-0.3	High	0.115
P0A8I5	trmB	tRNA (guanine-N(7)-)-methyltransferase OS=Escherichia coli (strain K12) OX=83333 GN=trmB PE=1 SV=1	C119		-0.216667	High	-0.33	High	0.113333
P15031	fecE	Fe(3+) dicitrate transport ATP-binding protein FecE OS=Escherichia coli (strain K12) OX=83333 GN=fecE PE=2 SV=1	C47		1.43333	High	1.32	High	0.113333
P42599	ygjR	Uncharacterized oxidoreductase YgjR OS=Escherichia coli (strain K12) OX=83333 GN=ygjR PE=3 SV=3	C150		-0.778333	High	-0.89	High	0.111667
P33920	yejK	Nucleoid-associated protein YejK OS=Escherichia coli (strain K12) OX=83333 GN=yejK PE=1 SV=3	C230		0.113333	High	0.0025	High	0.110833
P27833	wecE	dTDP-4-amino-4,6-dideoxygalactose transaminase OS=Escherichia coli (strain K12) OX=83333 GN=wecE PE=1 SV=2	C36		-0.295	High	-0.405	High	0.11
Q46927	tcdA	tRNA threonylcarbamoyladenosine dehydratase OS=Escherichia coli (strain K12) OX=83333 GN=tcdA PE=1 SV=1	C66		0.365	High	0.255	High	0.11
P00452	nrdA	Ribonucleoside-diphosphate reductase 1 subunit alpha OS=Escherichia coli (strain K12) OX=83333 GN=nrdA PE=1 SV=2	C278		-0.346667	High	-0.455	High	0.108333
P0ACJ8	crp	cAMP-activated global transcriptional regulator CRP OS=Escherichia coli (strain K12) OX=83333 GN=crp PE=1 SV=1	C179		-0.08	High	-0.1875	High	0.1075
P27306	sthA	Soluble pyridine nucleotide transhydrogenase OS=Escherichia coli (strain K12) OX=83333 GN=sthA PE=1 SV=5	C264		-0.528333	High	-0.635	High	0.106667
P0A6F5	groL	60 kDa chaperonin OS=Escherichia coli (strain K12) OX=83333 GN=groL PE=1 SV=2	C458		0.176667	High	0.07	High	0.106667
P00562	metL	Bifunctional aspartokinase/homoserine dehydrogenase 2 OS=Escherichia coli (strain K12) OX=83333 GN=metL PE=1 SV=3	C767		0.406667	High	0.3	High	0.106667
P0C8J8	gatZ	D-tagatose-1,6-bisphosphate aldolase subunit GatZ OS=Escherichia coli (strain K12) OX=83333 GN=gatZ PE=1 SV=1	C149_OR_C159		-0.183333	High	-0.2875	High	0.104167
P76055	ttcA	tRNA-cytidine(32) 2-sulfurtransferase OS=Escherichia coli (strain K12) OX=83333 GN=ttcA PE=1 SV=1	C255		-0.155	High	-0.2575	High	0.1025
P77756	queC	7-cyano-7-deazaguanine synthase OS=Escherichia coli (strain K12) OX=83333 GN=queC PE=1 SV=1	C124_AND_C134		0.4	High	0.3	High	0.1
P05459	pdxB	Erythronate-4-phosphate dehydrogenase OS=Escherichia coli (strain K12) OX=83333 GN=pdxB PE=2 SV=2	C220		0.293333	High	0.195	High	0.0983333
P0A9B2	gapA	Glyceraldehyde-3-phosphate dehydrogenase A OS=Escherichia coli (strain K12) OX=83333 GN=gapA PE=1 SV=2	C289		0.496667	High	0.4	High	0.0966667
P69924	nrdB	Ribonucleoside-diphosphate reductase 1 subunit beta OS=Escherichia coli (strain K12) OX=83333 GN=nrdB PE=1 SV=2	C306		-0.203333	High	-0.3	High	0.0966667
P10441	lpxB	Lipid-A-disaccharide synthase OS=Escherichia coli (strain K12) OX=83333 GN=lpxB PE=1 SV=2	C332		-0.16	High	-0.255	High	0.095
P25745	mnmA	tRNA-specific 2-thiouridylase MnmA OS=Escherichia coli (strain K12) OX=83333 GN=mnmA PE=1 SV=4	C199		0.486667	High	0.3925	High	0.0941667
P32680	yjaG	Uncharacterized protein YjaG OS=Escherichia coli (strain K12) OX=83333 GN=yjaG PE=4 SV=1	C167		-0.253333	High	-0.3475	High	0.0941667
Q46920	queF	NADPH-dependent 7-cyano-7-deazaguanine reductase OS=Escherichia coli (strain K12) OX=83333 GN=queF PE=1 SV=1	C190		0.0316667	High	-0.0625	High	0.0941667
P0AG40	ribF	Bifunctional riboflavin kinase/FMN adenylyltransferase OS=Escherichia coli (strain K12) OX=83333 GN=ribF PE=1 SV=1	C158		0.034	High	-0.06	High	0.094
P00562	metL	Bifunctional aspartokinase/homoserine dehydrogenase 2 OS=Escherichia coli (strain K12) OX=83333 GN=metL PE=1 SV=3	C318		0.393333	High	0.3	High	0.0933333
P0ABB0	atpA	ATP synthase subunit alpha OS=Escherichia coli (strain K12) OX=83333 GN=atpA PE=1 SV=1	C47		0.225	High	0.1325	High	0.0925
P37745	rfbC	dTDP-4-dehydrorhamnose 3,5-epimerase OS=Escherichia coli (strain K12) OX=83333 GN=rfbC PE=1 SV=1	C144_AND_C147		-0.07	High	-0.1625	High	0.0925
P09831	gltB	Glutamate synthase [NADPH] large chain OS=Escherichia coli (strain K12) OX=83333 GN=gltB PE=1 SV=3	C541		-0.82	High	-0.9125	High	0.0925
P27306	sthA	Soluble pyridine nucleotide transhydrogenase OS=Escherichia coli (strain K12) OX=83333 GN=sthA PE=1 SV=5	C110		-0.543333	High	-0.635	High	0.0916667
P0AAI5	fabF	3-oxoacyl-[acyl-carrier-protein] synthase 2 OS=Escherichia coli (strain K12) OX=83333 GN=fabF PE=1 SV=2	C376		0.0533333	High	-0.0375	High	0.0908333
P21599	pykA	Pyruvate kinase II OS=Escherichia coli (strain K12) OX=83333 GN=pykA PE=1 SV=3	C231		0.351667	High	0.2625	High	0.0891667
P0ACR9	mprA	Transcriptional repressor MprA OS=Escherichia coli (strain K12) OX=83333 GN=mprA PE=2 SV=1	C112		-0.111667	High	-0.2	High	0.0883333
P0A836	sucC	Succinate--CoA ligase [ADP-forming] subunit beta OS=Escherichia coli (strain K12) OX=83333 GN=sucC PE=1 SV=1	C325		-0.462	High	-0.55	High	0.088
P0A8A0	yebC	Probable transcriptional regulatory protein YebC OS=Escherichia coli (strain K12) OX=83333 GN=yebC PE=1 SV=1	C120		0.0716667	High	-0.015	High	0.0866667
P0CF92	insL2	Putative transposase InsL for insertion sequence element IS186B OS=Escherichia coli (strain K12) OX=83333 GN=insL2 PE=3 SV=1	C220		0.265	High	0.18	High	0.085
P37773	mpl	UDP-N-acetylmuramate--L-alanyl-gamma-D-glutamyl-meso-2,6-diaminoheptandioate ligase OS=Escherichia coli (strain K12) OX=83333 GN=mpl PE=1 SV=3	C370		-0.03	High	-0.115	High	0.085
P0A6P9	eno	Enolase OS=Escherichia coli (strain K12) OX=83333 GN=eno PE=1 SV=2	C247		-0.448333	High	-0.5325	High	0.0841667
P09831	gltB	Glutamate synthase [NADPH] large chain OS=Escherichia coli (strain K12) OX=83333 GN=gltB PE=1 SV=3	C645		-0.828333	High	-0.9125	High	0.0841667
P37666	ghrB	Glyoxylate/hydroxypyruvate reductase B OS=Escherichia coli (strain K12) OX=83333 GN=ghrB PE=1 SV=3	C300		0.576667	High	0.4925	High	0.0841667
P0AE52	bcp	Peroxiredoxin Bcp OS=Escherichia coli (strain K12) OX=83333 GN=bcp PE=1 SV=1	C100		0.256667	High	0.1725	High	0.0841667
P08390	usg	USG-1 protein OS=Escherichia coli (strain K12) OX=83333 GN=usg PE=1 SV=1	C296		-0.094	High	-0.1775	High	0.0835
P0A717	prs	Ribose-phosphate pyrophosphokinase OS=Escherichia coli (strain K12) OX=83333 GN=prs PE=1 SV=2	C272		0.433333	High	0.35	High	0.0833333
P27306	sthA	Soluble pyridine nucleotide transhydrogenase OS=Escherichia coli (strain K12) OX=83333 GN=sthA PE=1 SV=5	C412		-0.551667	High	-0.635	High	0.0833333
P69786	ptsG	PTS system glucose-specific EIICB component OS=Escherichia coli (strain K12) OX=83333 GN=ptsG PE=1 SV=1	C421		-0.18	High	-0.2625	High	0.0825
P0A6L0	deoC	Deoxyribose-phosphate aldolase OS=Escherichia coli (strain K12) OX=83333 GN=deoC PE=1 SV=1	C33		-0.0483333	High	-0.13	High	0.0816667
P0A853	tnaA	Tryptophanase OS=Escherichia coli (strain K12) OX=83333 GN=tnaA PE=1 SV=1	C298		0.373333	High	0.2925	High	0.0808333
P0A7Z4	rpoA	DNA-directed RNA polymerase subunit alpha OS=Escherichia coli (strain K12) OX=83333 GN=rpoA PE=1 SV=1	C176		-0.241667	High	-0.3225	High	0.0808333
P69441	adk	Adenylate kinase OS=Escherichia coli (strain K12) OX=83333 GN=adk PE=1 SV=1	C77		-0.126667	High	-0.205	High	0.0783333
P61887	rffH	Glucose-1-phosphate thymidylyltransferase 2 OS=Escherichia coli (strain K12) OX=83333 GN=rffH PE=1 SV=1	C250		-0.37	High	-0.4475	High	0.0775
P09323	nagE	PTS system N-acetylglucosamine-specific EIICBA component OS=Escherichia coli (strain K12) OX=83333 GN=nagE PE=1 SV=1	C412		-0.555	High	-0.6325	High	0.0775
P0A6J5	dadA	D-amino acid dehydrogenase OS=Escherichia coli (strain K12) OX=83333 GN=dadA PE=1 SV=1	C96		-0.175	High	-0.25	High	0.075
P0A8V2	rpoB	DNA-directed RNA polymerase subunit beta OS=Escherichia coli (strain K12) OX=83333 GN=rpoB PE=1 SV=1	C311		-0.095	High	-0.17	High	0.075
P0ABH0	ftsA	Cell division protein FtsA OS=Escherichia coli (strain K12) OX=83333 GN=ftsA PE=1 SV=1	C90		0.44	High	0.365	High	0.075
P0ADG4	suhB	Inositol-1-monophosphatase OS=Escherichia coli (strain K12) OX=83333 GN=suhB PE=1 SV=1	C179		-0.353333	High	-0.4275	High	0.0741667
P0ADY3	rplN	50S ribosomal protein L14 OS=Escherichia coli (strain K12) OX=83333 GN=rplN PE=1 SV=1	C21		-0.231667	High	-0.305	High	0.0733333
P0A7E9	pyrH	Uridylate kinase OS=Escherichia coli (strain K12) OX=83333 GN=pyrH PE=1 SV=2	C150		-0.05	High	-0.1225	High	0.0725
P76346	mtfA	Protein MtfA OS=Escherichia coli (strain K12) OX=83333 GN=mtfA PE=1 SV=2	C239		0.233333	High	0.1625	High	0.0708333
P30850	rnb	Exoribonuclease 2 OS=Escherichia coli (strain K12) OX=83333 GN=rnb PE=1 SV=3	C450		0.173333	High	0.1025	High	0.0708333
P00956	ileS	Isoleucine--tRNA ligase OS=Escherichia coli (strain K12) OX=83333 GN=ileS PE=1 SV=5	C748		0.18	High	0.11	High	0.07
P63177	rlmB	23S rRNA (guanosine-2'-O-)-methyltransferase RlmB OS=Escherichia coli (strain K12) OX=83333 GN=rlmB PE=1 SV=1	C143		0.075	High	0.005	High	0.07
P0A7V0	rpsB	30S ribosomal protein S2 OS=Escherichia coli (strain K12) OX=83333 GN=rpsB PE=1 SV=2	C87		-0.23	High	-0.3	High	0.07
P0AD57	ispB	Octaprenyl diphosphate synthase OS=Escherichia coli (strain K12) OX=83333 GN=ispB PE=1 SV=1	C181_OR_C188		0.286667	High	0.2175	High	0.0691667
P0A9P0	lpdA	Dihydrolipoyl dehydrogenase OS=Escherichia coli (strain K12) OX=83333 GN=lpdA PE=1 SV=2	C392		-0.16	High	-0.2275	High	0.0675
P07012	prfB	Peptide chain release factor RF2 OS=Escherichia coli (strain K12) OX=83333 GN=prfB PE=1 SV=3	C274		0.0916667	High	0.025	High	0.0666667
P0ABU0	menB	1,4-dihydroxy-2-naphthoyl-CoA synthase OS=Escherichia coli (strain K12) OX=83333 GN=menB PE=1 SV=1	C83		-0.153333	High	-0.22	High	0.0666667
P45395	kdsD	Arabinose 5-phosphate isomerase KdsD OS=Escherichia coli (strain K12) OX=83333 GN=kdsD PE=1 SV=1	C154		0.264	High	0.1975	High	0.0665
P0AES4	gyrA	DNA gyrase subunit A OS=Escherichia coli (strain K12) OX=83333 GN=gyrA PE=1 SV=1	C792		0.268333	High	0.2025	High	0.0658333
P0ABH0	ftsA	Cell division protein FtsA OS=Escherichia coli (strain K12) OX=83333 GN=ftsA PE=1 SV=1	C263		0.43	High	0.365	High	0.065
P0ABB4	atpD	ATP synthase subunit beta OS=Escherichia coli (strain K12) OX=83333 GN=atpD PE=1 SV=2	C138		0.125	High	0.06	High	0.065
P0AFK0	pmbA	Metalloprotease PmbA OS=Escherichia coli (strain K12) OX=83333 GN=pmbA PE=1 SV=1	C437		0.176667	High	0.1125	High	0.0641667
P00887	aroH	Phospho-2-dehydro-3-deoxyheptonate aldolase, Trp-sensitive OS=Escherichia coli (strain K12) OX=83333 GN=aroH PE=1 SV=4	C281_AND_C285		-0.0833333	High	-0.1475	High	0.0641667
P37440	ucpA	Oxidoreductase UcpA OS=Escherichia coli (strain K12) OX=83333 GN=ucpA PE=1 SV=3	C184		-1.04833	High	-1.11	High	0.0616667
P24182	accC	Biotin carboxylase OS=Escherichia coli (strain K12) OX=83333 GN=accC PE=1 SV=2	C264		0.0366667	High	-0.025	High	0.0616667
P37647	kdgK	2-dehydro-3-deoxygluconokinase OS=Escherichia coli (strain K12) OX=83333 GN=kdgK PE=1 SV=1	C234		-0.0133333	High	-0.075	High	0.0616667
P0A8G3	uxaC	Uronate isomerase OS=Escherichia coli (strain K12) OX=83333 GN=uxaC PE=2 SV=1	C75		0.463333	High	0.4025	High	0.0608333
P0AFP6	ybgI	GTP cyclohydrolase 1 type 2 homolog OS=Escherichia coli (strain K12) OX=83333 GN=ybgI PE=1 SV=1	C171		0.333333	High	0.2725	High	0.0608333
P0A8B5	ybaB	Nucleoid-associated protein YbaB OS=Escherichia coli (strain K12) OX=83333 GN=ybaB PE=1 SV=1	C52		0.3	High	0.24	High	0.06
P27298	prlC	Oligopeptidase A OS=Escherichia coli (strain K12) OX=83333 GN=prlC PE=3 SV=3	C33		0.308333	High	0.25	High	0.0583333
P27248	gcvT	Aminomethyltransferase OS=Escherichia coli (strain K12) OX=83333 GN=gcvT PE=1 SV=3	C219		-0.36	High	-0.4175	High	0.0575
P0A717	prs	Ribose-phosphate pyrophosphokinase OS=Escherichia coli (strain K12) OX=83333 GN=prs PE=1 SV=2	C60		0.406667	High	0.35	High	0.0566667
P00452	nrdA	Ribonucleoside-diphosphate reductase 1 subunit alpha OS=Escherichia coli (strain K12) OX=83333 GN=nrdA PE=1 SV=2	C754_AND_C759		-0.398333	High	-0.455	High	0.0566667
P0A7Y0	rnc	Ribonuclease 3 OS=Escherichia coli (strain K12) OX=83333 GN=rnc PE=1 SV=1	C93		0.025	High	-0.03	High	0.055
P0ACC3	erpA	Iron-sulfur cluster insertion protein ErpA OS=Escherichia coli (strain K12) OX=83333 GN=erpA PE=1 SV=1	C106_AND_C108	Iron-sulfur (C106), Iron-sulfur (C108)	-0.635	High	-0.69	High	0.055
P37765	rluB	Ribosomal large subunit pseudouridine synthase B OS=Escherichia coli (strain K12) OX=83333 GN=rluB PE=1 SV=2	C114		-0.605	High	-0.66	High	0.055
P0A6K3	def	Peptide deformylase OS=Escherichia coli (strain K12) OX=83333 GN=def PE=1 SV=2	C91	Iron"; (C91)	-0.943333	High	-0.9975	High	0.0541667
P0A817	metK	S-adenosylmethionine synthase OS=Escherichia coli (strain K12) OX=83333 GN=metK PE=1 SV=2	C42		0.0566667	High	0.0025	High	0.0541667
P0A6K1	dapF	Diaminopimelate epimerase OS=Escherichia coli (strain K12) OX=83333 GN=dapF PE=1 SV=1	C217		0.0216667	High	-0.0325	High	0.0541667
P15254	purL	Phosphoribosylformylglycinamidine synthase OS=Escherichia coli (strain K12) OX=83333 GN=purL PE=1 SV=3	C1001		0.0816667	High	0.0275	High	0.0541667
P16095	sdaA	L-serine dehydratase 1 OS=Escherichia coli (strain K12) OX=83333 GN=sdaA PE=1 SV=3	C219		-0.243333	High	-0.2975	High	0.0541667
P27828	wecB	UDP-N-acetylglucosamine 2-epimerase OS=Escherichia coli (strain K12) OX=83333 GN=wecB PE=1 SV=2	C362		-0.358333	High	-0.4125	High	0.0541667
P75782	rlmF	Ribosomal RNA large subunit methyltransferase F OS=Escherichia coli (strain K12) OX=83333 GN=rlmF PE=1 SV=2	C225		-0.404	High	-0.4575	High	0.0535
P00452	nrdA	Ribonucleoside-diphosphate reductase 1 subunit alpha OS=Escherichia coli (strain K12) OX=83333 GN=nrdA PE=1 SV=2	C565		-0.401667	High	-0.455	High	0.0533333
P22523	mukB	Chromosome partition protein MukB OS=Escherichia coli (strain K12) OX=83333 GN=mukB PE=1 SV=2	C1423		0.258333	High	0.205	High	0.0533333
P75913	ghrA	Glyoxylate/hydroxypyruvate reductase A OS=Escherichia coli (strain K12) OX=83333 GN=ghrA PE=1 SV=2	C303		0.838333	High	0.785	High	0.0533333
P05719	hsdS	Type-1 restriction enzyme EcoKI specificity protein OS=Escherichia coli (strain K12) OX=83333 GN=hsdS PE=1 SV=1	C273		-0.488333	High	-0.54	High	0.0516667
P24182	accC	Biotin carboxylase OS=Escherichia coli (strain K12) OX=83333 GN=accC PE=1 SV=2	C50		0.0266667	High	-0.025	High	0.0516667
P0A9G6	aceA	Isocitrate lyase OS=Escherichia coli (strain K12) OX=83333 GN=aceA PE=1 SV=1	C318		0.601667	High	0.55	High	0.0516667
P0AA31	yedF	Putative sulfur carrier protein YedF OS=Escherichia coli (strain K12) OX=83333 GN=yedF PE=1 SV=1	C17		-1.325	High	-1.375	High	0.05
P37759	rfbB	dTDP-glucose 4,6-dehydratase 1 OS=Escherichia coli (strain K12) OX=83333 GN=rfbB PE=3 SV=2	C60		-0.638333	High	-0.6875	High	0.0491667
P0ACJ8	crp	cAMP-activated global transcriptional regulator CRP OS=Escherichia coli (strain K12) OX=83333 GN=crp PE=1 SV=1	C93		-0.138333	High	-0.1875	High	0.0491667
P0CG19	rph	Truncated inactive ribonuclease PH OS=Escherichia coli (strain K12) OX=83333 GN=rph PE=1 SV=1	C39		-0.193333	High	-0.2425	High	0.0491667
P76403	trhP	tRNA hydroxylation protein P OS=Escherichia coli (strain K12) OX=83333 GN=trhP PE=1 SV=1	C193_OR_C197		0.045	High	-0.0025	High	0.0475
P0AFK0	pmbA	Metalloprotease PmbA OS=Escherichia coli (strain K12) OX=83333 GN=pmbA PE=1 SV=1	C226		0.16	High	0.1125	High	0.0475
P0ABU2	ychF	Ribosome-binding ATPase YchF OS=Escherichia coli (strain K12) OX=83333 GN=ychF PE=1 SV=2	C35		0.0916667	High	0.045	High	0.0466667
P0AGE9	sucD	Succinate--CoA ligase [ADP-forming] subunit alpha OS=Escherichia coli (strain K12) OX=83333 GN=sucD PE=1 SV=2	C78		-0.501667	High	-0.5475	High	0.0458333
P0A799	pgk	Phosphoglycerate kinase OS=Escherichia coli (strain K12) OX=83333 GN=pgk PE=1 SV=2	C162		0.175	High	0.13	High	0.045
P0AG27	yibN	Uncharacterized protein YibN OS=Escherichia coli (strain K12) OX=83333 GN=yibN PE=1 SV=1	C107		-0.02	High	-0.065	High	0.045
P30014	rnt	Ribonuclease T OS=Escherichia coli (strain K12) OX=83333 GN=rnt PE=1 SV=1	C168		-0.11	High	-0.155	High	0.045
P08622	dnaJ	Chaperone protein DnaJ OS=Escherichia coli (strain K12) OX=83333 GN=dnaJ PE=1 SV=3	C265		-0.288	High	-0.3325	High	0.0445
P25526	gabD	Succinate-semialdehyde dehydrogenase [NADP(+)] GabD OS=Escherichia coli (strain K12) OX=83333 GN=gabD PE=1 SV=1	C289		0.703333	High	0.66	High	0.0433333
P37760	rfbD	dTDP-4-dehydrorhamnose reductase OS=Escherichia coli (strain K12) OX=83333 GN=rfbD PE=3 SV=2	C143		-0.741667	High	-0.785	High	0.0433333
P31808	yciK	Uncharacterized oxidoreductase YciK OS=Escherichia coli (strain K12) OX=83333 GN=yciK PE=1 SV=3	C191		0.32	High	0.2775	High	0.0425
P76658	hldE	Bifunctional protein HldE OS=Escherichia coli (strain K12) OX=83333 GN=hldE PE=1 SV=1	C93		-0.01	High	-0.0525	High	0.0425
P0A9J0	rng	Ribonuclease G OS=Escherichia coli (strain K12) OX=83333 GN=rng PE=1 SV=2	C79		0.13	High	0.09	High	0.04
P0ABU2	ychF	Ribosome-binding ATPase YchF OS=Escherichia coli (strain K12) OX=83333 GN=ychF PE=1 SV=2	C140		0.084	High	0.045	High	0.039
P76558	maeB	NADP-dependent malic enzyme OS=Escherichia coli (strain K12) OX=83333 GN=maeB PE=1 SV=1	C263		-0.201667	High	-0.24	High	0.0383333
P60720	lipB	Octanoyltransferase OS=Escherichia coli (strain K12) OX=83333 GN=lipB PE=1 SV=1	C169		0.158333	High	0.12	High	0.0383333
P11880	murF	UDP-N-acetylmuramoyl-tripeptide--D-alanyl-D-alanine ligase OS=Escherichia coli (strain K12) OX=83333 GN=murF PE=1 SV=2	C371		0.1	High	0.0625	High	0.0375
P36683	acnB	Aconitate hydratase B OS=Escherichia coli (strain K12) OX=83333 GN=acnB PE=1 SV=3	C273		-1.50333	High	-1.54	High	0.0366667
P0A6F5	groL	60 kDa chaperonin OS=Escherichia coli (strain K12) OX=83333 GN=groL PE=1 SV=2	C138		0.106667	High	0.07	High	0.0366667
P52108	rstA	Transcriptional regulatory protein RstA OS=Escherichia coli (strain K12) OX=83333 GN=rstA PE=1 SV=2	C64		0.285	High	0.25	High	0.035
P37765	rluB	Ribosomal large subunit pseudouridine synthase B OS=Escherichia coli (strain K12) OX=83333 GN=rluB PE=1 SV=2	C67		-0.625	High	-0.66	High	0.035
P23882	fmt	Methionyl-tRNA formyltransferase OS=Escherichia coli (strain K12) OX=83333 GN=fmt PE=1 SV=4	C157		-0.528333	High	-0.5625	High	0.0341667
P42599	ygjR	Uncharacterized oxidoreductase YgjR OS=Escherichia coli (strain K12) OX=83333 GN=ygjR PE=3 SV=3	C125		-0.856667	High	-0.89	High	0.0333333
P25665	metE	5-methyltetrahydropteroyltriglutamate--homocysteine methyltransferase OS=Escherichia coli (strain K12) OX=83333 GN=metE PE=1 SV=6	C726	Zinc (C726)	1.358	High	1.325	High	0.033
P39831	ydfG	NADP-dependent 3-hydroxy acid dehydrogenase YdfG OS=Escherichia coli (strain K12) OX=83333 GN=ydfG PE=1 SV=2	C15		-0.075	High	-0.1075	High	0.0325
P37744	rfbA	Glucose-1-phosphate thymidylyltransferase 1 OS=Escherichia coli (strain K12) OX=83333 GN=rfbA PE=1 SV=2	C253		-0.11	High	-0.1425	High	0.0325
P38521	yggL	Uncharacterized protein YggL OS=Escherichia coli (strain K12) OX=83333 GN=yggL PE=4 SV=2	C77		-0.0466667	High	-0.0775	High	0.0308333
P39160	uxuB	D-mannonate oxidoreductase OS=Escherichia coli (strain K12) OX=83333 GN=uxuB PE=3 SV=1	C482		-0.01	High	-0.04	High	0.03
P0A8U6	metJ	Met repressor OS=Escherichia coli (strain K12) OX=83333 GN=metJ PE=1 SV=2	C59		-0.528333	High	-0.5575	High	0.0291667
P21170	speA	Biosynthetic arginine decarboxylase OS=Escherichia coli (strain K12) OX=83333 GN=speA PE=1 SV=2	C456		-0.168333	High	-0.1975	High	0.0291667
P0A9C0	glpA	Anaerobic glycerol-3-phosphate dehydrogenase subunit A OS=Escherichia coli (strain K12) OX=83333 GN=glpA PE=1 SV=1	C111		-1.21333	High	-1.2425	High	0.0291667
P0C8J6	gatY	D-tagatose-1,6-bisphosphate aldolase subunit GatY OS=Escherichia coli (strain K12) OX=83333 GN=gatY PE=1 SV=1	C278_OR_C280		-0.0766667	High	-0.105	High	0.0283333
P0AF12	mtnN	5'-methylthioadenosine/S-adenosylhomocysteine nucleosidase OS=Escherichia coli (strain K12) OX=83333 GN=mtnN PE=1 SV=1	C132		0.0916667	High	0.065	High	0.0266667
P0A8D6	ymdB	O-acetyl-ADP-ribose deacetylase OS=Escherichia coli (strain K12) OX=83333 GN=ymdB PE=1 SV=1	C60		0.498333	High	0.4725	High	0.0258333
P0A9K3	ybeZ	PhoH-like protein OS=Escherichia coli (strain K12) OX=83333 GN=ybeZ PE=1 SV=2	C22		-0.211667	High	-0.2375	High	0.0258333
P0A7B5	proB	Glutamate 5-kinase OS=Escherichia coli (strain K12) OX=83333 GN=proB PE=1 SV=1	C225		0.00666667	High	-0.0175	High	0.0241667
P0C8J8	gatZ	D-tagatose-1,6-bisphosphate aldolase subunit GatZ OS=Escherichia coli (strain K12) OX=83333 GN=gatZ PE=1 SV=1	C129		-0.263333	High	-0.2875	High	0.0241667
P23830	pssA	CDP-diacylglycerol--serine O-phosphatidyltransferase OS=Escherichia coli (strain K12) OX=83333 GN=pssA PE=1 SV=2	C110		0.26	High	0.2375	High	0.0225
P0AFG3	sucA	2-oxoglutarate dehydrogenase E1 component OS=Escherichia coli (strain K12) OX=83333 GN=sucA PE=1 SV=1	C454		-0.49	High	-0.5125	High	0.0225
P0ABH0	ftsA	Cell division protein FtsA OS=Escherichia coli (strain K12) OX=83333 GN=ftsA PE=1 SV=1	C163		0.386667	High	0.365	High	0.0216667
P36938	pgm	Phosphoglucomutase OS=Escherichia coli (strain K12) OX=83333 GN=pgm PE=1 SV=1	C519		0.301667	High	0.28	High	0.0216667
P08839	ptsI	Phosphoenolpyruvate-protein phosphotransferase OS=Escherichia coli (strain K12) OX=83333 GN=ptsI PE=1 SV=1	C272		0.251667	High	0.23	High	0.0216667
P0AGL5	ratA	Ribosome association toxin RatA OS=Escherichia coli (strain K12) OX=83333 GN=ratA PE=1 SV=1	C113		0.0183333	High	-0.0025	High	0.0208333
P0ACD4	iscU	Iron-sulfur cluster assembly scaffold protein IscU OS=Escherichia coli (strain K12) OX=83333 GN=iscU PE=1 SV=1	C63		-0.435	High	-0.455	High	0.02
P09323	nagE	PTS system N-acetylglucosamine-specific EIICBA component OS=Escherichia coli (strain K12) OX=83333 GN=nagE PE=1 SV=1	C431		-0.613333	High	-0.6325	High	0.0191667
P10378	entE	Enterobactin synthase component E OS=Escherichia coli (strain K12) OX=83333 GN=entE PE=1 SV=3	C509		4.655	High	4.6375	High	0.0175
P33232	lldD	L-lactate dehydrogenase OS=Escherichia coli (strain K12) OX=83333 GN=lldD PE=1 SV=1	C111		-1.01	High	-1.0275	High	0.0175
P0A715	kdsA	2-dehydro-3-deoxyphosphooctonate aldolase OS=Escherichia coli (strain K12) OX=83333 GN=kdsA PE=1 SV=1	C249		0.263333	High	0.2475	High	0.0158333
P0ACN4	allR	HTH-type transcriptional repressor AllR OS=Escherichia coli (strain K12) OX=83333 GN=allR PE=1 SV=1	C135		0.108333	High	0.0925	High	0.0158333
P0AEP3	galU	UTP--glucose-1-phosphate uridylyltransferase OS=Escherichia coli (strain K12) OX=83333 GN=galU PE=1 SV=2	C98		0.05	High	0.035	High	0.015
P0A7Y0	rnc	Ribonuclease 3 OS=Escherichia coli (strain K12) OX=83333 GN=rnc PE=1 SV=1	C192		-0.015	High	-0.03	High	0.015
P37747	glf	UDP-galactopyranose mutase OS=Escherichia coli (strain K12) OX=83333 GN=glf PE=1 SV=1	C16		-0.0816667	High	-0.095	High	0.0133333
P0A9Q5	accD	Acetyl-coenzyme A carboxylase carboxyl transferase subunit beta OS=Escherichia coli (strain K12) OX=83333 GN=accD PE=1 SV=1	C27	Zinc"; (C27)	0.09	High	0.0775	High	0.0125
P22939	ispA	Farnesyl diphosphate synthase OS=Escherichia coli (strain K12) OX=83333 GN=ispA PE=1 SV=1	C10		-0.00666667	High	-0.0175	High	0.0108333
P23538	ppsA	Phosphoenolpyruvate synthase OS=Escherichia coli (strain K12) OX=83333 GN=ppsA PE=1 SV=5	C501		0.108333	High	0.0975	High	0.0108333
P0AGJ5	yfiF	Uncharacterized tRNA/rRNA methyltransferase YfiF OS=Escherichia coli (strain K12) OX=83333 GN=yfiF PE=1 SV=1	C116		-0.161667	High	-0.1725	High	0.0108333
P39160	uxuB	D-mannonate oxidoreductase OS=Escherichia coli (strain K12) OX=83333 GN=uxuB PE=3 SV=1	C133		-0.03	High	-0.04	High	0.01
P0AC53	zwf	Glucose-6-phosphate 1-dehydrogenase OS=Escherichia coli (strain K12) OX=83333 GN=zwf PE=1 SV=1	C170		0.398333	High	0.39	High	0.00833333
P60560	guaC	GMP reductase OS=Escherichia coli (strain K12) OX=83333 GN=guaC PE=1 SV=1	C186		0.16	High	0.1525	High	0.0075
P22259	pckA	Phosphoenolpyruvate carboxykinase (ATP) OS=Escherichia coli (strain K12) OX=83333 GN=pckA PE=1 SV=2	C125		-0.673333	High	-0.68	High	0.00666667
P06999	pfkB	ATP-dependent 6-phosphofructokinase isozyme 2 OS=Escherichia coli (strain K12) OX=83333 GN=pfkB PE=1 SV=2	C30		0.703333	High	0.6975	High	0.00583333
P0A9H7	cfa	Cyclopropane-fatty-acyl-phospholipid synthase OS=Escherichia coli (strain K12) OX=83333 GN=cfa PE=1 SV=2	C5		0.418333	High	0.4125	High	0.00583333
P0ACB2	hemB	Delta-aminolevulinic acid dehydratase OS=Escherichia coli (strain K12) OX=83333 GN=hemB PE=1 SV=2	C243		0.26	High	0.255	High	0.005
P0AF08	mrp	Iron-sulfur cluster carrier protein OS=Escherichia coli (strain K12) OX=83333 GN=mrp PE=3 SV=1	C70		-0.826667	High	-0.83	High	0.00333333
P0ADG7	guaB	Inosine-5'-monophosphate dehydrogenase OS=Escherichia coli (strain K12) OX=83333 GN=guaB PE=1 SV=1	C305	Potassium; via carbonyl oxygen (C305)	0.293333	High	0.29	High	0.00333333
P23893	hemL	Glutamate-1-semialdehyde 2,1-aminomutase OS=Escherichia coli (strain K12) OX=83333 GN=hemL PE=1 SV=2	C262		0.21	High	0.2075	High	0.0025
P39334	bdcR	HTH-type transcriptional repressor BdcR OS=Escherichia coli (strain K12) OX=83333 GN=bdcR PE=1 SV=2	C155		-0.16	High	-0.1625	High	0.0025
P25553	aldA	Lactaldehyde dehydrogenase OS=Escherichia coli (strain K12) OX=83333 GN=aldA PE=1 SV=2	C285_OR_C287		0.466667	High	0.465	High	0.00166667
P26616	maeA	NAD-dependent malic enzyme OS=Escherichia coli (strain K12) OX=83333 GN=maeA PE=1 SV=4	C112		-0.00333333	High	-0.005	High	0.00166667
P0A953	fabB	3-oxoacyl-[acyl-carrier-protein] synthase 1 OS=Escherichia coli (strain K12) OX=83333 GN=fabB PE=1 SV=1	C145		0.045	High	0.045	High	0
P0AEW9	fruK	1-phosphofructokinase OS=Escherichia coli (strain K12) OX=83333 GN=fruK PE=3 SV=1	C163		0.401667	High	0.4025	High	-0.000833333
P42596	rlmG	Ribosomal RNA large subunit methyltransferase G OS=Escherichia coli (strain K12) OX=83333 GN=rlmG PE=1 SV=2	C176		-1.01833	High	-1.0175	High	-0.000833333
P36767	rdgC	Recombination-associated protein RdgC OS=Escherichia coli (strain K12) OX=83333 GN=rdgC PE=1 SV=1	C35		0.0383333	High	0.04	High	-0.00166667
P23909	mutS	DNA mismatch repair protein MutS OS=Escherichia coli (strain K12) OX=83333 GN=mutS PE=1 SV=1	C93		0.505	High	0.5075	High	-0.0025
P31120	glmM	Phosphoglucosamine mutase OS=Escherichia coli (strain K12) OX=83333 GN=glmM PE=1 SV=3	C162		0.015	High	0.0175	High	-0.0025
P00956	ileS	Isoleucine--tRNA ligase OS=Escherichia coli (strain K12) OX=83333 GN=ileS PE=1 SV=5	C126		0.106667	High	0.11	High	-0.00333333
P68767	pepA	Cytosol aminopeptidase OS=Escherichia coli (strain K12) OX=83333 GN=pepA PE=1 SV=1	C17		0.0633333	High	0.0675	High	-0.00416667
P0AEI6	nudJ	Phosphatase NudJ OS=Escherichia coli (strain K12) OX=83333 GN=nudJ PE=1 SV=1	C129		-0.161667	High	-0.1575	High	-0.00416667
P61889	mdh	Malate dehydrogenase OS=Escherichia coli (strain K12) OX=83333 GN=mdh PE=1 SV=1	C251		0.26	High	0.265	High	-0.005
P37773	mpl	UDP-N-acetylmuramate--L-alanyl-gamma-D-glutamyl-meso-2,6-diaminoheptandioate ligase OS=Escherichia coli (strain K12) OX=83333 GN=mpl PE=1 SV=3	C77		-0.12	High	-0.115	High	-0.005
P0C8J8	gatZ	D-tagatose-1,6-bisphosphate aldolase subunit GatZ OS=Escherichia coli (strain K12) OX=83333 GN=gatZ PE=1 SV=1	C311		-0.293333	High	-0.2875	High	-0.00583333
P00957	alaS	Alanine--tRNA ligase OS=Escherichia coli (strain K12) OX=83333 GN=alaS PE=1 SV=2	C291		0.0833333	High	0.09	High	-0.00666667
P33030	yeiR	Zinc-binding GTPase YeiR OS=Escherichia coli (strain K12) OX=83333 GN=yeiR PE=1 SV=2	C121		0.18	High	0.1875	High	-0.0075
P08956	hsdR	Type I restriction enzyme EcoKI R protein OS=Escherichia coli (strain K12) OX=83333 GN=hsdR PE=3 SV=3	C333		-0.206667	High	-0.1975	High	-0.00916667
P0A7E5	pyrG	CTP synthase OS=Escherichia coli (strain K12) OX=83333 GN=pyrG PE=1 SV=2	C228		-0.346667	High	-0.3375	High	-0.00916667
P0A7L8	rpmA	50S ribosomal protein L27 OS=Escherichia coli (strain K12) OX=83333 GN=rpmA PE=1 SV=2	C53		-0.355	High	-0.345	High	-0.01
P0A705	infB	Translation initiation factor IF-2 OS=Escherichia coli (strain K12) OX=83333 GN=infB PE=1 SV=1	C861		-0.32	High	-0.31	High	-0.01
P21507	srmB	ATP-dependent RNA helicase SrmB OS=Escherichia coli (strain K12) OX=83333 GN=srmB PE=1 SV=1	C276		-0.216667	High	-0.205	High	-0.0116667
P76014	dhaL	PEP-dependent dihydroxyacetone kinase, ADP-binding subunit DhaL OS=Escherichia coli (strain K12) OX=83333 GN=dhaL PE=1 SV=3	C15		-0.44	High	-0.4275	High	-0.0125
P0A705	infB	Translation initiation factor IF-2 OS=Escherichia coli (strain K12) OX=83333 GN=infB PE=1 SV=1	C815		-0.323333	High	-0.31	High	-0.0133333
P0C8J8	gatZ	D-tagatose-1,6-bisphosphate aldolase subunit GatZ OS=Escherichia coli (strain K12) OX=83333 GN=gatZ PE=1 SV=1	C93		-0.301667	High	-0.2875	High	-0.0141667
P04425	gshB	Glutathione synthetase OS=Escherichia coli (strain K12) OX=83333 GN=gshB PE=1 SV=1	C289		0.433333	High	0.4475	High	-0.0141667
P0A6F3	glpK	Glycerol kinase OS=Escherichia coli (strain K12) OX=83333 GN=glpK PE=1 SV=2	C270		0.38	High	0.395	High	-0.015
Q59385	copA	Copper-exporting P-type ATPase OS=Escherichia coli (strain K12) OX=83333 GN=copA PE=1 SV=4	C14_AND_C17	Copper (C14), Copper (C17)	2.51667	High	2.5325	High	-0.0158333
P45568	dxr	1-deoxy-D-xylulose 5-phosphate reductoisomerase OS=Escherichia coli (strain K12) OX=83333 GN=dxr PE=1 SV=2	C46		-0.288333	High	-0.2725	High	-0.0158333
P23893	hemL	Glutamate-1-semialdehyde 2,1-aminomutase OS=Escherichia coli (strain K12) OX=83333 GN=hemL PE=1 SV=2	C179		0.191667	High	0.2075	High	-0.0158333
P0A7E5	pyrG	CTP synthase OS=Escherichia coli (strain K12) OX=83333 GN=pyrG PE=1 SV=2	C446		-0.355	High	-0.3375	High	-0.0175
P00350	gnd	6-phosphogluconate dehydrogenase, decarboxylating OS=Escherichia coli (strain K12) OX=83333 GN=gnd PE=1 SV=2	C364		0.385	High	0.405	High	-0.02
P75914	ycdX	Probable phosphatase YcdX OS=Escherichia coli (strain K12) OX=83333 GN=ycdX PE=1 SV=1	C85		0.21	High	0.23	High	-0.02
P76270	msrC	Free methionine-R-sulfoxide reductase OS=Escherichia coli (strain K12) OX=83333 GN=msrC PE=1 SV=2	C76		0.193333	High	0.215	High	-0.0216667
P30750	metN	Methionine import ATP-binding protein MetN OS=Escherichia coli (strain K12) OX=83333 GN=metN PE=1 SV=4	C265		0.203333	High	0.225	High	-0.0216667
P0A9J0	rng	Ribonuclease G OS=Escherichia coli (strain K12) OX=83333 GN=rng PE=1 SV=2	C162		0.0683333	High	0.09	High	-0.0216667
P08194	glpT	Glycerol-3-phosphate transporter OS=Escherichia coli (strain K12) OX=83333 GN=glpT PE=1 SV=1	C215		-1.15167	High	-1.13	High	-0.0216667
Q57261	truD	tRNA pseudouridine synthase D OS=Escherichia coli (strain K12) OX=83333 GN=truD PE=1 SV=1	C152		-0.035	High	-0.0125	High	-0.0225
P0AG20	relA	GTP pyrophosphokinase OS=Escherichia coli (strain K12) OX=83333 GN=relA PE=1 SV=1	C178		0.606667	High	0.63	High	-0.0233333
P60906	hisS	Histidine--tRNA ligase OS=Escherichia coli (strain K12) OX=83333 GN=hisS PE=1 SV=2	C196		-0.0633333	High	-0.04	High	-0.0233333
Q46927	tcdA	tRNA threonylcarbamoyladenosine dehydratase OS=Escherichia coli (strain K12) OX=83333 GN=tcdA PE=1 SV=1	C203_OR_C220		0.231667	High	0.255	High	-0.0233333
P76558	maeB	NADP-dependent malic enzyme OS=Escherichia coli (strain K12) OX=83333 GN=maeB PE=1 SV=1	C47		-0.263333	High	-0.24	High	-0.0233333
P08373	murB	UDP-N-acetylenolpyruvoylglucosamine reductase OS=Escherichia coli (strain K12) OX=83333 GN=murB PE=1 SV=1	C133		-0.436667	High	-0.4125	High	-0.0241667
P00962	glnS	Glutamine--tRNA ligase OS=Escherichia coli (strain K12) OX=83333 GN=glnS PE=1 SV=3	C331		0.0383333	High	0.0625	High	-0.0241667
P45578	luxS	S-ribosylhomocysteine lyase OS=Escherichia coli (strain K12) OX=83333 GN=luxS PE=1 SV=3	C41		0.318333	High	0.3425	High	-0.0241667
P0ABU2	ychF	Ribosome-binding ATPase YchF OS=Escherichia coli (strain K12) OX=83333 GN=ychF PE=1 SV=2	C106		0.02	High	0.045	High	-0.025
P00509	aspC	Aspartate aminotransferase OS=Escherichia coli (strain K12) OX=83333 GN=aspC PE=1 SV=1	C258		0.635	High	0.66	High	-0.025
P0A9C3	galM	Aldose 1-epimerase OS=Escherichia coli (strain K12) OX=83333 GN=galM PE=1 SV=1	C56_OR_C61		-0.108333	High	-0.0825	High	-0.0258333
P0A715	kdsA	2-dehydro-3-deoxyphosphooctonate aldolase OS=Escherichia coli (strain K12) OX=83333 GN=kdsA PE=1 SV=1	C206		0.221667	High	0.2475	High	-0.0258333
P36929	rsmB	Ribosomal RNA small subunit methyltransferase B OS=Escherichia coli (strain K12) OX=83333 GN=rsmB PE=1 SV=2	C399		-0.643333	High	-0.6175	High	-0.0258333
P27305	gluQ	Glutamyl-Q tRNA(Asp) synthetase OS=Escherichia coli (strain K12) OX=83333 GN=gluQ PE=1 SV=6	C308		-0.391667	High	-0.365	High	-0.0266667
P0A6H1	clpX	ATP-dependent Clp protease ATP-binding subunit ClpX OS=Escherichia coli (strain K12) OX=83333 GN=clpX PE=1 SV=2	C169		-0.01	High	0.0175	High	-0.0275
P0A9J8	pheA	Bifunctional chorismate mutase/prephenate dehydratase OS=Escherichia coli (strain K12) OX=83333 GN=pheA PE=1 SV=1	C374		0.501667	High	0.53	High	-0.0283333
P63284	clpB	Chaperone protein ClpB OS=Escherichia coli (strain K12) OX=83333 GN=clpB PE=1 SV=1	C94		0.296667	High	0.325	High	-0.0283333
P42599	ygjR	Uncharacterized oxidoreductase YgjR OS=Escherichia coli (strain K12) OX=83333 GN=ygjR PE=3 SV=3	C92_OR_C109		-0.918333	High	-0.89	High	-0.0283333
P04825	pepN	Aminopeptidase N OS=Escherichia coli (strain K12) OX=83333 GN=pepN PE=1 SV=2	C727		0.256	High	0.285	High	-0.029
P33195	gcvP	Glycine dehydrogenase (decarboxylating) OS=Escherichia coli (strain K12) OX=83333 GN=gcvP PE=1 SV=3	C566		-0.726667	High	-0.6975	High	-0.0291667
P0A8Q6	clpS	ATP-dependent Clp protease adapter protein ClpS OS=Escherichia coli (strain K12) OX=83333 GN=clpS PE=1 SV=1	C73		-0.166667	High	-0.1375	High	-0.0291667
P0A7I0	prfA	Peptide chain release factor RF1 OS=Escherichia coli (strain K12) OX=83333 GN=prfA PE=1 SV=1	C257		-0.255	High	-0.225	High	-0.03
P0ACD4	iscU	Iron-sulfur cluster assembly scaffold protein IscU OS=Escherichia coli (strain K12) OX=83333 GN=iscU PE=1 SV=1	C37		-0.485	High	-0.455	High	-0.03
P37349	dhaM	PEP-dependent dihydroxyacetone kinase, phosphoryl donor subunit DhaM OS=Escherichia coli (strain K12) OX=83333 GN=dhaM PE=1 SV=3	C444		-0.478	High	-0.4475	High	-0.0305
P0AC38	aspA	Aspartate ammonia-lyase OS=Escherichia coli (strain K12) OX=83333 GN=aspA PE=1 SV=1	C340		-0.963333	High	-0.9325	High	-0.0308333
P0A6H5	hslU	ATP-dependent protease ATPase subunit HslU OS=Escherichia coli (strain K12) OX=83333 GN=hslU PE=1 SV=1	C262		-0.0416667	High	-0.01	High	-0.0316667
P25553	aldA	Lactaldehyde dehydrogenase OS=Escherichia coli (strain K12) OX=83333 GN=aldA PE=1 SV=2	C249		0.433333	High	0.465	High	-0.0316667
P0AED5	uvrY	Response regulator UvrY OS=Escherichia coli (strain K12) OX=83333 GN=uvrY PE=1 SV=1	C210		0.18	High	0.2125	High	-0.0325
P0AD61	pykF	Pyruvate kinase I OS=Escherichia coli (strain K12) OX=83333 GN=pykF PE=1 SV=1	C8		0.175	High	0.2075	High	-0.0325
P31663	panC	Pantothenate synthetase OS=Escherichia coli (strain K12) OX=83333 GN=panC PE=1 SV=1	C147		0.27	High	0.3025	High	-0.0325
P0AGF6	tdcB	L-threonine dehydratase catabolic TdcB OS=Escherichia coli (strain K12) OX=83333 GN=tdcB PE=1 SV=1	C238		-3.37333	High	-3.34	High	-0.0333333
P0A8L1	serS	Serine--tRNA ligase OS=Escherichia coli (strain K12) OX=83333 GN=serS PE=1 SV=1	C359		-0.191667	High	-0.155	High	-0.0366667
P0A7M9	rpmE	50S ribosomal protein L31 OS=Escherichia coli (strain K12) OX=83333 GN=rpmE PE=1 SV=1	C16_OR_C18	Zinc (C16)	-0.275	High	-0.2375	High	-0.0375
P0ADY3	rplN	50S ribosomal protein L14 OS=Escherichia coli (strain K12) OX=83333 GN=rplN PE=1 SV=1	C84		-0.343333	High	-0.305	High	-0.0383333
P0A7Z4	rpoA	DNA-directed RNA polymerase subunit alpha OS=Escherichia coli (strain K12) OX=83333 GN=rpoA PE=1 SV=1	C54		-0.361667	High	-0.3225	High	-0.0391667
P0AFF6	nusA	Transcription termination/antitermination protein NusA OS=Escherichia coli (strain K12) OX=83333 GN=nusA PE=1 SV=1	C489		-0.295	High	-0.255	High	-0.04
P0ABU2	ychF	Ribosome-binding ATPase YchF OS=Escherichia coli (strain K12) OX=83333 GN=ychF PE=1 SV=2	C168		0.005	High	0.045	High	-0.04
P0ADF6	edd	Phosphogluconate dehydratase OS=Escherichia coli (strain K12) OX=83333 GN=edd PE=1 SV=1	C600		0.416667	High	0.4575	High	-0.0408333
P0AED5	uvrY	Response regulator UvrY OS=Escherichia coli (strain K12) OX=83333 GN=uvrY PE=1 SV=1	C35		0.171667	High	0.2125	High	-0.0408333
P52643	ldhA	D-lactate dehydrogenase OS=Escherichia coli (strain K12) OX=83333 GN=ldhA PE=1 SV=1	C324		0.461667	High	0.505	High	-0.0433333
P07023	tyrA	T-protein OS=Escherichia coli (strain K12) OX=83333 GN=tyrA PE=1 SV=1	C169		-0.113333	High	-0.07	High	-0.0433333
P0ABH7	gltA	Citrate synthase OS=Escherichia coli (strain K12) OX=83333 GN=gltA PE=1 SV=1	C53		-0.38	High	-0.335	High	-0.045
P17169	glmS	Glutamine--fructose-6-phosphate aminotransferase [isomerizing] OS=Escherichia coli (strain K12) OX=83333 GN=glmS PE=1 SV=4	C375		-0.235	High	-0.19	High	-0.045
P75829	ybjX	Uncharacterized protein YbjX OS=Escherichia coli (strain K12) OX=83333 GN=ybjX PE=4 SV=1	C188		-0.32	High	-0.275	High	-0.045
P0A8M3	thrS	Threonine--tRNA ligase OS=Escherichia coli (strain K12) OX=83333 GN=thrS PE=1 SV=1	C473		-0.26	High	-0.215	High	-0.045
P0A6F3	glpK	Glycerol kinase OS=Escherichia coli (strain K12) OX=83333 GN=glpK PE=1 SV=2	C256		0.35	High	0.395	High	-0.045
P0A825	glyA	Serine hydroxymethyltransferase OS=Escherichia coli (strain K12) OX=83333 GN=glyA PE=1 SV=1	C68		0.106667	High	0.1525	High	-0.0458333
P69910	gadB	Glutamate decarboxylase beta OS=Escherichia coli (strain K12) OX=83333 GN=gadB PE=1 SV=1	C130		0.066	High	0.1125	High	-0.0465
P30958	mfd	Transcription-repair-coupling factor OS=Escherichia coli (strain K12) OX=83333 GN=mfd PE=1 SV=2	C445		0.163333	High	0.21	High	-0.0466667
P0ACL9	pdhR	Pyruvate dehydrogenase complex repressor OS=Escherichia coli (strain K12) OX=83333 GN=pdhR PE=1 SV=1	C172		-0.48	High	-0.4325	High	-0.0475
P0A7A2	gpmB	Probable phosphoglycerate mutase GpmB OS=Escherichia coli (strain K12) OX=83333 GN=gpmB PE=3 SV=1	C136		-0.025	High	0.0225	High	-0.0475
P0ACU0	cecR	HTH-type transcriptional dual regulator CecR OS=Escherichia coli (strain K12) OX=83333 GN=cecR PE=1 SV=1	C158		0.0716667	High	0.12	High	-0.0483333
P0A6L4	nanA	N-acetylneuraminate lyase OS=Escherichia coli (strain K12) OX=83333 GN=nanA PE=1 SV=2	C239		0.111667	High	0.16	High	-0.0483333
P60240	rapA	RNA polymerase-associated protein RapA OS=Escherichia coli (strain K12) OX=83333 GN=rapA PE=1 SV=2	C636		-0.418333	High	-0.37	High	-0.0483333
P37188	gatB	PTS system galactitol-specific EIIB component OS=Escherichia coli (strain K12) OX=83333 GN=gatB PE=1 SV=2	C55		0.208333	High	0.2575	High	-0.0491667
P00547	thrB	Homoserine kinase OS=Escherichia coli (strain K12) OX=83333 GN=thrB PE=1 SV=2	C68		-1.24167	High	-1.1925	High	-0.0491667
P20966	fruA	PTS system fructose-specific EIIB'BC component OS=Escherichia coli (strain K12) OX=83333 GN=fruA PE=1 SV=1	C112		0.488	High	0.5375	High	-0.0495
P0A7Z0	rpiA	Ribose-5-phosphate isomerase A OS=Escherichia coli (strain K12) OX=83333 GN=rpiA PE=1 SV=1	C115		0.03	High	0.08	High	-0.05
P39173	yeaD	Putative glucose-6-phosphate 1-epimerase OS=Escherichia coli (strain K12) OX=83333 GN=yeaD PE=1 SV=2	C217		0.73	High	0.78	High	-0.05
P0AEN1	fre	NAD(P)H-flavin reductase OS=Escherichia coli (strain K12) OX=83333 GN=fre PE=1 SV=2	C150		-0.123333	High	-0.0725	High	-0.0508333
P33644	yfiH	Purine nucleoside phosphorylase YfiH OS=Escherichia coli (strain K12) OX=83333 GN=yfiH PE=1 SV=1	C216		0.0466667	High	0.0975	High	-0.0508333
P00509	aspC	Aspartate aminotransferase OS=Escherichia coli (strain K12) OX=83333 GN=aspC PE=1 SV=1	C389		0.608333	High	0.66	High	-0.0516667
Q46829	bglA	6-phospho-beta-glucosidase BglA OS=Escherichia coli (strain K12) OX=83333 GN=bglA PE=1 SV=2	C309		0.0583333	High	0.11	High	-0.0516667
P0AEZ3	minD	Septum site-determining protein MinD OS=Escherichia coli (strain K12) OX=83333 GN=minD PE=1 SV=2	C52		0.51	High	0.5625	High	-0.0525
P77434	alaC	Glutamate-pyruvate aminotransferase AlaC OS=Escherichia coli (strain K12) OX=83333 GN=alaC PE=1 SV=1	C357		0.33	High	0.3825	High	-0.0525
P20083	parE	DNA topoisomerase 4 subunit B OS=Escherichia coli (strain K12) OX=83333 GN=parE PE=1 SV=3	C404		0.145	High	0.1975	High	-0.0525
P23538	ppsA	Phosphoenolpyruvate synthase OS=Escherichia coli (strain K12) OX=83333 GN=ppsA PE=1 SV=5	C420		0.045	High	0.0975	High	-0.0525
P0A6K1	dapF	Diaminopimelate epimerase OS=Escherichia coli (strain K12) OX=83333 GN=dapF PE=1 SV=1	C217_AND_C222		-0.0866667	High	-0.0325	High	-0.0541667
P0A759	nagB	Glucosamine-6-phosphate deaminase OS=Escherichia coli (strain K12) OX=83333 GN=nagB PE=1 SV=1	C118		-0.503333	High	-0.4475	High	-0.0558333
P0A7V8	rpsD	30S ribosomal protein S4 OS=Escherichia coli (strain K12) OX=83333 GN=rpsD PE=1 SV=2	C32		-0.29	High	-0.2325	High	-0.0575
P0DTT0	bipA	50S ribosomal subunit assembly factor BipA OS=Escherichia coli (strain K12) OX=83333 GN=bipA PE=1 SV=1	C537		-0.218333	High	-0.16	High	-0.0583333
P76014	dhaL	PEP-dependent dihydroxyacetone kinase, ADP-binding subunit DhaL OS=Escherichia coli (strain K12) OX=83333 GN=dhaL PE=1 SV=3	C131		-0.486667	High	-0.4275	High	-0.0591667
P37440	ucpA	Oxidoreductase UcpA OS=Escherichia coli (strain K12) OX=83333 GN=ucpA PE=1 SV=3	C50		-1.17	High	-1.11	High	-0.06
P06999	pfkB	ATP-dependent 6-phosphofructokinase isozyme 2 OS=Escherichia coli (strain K12) OX=83333 GN=pfkB PE=1 SV=2	C295		0.636667	High	0.6975	High	-0.0608333
P0AB77	kbl	2-amino-3-ketobutyrate coenzyme A ligase OS=Escherichia coli (strain K12) OX=83333 GN=kbl PE=1 SV=1	C229		-0.328333	High	-0.2675	High	-0.0608333
P00957	alaS	Alanine--tRNA ligase OS=Escherichia coli (strain K12) OX=83333 GN=alaS PE=1 SV=2	C666	Zinc (C666)	0.0283333	High	0.09	High	-0.0616667
P0A836	sucC	Succinate--CoA ligase [ADP-forming] subunit beta OS=Escherichia coli (strain K12) OX=83333 GN=sucC PE=1 SV=1	C211		-0.611667	High	-0.55	High	-0.0616667
P0A6F3	glpK	Glycerol kinase OS=Escherichia coli (strain K12) OX=83333 GN=glpK PE=1 SV=2	C106		0.333333	High	0.395	High	-0.0616667
P04951	kdsB	3-deoxy-manno-octulosonate cytidylyltransferase OS=Escherichia coli (strain K12) OX=83333 GN=kdsB PE=1 SV=2	C66		0.005	High	0.0675	High	-0.0625
P0A7I4	prfC	Peptide chain release factor RF3 OS=Escherichia coli (strain K12) OX=83333 GN=prfC PE=1 SV=2	C476		-0.47	High	-0.4075	High	-0.0625
P0AFG8	aceE	Pyruvate dehydrogenase E1 component OS=Escherichia coli (strain K12) OX=83333 GN=aceE PE=1 SV=2	C612		-0.175	High	-0.1125	High	-0.0625
P0AEP3	galU	UTP--glucose-1-phosphate uridylyltransferase OS=Escherichia coli (strain K12) OX=83333 GN=galU PE=1 SV=2	C183		-0.0283333	High	0.035	High	-0.0633333
P0A749	murA	UDP-N-acetylglucosamine 1-carboxyvinyltransferase OS=Escherichia coli (strain K12) OX=83333 GN=murA PE=1 SV=1	C381		-0.308333	High	-0.245	High	-0.0633333
P30014	rnt	Ribonuclease T OS=Escherichia coli (strain K12) OX=83333 GN=rnt PE=1 SV=1	C11		-0.218333	High	-0.155	High	-0.0633333
P0AD61	pykF	Pyruvate kinase I OS=Escherichia coli (strain K12) OX=83333 GN=pykF PE=1 SV=1	C182		0.143333	High	0.2075	High	-0.0641667
P0ABP8	deoD	Purine nucleoside phosphorylase DeoD-type OS=Escherichia coli (strain K12) OX=83333 GN=deoD PE=1 SV=2	C111		0.49	High	0.555	High	-0.065
P0AGJ2	trmH	tRNA (guanosine(18)-2'-O)-methyltransferase OS=Escherichia coli (strain K12) OX=83333 GN=trmH PE=1 SV=1	C10		-0.19	High	-0.125	High	-0.065
P29680	hemE	Uroporphyrinogen decarboxylase OS=Escherichia coli (strain K12) OX=83333 GN=hemE PE=3 SV=3	C50		-0.0883333	High	-0.0225	High	-0.0658333
P0AFG3	sucA	2-oxoglutarate dehydrogenase E1 component OS=Escherichia coli (strain K12) OX=83333 GN=sucA PE=1 SV=1	C408		-0.578333	High	-0.5125	High	-0.0658333
P08200	icd	Isocitrate dehydrogenase [NADP] OS=Escherichia coli (strain K12) OX=83333 GN=icd PE=1 SV=1	C405		-0.165	High	-0.0975	High	-0.0675
P07118	valS	Valine--tRNA ligase OS=Escherichia coli (strain K12) OX=83333 GN=valS PE=1 SV=2	C829		-0.2	High	-0.1325	High	-0.0675
P60422	rplB	50S ribosomal protein L2 OS=Escherichia coli (strain K12) OX=83333 GN=rplB PE=1 SV=2	C188		-0.288333	High	-0.22	High	-0.0683333
P00562	metL	Bifunctional aspartokinase/homoserine dehydrogenase 2 OS=Escherichia coli (strain K12) OX=83333 GN=metL PE=1 SV=3	C247		0.231667	High	0.3	High	-0.0683333
P04425	gshB	Glutathione synthetase OS=Escherichia coli (strain K12) OX=83333 GN=gshB PE=1 SV=1	C222		0.378333	High	0.4475	High	-0.0691667
P00864	ppc	Phosphoenolpyruvate carboxylase OS=Escherichia coli (strain K12) OX=83333 GN=ppc PE=1 SV=1	C665		-0.116667	High	-0.0475	High	-0.0691667
P22634	murI	Glutamate racemase OS=Escherichia coli (strain K12) OX=83333 GN=murI PE=1 SV=2	C12		-0.211667	High	-0.1425	High	-0.0691667
P0A6C1	nfo	Endonuclease 4 OS=Escherichia coli (strain K12) OX=83333 GN=nfo PE=1 SV=1	C196		0.723333	High	0.7925	High	-0.0691667
P46837	yhgF	Protein YhgF OS=Escherichia coli (strain K12) OX=83333 GN=yhgF PE=1 SV=3	C7		-0.05	High	0.02	High	-0.07
P0A853	tnaA	Tryptophanase OS=Escherichia coli (strain K12) OX=83333 GN=tnaA PE=1 SV=1	C413		0.221667	High	0.2925	High	-0.0708333
P0AEK4	fabI	Enoyl-[acyl-carrier-protein] reductase [NADH] FabI OS=Escherichia coli (strain K12) OX=83333 GN=fabI PE=1 SV=2	C210		0.206667	High	0.2775	High	-0.0708333
P37330	glcB	Malate synthase G OS=Escherichia coli (strain K12) OX=83333 GN=glcB PE=1 SV=3	C688		0.196667	High	0.2675	High	-0.0708333
P0A853	tnaA	Tryptophanase OS=Escherichia coli (strain K12) OX=83333 GN=tnaA PE=1 SV=1	C294		0.221667	High	0.2925	High	-0.0708333
P0A8Z0	yciA	Acyl-CoA thioester hydrolase YciA OS=Escherichia coli (strain K12) OX=83333 GN=yciA PE=3 SV=1	C75		-0.321667	High	-0.25	High	-0.0716667
P0A7D7	purC	Phosphoribosylaminoimidazole-succinocarboxamide synthase OS=Escherichia coli (strain K12) OX=83333 GN=purC PE=1 SV=1	C137		0.015	High	0.0875	High	-0.0725
P0ACP5	gntR	HTH-type transcriptional regulator GntR OS=Escherichia coli (strain K12) OX=83333 GN=gntR PE=1 SV=1	C155		-0.09	High	-0.0175	High	-0.0725
P0AC38	aspA	Aspartate ammonia-lyase OS=Escherichia coli (strain K12) OX=83333 GN=aspA PE=1 SV=1	C390		-1.005	High	-0.9325	High	-0.0725
P28904	treC	Trehalose-6-phosphate hydrolase OS=Escherichia coli (strain K12) OX=83333 GN=treC PE=1 SV=3	C186		-0.283333	High	-0.21	High	-0.0733333
P0AD61	pykF	Pyruvate kinase I OS=Escherichia coli (strain K12) OX=83333 GN=pykF PE=1 SV=1	C359		0.133333	High	0.2075	High	-0.0741667
P13024	fdhE	Protein FdhE OS=Escherichia coli (strain K12) OX=83333 GN=fdhE PE=1 SV=2	C255_AND_C258		-0.811667	High	-0.7375	High	-0.0741667
P27302	tktA	Transketolase 1 OS=Escherichia coli (strain K12) OX=83333 GN=tktA PE=1 SV=5	C494		-0.035	High	0.04	High	-0.075
P0C8J8	gatZ	D-tagatose-1,6-bisphosphate aldolase subunit GatZ OS=Escherichia coli (strain K12) OX=83333 GN=gatZ PE=1 SV=1	C418		-0.363333	High	-0.2875	High	-0.0758333
P0AFR4	yciO	Uncharacterized protein YciO OS=Escherichia coli (strain K12) OX=83333 GN=yciO PE=1 SV=1	C42		0.166667	High	0.2425	High	-0.0758333
P0A853	tnaA	Tryptophanase OS=Escherichia coli (strain K12) OX=83333 GN=tnaA PE=1 SV=1	C352		0.215	High	0.2925	High	-0.0775
P0CE48	tufB	Elongation factor Tu 2 OS=Escherichia coli (strain K12) OX=83333 GN=tufB PE=1 SV=1	C138		-0.155	High	-0.0775	High	-0.0775
P24186	folD	Bifunctional protein FolD OS=Escherichia coli (strain K12) OX=83333 GN=folD PE=1 SV=4	C58		0.25	High	0.3275	High	-0.0775
P0AC38	aspA	Aspartate ammonia-lyase OS=Escherichia coli (strain K12) OX=83333 GN=aspA PE=1 SV=1	C80		-1.01	High	-0.9325	High	-0.0775
P0ABH9	clpA	ATP-dependent Clp protease ATP-binding subunit ClpA OS=Escherichia coli (strain K12) OX=83333 GN=clpA PE=1 SV=1	C47		0.296667	High	0.375	High	-0.0783333
P75821	ybjS	Uncharacterized protein YbjS OS=Escherichia coli (strain K12) OX=83333 GN=ybjS PE=3 SV=2	C257		-0.0633333	High	0.015	High	-0.0783333
P0AEH3	elaA	Protein ElaA OS=Escherichia coli (strain K12) OX=83333 GN=elaA PE=1 SV=1	C25_AND_C34		0.543333	High	0.6225	High	-0.0791667
P21369	pncA	Nicotinamidase OS=Escherichia coli (strain K12) OX=83333 GN=pncA PE=1 SV=1	C178		-0.0716667	High	0.01	High	-0.0816667
P0AC53	zwf	Glucose-6-phosphate 1-dehydrogenase OS=Escherichia coli (strain K12) OX=83333 GN=zwf PE=1 SV=1	C345		0.308333	High	0.39	High	-0.0816667
P00452	nrdA	Ribonucleoside-diphosphate reductase 1 subunit alpha OS=Escherichia coli (strain K12) OX=83333 GN=nrdA PE=1 SV=2	C230		-0.538333	High	-0.455	High	-0.0833333
P09373	pflB	Formate acetyltransferase 1 OS=Escherichia coli (strain K12) OX=83333 GN=pflB PE=1 SV=2	C525		0.343333	High	0.4275	High	-0.0841667
P0A744	msrA	Peptide methionine sulfoxide reductase MsrA OS=Escherichia coli (strain K12) OX=83333 GN=msrA PE=1 SV=2	C87		0.258333	High	0.3425	High	-0.0841667
P0A7A2	gpmB	Probable phosphoglycerate mutase GpmB OS=Escherichia coli (strain K12) OX=83333 GN=gpmB PE=3 SV=1	C70_OR_C72		-0.0616667	High	0.0225	High	-0.0841667
P0AAI9	fabD	Malonyl CoA-acyl carrier protein transacylase OS=Escherichia coli (strain K12) OX=83333 GN=fabD PE=1 SV=2	C147		0.09	High	0.175	High	-0.085
P0AF12	mtnN	5'-methylthioadenosine/S-adenosylhomocysteine nucleosidase OS=Escherichia coli (strain K12) OX=83333 GN=mtnN PE=1 SV=1	C31		-0.02	High	0.065	High	-0.085
P0AAI9	fabD	Malonyl CoA-acyl carrier protein transacylase OS=Escherichia coli (strain K12) OX=83333 GN=fabD PE=1 SV=2	C101		0.09	High	0.175	High	-0.085
P76034	yciT	Uncharacterized HTH-type transcriptional regulator YciT OS=Escherichia coli (strain K12) OX=83333 GN=yciT PE=4 SV=1	C195		0.476667	High	0.5625	High	-0.0858333
P30744	sdaB	L-serine dehydratase 2 OS=Escherichia coli (strain K12) OX=83333 GN=sdaB PE=2 SV=2	C112		-1.10667	Medium	-1.02	High	-0.0866667
P17993	ubiG	Ubiquinone biosynthesis O-methyltransferase OS=Escherichia coli (strain K12) OX=83333 GN=ubiG PE=1 SV=1	C65		0.283333	High	0.37	High	-0.0866667
P27298	prlC	Oligopeptidase A OS=Escherichia coli (strain K12) OX=83333 GN=prlC PE=3 SV=3	C53		0.163333	High	0.25	High	-0.0866667
P0A705	infB	Translation initiation factor IF-2 OS=Escherichia coli (strain K12) OX=83333 GN=infB PE=1 SV=1	C599		-0.396667	High	-0.31	High	-0.0866667
P0A8Z3	ybgC	Acyl-CoA thioester hydrolase YbgC OS=Escherichia coli (strain K12) OX=83333 GN=ybgC PE=1 SV=1	C113		0.01	High	0.0975	High	-0.0875
P04036	dapB	4-hydroxy-tetrahydrodipicolinate reductase OS=Escherichia coli (strain K12) OX=83333 GN=dapB PE=1 SV=1	C189		-0.115	High	-0.0275	High	-0.0875
P0A9N4	pflA	Pyruvate formate-lyase 1-activating enzyme OS=Escherichia coli (strain K12) OX=83333 GN=pflA PE=1 SV=2	C13		-1.11333	High	-1.025	High	-0.0883333
P09424	mtlD	Mannitol-1-phosphate 5-dehydrogenase OS=Escherichia coli (strain K12) OX=83333 GN=mtlD PE=1 SV=3	C120		0.263333	High	0.3525	High	-0.0891667
P0A7E1	pyrD	Dihydroorotate dehydrogenase (quinone) OS=Escherichia coli (strain K12) OX=83333 GN=pyrD PE=1 SV=1	C260		-0.0866667	High	0.005	High	-0.0916667
P0A749	murA	UDP-N-acetylglucosamine 1-carboxyvinyltransferase OS=Escherichia coli (strain K12) OX=83333 GN=murA PE=1 SV=1	C81		-0.336667	High	-0.245	High	-0.0916667
P23857	pspE	Thiosulfate sulfurtransferase PspE OS=Escherichia coli (strain K12) OX=83333 GN=pspE PE=1 SV=1	C67		0.871667	High	0.965	High	-0.0933333
P0A734	minE	Cell division topological specificity factor OS=Escherichia coli (strain K12) OX=83333 GN=minE PE=1 SV=1	C51		0.358333	High	0.4525	High	-0.0941667
P14900	murD	UDP-N-acetylmuramoylalanine--D-glutamate ligase OS=Escherichia coli (strain K12) OX=83333 GN=murD PE=1 SV=3	C414		0.0483333	High	0.1425	High	-0.0941667
P23893	hemL	Glutamate-1-semialdehyde 2,1-aminomutase OS=Escherichia coli (strain K12) OX=83333 GN=hemL PE=1 SV=2	C212		0.1125	Low	0.2075	High	-0.095
P0A7D4	purA	Adenylosuccinate synthetase OS=Escherichia coli (strain K12) OX=83333 GN=purA PE=1 SV=2	C292		0.195	High	0.29	High	-0.095
P36672	treB	PTS system trehalose-specific EIIBC component OS=Escherichia coli (strain K12) OX=83333 GN=treB PE=1 SV=4	C29		-0.143333	High	-0.0475	High	-0.0958333
P00864	ppc	Phosphoenolpyruvate carboxylase OS=Escherichia coli (strain K12) OX=83333 GN=ppc PE=1 SV=1	C157		-0.143333	High	-0.0475	High	-0.0958333
P0A996	glpC	Anaerobic glycerol-3-phosphate dehydrogenase subunit C OS=Escherichia coli (strain K12) OX=83333 GN=glpC PE=1 SV=1	C9	Iron-sulfur (4Fe-4S) 1 (C9)	-2.89833	High	-2.8025	High	-0.0958333
P76055	ttcA	tRNA-cytidine(32) 2-sulfurtransferase OS=Escherichia coli (strain K12) OX=83333 GN=ttcA PE=1 SV=1	C122_OR_C125	Iron-sulfur (4Fe-4S) (C122), Iron-sulfur (4Fe-4S) (C125)	-0.355	High	-0.2575	High	-0.0975
P69910	gadB	Glutamate decarboxylase beta OS=Escherichia coli (strain K12) OX=83333 GN=gadB PE=1 SV=1	C367_OR_C379		0.015	High	0.1125	High	-0.0975
P65556	yfcD	Uncharacterized Nudix hydrolase YfcD OS=Escherichia coli (strain K12) OX=83333 GN=yfcD PE=1 SV=1	C34		0.61	High	0.7075	High	-0.0975
P46837	yhgF	Protein YhgF OS=Escherichia coli (strain K12) OX=83333 GN=yhgF PE=1 SV=3	C375		-0.0783333	High	0.02	High	-0.0983333
P0A7M9	rpmE	50S ribosomal protein L31 OS=Escherichia coli (strain K12) OX=83333 GN=rpmE PE=1 SV=1	C16_AND_C18	Zinc (C16)	-0.336667	High	-0.2375	High	-0.0991667
P0A9Q5	accD	Acetyl-coenzyme A carboxylase carboxyl transferase subunit beta OS=Escherichia coli (strain K12) OX=83333 GN=accD PE=1 SV=1	C154_OR_C158		-0.0216667	High	0.0775	High	-0.0991667
P11875	argS	Arginine--tRNA ligase OS=Escherichia coli (strain K12) OX=83333 GN=argS PE=1 SV=1	C24		-0.0866667	High	0.0125	High	-0.0991667
P09053	avtA	Valine--pyruvate aminotransferase OS=Escherichia coli (strain K12) OX=83333 GN=avtA PE=1 SV=3	C257		-0.12	High	-0.02	High	-0.1
P0A9C0	glpA	Anaerobic glycerol-3-phosphate dehydrogenase subunit A OS=Escherichia coli (strain K12) OX=83333 GN=glpA PE=1 SV=1	C379		-1.34333	High	-1.2425	High	-0.100833
P00887	aroH	Phospho-2-dehydro-3-deoxyheptonate aldolase, Trp-sensitive OS=Escherichia coli (strain K12) OX=83333 GN=aroH PE=1 SV=4	C327		-0.248333	High	-0.1475	High	-0.100833
P04335	frsA	Esterase FrsA OS=Escherichia coli (strain K12) OX=83333 GN=frsA PE=1 SV=2	C113		0.346667	High	0.4475	High	-0.100833
P0ACN7	cytR	HTH-type transcriptional repressor CytR OS=Escherichia coli (strain K12) OX=83333 GN=cytR PE=1 SV=1	C329		-0.103333	High	-0.0025	High	-0.100833
P21645	lpxD	UDP-3-O-(3-hydroxymyristoyl)glucosamine N-acyltransferase OS=Escherichia coli (strain K12) OX=83333 GN=lpxD PE=1 SV=2	C54		0.21	High	0.3125	High	-0.1025
P0ADT2	ygiB	UPF0441 protein YgiB OS=Escherichia coli (strain K12) OX=83333 GN=ygiB PE=3 SV=2	C64		-0.215	High	-0.1125	High	-0.1025
P07001	pntA	NAD(P) transhydrogenase subunit alpha OS=Escherichia coli (strain K12) OX=83333 GN=pntA PE=1 SV=2	C292		0.27	High	0.3725	High	-0.1025
P0A6A3	ackA	Acetate kinase OS=Escherichia coli (strain K12) OX=83333 GN=ackA PE=1 SV=1	C225		0.306667	High	0.41	High	-0.103333
P00954	trpS	Tryptophan--tRNA ligase OS=Escherichia coli (strain K12) OX=83333 GN=trpS PE=1 SV=3	C70		-0.0433333	High	0.06	High	-0.103333
P0A993	fbp	Fructose-1,6-bisphosphatase class 1 OS=Escherichia coli (strain K12) OX=83333 GN=fbp PE=1 SV=1	C224		-0.403333	High	-0.3	High	-0.103333
P00961	glyS	Glycine--tRNA ligase beta subunit OS=Escherichia coli (strain K12) OX=83333 GN=glyS PE=1 SV=4	C98		0.0233333	High	0.1275	High	-0.104167
P45568	dxr	1-deoxy-D-xylulose 5-phosphate reductoisomerase OS=Escherichia coli (strain K12) OX=83333 GN=dxr PE=1 SV=2	C374		-0.378333	High	-0.2725	High	-0.105833
P77718	thiI	tRNA sulfurtransferase OS=Escherichia coli (strain K12) OX=83333 GN=thiI PE=1 SV=1	C108		-0.326	High	-0.22	High	-0.106
P0A9J0	rng	Ribonuclease G OS=Escherichia coli (strain K12) OX=83333 GN=rng PE=1 SV=2	C421		-0.016	High	0.09	High	-0.106
P07813	leuS	Leucine--tRNA ligase OS=Escherichia coli (strain K12) OX=83333 GN=leuS PE=1 SV=2	C505		-0.236667	High	-0.13	High	-0.106667
P24182	accC	Biotin carboxylase OS=Escherichia coli (strain K12) OX=83333 GN=accC PE=1 SV=2	C130		-0.1325	High	-0.025	High	-0.1075
P30850	rnb	Exoribonuclease 2 OS=Escherichia coli (strain K12) OX=83333 GN=rnb PE=1 SV=3	C344		-0.005	High	0.1025	High	-0.1075
P0A6H5	hslU	ATP-dependent protease ATPase subunit HslU OS=Escherichia coli (strain K12) OX=83333 GN=hslU PE=1 SV=1	C288		-0.118333	High	-0.01	High	-0.108333
P07118	valS	Valine--tRNA ligase OS=Escherichia coli (strain K12) OX=83333 GN=valS PE=1 SV=2	C424		-0.241667	High	-0.1325	High	-0.109167
P11875	argS	Arginine--tRNA ligase OS=Escherichia coli (strain K12) OX=83333 GN=argS PE=1 SV=1	C320		-0.0966667	High	0.0125	High	-0.109167
P22634	murI	Glutamate racemase OS=Escherichia coli (strain K12) OX=83333 GN=murI PE=1 SV=2	C256		-0.251667	High	-0.1425	High	-0.109167
P0AED7	dapE	Succinyl-diaminopimelate desuccinylase OS=Escherichia coli (strain K12) OX=83333 GN=dapE PE=1 SV=1	C353		-0.495	High	-0.385	High	-0.11
P07395	pheT	Phenylalanine--tRNA ligase beta subunit OS=Escherichia coli (strain K12) OX=83333 GN=pheT PE=1 SV=2	C597		0.211667	High	0.3225	High	-0.110833
P62768	yaeH	UPF0325 protein YaeH OS=Escherichia coli (strain K12) OX=83333 GN=yaeH PE=3 SV=1	C87		0.0366667	High	0.1475	High	-0.110833
P37647	kdgK	2-dehydro-3-deoxygluconokinase OS=Escherichia coli (strain K12) OX=83333 GN=kdgK PE=1 SV=1	C11		-0.186667	High	-0.075	High	-0.111667
P16456	selD	Selenide, water dikinase OS=Escherichia coli (strain K12) OX=83333 GN=selD PE=1 SV=1	C297		-0.106667	High	0.005	High	-0.111667
P33195	gcvP	Glycine dehydrogenase (decarboxylating) OS=Escherichia coli (strain K12) OX=83333 GN=gcvP PE=1 SV=3	C392		-0.81	High	-0.6975	High	-0.1125
P37689	gpmI	2,3-bisphosphoglycerate-independent phosphoglycerate mutase OS=Escherichia coli (strain K12) OX=83333 GN=gpmI PE=1 SV=1	C424		0.185	High	0.2975	High	-0.1125
P75913	ghrA	Glyoxylate/hydroxypyruvate reductase A OS=Escherichia coli (strain K12) OX=83333 GN=ghrA PE=1 SV=2	C191		0.671667	High	0.785	High	-0.113333
P13035	glpD	Aerobic glycerol-3-phosphate dehydrogenase OS=Escherichia coli (strain K12) OX=83333 GN=glpD PE=1 SV=3	C320		-0.433333	High	-0.32	High	-0.113333
P0A8M0	asnS	Asparagine--tRNA ligase OS=Escherichia coli (strain K12) OX=83333 GN=asnS PE=1 SV=2	C221		-0.178333	High	-0.065	High	-0.113333
P0AGK4	yhbY	RNA-binding protein YhbY OS=Escherichia coli (strain K12) OX=83333 GN=yhbY PE=1 SV=1	C73		0.0933333	High	0.2075	High	-0.114167
P0A7A7	plsB	Glycerol-3-phosphate acyltransferase OS=Escherichia coli (strain K12) OX=83333 GN=plsB PE=1 SV=2	C551		-0.0116667	High	0.1025	High	-0.114167
P27829	wecC	UDP-N-acetyl-D-mannosamine dehydrogenase OS=Escherichia coli (strain K12) OX=83333 GN=wecC PE=1 SV=4	C200		-0.646667	High	-0.5325	High	-0.114167
P31825	yfiC	tRNA1(Val) (adenine(37)-N6)-methyltransferase OS=Escherichia coli (strain K12) OX=83333 GN=yfiC PE=1 SV=2	C216		-0.255	High	-0.14	High	-0.115
P00562	metL	Bifunctional aspartokinase/homoserine dehydrogenase 2 OS=Escherichia coli (strain K12) OX=83333 GN=metL PE=1 SV=3	C287		0.185	High	0.3	High	-0.115
P06149	dld	Quinone-dependent D-lactate dehydrogenase OS=Escherichia coli (strain K12) OX=83333 GN=dld PE=1 SV=3	C422		0.305	High	0.42	High	-0.115
P0AE18	map	Methionine aminopeptidase OS=Escherichia coli (strain K12) OX=83333 GN=map PE=1 SV=1	C169		0.281667	High	0.3975	High	-0.115833
P20083	parE	DNA topoisomerase 4 subunit B OS=Escherichia coli (strain K12) OX=83333 GN=parE PE=1 SV=3	C295		0.0816667	High	0.1975	High	-0.115833
P0ABH7	gltA	Citrate synthase OS=Escherichia coli (strain K12) OX=83333 GN=gltA PE=1 SV=1	C207		-0.451667	High	-0.335	High	-0.116667
P0A6P5	der	GTPase Der OS=Escherichia coli (strain K12) OX=83333 GN=der PE=1 SV=1	C54		-0.166667	High	-0.05	High	-0.116667
P35340	ahpF	Alkyl hydroperoxide reductase subunit F OS=Escherichia coli (strain K12) OX=83333 GN=ahpF PE=1 SV=2	C489		-0.0916667	High	0.025	High	-0.116667
P13035	glpD	Aerobic glycerol-3-phosphate dehydrogenase OS=Escherichia coli (strain K12) OX=83333 GN=glpD PE=1 SV=3	C144		-0.438333	High	-0.32	High	-0.118333
P0ABH7	gltA	Citrate synthase OS=Escherichia coli (strain K12) OX=83333 GN=gltA PE=1 SV=1	C323		-0.453333	High	-0.335	High	-0.118333
P0A9Q9	asd	Aspartate-semialdehyde dehydrogenase OS=Escherichia coli (strain K12) OX=83333 GN=asd PE=1 SV=1	C265		0.0616667	High	0.18	High	-0.118333
P07813	leuS	Leucine--tRNA ligase OS=Escherichia coli (strain K12) OX=83333 GN=leuS PE=1 SV=2	C285		-0.248333	High	-0.13	High	-0.118333
P75829	ybjX	Uncharacterized protein YbjX OS=Escherichia coli (strain K12) OX=83333 GN=ybjX PE=4 SV=1	C124		-0.395	High	-0.275	High	-0.12
P09030	xthA	Exodeoxyribonuclease III OS=Escherichia coli (strain K12) OX=83333 GN=xthA PE=1 SV=4	C177		-0.198333	High	-0.0775	High	-0.120833
Q46893	ispD	2-C-methyl-D-erythritol 4-phosphate cytidylyltransferase OS=Escherichia coli (strain K12) OX=83333 GN=ispD PE=1 SV=3	C25		0.0966667	High	0.2175	High	-0.120833
P0ADR8	ppnN	Pyrimidine/purine nucleotide 5'-monophosphate nucleosidase OS=Escherichia coli (strain K12) OX=83333 GN=ppnN PE=1 SV=1	C37		-0.623333	High	-0.5025	High	-0.120833
P77488	dxs	1-deoxy-D-xylulose-5-phosphate synthase OS=Escherichia coli (strain K12) OX=83333 GN=dxs PE=1 SV=3	C330		-0.601667	High	-0.48	High	-0.121667
P42599	ygjR	Uncharacterized oxidoreductase YgjR OS=Escherichia coli (strain K12) OX=83333 GN=ygjR PE=3 SV=3	C255		-1.01167	High	-0.89	High	-0.121667
P0A715	kdsA	2-dehydro-3-deoxyphosphooctonate aldolase OS=Escherichia coli (strain K12) OX=83333 GN=kdsA PE=1 SV=1	C38		0.125	High	0.2475	High	-0.1225
P08373	murB	UDP-N-acetylenolpyruvoylglucosamine reductase OS=Escherichia coli (strain K12) OX=83333 GN=murB PE=1 SV=1	C272		-0.535	High	-0.4125	High	-0.1225
P00903	pabA	Aminodeoxychorismate synthase component 2 OS=Escherichia coli (strain K12) OX=83333 GN=pabA PE=1 SV=1	C54		0.225	High	0.3475	High	-0.1225
P08192	folC	Dihydrofolate synthase/folylpolyglutamate synthase OS=Escherichia coli (strain K12) OX=83333 GN=folC PE=1 SV=2	C354		0.045	High	0.17	High	-0.125
P07118	valS	Valine--tRNA ligase OS=Escherichia coli (strain K12) OX=83333 GN=valS PE=1 SV=2	C642		-0.2575	High	-0.1325	High	-0.125
P27838	cyaY	Iron-sulfur cluster assembly protein CyaY OS=Escherichia coli (strain K12) OX=83333 GN=cyaY PE=1 SV=1	C80		-0.403333	High	-0.2775	High	-0.125833
P0A853	tnaA	Tryptophanase OS=Escherichia coli (strain K12) OX=83333 GN=tnaA PE=1 SV=1	C383		0.166667	High	0.2925	High	-0.125833
P39334	bdcR	HTH-type transcriptional repressor BdcR OS=Escherichia coli (strain K12) OX=83333 GN=bdcR PE=1 SV=2	C181		-0.288333	High	-0.1625	High	-0.125833
P0ABF6	cdd	Cytidine deaminase OS=Escherichia coli (strain K12) OX=83333 GN=cdd PE=1 SV=1	C63		0.318333	High	0.445	High	-0.126667
P77395	cnoX	Chaperedoxin OS=Escherichia coli (strain K12) OX=83333 GN=cnoX PE=1 SV=2	C63		0.365	High	0.4925	High	-0.1275
P0A9Q1	arcA	Aerobic respiration control protein ArcA OS=Escherichia coli (strain K12) OX=83333 GN=arcA PE=1 SV=1	C233		0.08	High	0.2075	High	-0.1275
P0A729	yceF	7-methyl-GTP pyrophosphatase OS=Escherichia coli (strain K12) OX=83333 GN=yceF PE=1 SV=1	C26		0.631667	High	0.76	High	-0.128333
P13035	glpD	Aerobic glycerol-3-phosphate dehydrogenase OS=Escherichia coli (strain K12) OX=83333 GN=glpD PE=1 SV=3	C39		-0.448333	High	-0.32	High	-0.128333
P0A959	alaA	Glutamate-pyruvate aminotransferase AlaA OS=Escherichia coli (strain K12) OX=83333 GN=alaA PE=1 SV=1	C148		-0.186667	High	-0.0575	High	-0.129167
P0A6F3	glpK	Glycerol kinase OS=Escherichia coli (strain K12) OX=83333 GN=glpK PE=1 SV=2	C113		0.265	High	0.395	High	-0.13
P30850	rnb	Exoribonuclease 2 OS=Escherichia coli (strain K12) OX=83333 GN=rnb PE=1 SV=3	C399		-0.03	High	0.1025	High	-0.1325
P0A6A3	ackA	Acetate kinase OS=Escherichia coli (strain K12) OX=83333 GN=ackA PE=1 SV=1	C11		0.276667	High	0.41	High	-0.133333
P16456	selD	Selenide, water dikinase OS=Escherichia coli (strain K12) OX=83333 GN=selD PE=1 SV=1	C207		-0.128333	High	0.005	High	-0.133333
P25526	gabD	Succinate-semialdehyde dehydrogenase [NADP(+)] GabD OS=Escherichia coli (strain K12) OX=83333 GN=gabD PE=1 SV=1	C479		0.525	High	0.66	High	-0.135
P0A6W5	greA	Transcription elongation factor GreA OS=Escherichia coli (strain K12) OX=83333 GN=greA PE=1 SV=1	C58		-0.03	High	0.105	High	-0.135
P23003	trmA	tRNA/tmRNA (uracil-C(5))-methyltransferase OS=Escherichia coli (strain K12) OX=83333 GN=trmA PE=1 SV=1	C293		-0.775	High	-0.64	High	-0.135
P20083	parE	DNA topoisomerase 4 subunit B OS=Escherichia coli (strain K12) OX=83333 GN=parE PE=1 SV=3	C156		0.0616667	High	0.1975	High	-0.135833
P07649	truA	tRNA pseudouridine synthase A OS=Escherichia coli (strain K12) OX=83333 GN=truA PE=1 SV=1	C154		-0.0183333	High	0.1175	High	-0.135833
P0A7D7	purC	Phosphoribosylaminoimidazole-succinocarboxamide synthase OS=Escherichia coli (strain K12) OX=83333 GN=purC PE=1 SV=1	C79		-0.0483333	High	0.0875	High	-0.135833
P0A7W7	rpsH	30S ribosomal protein S8 OS=Escherichia coli (strain K12) OX=83333 GN=rpsH PE=1 SV=2	C127		-0.333333	High	-0.1975	High	-0.135833
P0AEW9	fruK	1-phosphofructokinase OS=Escherichia coli (strain K12) OX=83333 GN=fruK PE=3 SV=1	C20		0.266667	High	0.4025	High	-0.135833
P60293	mukF	Chromosome partition protein MukF OS=Escherichia coli (strain K12) OX=83333 GN=mukF PE=1 SV=1	C204		0.0916667	High	0.2275	High	-0.135833
P0A746	msrB	Peptide methionine sulfoxide reductase MsrB OS=Escherichia coli (strain K12) OX=83333 GN=msrB PE=1 SV=1	C64		-1.636	High	-1.5	High	-0.136
P0A6T3	galK	Galactokinase OS=Escherichia coli (strain K12) OX=83333 GN=galK PE=1 SV=2	C46		-0.406667	High	-0.27	High	-0.136667
P0AAB4	ubiD	3-octaprenyl-4-hydroxybenzoate carboxy-lyase OS=Escherichia coli (strain K12) OX=83333 GN=ubiD PE=1 SV=1	C207		-0.5375	High	-0.4	High	-0.1375
P25745	mnmA	tRNA-specific 2-thiouridylase MnmA OS=Escherichia coli (strain K12) OX=83333 GN=mnmA PE=1 SV=4	C102		0.255	High	0.3925	High	-0.1375
P0ABA6	atpG	ATP synthase gamma chain OS=Escherichia coli (strain K12) OX=83333 GN=atpG PE=1 SV=1	C88		-0.0183333	High	0.12	High	-0.138333
P00350	gnd	6-phosphogluconate dehydrogenase, decarboxylating OS=Escherichia coli (strain K12) OX=83333 GN=gnd PE=1 SV=2	C169		0.266667	High	0.405	High	-0.138333
P29217	yceH	UPF0502 protein YceH OS=Escherichia coli (strain K12) OX=83333 GN=yceH PE=1 SV=3	C15		0.158333	High	0.2975	High	-0.139167
P52643	ldhA	D-lactate dehydrogenase OS=Escherichia coli (strain K12) OX=83333 GN=ldhA PE=1 SV=1	C76		0.365	High	0.505	High	-0.14
P0A6H1	clpX	ATP-dependent Clp protease ATP-binding subunit ClpX OS=Escherichia coli (strain K12) OX=83333 GN=clpX PE=1 SV=2	C247		-0.123333	High	0.0175	High	-0.140833
P0A9Q7	adhE	Aldehyde-alcohol dehydrogenase OS=Escherichia coli (strain K12) OX=83333 GN=adhE PE=1 SV=2	C370		-0.198333	High	-0.0575	High	-0.140833
P0A9C0	glpA	Anaerobic glycerol-3-phosphate dehydrogenase subunit A OS=Escherichia coli (strain K12) OX=83333 GN=glpA PE=1 SV=1	C370		-1.38333	High	-1.2425	High	-0.140833
Q46927	tcdA	tRNA threonylcarbamoyladenosine dehydratase OS=Escherichia coli (strain K12) OX=83333 GN=tcdA PE=1 SV=1	C100		0.113333	High	0.255	High	-0.141667
P0AC53	zwf	Glucose-6-phosphate 1-dehydrogenase OS=Escherichia coli (strain K12) OX=83333 GN=zwf PE=1 SV=1	C89		0.248333	High	0.39	High	-0.141667
P0A7B5	proB	Glutamate 5-kinase OS=Escherichia coli (strain K12) OX=83333 GN=proB PE=1 SV=1	C316		-0.16	High	-0.0175	High	-0.1425
P0A7E5	pyrG	CTP synthase OS=Escherichia coli (strain K12) OX=83333 GN=pyrG PE=1 SV=2	C210		-0.48	High	-0.3375	High	-0.1425
P25437	frmA	S-(hydroxymethyl)glutathione dehydrogenase OS=Escherichia coli (strain K12) OX=83333 GN=frmA PE=1 SV=3	C263		0.104	High	0.2475	High	-0.1435
P0A715	kdsA	2-dehydro-3-deoxyphosphooctonate aldolase OS=Escherichia coli (strain K12) OX=83333 GN=kdsA PE=1 SV=1	C166		0.103333	High	0.2475	High	-0.144167
P0A799	pgk	Phosphoglycerate kinase OS=Escherichia coli (strain K12) OX=83333 GN=pgk PE=1 SV=2	C133		-0.0166667	High	0.13	High	-0.146667
P75864	rlmL	Ribosomal RNA large subunit methyltransferase K/L OS=Escherichia coli (strain K12) OX=83333 GN=rlmL PE=1 SV=1	C64		-0.23	High	-0.0825	High	-0.1475
P0A7Z4	rpoA	DNA-directed RNA polymerase subunit alpha OS=Escherichia coli (strain K12) OX=83333 GN=rpoA PE=1 SV=1	C269		-0.47	High	-0.3225	High	-0.1475
P0A853	tnaA	Tryptophanase OS=Escherichia coli (strain K12) OX=83333 GN=tnaA PE=1 SV=1	C148		0.145	High	0.2925	High	-0.1475
P0A9M8	pta	Phosphate acetyltransferase OS=Escherichia coli (strain K12) OX=83333 GN=pta PE=1 SV=2	C432		0.326667	High	0.475	High	-0.148333
P39337	yjgM	Uncharacterized N-acetyltransferase YjgM OS=Escherichia coli (strain K12) OX=83333 GN=yjgM PE=3 SV=2	C124		0.0966667	High	0.245	Medium	-0.148333
P0A9K7	phoU	Phosphate-specific transport system accessory protein PhoU OS=Escherichia coli (strain K12) OX=83333 GN=phoU PE=1 SV=1	C72		0.3225	High	0.4725	High	-0.15
P0AC86	glgP	Glycogen phosphorylase OS=Escherichia coli (strain K12) OX=83333 GN=glgP PE=3 SV=1	C766		0.14	High	0.29	High	-0.15
Q46829	bglA	6-phospho-beta-glucosidase BglA OS=Escherichia coli (strain K12) OX=83333 GN=bglA PE=1 SV=2	C363		-0.04	High	0.11	High	-0.15
P68688	grxA	Glutaredoxin 1 OS=Escherichia coli (strain K12) OX=83333 GN=grxA PE=1 SV=1	C11_OR_C14		0.396667	High	0.5475	High	-0.150833
P0A7M9	rpmE	50S ribosomal protein L31 OS=Escherichia coli (strain K12) OX=83333 GN=rpmE PE=1 SV=1	C40		-0.39	High	-0.2375	High	-0.1525
P27248	gcvT	Aminomethyltransferase OS=Escherichia coli (strain K12) OX=83333 GN=gcvT PE=1 SV=3	C14		-0.57	High	-0.4175	High	-0.1525
P0A7J0	ribB	3,4-dihydroxy-2-butanone 4-phosphate synthase OS=Escherichia coli (strain K12) OX=83333 GN=ribB PE=1 SV=1	C188		-0.565	High	-0.4125	High	-0.1525
P00547	thrB	Homoserine kinase OS=Escherichia coli (strain K12) OX=83333 GN=thrB PE=1 SV=2	C200		-1.345	High	-1.1925	High	-0.1525
P0A8M0	asnS	Asparagine--tRNA ligase OS=Escherichia coli (strain K12) OX=83333 GN=asnS PE=1 SV=2	C72		-0.218333	High	-0.065	High	-0.153333
P0A9Q9	asd	Aspartate-semialdehyde dehydrogenase OS=Escherichia coli (strain K12) OX=83333 GN=asd PE=1 SV=1	C72		0.0266667	High	0.18	High	-0.153333
P0ACU7	yjdC	HTH-type transcriptional regulator YjdC OS=Escherichia coli (strain K12) OX=83333 GN=yjdC PE=4 SV=1	C155		0.101667	High	0.255	High	-0.153333
P56258	wecF	TDP-N-acetylfucosamine:lipid II N-acetylfucosaminyltransferase OS=Escherichia coli (strain K12) OX=83333 GN=wecF PE=1 SV=2	C264		-0.501667	High	-0.3475	High	-0.154167
P0AB77	kbl	2-amino-3-ketobutyrate coenzyme A ligase OS=Escherichia coli (strain K12) OX=83333 GN=kbl PE=1 SV=1	C83		-0.421667	High	-0.2675	High	-0.154167
P0A8Q6	clpS	ATP-dependent Clp protease adapter protein ClpS OS=Escherichia coli (strain K12) OX=83333 GN=clpS PE=1 SV=1	C101		-0.293333	High	-0.1375	High	-0.155833
P0A9B6	epd	D-erythrose-4-phosphate dehydrogenase OS=Escherichia coli (strain K12) OX=83333 GN=epd PE=1 SV=2	C99		0.045	High	0.2025	High	-0.1575
P00961	glyS	Glycine--tRNA ligase beta subunit OS=Escherichia coli (strain K12) OX=83333 GN=glyS PE=1 SV=4	C395		-0.03	High	0.1275	High	-0.1575
P76015	dhaK	PEP-dependent dihydroxyacetone kinase, dihydroxyacetone-binding subunit DhaK OS=Escherichia coli (strain K12) OX=83333 GN=dhaK PE=1 SV=2	C304		-0.258333	High	-0.1	High	-0.158333
P76034	yciT	Uncharacterized HTH-type transcriptional regulator YciT OS=Escherichia coli (strain K12) OX=83333 GN=yciT PE=4 SV=1	C130		0.403333	High	0.5625	High	-0.159167
P07649	truA	tRNA pseudouridine synthase A OS=Escherichia coli (strain K12) OX=83333 GN=truA PE=1 SV=1	C55		-0.0416667	High	0.1175	High	-0.159167
P0AAG8	mglA	Galactose/methyl galactoside import ATP-binding protein MglA OS=Escherichia coli (strain K12) OX=83333 GN=mglA PE=1 SV=1	C216		-0.146667	High	0.0125	High	-0.159167
P0A959	alaA	Glutamate-pyruvate aminotransferase AlaA OS=Escherichia coli (strain K12) OX=83333 GN=alaA PE=1 SV=1	C14		-0.216667	High	-0.0575	High	-0.159167
P27829	wecC	UDP-N-acetyl-D-mannosamine dehydrogenase OS=Escherichia coli (strain K12) OX=83333 GN=wecC PE=1 SV=4	C310		-0.693333	High	-0.5325	High	-0.160833
P0A8M3	thrS	Threonine--tRNA ligase OS=Escherichia coli (strain K12) OX=83333 GN=thrS PE=1 SV=1	C480		-0.376667	High	-0.215	High	-0.161667
P15639	purH	Bifunctional purine biosynthesis protein PurH OS=Escherichia coli (strain K12) OX=83333 GN=purH PE=1 SV=1	C117		-0.121667	High	0.04	High	-0.161667
P0AG40	ribF	Bifunctional riboflavin kinase/FMN adenylyltransferase OS=Escherichia coli (strain K12) OX=83333 GN=ribF PE=1 SV=1	C18		-0.221667	High	-0.06	High	-0.161667
P0ADN2	yifE	UPF0438 protein YifE OS=Escherichia coli (strain K12) OX=83333 GN=yifE PE=1 SV=2	C64		-0.315	High	-0.1525	High	-0.1625
P39406	rsmC	Ribosomal RNA small subunit methyltransferase C OS=Escherichia coli (strain K12) OX=83333 GN=rsmC PE=1 SV=3	C205		-0.5	High	-0.3375	High	-0.1625
P0AC53	zwf	Glucose-6-phosphate 1-dehydrogenase OS=Escherichia coli (strain K12) OX=83333 GN=zwf PE=1 SV=1	C10		0.226667	High	0.39	High	-0.163333
P04079	guaA	GMP synthase [glutamine-hydrolyzing] OS=Escherichia coli (strain K12) OX=83333 GN=guaA PE=1 SV=1	C421		0.168333	High	0.3325	High	-0.164167
P07913	tdh	L-threonine 3-dehydrogenase OS=Escherichia coli (strain K12) OX=83333 GN=tdh PE=1 SV=1	C38	Zinc 1; catalytic (C38)	-0.17	High	-0.005	High	-0.165
P52061	rdgB	dITP/XTP pyrophosphatase OS=Escherichia coli (strain K12) OX=83333 GN=rdgB PE=1 SV=1	C120		-0.283333	High	-0.1175	High	-0.165833
P0A7D1	pth	Peptidyl-tRNA hydrolase OS=Escherichia coli (strain K12) OX=83333 GN=pth PE=1 SV=1	C172		0.0316667	High	0.1975	High	-0.165833
P0A884	thyA	Thymidylate synthase OS=Escherichia coli (strain K12) OX=83333 GN=thyA PE=1 SV=1	C161		-0.178333	High	-0.0125	High	-0.165833
P0A6Y5	hslO	33 kDa chaperonin OS=Escherichia coli (strain K12) OX=83333 GN=hslO PE=1 SV=1	C237		-0.201667	High	-0.035	High	-0.166667
P0A968	cspD	Cold shock-like protein CspD OS=Escherichia coli (strain K12) OX=83333 GN=cspD PE=1 SV=1	C19		0.575	High	0.7425	High	-0.1675
P00960	glyQ	Glycine--tRNA ligase alpha subunit OS=Escherichia coli (strain K12) OX=83333 GN=glyQ PE=1 SV=2	C45		0.02	High	0.1875	High	-0.1675
P0A6M8	fusA	Elongation factor G OS=Escherichia coli (strain K12) OX=83333 GN=fusA PE=1 SV=2	C114		-0.346667	High	-0.1775	High	-0.169167
P0ABQ4	folA	Dihydrofolate reductase OS=Escherichia coli (strain K12) OX=83333 GN=folA PE=1 SV=1	C85		-0.206667	High	-0.0375	High	-0.169167
P00490	malP	Maltodextrin phosphorylase OS=Escherichia coli (strain K12) OX=83333 GN=malP PE=1 SV=7	C615		-0.716667	High	-0.5475	High	-0.169167
P10378	entE	Enterobactin synthase component E OS=Escherichia coli (strain K12) OX=83333 GN=entE PE=1 SV=3	C63		4.46833	High	4.6375	High	-0.169167
P66817	diaA	DnaA initiator-associating protein DiaA OS=Escherichia coli (strain K12) OX=83333 GN=diaA PE=1 SV=1	C8		0.005	High	0.175	High	-0.17
P0A6B7	iscS	Cysteine desulfurase IscS OS=Escherichia coli (strain K12) OX=83333 GN=iscS PE=1 SV=1	C111		-0.688333	High	-0.5175	High	-0.170833
P37666	ghrB	Glyoxylate/hydroxypyruvate reductase B OS=Escherichia coli (strain K12) OX=83333 GN=ghrB PE=1 SV=3	C317		0.318333	High	0.4925	High	-0.174167
P0A796	pfkA	ATP-dependent 6-phosphofructokinase isozyme 1 OS=Escherichia coli (strain K12) OX=83333 GN=pfkA PE=1 SV=1	C120		0.0833333	High	0.2575	High	-0.174167
P0ADG7	guaB	Inosine-5'-monophosphate dehydrogenase OS=Escherichia coli (strain K12) OX=83333 GN=guaB PE=1 SV=1	C292		0.115	High	0.29	High	-0.175
P60595	hisH	Imidazole glycerol phosphate synthase subunit HisH OS=Escherichia coli (strain K12) OX=83333 GN=hisH PE=1 SV=1	C10		0.541667	High	0.7175	Medium	-0.175833
P42632	tdcE	PFL-like enzyme TdcE OS=Escherichia coli (strain K12) OX=83333 GN=tdcE PE=1 SV=2	C583		-1.26333	High	-1.085	High	-0.178333
P0A6B7	iscS	Cysteine desulfurase IscS OS=Escherichia coli (strain K12) OX=83333 GN=iscS PE=1 SV=1	C328	Iron-sulfur (2Fe-2S); via persulfide group; shared with IscU (C328)	-0.698333	High	-0.5175	High	-0.180833
P75864	rlmL	Ribosomal RNA large subunit methyltransferase K/L OS=Escherichia coli (strain K12) OX=83333 GN=rlmL PE=1 SV=1	C417		-0.263333	High	-0.0825	High	-0.180833
P69924	nrdB	Ribonucleoside-diphosphate reductase 1 subunit beta OS=Escherichia coli (strain K12) OX=83333 GN=nrdB PE=1 SV=2	C269		-0.481667	High	-0.3	High	-0.181667
P08839	ptsI	Phosphoenolpyruvate-protein phosphotransferase OS=Escherichia coli (strain K12) OX=83333 GN=ptsI PE=1 SV=1	C502		0.0483333	High	0.23	High	-0.181667
P21369	pncA	Nicotinamidase OS=Escherichia coli (strain K12) OX=83333 GN=pncA PE=1 SV=1	C40		-0.171667	High	0.01	High	-0.181667
P0AES4	gyrA	DNA gyrase subunit A OS=Escherichia coli (strain K12) OX=83333 GN=gyrA PE=1 SV=1	C716		0.02	High	0.2025	High	-0.1825
P0A9C0	glpA	Anaerobic glycerol-3-phosphate dehydrogenase subunit A OS=Escherichia coli (strain K12) OX=83333 GN=glpA PE=1 SV=1	C71		-1.425	High	-1.2425	High	-0.1825
P08839	ptsI	Phosphoenolpyruvate-protein phosphotransferase OS=Escherichia coli (strain K12) OX=83333 GN=ptsI PE=1 SV=1	C324		0.0466667	High	0.23	High	-0.183333
P0AC38	aspA	Aspartate ammonia-lyase OS=Escherichia coli (strain K12) OX=83333 GN=aspA PE=1 SV=1	C141		-1.11667	High	-0.9325	High	-0.184167
P04982	rbsD	D-ribose pyranase OS=Escherichia coli (strain K12) OX=83333 GN=rbsD PE=1 SV=3	C27		0.33	High	0.515	High	-0.185
P0A6T3	galK	Galactokinase OS=Escherichia coli (strain K12) OX=83333 GN=galK PE=1 SV=2	C339		-0.455	High	-0.27	High	-0.185
P0A7D7	purC	Phosphoribosylaminoimidazole-succinocarboxamide synthase OS=Escherichia coli (strain K12) OX=83333 GN=purC PE=1 SV=1	C91		-0.0983333	High	0.0875	High	-0.185833
P60906	hisS	Histidine--tRNA ligase OS=Escherichia coli (strain K12) OX=83333 GN=hisS PE=1 SV=2	C88		-0.226667	High	-0.04	High	-0.186667
P0A8M3	thrS	Threonine--tRNA ligase OS=Escherichia coli (strain K12) OX=83333 GN=thrS PE=1 SV=1	C388_OR_C400		-0.403333	High	-0.215	High	-0.188333
P0A7D4	purA	Adenylosuccinate synthetase OS=Escherichia coli (strain K12) OX=83333 GN=purA PE=1 SV=2	C104		0.1	High	0.29	High	-0.19
P0AC62	grxC	Glutaredoxin 3 OS=Escherichia coli (strain K12) OX=83333 GN=grxC PE=1 SV=2	C66		0.136667	High	0.3275	High	-0.190833
P00961	glyS	Glycine--tRNA ligase beta subunit OS=Escherichia coli (strain K12) OX=83333 GN=glyS PE=1 SV=4	C450		-0.064	High	0.1275	High	-0.1915
P0A8A0	yebC	Probable transcriptional regulatory protein YebC OS=Escherichia coli (strain K12) OX=83333 GN=yebC PE=1 SV=1	C226		-0.206667	High	-0.015	High	-0.191667
P0AGF2	csdE	Sulfur acceptor protein CsdE OS=Escherichia coli (strain K12) OX=83333 GN=csdE PE=1 SV=1	C61		0.196667	High	0.39	High	-0.193333
P0A6H1	clpX	ATP-dependent Clp protease ATP-binding subunit ClpX OS=Escherichia coli (strain K12) OX=83333 GN=clpX PE=1 SV=2	C37	Zinc (C37)	-0.176	High	0.0175	High	-0.1935
P00509	aspC	Aspartate aminotransferase OS=Escherichia coli (strain K12) OX=83333 GN=aspC PE=1 SV=1	C77		0.463333	High	0.66	High	-0.196667
P04693	tyrB	Aromatic-amino-acid aminotransferase OS=Escherichia coli (strain K12) OX=83333 GN=tyrB PE=1 SV=1	C263		-0.0416667	High	0.155	High	-0.196667
P0AA16	ompR	DNA-binding dual transcriptional regulator OmpR OS=Escherichia coli (strain K12) OX=83333 GN=ompR PE=1 SV=1	C67		0.223333	High	0.42	High	-0.196667
P45568	dxr	1-deoxy-D-xylulose 5-phosphate reductoisomerase OS=Escherichia coli (strain K12) OX=83333 GN=dxr PE=1 SV=2	C131		-0.47	High	-0.2725	High	-0.1975
P39406	rsmC	Ribosomal RNA small subunit methyltransferase C OS=Escherichia coli (strain K12) OX=83333 GN=rsmC PE=1 SV=3	C226		-0.535	High	-0.3375	High	-0.1975
P60340	truB	tRNA pseudouridine synthase B OS=Escherichia coli (strain K12) OX=83333 GN=truB PE=1 SV=1	C58		-0.535	High	-0.3375	High	-0.1975
P36938	pgm	Phosphoglucomutase OS=Escherichia coli (strain K12) OX=83333 GN=pgm PE=1 SV=1	C81		0.0816667	High	0.28	High	-0.198333
P0AFF6	nusA	Transcription termination/antitermination protein NusA OS=Escherichia coli (strain K12) OX=83333 GN=nusA PE=1 SV=1	C251		-0.453333	High	-0.255	High	-0.198333
P0A9L8	proC	Pyrroline-5-carboxylate reductase OS=Escherichia coli (strain K12) OX=83333 GN=proC PE=1 SV=1	C230		-0.56	High	-0.36	High	-0.2
P0AES6	gyrB	DNA gyrase subunit B OS=Escherichia coli (strain K12) OX=83333 GN=gyrB PE=1 SV=2	C691		-0.35	High	-0.15	High	-0.2
P0A6K6	deoB	Phosphopentomutase OS=Escherichia coli (strain K12) OX=83333 GN=deoB PE=1 SV=1	C194		0.54	High	0.7425	High	-0.2025
P36929	rsmB	Ribosomal RNA small subunit methyltransferase B OS=Escherichia coli (strain K12) OX=83333 GN=rsmB PE=1 SV=2	C311		-0.82	High	-0.6175	High	-0.2025
P0ABH7	gltA	Citrate synthase OS=Escherichia coli (strain K12) OX=83333 GN=gltA PE=1 SV=1	C176		-0.538333	High	-0.335	High	-0.203333
P26602	ubiC	Chorismate pyruvate-lyase OS=Escherichia coli (strain K12) OX=83333 GN=ubiC PE=1 SV=2	C82		0.393333	High	0.596667	High	-0.203333
P0CE48	tufB	Elongation factor Tu 2 OS=Escherichia coli (strain K12) OX=83333 GN=tufB PE=1 SV=1	C256		-0.281667	High	-0.0775	High	-0.204167
P0A853	tnaA	Tryptophanase OS=Escherichia coli (strain K12) OX=83333 GN=tnaA PE=1 SV=1	C281		0.0866667	High	0.2925	High	-0.205833
P25666	htrL	Protein HtrL OS=Escherichia coli (strain K12) OX=83333 GN=htrL PE=2 SV=2	C241		-0.113333	High	0.0925	High	-0.205833
P00490	malP	Maltodextrin phosphorylase OS=Escherichia coli (strain K12) OX=83333 GN=malP PE=1 SV=7	C461		-0.755	High	-0.5475	High	-0.2075
P17169	glmS	Glutamine--fructose-6-phosphate aminotransferase [isomerizing] OS=Escherichia coli (strain K12) OX=83333 GN=glmS PE=1 SV=4	C2		-0.398333	High	-0.19	High	-0.208333
P0ABS1	dksA	RNA polymerase-binding transcription factor DksA OS=Escherichia coli (strain K12) OX=83333 GN=dksA PE=1 SV=1	C114_AND_C117	Zinc (C114), Zinc (C117)	-0.0533333	High	0.155	High	-0.208333
P18133	pncB	Nicotinate phosphoribosyltransferase OS=Escherichia coli (strain K12) OX=83333 GN=pncB PE=1 SV=3	C344		-0.436667	High	-0.2275	High	-0.209167
P0A9C0	glpA	Anaerobic glycerol-3-phosphate dehydrogenase subunit A OS=Escherichia coli (strain K12) OX=83333 GN=glpA PE=1 SV=1	C185		-1.45333	High	-1.2425	High	-0.210833
P0A9M0	lon	Lon protease OS=Escherichia coli (strain K12) OX=83333 GN=lon PE=1 SV=1	C617		-0.108333	High	0.1025	High	-0.210833
P03817	mioC	Protein MioC OS=Escherichia coli (strain K12) OX=83333 GN=mioC PE=1 SV=4	C99		0.398333	High	0.61	High	-0.211667
P00393	ndh	NADH dehydrogenase OS=Escherichia coli (strain K12) OX=83333 GN=ndh PE=1 SV=2	C138		-0.416667	High	-0.205	High	-0.211667
P0A707	infC	Translation initiation factor IF-3 OS=Escherichia coli (strain K12) OX=83333 GN=infC PE=1 SV=1	C65		-0.22	High	-0.0075	High	-0.2125
P76550	yffS	Uncharacterized protein YffS OS=Escherichia coli (strain K12) OX=83333 GN=yffS PE=4 SV=2	C29		-0.025	High	0.1875	High	-0.2125
P36929	rsmB	Ribosomal RNA small subunit methyltransferase B OS=Escherichia coli (strain K12) OX=83333 GN=rsmB PE=1 SV=2	C375		-0.832	High	-0.6175	High	-0.2145
P04825	pepN	Aminopeptidase N OS=Escherichia coli (strain K12) OX=83333 GN=pepN PE=1 SV=2	C418		0.07	High	0.285	High	-0.215
P32695	dusA	tRNA-dihydrouridine(20/20a) synthase OS=Escherichia coli (strain K12) OX=83333 GN=dusA PE=1 SV=4	C96		-0.166667	High	0.05	High	-0.216667
P0A7M2	rpmB	50S ribosomal protein L28 OS=Escherichia coli (strain K12) OX=83333 GN=rpmB PE=1 SV=2	C5		-0.395	High	-0.1775	High	-0.2175
P07395	pheT	Phenylalanine--tRNA ligase beta subunit OS=Escherichia coli (strain K12) OX=83333 GN=pheT PE=1 SV=2	C435		0.105	High	0.3225	High	-0.2175
P37188	gatB	PTS system galactitol-specific EIIB component OS=Escherichia coli (strain K12) OX=83333 GN=gatB PE=1 SV=2	C27_OR_C39		0.0383333	High	0.2575	High	-0.219167
P0ACS7	rpiR	HTH-type transcriptional regulator RpiR OS=Escherichia coli (strain K12) OX=83333 GN=rpiR PE=1 SV=1	C238		0.456667	High	0.6775	High	-0.220833
P0AF12	mtnN	5'-methylthioadenosine/S-adenosylhomocysteine nucleosidase OS=Escherichia coli (strain K12) OX=83333 GN=mtnN PE=1 SV=1	C115		-0.156667	High	0.065	High	-0.221667
Q46920	queF	NADPH-dependent 7-cyano-7-deazaguanine reductase OS=Escherichia coli (strain K12) OX=83333 GN=queF PE=1 SV=1	C122		-0.285	High	-0.0625	High	-0.2225
P0A8E1	ycfP	UPF0227 protein YcfP OS=Escherichia coli (strain K12) OX=83333 GN=ycfP PE=1 SV=1	C81		-0.315	High	-0.0925	High	-0.2225
P00962	glnS	Glutamine--tRNA ligase OS=Escherichia coli (strain K12) OX=83333 GN=glnS PE=1 SV=3	C526		-0.161667	High	0.0625	High	-0.224167
P0ABP8	deoD	Purine nucleoside phosphorylase DeoD-type OS=Escherichia coli (strain K12) OX=83333 GN=deoD PE=1 SV=2	C201		0.33	High	0.555	High	-0.225
P0ABP8	deoD	Purine nucleoside phosphorylase DeoD-type OS=Escherichia coli (strain K12) OX=83333 GN=deoD PE=1 SV=2	C70		0.33	High	0.555	High	-0.225
P0A858	tpiA	Triosephosphate isomerase OS=Escherichia coli (strain K12) OX=83333 GN=tpiA PE=1 SV=1	C126_AND_C143		0.19	High	0.415	High	-0.225
P0A9J6	rbsK	Ribokinase OS=Escherichia coli (strain K12) OX=83333 GN=rbsK PE=1 SV=1	C63		-0.273333	High	-0.0475	High	-0.225833
P0AAB4	ubiD	3-octaprenyl-4-hydroxybenzoate carboxy-lyase OS=Escherichia coli (strain K12) OX=83333 GN=ubiD PE=1 SV=1	C361		-0.628333	High	-0.4	High	-0.228333
P07395	pheT	Phenylalanine--tRNA ligase beta subunit OS=Escherichia coli (strain K12) OX=83333 GN=pheT PE=1 SV=2	C169		0.0916667	High	0.3225	High	-0.230833
P0A6V8	glk	Glucokinase OS=Escherichia coli (strain K12) OX=83333 GN=glk PE=1 SV=1	C227_AND_C230		-0.508333	High	-0.2775	High	-0.230833
P0ADG7	guaB	Inosine-5'-monophosphate dehydrogenase OS=Escherichia coli (strain K12) OX=83333 GN=guaB PE=1 SV=1	C441_OR_C447		0.0583333	High	0.29	High	-0.231667
P0A796	pfkA	ATP-dependent 6-phosphofructokinase isozyme 1 OS=Escherichia coli (strain K12) OX=83333 GN=pfkA PE=1 SV=1	C315		0.0216667	High	0.2575	High	-0.235833
P27550	acs	Acetyl-coenzyme A synthetase OS=Escherichia coli (strain K12) OX=83333 GN=acs PE=1 SV=2	C81		-0.0333333	High	0.2025	High	-0.235833
P00547	thrB	Homoserine kinase OS=Escherichia coli (strain K12) OX=83333 GN=thrB PE=1 SV=2	C270		-1.42833	High	-1.1925	High	-0.235833
P0A9C3	galM	Aldose 1-epimerase OS=Escherichia coli (strain K12) OX=83333 GN=galM PE=1 SV=1	C168		-0.32	High	-0.0825	High	-0.2375
P0A847	tgt	Queuine tRNA-ribosyltransferase OS=Escherichia coli (strain K12) OX=83333 GN=tgt PE=1 SV=1	C321		0.084	High	0.3225	High	-0.2385
P43672	uup	ATP-binding protein Uup OS=Escherichia coli (strain K12) OX=83333 GN=uup PE=1 SV=2	C326		-0.231667	High	0.0075	High	-0.239167
P0A877	trpA	Tryptophan synthase alpha chain OS=Escherichia coli (strain K12) OX=83333 GN=trpA PE=1 SV=1	C118		0.146667	High	0.3875	High	-0.240833
P0ACJ0	lrp	Leucine-responsive regulatory protein OS=Escherichia coli (strain K12) OX=83333 GN=lrp PE=1 SV=2	C45		0.185	High	0.43	High	-0.245
P0A7M9	rpmE	50S ribosomal protein L31 OS=Escherichia coli (strain K12) OX=83333 GN=rpmE PE=1 SV=1	C37		-0.483333	High	-0.2375	High	-0.245833
P0A9B2	gapA	Glyceraldehyde-3-phosphate dehydrogenase A OS=Escherichia coli (strain K12) OX=83333 GN=gapA PE=1 SV=2	C150_AND_C154		0.153333	High	0.4	High	-0.246667
P22939	ispA	Farnesyl diphosphate synthase OS=Escherichia coli (strain K12) OX=83333 GN=ispA PE=1 SV=1	C155		-0.265	High	-0.0175	High	-0.2475
P36683	acnB	Aconitate hydratase B OS=Escherichia coli (strain K12) OX=83333 GN=acnB PE=1 SV=3	C769_OR_C772	Iron-sulfur (4Fe-4S) (C769), Iron-sulfur (4Fe-4S) (C772)	-1.78833	High	-1.54	High	-0.248333
P0AD33	yfcZ	UPF0381 protein YfcZ OS=Escherichia coli (strain K12) OX=83333 GN=yfcZ PE=3 SV=1	C59		-0.0283333	High	0.22	High	-0.248333
P75829	ybjX	Uncharacterized protein YbjX OS=Escherichia coli (strain K12) OX=83333 GN=ybjX PE=4 SV=1	C282		-0.523333	High	-0.275	High	-0.248333
P17169	glmS	Glutamine--fructose-6-phosphate aminotransferase [isomerizing] OS=Escherichia coli (strain K12) OX=83333 GN=glmS PE=1 SV=4	C301		-0.44	High	-0.19	High	-0.25
P37773	mpl	UDP-N-acetylmuramate--L-alanyl-gamma-D-glutamyl-meso-2,6-diaminoheptandioate ligase OS=Escherichia coli (strain K12) OX=83333 GN=mpl PE=1 SV=3	C234		-0.366667	High	-0.115	High	-0.251667
P0A9M8	pta	Phosphate acetyltransferase OS=Escherichia coli (strain K12) OX=83333 GN=pta PE=1 SV=2	C424		0.221667	High	0.475	High	-0.253333
P0A8M3	thrS	Threonine--tRNA ligase OS=Escherichia coli (strain K12) OX=83333 GN=thrS PE=1 SV=1	C48		-0.468333	High	-0.215	High	-0.253333
P0A6P1	tsf	Elongation factor Ts OS=Escherichia coli (strain K12) OX=83333 GN=tsf PE=1 SV=2	C23		-0.456667	High	-0.2025	High	-0.254167
P0A8Y5	yidA	Sugar phosphatase YidA OS=Escherichia coli (strain K12) OX=83333 GN=yidA PE=1 SV=1	C66		-0.29	High	-0.035	High	-0.255
P15288	pepD	Cytosol non-specific dipeptidase OS=Escherichia coli (strain K12) OX=83333 GN=pepD PE=1 SV=3	C20		-0.305	High	-0.05	High	-0.255
P00562	metL	Bifunctional aspartokinase/homoserine dehydrogenase 2 OS=Escherichia coli (strain K12) OX=83333 GN=metL PE=1 SV=3	C363		0.0433333	High	0.3	High	-0.256667
P0A6G7	clpP	ATP-dependent Clp protease proteolytic subunit OS=Escherichia coli (strain K12) OX=83333 GN=clpP PE=1 SV=1	C127		-0.035	High	0.2225	High	-0.2575
P31663	panC	Pantothenate synthetase OS=Escherichia coli (strain K12) OX=83333 GN=panC PE=1 SV=1	C79		0.045	High	0.3025	High	-0.2575
P0A8V6	fadR	Fatty acid metabolism regulator protein OS=Escherichia coli (strain K12) OX=83333 GN=fadR PE=1 SV=2	C200		-0.0583333	High	0.2	High	-0.258333
P29680	hemE	Uroporphyrinogen decarboxylase OS=Escherichia coli (strain K12) OX=83333 GN=hemE PE=3 SV=3	C57		-0.281667	High	-0.0225	High	-0.259167
P0AGE9	sucD	Succinate--CoA ligase [ADP-forming] subunit alpha OS=Escherichia coli (strain K12) OX=83333 GN=sucD PE=1 SV=2	C13		-0.806667	High	-0.5475	High	-0.259167
P21165	pepQ	Xaa-Pro dipeptidase OS=Escherichia coli (strain K12) OX=83333 GN=pepQ PE=1 SV=2	C169		-0.325	High	-0.065	High	-0.26
P0AE52	bcp	Peroxiredoxin Bcp OS=Escherichia coli (strain K12) OX=83333 GN=bcp PE=1 SV=1	C46		-0.0883333	High	0.1725	High	-0.260833
P0AAI3	ftsH	ATP-dependent zinc metalloprotease FtsH OS=Escherichia coli (strain K12) OX=83333 GN=ftsH PE=1 SV=1	C246		-0.296667	High	-0.035	High	-0.261667
P0ACY1	ydjA	Putative NAD(P)H nitroreductase YdjA OS=Escherichia coli (strain K12) OX=83333 GN=ydjA PE=1 SV=1	C148		-0.356667	High	-0.095	High	-0.261667
P25745	mnmA	tRNA-specific 2-thiouridylase MnmA OS=Escherichia coli (strain K12) OX=83333 GN=mnmA PE=1 SV=4	C49		0.13	High	0.3925	High	-0.2625
P0AED5	uvrY	Response regulator UvrY OS=Escherichia coli (strain K12) OX=83333 GN=uvrY PE=1 SV=1	C35_AND_C43		-0.05	High	0.2125	High	-0.2625
P0A959	alaA	Glutamate-pyruvate aminotransferase AlaA OS=Escherichia coli (strain K12) OX=83333 GN=alaA PE=1 SV=1	C325		-0.32	High	-0.0575	High	-0.2625
P77667	sufA	Protein SufA OS=Escherichia coli (strain K12) OX=83333 GN=sufA PE=1 SV=1	C50		3.775	High	4.0375	High	-0.2625
P0ABU5	elbB	Glyoxalase ElbB OS=Escherichia coli (strain K12) OX=83333 GN=elbB PE=1 SV=1	C111		0.0466667	High	0.31	High	-0.263333
P04079	guaA	GMP synthase [glutamine-hydrolyzing] OS=Escherichia coli (strain K12) OX=83333 GN=guaA PE=1 SV=1	C257		0.0683333	High	0.3325	High	-0.264167
P00722	lacZ	Beta-galactosidase OS=Escherichia coli (strain K12) OX=83333 GN=lacZ PE=1 SV=2	C501		-0.161667	High	0.1025	High	-0.264167
P0A717	prs	Ribose-phosphate pyrophosphokinase OS=Escherichia coli (strain K12) OX=83333 GN=prs PE=1 SV=2	C230		0.085	High	0.35	High	-0.265
P04805	gltX	Glutamate--tRNA ligase OS=Escherichia coli (strain K12) OX=83333 GN=gltX PE=1 SV=1	C361		0.105	High	0.37	High	-0.265
P61517	can	Carbonic anhydrase 2 OS=Escherichia coli (strain K12) OX=83333 GN=can PE=1 SV=1	C147		0.405	High	0.6725	High	-0.2675
P76558	maeB	NADP-dependent malic enzyme OS=Escherichia coli (strain K12) OX=83333 GN=maeB PE=1 SV=1	C308		-0.5075	High	-0.24	High	-0.2675
P75915	ycdY	Chaperone protein YcdY OS=Escherichia coli (strain K12) OX=83333 GN=ycdY PE=1 SV=1	C55_OR_C73		-0.0183333	High	0.25	High	-0.268333
P0A9C5	glnA	Glutamine synthetase OS=Escherichia coli (strain K12) OX=83333 GN=glnA PE=1 SV=2	C90		-0.258333	Medium	0.01	High	-0.268333
P15034	pepP	Xaa-Pro aminopeptidase OS=Escherichia coli (strain K12) OX=83333 GN=pepP PE=1 SV=2	C264		-0.278333	High	-0.01	High	-0.268333
P75829	ybjX	Uncharacterized protein YbjX OS=Escherichia coli (strain K12) OX=83333 GN=ybjX PE=4 SV=1	C234		-0.546667	High	-0.275	High	-0.271667
P08622	dnaJ	Chaperone protein DnaJ OS=Escherichia coli (strain K12) OX=83333 GN=dnaJ PE=1 SV=3	C323		-0.605	High	-0.3325	High	-0.2725
P0ACR4	yeiE	Uncharacterized HTH-type transcriptional regulator YeiE OS=Escherichia coli (strain K12) OX=83333 GN=yeiE PE=3 SV=1	C286		-0.118333	High	0.155	High	-0.273333
P0A836	sucC	Succinate--CoA ligase [ADP-forming] subunit beta OS=Escherichia coli (strain K12) OX=83333 GN=sucC PE=1 SV=1	C25		-0.823333	High	-0.55	High	-0.273333
P60560	guaC	GMP reductase OS=Escherichia coli (strain K12) OX=83333 GN=guaC PE=1 SV=1	C222		-0.121667	High	0.1525	High	-0.274167
P63020	nfuA	Fe/S biogenesis protein NfuA OS=Escherichia coli (strain K12) OX=83333 GN=nfuA PE=1 SV=1	C39_OR_C44		0.255	High	0.5325	High	-0.2775
P0AEN1	fre	NAD(P)H-flavin reductase OS=Escherichia coli (strain K12) OX=83333 GN=fre PE=1 SV=2	C215		-0.351667	High	-0.0725	High	-0.279167
P0C0L2	osmC	Peroxiredoxin OsmC OS=Escherichia coli (strain K12) OX=83333 GN=osmC PE=1 SV=2	C125		0.22	High	0.5025	High	-0.2825
P30850	rnb	Exoribonuclease 2 OS=Escherichia coli (strain K12) OX=83333 GN=rnb PE=1 SV=3	C271		-0.18	High	0.1025	High	-0.2825
P0AC62	grxC	Glutaredoxin 3 OS=Escherichia coli (strain K12) OX=83333 GN=grxC PE=1 SV=2	C12_AND_C15		0.045	High	0.3275	High	-0.2825
P12758	udp	Uridine phosphorylase OS=Escherichia coli (strain K12) OX=83333 GN=udp PE=1 SV=3	C65		-0.27	High	0.0125	High	-0.2825
P09373	pflB	Formate acetyltransferase 1 OS=Escherichia coli (strain K12) OX=83333 GN=pflB PE=1 SV=2	C123		0.143333	High	0.4275	High	-0.284167
P0A832	smpB	SsrA-binding protein OS=Escherichia coli (strain K12) OX=83333 GN=smpB PE=1 SV=2	C82		-0.125	High	0.16	High	-0.285
P0A955	eda	KHG/KDPG aldolase OS=Escherichia coli (strain K12) OX=83333 GN=eda PE=1 SV=1	C180		-0.0483333	High	0.2375	High	-0.285833
P27829	wecC	UDP-N-acetyl-D-mannosamine dehydrogenase OS=Escherichia coli (strain K12) OX=83333 GN=wecC PE=1 SV=4	C325		-0.818333	High	-0.5325	High	-0.285833
P22259	pckA	Phosphoenolpyruvate carboxykinase (ATP) OS=Escherichia coli (strain K12) OX=83333 GN=pckA PE=1 SV=2	C175		-0.966667	High	-0.68	High	-0.286667
P28904	treC	Trehalose-6-phosphate hydrolase OS=Escherichia coli (strain K12) OX=83333 GN=treC PE=1 SV=3	C260		-0.498333	High	-0.21	High	-0.288333
P45578	luxS	S-ribosylhomocysteine lyase OS=Escherichia coli (strain K12) OX=83333 GN=luxS PE=1 SV=3	C83		0.0533333	High	0.3425	High	-0.289167
P33195	gcvP	Glycine dehydrogenase (decarboxylating) OS=Escherichia coli (strain K12) OX=83333 GN=gcvP PE=1 SV=3	C815		-0.986667	High	-0.6975	High	-0.289167
P0A7E5	pyrG	CTP synthase OS=Escherichia coli (strain K12) OX=83333 GN=pyrG PE=1 SV=2	C408		-0.628333	High	-0.3375	High	-0.290833
P0AEE8	dam	DNA adenine methylase OS=Escherichia coli (strain K12) OX=83333 GN=dam PE=1 SV=1	C87		-0.085	High	0.2075	High	-0.2925
P0A6D0	argR	Arginine repressor OS=Escherichia coli (strain K12) OX=83333 GN=argR PE=1 SV=1	C68		0.0566667	High	0.35	High	-0.293333
P0A6A3	ackA	Acetate kinase OS=Escherichia coli (strain K12) OX=83333 GN=ackA PE=1 SV=1	C307		0.115	High	0.41	High	-0.295
P22524	mukE	Chromosome partition protein MukE OS=Escherichia coli (strain K12) OX=83333 GN=mukE PE=1 SV=5	C100		-0.0683333	High	0.2275	High	-0.295833
P23869	ppiB	Peptidyl-prolyl cis-trans isomerase B OS=Escherichia coli (strain K12) OX=83333 GN=ppiB PE=1 SV=2	C31		-0.22	High	0.0775	High	-0.2975
P0AAI9	fabD	Malonyl CoA-acyl carrier protein transacylase OS=Escherichia coli (strain K12) OX=83333 GN=fabD PE=1 SV=2	C236		-0.123333	High	0.175	High	-0.298333
P39199	prmB	50S ribosomal protein L3 glutamine methyltransferase OS=Escherichia coli (strain K12) OX=83333 GN=prmB PE=1 SV=3	C100		-0.236667	High	0.0625	High	-0.299167
P13009	metH	Methionine synthase OS=Escherichia coli (strain K12) OX=83333 GN=metH PE=1 SV=5	C247	Zinc"; (C247)	-0.84	High	-0.5375	High	-0.3025
P0AC62	grxC	Glutaredoxin 3 OS=Escherichia coli (strain K12) OX=83333 GN=grxC PE=1 SV=2	C12		0.025	High	0.3275	High	-0.3025
P33355	yehS	Uncharacterized protein YehS OS=Escherichia coli (strain K12) OX=83333 GN=yehS PE=4 SV=1	C135		-0.248333	High	0.055	High	-0.303333
P06999	pfkB	ATP-dependent 6-phosphofructokinase isozyme 2 OS=Escherichia coli (strain K12) OX=83333 GN=pfkB PE=1 SV=2	C238		0.393333	High	0.6975	High	-0.304167
P0AG63	rpsQ	30S ribosomal protein S17 OS=Escherichia coli (strain K12) OX=83333 GN=rpsQ PE=1 SV=2	C53		-0.401667	High	-0.0975	High	-0.304167
P0A858	tpiA	Triosephosphate isomerase OS=Escherichia coli (strain K12) OX=83333 GN=tpiA PE=1 SV=1	C36		0.11	High	0.415	High	-0.305
P34209	ydcF	Protein YdcF OS=Escherichia coli (strain K12) OX=83333 GN=ydcF PE=1 SV=3	C126		0.356667	High	0.6625	High	-0.305833
P03018	uvrD	DNA helicase II OS=Escherichia coli (strain K12) OX=83333 GN=uvrD PE=1 SV=1	C181		-0.215	High	0.0925	High	-0.3075
P20083	parE	DNA topoisomerase 4 subunit B OS=Escherichia coli (strain K12) OX=83333 GN=parE PE=1 SV=3	C195		-0.113333	High	0.1975	High	-0.310833
P0A6V8	glk	Glucokinase OS=Escherichia coli (strain K12) OX=83333 GN=glk PE=1 SV=1	C20		-0.588333	High	-0.2775	High	-0.310833
P0AC51	zur	Zinc uptake regulation protein OS=Escherichia coli (strain K12) OX=83333 GN=zur PE=1 SV=1	C113		-0.176667	High	0.135	High	-0.311667
P0A9W3	ettA	Energy-dependent translational throttle protein EttA OS=Escherichia coli (strain K12) OX=83333 GN=ettA PE=1 SV=2	C493		-0.236667	High	0.075	High	-0.311667
P0A867	talA	Transaldolase A OS=Escherichia coli (strain K12) OX=83333 GN=talA PE=3 SV=1	C73		0.215	High	0.5275	High	-0.3125
P0A6V8	glk	Glucokinase OS=Escherichia coli (strain K12) OX=83333 GN=glk PE=1 SV=1	C227_OR_C230		-0.59	High	-0.2775	High	-0.3125
P76256	tsaB	tRNA threonylcarbamoyladenosine biosynthesis protein TsaB OS=Escherichia coli (strain K12) OX=83333 GN=tsaB PE=1 SV=1	C199		0.0483333	High	0.3625	High	-0.314167
P0ABH7	gltA	Citrate synthase OS=Escherichia coli (strain K12) OX=83333 GN=gltA PE=1 SV=1	C136		-0.65	High	-0.335	High	-0.315
P22259	pckA	Phosphoenolpyruvate carboxykinase (ATP) OS=Escherichia coli (strain K12) OX=83333 GN=pckA PE=1 SV=2	C285		-0.995	High	-0.68	High	-0.315
P0AAI3	ftsH	ATP-dependent zinc metalloprotease FtsH OS=Escherichia coli (strain K12) OX=83333 GN=ftsH PE=1 SV=1	C157		-0.350833	High	-0.035	High	-0.315833
P0AF67	tsaE	tRNA threonylcarbamoyladenosine biosynthesis protein TsaE OS=Escherichia coli (strain K12) OX=83333 GN=tsaE PE=1 SV=1	C25		-0.106667	High	0.21	High	-0.316667
P0A955	eda	KHG/KDPG aldolase OS=Escherichia coli (strain K12) OX=83333 GN=eda PE=1 SV=1	C159		-0.08	High	0.2375	High	-0.3175
P65556	yfcD	Uncharacterized Nudix hydrolase YfcD OS=Escherichia coli (strain K12) OX=83333 GN=yfcD PE=1 SV=1	C150		0.386667	High	0.7075	High	-0.320833
P0A825	glyA	Serine hydroxymethyltransferase OS=Escherichia coli (strain K12) OX=83333 GN=glyA PE=1 SV=1	C410		-0.17	High	0.1525	High	-0.3225
P07639	aroB	3-dehydroquinate synthase OS=Escherichia coli (strain K12) OX=83333 GN=aroB PE=1 SV=1	C359		-0.235	High	0.0875	High	-0.3225
P00956	ileS	Isoleucine--tRNA ligase OS=Escherichia coli (strain K12) OX=83333 GN=ileS PE=1 SV=5	C904	Zinc (C904)	-0.213333	High	0.11	High	-0.323333
P12758	udp	Uridine phosphorylase OS=Escherichia coli (strain K12) OX=83333 GN=udp PE=1 SV=3	C136		-0.312	High	0.0125	High	-0.3245
P0A6F5	groL	60 kDa chaperonin OS=Escherichia coli (strain K12) OX=83333 GN=groL PE=1 SV=2	C519		-0.256667	High	0.07	High	-0.326667
P0A8M3	thrS	Threonine--tRNA ligase OS=Escherichia coli (strain K12) OX=83333 GN=thrS PE=1 SV=1	C361		-0.548333	High	-0.215	High	-0.333333
P0ABD5	accA	Acetyl-coenzyme A carboxylase carboxyl transferase subunit alpha OS=Escherichia coli (strain K12) OX=83333 GN=accA PE=1 SV=2	C197		-0.413333	High	-0.0775	High	-0.335833
P0A847	tgt	Queuine tRNA-ribosyltransferase OS=Escherichia coli (strain K12) OX=83333 GN=tgt PE=1 SV=1	C302_OR_C304_OR_C307	Zinc (C302), Zinc (C304), Zinc (C307)	-0.015	High	0.3225	High	-0.3375
P00962	glnS	Glutamine--tRNA ligase OS=Escherichia coli (strain K12) OX=83333 GN=glnS PE=1 SV=3	C49		-0.275	High	0.0625	High	-0.3375
P0A858	tpiA	Triosephosphate isomerase OS=Escherichia coli (strain K12) OX=83333 GN=tpiA PE=1 SV=1	C126		0.0766667	High	0.415	High	-0.338333
P0ACD4	iscU	Iron-sulfur cluster assembly scaffold protein IscU OS=Escherichia coli (strain K12) OX=83333 GN=iscU PE=1 SV=1	C106		-0.793333	High	-0.455	High	-0.338333
P0A8Z0	yciA	Acyl-CoA thioester hydrolase YciA OS=Escherichia coli (strain K12) OX=83333 GN=yciA PE=3 SV=1	C75_OR_C76		-0.595	High	-0.25	High	-0.345
P0A9K7	phoU	Phosphate-specific transport system accessory protein PhoU OS=Escherichia coli (strain K12) OX=83333 GN=phoU PE=1 SV=1	C110		0.126667	High	0.4725	High	-0.345833
P64554	queE	7-carboxy-7-deazaguanine synthase OS=Escherichia coli (strain K12) OX=83333 GN=queE PE=3 SV=1	C205		-1.11167	High	-0.7625	High	-0.349167
P10378	entE	Enterobactin synthase component E OS=Escherichia coli (strain K12) OX=83333 GN=entE PE=1 SV=3	C218		4.28333	High	4.6375	High	-0.354167
P0A8D6	ymdB	O-acetyl-ADP-ribose deacetylase OS=Escherichia coli (strain K12) OX=83333 GN=ymdB PE=1 SV=1	C50		0.116667	High	0.4725	High	-0.355833
P33219	yebF	Protein YebF OS=Escherichia coli (strain K12) OX=83333 GN=yebF PE=1 SV=2	C35		0.608333	High	0.9675	High	-0.359167
P0ADT2	ygiB	UPF0441 protein YgiB OS=Escherichia coli (strain K12) OX=83333 GN=ygiB PE=3 SV=2	C53		-0.471667	High	-0.1125	High	-0.359167
P05707	srlD	Sorbitol-6-phosphate 2-dehydrogenase OS=Escherichia coli (strain K12) OX=83333 GN=srlD PE=1 SV=2	C225		0.841667	High	1.2025	High	-0.360833
P65556	yfcD	Uncharacterized Nudix hydrolase YfcD OS=Escherichia coli (strain K12) OX=83333 GN=yfcD PE=1 SV=1	C113		0.346667	High	0.7075	High	-0.360833
P25397	tehB	Tellurite methyltransferase OS=Escherichia coli (strain K12) OX=83333 GN=tehB PE=1 SV=1	C39		0.491667	High	0.855	High	-0.363333
P0CF92	insL2	Putative transposase InsL for insertion sequence element IS186B OS=Escherichia coli (strain K12) OX=83333 GN=insL2 PE=3 SV=1	C140		-0.185	High	0.18	High	-0.365
P12281	moeA	Molybdopterin molybdenumtransferase OS=Escherichia coli (strain K12) OX=83333 GN=moeA PE=1 SV=1	C35		-0.238333	High	0.1275	High	-0.365833
P0A858	tpiA	Triosephosphate isomerase OS=Escherichia coli (strain K12) OX=83333 GN=tpiA PE=1 SV=1	C126_OR_C143		0.045	High	0.415	High	-0.37
P07395	pheT	Phenylalanine--tRNA ligase beta subunit OS=Escherichia coli (strain K12) OX=83333 GN=pheT PE=1 SV=2	C727		-0.055	High	0.3225	High	-0.3775
P0A9H5	btuR	Corrinoid adenosyltransferase OS=Escherichia coli (strain K12) OX=83333 GN=btuR PE=3 SV=1	C105		-0.468333	High	-0.09	High	-0.378333
P00962	glnS	Glutamine--tRNA ligase OS=Escherichia coli (strain K12) OX=83333 GN=glnS PE=1 SV=3	C436		-0.318333	High	0.0625	High	-0.380833
P15047	entA	2,3-dihydro-2,3-dihydroxybenzoate dehydrogenase OS=Escherichia coli (strain K12) OX=83333 GN=entA PE=1 SV=1	C169		4.41833	High	4.8	High	-0.381667
P04128	fimA	Type-1 fimbrial protein, A chain OS=Escherichia coli (strain K12) OX=83333 GN=fimA PE=1 SV=2	C44		-1.005	High	-0.6225	High	-0.3825
P0ACJ0	lrp	Leucine-responsive regulatory protein OS=Escherichia coli (strain K12) OX=83333 GN=lrp PE=1 SV=2	C106		0.04	High	0.43	High	-0.39
P0AGE9	sucD	Succinate--CoA ligase [ADP-forming] subunit alpha OS=Escherichia coli (strain K12) OX=83333 GN=sucD PE=1 SV=2	C124_OR_C133		-0.938333	High	-0.5475	High	-0.390833
P63020	nfuA	Fe/S biogenesis protein NfuA OS=Escherichia coli (strain K12) OX=83333 GN=nfuA PE=1 SV=1	C39_AND_C44		0.138333	High	0.5325	High	-0.394167
P0ACP7	purR	HTH-type transcriptional repressor PurR OS=Escherichia coli (strain K12) OX=83333 GN=purR PE=1 SV=2	C123		-0.21	High	0.1875	High	-0.3975
P0ABQ2	garR	2-hydroxy-3-oxopropionate reductase OS=Escherichia coli (strain K12) OX=83333 GN=garR PE=1 SV=1	C282		-1.64333	High	-1.245	High	-0.398333
P37188	gatB	PTS system galactitol-specific EIIB component OS=Escherichia coli (strain K12) OX=83333 GN=gatB PE=1 SV=2	C9		-0.141667	High	0.2575	High	-0.399167
P30014	rnt	Ribonuclease T OS=Escherichia coli (strain K12) OX=83333 GN=rnt PE=1 SV=1	C195		-0.555	High	-0.155	High	-0.4
P05707	srlD	Sorbitol-6-phosphate 2-dehydrogenase OS=Escherichia coli (strain K12) OX=83333 GN=srlD PE=1 SV=2	C245		0.796667	High	1.2025	High	-0.405833
P0AG86	secB	Protein-export protein SecB OS=Escherichia coli (strain K12) OX=83333 GN=secB PE=1 SV=1	C113		-0.206667	High	0.2025	High	-0.409167
P0C0L9	iscX	Protein IscX OS=Escherichia coli (strain K12) OX=83333 GN=iscX PE=1 SV=1	C37		-1.105	High	-0.695	High	-0.41
P04079	guaA	GMP synthase [glutamine-hydrolyzing] OS=Escherichia coli (strain K12) OX=83333 GN=guaA PE=1 SV=1	C163		-0.0783333	High	0.3325	High	-0.410833
P0AB28	yceD	Large ribosomal RNA subunit accumulation protein YceD OS=Escherichia coli (strain K12) OX=83333 GN=yceD PE=2 SV=1	C73		0.0516667	High	0.465	High	-0.413333
P21599	pykA	Pyruvate kinase II OS=Escherichia coli (strain K12) OX=83333 GN=pykA PE=1 SV=3	C200		-0.153333	High	0.2625	High	-0.415833
P08957	hsdM	Type I restriction enzyme EcoKI M protein OS=Escherichia coli (strain K12) OX=83333 GN=hsdM PE=1 SV=1	C371		-0.816667	High	-0.4	High	-0.416667
P0A847	tgt	Queuine tRNA-ribosyltransferase OS=Escherichia coli (strain K12) OX=83333 GN=tgt PE=1 SV=1	C28		-0.0966667	High	0.3225	High	-0.419167
P37188	gatB	PTS system galactitol-specific EIIB component OS=Escherichia coli (strain K12) OX=83333 GN=gatB PE=1 SV=2	C27_AND_C39		-0.161667	High	0.2575	High	-0.419167
P37903	uspF	Universal stress protein F OS=Escherichia coli (strain K12) OX=83333 GN=uspF PE=1 SV=2	C138		0.0933333	High	0.5175	High	-0.424167
P28248	dcd	dCTP deaminase OS=Escherichia coli (strain K12) OX=83333 GN=dcd PE=1 SV=1	C4		0.136667	High	0.5625	High	-0.425833
P0A6U8	glgA	Glycogen synthase OS=Escherichia coli (strain K12) OX=83333 GN=glgA PE=1 SV=1	C379		0.206667	High	0.6375	High	-0.430833
P0AFQ7	ycfH	Uncharacterized metal-dependent hydrolase YcfH OS=Escherichia coli (strain K12) OX=83333 GN=ycfH PE=1 SV=1	C64		-0.388333	High	0.0425	High	-0.430833
P0A9Q1	arcA	Aerobic respiration control protein ArcA OS=Escherichia coli (strain K12) OX=83333 GN=arcA PE=1 SV=1	C173		-0.223333	High	0.2075	High	-0.430833
P77171	ydcI	Uncharacterized HTH-type transcriptional regulator YdcI OS=Escherichia coli (strain K12) OX=83333 GN=ydcI PE=3 SV=2	C230		-0.273333	High	0.1575	High	-0.430833
P00959	metG	Methionine--tRNA ligase OS=Escherichia coli (strain K12) OX=83333 GN=metG PE=1 SV=2	C159_OR_C162	Zinc"; (C159), Zinc (C162)	-0.308	High	0.125	High	-0.433
P0ABP8	deoD	Purine nucleoside phosphorylase DeoD-type OS=Escherichia coli (strain K12) OX=83333 GN=deoD PE=1 SV=2	C92		0.115	High	0.555	High	-0.44
P27833	wecE	dTDP-4-amino-4,6-dideoxygalactose transaminase OS=Escherichia coli (strain K12) OX=83333 GN=wecE PE=1 SV=2	C286		-0.846667	High	-0.405	High	-0.441667
P45748	tsaC	Threonylcarbamoyl-AMP synthase OS=Escherichia coli (strain K12) OX=83333 GN=tsaC PE=1 SV=2	C35		-0.426667	High	0.0175	High	-0.444167
P02943	lamB	Maltoporin OS=Escherichia coli (strain K12) OX=83333 GN=lamB PE=1 SV=1	C47		-1.37667	High	-0.93	High	-0.446667
P00926	dsdA	D-serine dehydratase OS=Escherichia coli (strain K12) OX=83333 GN=dsdA PE=1 SV=3	C398		1.505	High	1.96	High	-0.455
P31475	yieP	Uncharacterized HTH-type transcriptional regulator YieP OS=Escherichia coli (strain K12) OX=83333 GN=yieP PE=4 SV=3	C119		-0.125	High	0.33	High	-0.455
P0A951	speG	Spermidine N(1)-acetyltransferase OS=Escherichia coli (strain K12) OX=83333 GN=speG PE=1 SV=2	C64		-0.01	High	0.45	High	-0.46
P0AF20	nagC	N-acetylglucosamine repressor OS=Escherichia coli (strain K12) OX=83333 GN=nagC PE=2 SV=1	C358		-0.541667	High	-0.08	High	-0.461667
P0A9S3	gatD	Galactitol 1-phosphate 5-dehydrogenase OS=Escherichia coli (strain K12) OX=83333 GN=gatD PE=1 SV=1	C103	Zinc 2 (C103)	-0.436667	High	0.025	High	-0.461667
P69451	fadD	Long-chain-fatty-acid--CoA ligase OS=Escherichia coli (strain K12) OX=83333 GN=fadD PE=1 SV=1	C517		-0.203333	High	0.26	High	-0.463333
P64483	yeaK	Uncharacterized protein YeaK OS=Escherichia coli (strain K12) OX=83333 GN=yeaK PE=4 SV=1	C36		-0.308333	High	0.155	High	-0.463333
P0A6T3	galK	Galactokinase OS=Escherichia coli (strain K12) OX=83333 GN=galK PE=1 SV=2	C230		-0.733333	High	-0.27	High	-0.463333
P0A825	glyA	Serine hydroxymethyltransferase OS=Escherichia coli (strain K12) OX=83333 GN=glyA PE=1 SV=1	C387		-0.311667	High	0.1525	High	-0.464167
P0ACY3	yeaG	Uncharacterized protein YeaG OS=Escherichia coli (strain K12) OX=83333 GN=yeaG PE=3 SV=1	C28		0.01	Low	0.475	High	-0.465
P22564	rihC	Non-specific ribonucleoside hydrolase RihC OS=Escherichia coli (strain K12) OX=83333 GN=rihC PE=1 SV=1	C158_OR_C175		-1.33333	High	-0.8675	High	-0.465833
P0AGL5	ratA	Ribosome association toxin RatA OS=Escherichia coli (strain K12) OX=83333 GN=ratA PE=1 SV=1	C47		-0.471667	High	-0.0025	High	-0.469167
P0A6A3	ackA	Acetate kinase OS=Escherichia coli (strain K12) OX=83333 GN=ackA PE=1 SV=1	C209		-0.0616667	High	0.41	High	-0.471667
P0AGB6	rpoE	ECF RNA polymerase sigma-E factor OS=Escherichia coli (strain K12) OX=83333 GN=rpoE PE=1 SV=1	C165		-0.51	High	-0.035	High	-0.475
P15005	mcrB	5-methylcytosine-specific restriction enzyme B OS=Escherichia coli (strain K12) OX=83333 GN=mcrB PE=1 SV=3	C382		-0.2975	Medium	0.185	High	-0.4825
P42632	tdcE	PFL-like enzyme TdcE OS=Escherichia coli (strain K12) OX=83333 GN=tdcE PE=1 SV=2	C529		-1.56833	High	-1.085	High	-0.483333
P0AD57	ispB	Octaprenyl diphosphate synthase OS=Escherichia coli (strain K12) OX=83333 GN=ispB PE=1 SV=1	C181_AND_C188		-0.268333	High	0.2175	High	-0.485833
P0AGL2	tdcF	Putative reactive intermediate deaminase TdcF OS=Escherichia coli (strain K12) OX=83333 GN=tdcF PE=1 SV=1	C36		-1.8825	High	-1.395	High	-0.4875
P76535	murQ	N-acetylmuramic acid 6-phosphate etherase OS=Escherichia coli (strain K12) OX=83333 GN=murQ PE=1 SV=1	C248		-0.506667	High	-0.0125	High	-0.494167
P0AFL6	ppx	Exopolyphosphatase OS=Escherichia coli (strain K12) OX=83333 GN=ppx PE=1 SV=2	C68		-0.252	High	0.2475	High	-0.4995
P0A9F6	gcvA	Glycine cleavage system transcriptional activator OS=Escherichia coli (strain K12) OX=83333 GN=gcvA PE=1 SV=1	C271		-0.346	High	0.1575	High	-0.5035
P68688	grxA	Glutaredoxin 1 OS=Escherichia coli (strain K12) OX=83333 GN=grxA PE=1 SV=1	C11_AND_C14		0.0383333	High	0.5475	High	-0.509167
P0ABS1	dksA	RNA polymerase-binding transcription factor DksA OS=Escherichia coli (strain K12) OX=83333 GN=dksA PE=1 SV=1	C138	Zinc (C138)	-0.356667	High	0.155	High	-0.511667
P06961	cca	Multifunctional CCA protein OS=Escherichia coli (strain K12) OX=83333 GN=cca PE=1 SV=1	C76		0.118333	High	0.6325	High	-0.514167
P0A6T3	galK	Galactokinase OS=Escherichia coli (strain K12) OX=83333 GN=galK PE=1 SV=2	C191		-0.786667	High	-0.27	High	-0.516667
P75829	ybjX	Uncharacterized protein YbjX OS=Escherichia coli (strain K12) OX=83333 GN=ybjX PE=4 SV=1	C220		-0.793333	High	-0.275	High	-0.518333
P13009	metH	Methionine synthase OS=Escherichia coli (strain K12) OX=83333 GN=metH PE=1 SV=5	C114		-1.06	High	-0.5375	High	-0.5225
P0A8K5	yaeP	UPF0253 protein YaeP OS=Escherichia coli (strain K12) OX=83333 GN=yaeP PE=3 SV=1	C29		0.29	High	0.8125	High	-0.5225
P0A8K5	yaeP	UPF0253 protein YaeP OS=Escherichia coli (strain K12) OX=83333 GN=yaeP PE=3 SV=1	C5		0.283333	High	0.8125	High	-0.529167
P77756	queC	7-cyano-7-deazaguanine synthase OS=Escherichia coli (strain K12) OX=83333 GN=queC PE=1 SV=1	C188	Zinc (C188)	-0.234	High	0.3	High	-0.534
P07395	pheT	Phenylalanine--tRNA ligase beta subunit OS=Escherichia coli (strain K12) OX=83333 GN=pheT PE=1 SV=2	C79_OR_C84		-0.223333	High	0.3225	High	-0.545833
P0A993	fbp	Fructose-1,6-bisphosphatase class 1 OS=Escherichia coli (strain K12) OX=83333 GN=fbp PE=1 SV=1	C276		-0.848333	High	-0.3	High	-0.548333
P0A6L0	deoC	Deoxyribose-phosphate aldolase OS=Escherichia coli (strain K12) OX=83333 GN=deoC PE=1 SV=1	C129		-0.683333	High	-0.13	High	-0.553333
P0A6Y5	hslO	33 kDa chaperonin OS=Escherichia coli (strain K12) OX=83333 GN=hslO PE=1 SV=1	C139		-0.595	High	-0.035	High	-0.56
P52697	pgl	6-phosphogluconolactonase OS=Escherichia coli (strain K12) OX=83333 GN=pgl PE=1 SV=2	C152		0.00166667	High	0.5625	High	-0.560833
P37052	ychJ	UPF0225 protein YchJ OS=Escherichia coli (strain K12) OX=83333 GN=ychJ PE=1 SV=2	C57		0.0583333	High	0.62	High	-0.561667
P0A847	tgt	Queuine tRNA-ribosyltransferase OS=Escherichia coli (strain K12) OX=83333 GN=tgt PE=1 SV=1	C265		-0.24	Medium	0.3225	High	-0.5625
P03813	ygeA	Broad specificity amino-acid racemase YgeA OS=Escherichia coli (strain K12) OX=83333 GN=ygeA PE=1 SV=1	C197		0.158333	High	0.7225	High	-0.564167
P0A9C3	galM	Aldose 1-epimerase OS=Escherichia coli (strain K12) OX=83333 GN=galM PE=1 SV=1	C56_AND_C61		-0.648333	High	-0.0825	High	-0.565833
P33219	yebF	Protein YebF OS=Escherichia coli (strain K12) OX=83333 GN=yebF PE=1 SV=2	C108		0.4	High	0.9675	High	-0.5675
P0A877	trpA	Tryptophan synthase alpha chain OS=Escherichia coli (strain K12) OX=83333 GN=trpA PE=1 SV=1	C154		-0.181667	High	0.3875	High	-0.569167
P0AG16	purF	Amidophosphoribosyltransferase OS=Escherichia coli (strain K12) OX=83333 GN=purF PE=1 SV=2	C42		0.358333	High	0.93	High	-0.571667
P0A7D4	purA	Adenylosuccinate synthetase OS=Escherichia coli (strain K12) OX=83333 GN=purA PE=1 SV=2	C329		-0.286667	High	0.29	High	-0.576667
P0AF18	nagA	N-acetylglucosamine-6-phosphate deacetylase OS=Escherichia coli (strain K12) OX=83333 GN=nagA PE=1 SV=1	C299		-0.423333	High	0.1625	High	-0.585833
P45578	luxS	S-ribosylhomocysteine lyase OS=Escherichia coli (strain K12) OX=83333 GN=luxS PE=1 SV=3	C128	Iron (C128)	-0.245	High	0.3425	High	-0.5875
P30871	ygiF	Inorganic triphosphatase OS=Escherichia coli (strain K12) OX=83333 GN=ygiF PE=1 SV=1	C358		-0.543333	Medium	0.0525	High	-0.595833
P00370	gdhA	NADP-specific glutamate dehydrogenase OS=Escherichia coli (strain K12) OX=83333 GN=gdhA PE=1 SV=1	C192		0.554	High	1.15	High	-0.596
P0ABS1	dksA	RNA polymerase-binding transcription factor DksA OS=Escherichia coli (strain K12) OX=83333 GN=dksA PE=1 SV=1	C114_OR_C117	Zinc (C114), Zinc (C117)	-0.446667	High	0.155	High	-0.601667
P0A7I7	ribA	GTP cyclohydrolase-2 OS=Escherichia coli (strain K12) OX=83333 GN=ribA PE=1 SV=1	C133		-0.41	High	0.1925	High	-0.6025
P00903	pabA	Aminodeoxychorismate synthase component 2 OS=Escherichia coli (strain K12) OX=83333 GN=pabA PE=1 SV=1	C140		-0.26	High	0.3475	High	-0.6075
P45425	nanK	N-acetylmannosamine kinase OS=Escherichia coli (strain K12) OX=83333 GN=nanK PE=1 SV=2	C173	Zinc (C173)	-0.00333333	High	0.615	High	-0.618333
P37051	purU	Formyltetrahydrofolate deformylase OS=Escherichia coli (strain K12) OX=83333 GN=purU PE=1 SV=1	C13		-0.183333	High	0.435	High	-0.618333
P31680	djlA	Co-chaperone protein DjlA OS=Escherichia coli (strain K12) OX=83333 GN=djlA PE=1 SV=1	C207		-0.406667	High	0.2175	High	-0.624167
P0A7I7	ribA	GTP cyclohydrolase-2 OS=Escherichia coli (strain K12) OX=83333 GN=ribA PE=1 SV=1	C54	Zinc; catalytic"; (C54)	-0.431667	High	0.1925	High	-0.624167
P0AFJ1	yjdM	Protein YjdM OS=Escherichia coli (strain K12) OX=83333 GN=yjdM PE=3 SV=1	C93		-0.853333	High	-0.225	High	-0.628333
P16456	selD	Selenide, water dikinase OS=Escherichia coli (strain K12) OX=83333 GN=selD PE=1 SV=1	C241		-0.625	High	0.005	High	-0.63
P04079	guaA	GMP synthase [glutamine-hydrolyzing] OS=Escherichia coli (strain K12) OX=83333 GN=guaA PE=1 SV=1	C202_OR_C204		-0.3	High	0.3325	High	-0.6325
P06149	dld	Quinone-dependent D-lactate dehydrogenase OS=Escherichia coli (strain K12) OX=83333 GN=dld PE=1 SV=3	C256		-0.213333	High	0.42	High	-0.633333
P00887	aroH	Phospho-2-dehydro-3-deoxyheptonate aldolase, Trp-sensitive OS=Escherichia coli (strain K12) OX=83333 GN=aroH PE=1 SV=4	C180		-0.8	High	-0.1475	High	-0.6525
P0A9S1	fucO	Lactaldehyde reductase OS=Escherichia coli (strain K12) OX=83333 GN=fucO PE=1 SV=2	C361		-0.991667	High	-0.335	High	-0.656667
P0A8E1	ycfP	UPF0227 protein YcfP OS=Escherichia coli (strain K12) OX=83333 GN=ycfP PE=1 SV=1	C65		-0.753333	High	-0.0925	High	-0.660833
P77552	ydhQ	Uncharacterized protein YdhQ OS=Escherichia coli (strain K12) OX=83333 GN=ydhQ PE=4 SV=1	C115		-0.255	High	0.42	High	-0.675
P06968	dut	Deoxyuridine 5'-triphosphate nucleotidohydrolase OS=Escherichia coli (strain K12) OX=83333 GN=dut PE=1 SV=2	C36		0.0716667	High	0.755	High	-0.683333
P07395	pheT	Phenylalanine--tRNA ligase beta subunit OS=Escherichia coli (strain K12) OX=83333 GN=pheT PE=1 SV=2	C384		-0.374	High	0.3225	High	-0.6965
P37613	panZ	PanD regulatory factor OS=Escherichia coli (strain K12) OX=83333 GN=panZ PE=1 SV=1	C94		-0.686667	High	0.0325	High	-0.719167
P0AES2	gudD	Glucarate dehydratase OS=Escherichia coli (strain K12) OX=83333 GN=gudD PE=1 SV=2	C263		-1.47333	High	-0.7525	High	-0.720833
P0AG16	purF	Amidophosphoribosyltransferase OS=Escherichia coli (strain K12) OX=83333 GN=purF PE=1 SV=2	C459		0.201667	High	0.93	High	-0.728333
P0A6C1	nfo	Endonuclease 4 OS=Escherichia coli (strain K12) OX=83333 GN=nfo PE=1 SV=1	C56		0.0516667	High	0.7925	High	-0.740833
P0ACV8	ymjA	Uncharacterized protein YmjA OS=Escherichia coli (strain K12) OX=83333 GN=ymjA PE=4 SV=1	C20		0.17	High	0.9125	High	-0.7425
P77171	ydcI	Uncharacterized HTH-type transcriptional regulator YdcI OS=Escherichia coli (strain K12) OX=83333 GN=ydcI PE=3 SV=2	C224		-0.611667	High	0.1575	High	-0.769167
P0AE08	ahpC	Alkyl hydroperoxide reductase C OS=Escherichia coli (strain K12) OX=83333 GN=ahpC PE=1 SV=2	C166		-0.578333	High	0.1925	High	-0.770833
P08245	yciH	Uncharacterized protein YciH OS=Escherichia coli (strain K12) OX=83333 GN=yciH PE=1 SV=1	C48		-0.07	High	0.7025	High	-0.7725
P0A6V1	glgC	Glucose-1-phosphate adenylyltransferase OS=Escherichia coli (strain K12) OX=83333 GN=glgC PE=1 SV=2	C61		-0.143333	High	0.645	High	-0.788333
P16659	proS	Proline--tRNA ligase OS=Escherichia coli (strain K12) OX=83333 GN=proS PE=1 SV=4	C443		-0.496667	High	0.3175	High	-0.814167
P75863	ycbX	Uncharacterized protein YcbX OS=Escherichia coli (strain K12) OX=83333 GN=ycbX PE=1 SV=1	C204		-0.0633333	High	0.76	High	-0.823333
P0AGF6	tdcB	L-threonine dehydratase catabolic TdcB OS=Escherichia coli (strain K12) OX=83333 GN=tdcB PE=1 SV=1	C289		-4.164	High	-3.34	High	-0.824
P0AEW6	gsk	Inosine-guanosine kinase OS=Escherichia coli (strain K12) OX=83333 GN=gsk PE=1 SV=1	C152		-1.085	High	-0.2425	High	-0.8425
P0AB28	yceD	Large ribosomal RNA subunit accumulation protein YceD OS=Escherichia coli (strain K12) OX=83333 GN=yceD PE=2 SV=1	C47		-0.385	High	0.465	High	-0.85
P03813	ygeA	Broad specificity amino-acid racemase YgeA OS=Escherichia coli (strain K12) OX=83333 GN=ygeA PE=1 SV=1	C146		-0.128333	High	0.7225	High	-0.850833
P0AD05	yecA	Uncharacterized protein YecA OS=Escherichia coli (strain K12) OX=83333 GN=yecA PE=4 SV=1;UPF0225 protein YchJ OS=Escherichia coli (strain K12) OX=83333 GN=ychJ PE=1 SV=2	C207_AND_C209		-0.748333	High	0.12	High	-0.868333
P0AE18	map	Methionine aminopeptidase OS=Escherichia coli (strain K12) OX=83333 GN=map PE=1 SV=1	C245		-0.476	High	0.3975	High	-0.8735
P0AF56	yjcO	Sel1-repeat-containing protein YjcO OS=Escherichia coli (strain K12) OX=83333 GN=yjcO PE=3 SV=1	C70		0.398333	High	1.275	High	-0.876667
P76491	yfbR	5'-deoxynucleotidase YfbR OS=Escherichia coli (strain K12) OX=83333 GN=yfbR PE=1 SV=1	C140		0.16	High	1.0675	Medium	-0.9075
P37188	gatB	PTS system galactitol-specific EIIB component OS=Escherichia coli (strain K12) OX=83333 GN=gatB PE=1 SV=2	C9_OR_C27_OR_C39		-0.653333	Medium	0.2575	High	-0.910833
P0A6K6	deoB	Phosphopentomutase OS=Escherichia coli (strain K12) OX=83333 GN=deoB PE=1 SV=1	C350		-0.193333	High	0.7425	High	-0.935833
P0AGG8	tldD	Metalloprotease TldD OS=Escherichia coli (strain K12) OX=83333 GN=tldD PE=1 SV=1	C454		-0.99	High	-0.02	High	-0.97
P0ABS1	dksA	RNA polymerase-binding transcription factor DksA OS=Escherichia coli (strain K12) OX=83333 GN=dksA PE=1 SV=1	C135_OR_C138	Zinc (C135), Zinc (C138)	-0.83	High	0.155	High	-0.985
P0AE18	map	Methionine aminopeptidase OS=Escherichia coli (strain K12) OX=83333 GN=map PE=1 SV=1	C78		-0.6	High	0.3975	High	-0.9975
P0A6K6	deoB	Phosphopentomutase OS=Escherichia coli (strain K12) OX=83333 GN=deoB PE=1 SV=1	C38		-0.271667	High	0.7425	High	-1.01417
P00393	ndh	NADH dehydrogenase OS=Escherichia coli (strain K12) OX=83333 GN=ndh PE=1 SV=2	C316_OR_C319		-1.22167	High	-0.205	High	-1.01667
P0AB91	aroG	Phospho-2-dehydro-3-deoxyheptonate aldolase, Phe-sensitive OS=Escherichia coli (strain K12) OX=83333 GN=aroG PE=1 SV=1	C282_OR_C286		-1.342	High	-0.3225	High	-1.0195
P22634	murI	Glutamate racemase OS=Escherichia coli (strain K12) OX=83333 GN=murI PE=1 SV=2	C155		-1.19833	High	-0.1425	High	-1.05583
P12281	moeA	Molybdopterin molybdenumtransferase OS=Escherichia coli (strain K12) OX=83333 GN=moeA PE=1 SV=1	C95		-0.951667	High	0.1275	High	-1.07917
P0A8Y8	entH	Proofreading thioesterase EntH OS=Escherichia coli (strain K12) OX=83333 GN=entH PE=1 SV=1	C79		3.99	High	5.07	Low	-1.08
P30177	ybiB	Uncharacterized protein YbiB OS=Escherichia coli (strain K12) OX=83333 GN=ybiB PE=1 SV=1	C298_OR_C299		-1.034	High	0.055	High	-1.089
P0ABQ2	garR	2-hydroxy-3-oxopropionate reductase OS=Escherichia coli (strain K12) OX=83333 GN=garR PE=1 SV=1	C57		-2.35833	High	-1.245	High	-1.11333
P02943	lamB	Maltoporin OS=Escherichia coli (strain K12) OX=83333 GN=lamB PE=1 SV=1	C63		-2.05667	High	-0.93	High	-1.12667
P37440	ucpA	Oxidoreductase UcpA OS=Escherichia coli (strain K12) OX=83333 GN=ucpA PE=1 SV=3	C56		-2.266	High	-1.11	High	-1.156
P0ACE0	hybC	Hydrogenase-2 large chain OS=Escherichia coli (strain K12) OX=83333 GN=hybC PE=1 SV=2	C21		-2.37	High	-1.175	High	-1.195
P19926	agp	Glucose-1-phosphatase OS=Escherichia coli (strain K12) OX=83333 GN=agp PE=1 SV=1	C101		-1.0775	High	0.135	High	-1.2125
P07913	tdh	L-threonine 3-dehydrogenase OS=Escherichia coli (strain K12) OX=83333 GN=tdh PE=1 SV=1	C93_OR_C96	Zinc 2 (C93), Zinc 2 (C96)	-1.23333	High	-0.005	High	-1.22833
P00393	ndh	NADH dehydrogenase OS=Escherichia coli (strain K12) OX=83333 GN=ndh PE=1 SV=2	C316_AND_C319		-1.49	High	-0.205	High	-1.285
P0A6W0	glsA2	Glutaminase 2 OS=Escherichia coli (strain K12) OX=83333 GN=glsA2 PE=1 SV=1	C46		0.268333	High	1.57	High	-1.30167
P04693	tyrB	Aromatic-amino-acid aminotransferase OS=Escherichia coli (strain K12) OX=83333 GN=tyrB PE=1 SV=1	C377		-1.165	High	0.155	High	-1.32
P36979	rlmN	Dual-specificity RNA methyltransferase RlmN OS=Escherichia coli (strain K12) OX=83333 GN=rlmN PE=1 SV=1	C118_OR_C125_OR_C129	Iron-sulfur (4Fe-4S-S-AdoMet)"; (C125), Iron-sulfur (4Fe-4S-S-AdoMet)"; (C129)	-1.81833	High	-0.43	High	-1.38833
P00926	dsdA	D-serine dehydratase OS=Escherichia coli (strain K12) OX=83333 GN=dsdA PE=1 SV=3	C233		0.473333	High	1.96	High	-1.48667
P0ADI4	entB	Enterobactin synthase component B OS=Escherichia coli (strain K12) OX=83333 GN=entB PE=1 SV=1	C157		2.635	High	4.1425	High	-1.5075
P0A6V8	glk	Glucokinase OS=Escherichia coli (strain K12) OX=83333 GN=glk PE=1 SV=1	C227		-1.82	High	-0.2775	High	-1.5425
P0AFD1	nuoE	NADH-quinone oxidoreductase subunit E OS=Escherichia coli (strain K12) OX=83333 GN=nuoE PE=1 SV=1	C132		-2.61333	High	-1.0375	High	-1.57583
P0A7G6	recA	Protein RecA OS=Escherichia coli (strain K12) OX=83333 GN=recA PE=1 SV=2	C117_OR_C130		-1.54667	High	0.1175	High	-1.66417
P0A8T7	rpoC	DNA-directed RNA polymerase subunit beta' OS=Escherichia coli (strain K12) OX=83333 GN=rpoC PE=1 SV=1	C608		-1.922	High	-0.155	High	-1.767
P0A6K6	deoB	Phosphopentomutase OS=Escherichia coli (strain K12) OX=83333 GN=deoB PE=1 SV=1	C267		-1.07333	High	0.7425	High	-1.81583
P10378	entE	Enterobactin synthase component E OS=Escherichia coli (strain K12) OX=83333 GN=entE PE=1 SV=3	C360		2.7675	High	4.6375	High	-1.87
P0A8W8	yfbU	UPF0304 protein YfbU OS=Escherichia coli (strain K12) OX=83333 GN=yfbU PE=1 SV=1	C59		-1.51	High	0.415	High	-1.925
P0AAZ7	ycaR	UPF0434 protein YcaR OS=Escherichia coli (strain K12) OX=83333 GN=ycaR PE=1 SV=1	C11_OR_C14		-2.02167	High	-0.095	High	-1.92667
P0AER0	glpF	Glycerol uptake facilitator protein OS=Escherichia coli (strain K12) OX=83333 GN=glpF PE=1 SV=1	C261_AND_C264		0.382	High	2.3175	High	-1.9355
P45395	kdsD	Arabinose 5-phosphate isomerase KdsD OS=Escherichia coli (strain K12) OX=83333 GN=kdsD PE=1 SV=1	C146		-1.89667	High	0.1975	High	-2.09417
P0A7I7	ribA	GTP cyclohydrolase-2 OS=Escherichia coli (strain K12) OX=83333 GN=ribA PE=1 SV=1	C65	Zinc; catalytic"; (C65)	-1.9575	High	0.1925	High	-2.15
P77756	queC	7-cyano-7-deazaguanine synthase OS=Escherichia coli (strain K12) OX=83333 GN=queC PE=1 SV=1	C124		-1.92333	High	0.3	High	-2.22333
P10378	entE	Enterobactin synthase component E OS=Escherichia coli (strain K12) OX=83333 GN=entE PE=1 SV=3	C326		2.3	Low	4.6375	High	-2.3375
P0AER0	glpF	Glycerol uptake facilitator protein OS=Escherichia coli (strain K12) OX=83333 GN=glpF PE=1 SV=1	C261_OR_C264		-0.03	High	2.3175	High	-2.3475
P00936	cyaA	Adenylate cyclase OS=Escherichia coli (strain K12) OX=83333 GN=cyaA PE=1 SV=5	C661		-2.16333	High	0.26	High	-2.42333
P0ACY1	ydjA	Putative NAD(P)H nitroreductase YdjA OS=Escherichia coli (strain K12) OX=83333 GN=ydjA PE=1 SV=1	C96		-2.74333	High	-0.095	High	-2.64833
P15047	entA	2,3-dihydro-2,3-dihydroxybenzoate dehydrogenase OS=Escherichia coli (strain K12) OX=83333 GN=entA PE=1 SV=1	C63		1.785	Medium	4.8	High	-3.015
P12008	aroC	Chorismate synthase OS=Escherichia coli (strain K12) OX=83333 GN=aroC PE=1 SV=4	C323		-2.985	High	0.2575	High	-3.2425
P09147	galE	UDP-glucose 4-epimerase OS=Escherichia coli (strain K12) OX=83333 GN=galE PE=1 SV=1	C280		-3.506	High	-0.205	High	-3.301
P0AEW6	gsk	Inosine-guanosine kinase OS=Escherichia coli (strain K12) OX=83333 GN=gsk PE=1 SV=1	C131		-3.585	High	-0.2425	High	-3.3425
P07813	leuS	Leucine--tRNA ligase OS=Escherichia coli (strain K12) OX=83333 GN=leuS PE=1 SV=2	C128		-3.50333	High	-0.13	High	-3.37333
P0ABF6	cdd	Cytidine deaminase OS=Escherichia coli (strain K12) OX=83333 GN=cdd PE=1 SV=1	C217		-3.02833	High	0.445	High	-3.47333
P0AGL2	tdcF	Putative reactive intermediate deaminase TdcF OS=Escherichia coli (strain K12) OX=83333 GN=tdcF PE=1 SV=1	C107		-5.01	High	-1.395	High	-3.615
P00957	alaS	Alanine--tRNA ligase OS=Escherichia coli (strain K12) OX=83333 GN=alaS PE=1 SV=2	C413		-3.52667	High	0.09	High	-3.61667
P0A996	glpC	Anaerobic glycerol-3-phosphate dehydrogenase subunit C OS=Escherichia coli (strain K12) OX=83333 GN=glpC PE=1 SV=1	C62_OR_C66	Iron-sulfur (4Fe-4S) 2 (C62), Iron-sulfur (4Fe-4S) 1 (C66)	-6.64	Medium	-2.8025	High	-3.8375
P0A996	glpC	Anaerobic glycerol-3-phosphate dehydrogenase subunit C OS=Escherichia coli (strain K12) OX=83333 GN=glpC PE=1 SV=1	C369_OR_C372		-6.64	Medium	-2.8025	High	-3.8375
Q46808	yqeB	Uncharacterized protein YqeB OS=Escherichia coli (strain K12) OX=83333 GN=yqeB PE=4 SV=1	C15		-6.64	Medium	-2.595	High	-4.045
P0A9C0	glpA	Anaerobic glycerol-3-phosphate dehydrogenase subunit A OS=Escherichia coli (strain K12) OX=83333 GN=glpA PE=1 SV=1	C85		-5.66833	High	-1.2425	High	-4.42583
P0AC41	sdhA	Succinate dehydrogenase flavoprotein subunit OS=Escherichia coli (strain K12) OX=83333 GN=sdhA PE=1 SV=1	C555		-6.64	Medium	-1.95	High	-4.69
P0AC41	sdhA	Succinate dehydrogenase flavoprotein subunit OS=Escherichia coli (strain K12) OX=83333 GN=sdhA PE=1 SV=1	C391		-6.64	Medium	-1.95	High	-4.69
P0AES2	gudD	Glucarate dehydratase OS=Escherichia coli (strain K12) OX=83333 GN=gudD PE=1 SV=2	C172		-5.90167	High	-0.7525	High	-5.14917
P76104	rlhA	23S rRNA 5-hydroxycytidine C2501 synthase OS=Escherichia coli (strain K12) OX=83333 GN=rlhA PE=1 SV=2	C192		-6.64	Medium	-1.3	Medium	-5.34
P0A9C0	glpA	Anaerobic glycerol-3-phosphate dehydrogenase subunit A OS=Escherichia coli (strain K12) OX=83333 GN=glpA PE=1 SV=1	C470_OR_C475_OR_C477		-6.64	Medium	-1.2425	High	-5.3975
P0ACZ4	evgA	DNA-binding transcriptional activator EvgA OS=Escherichia coli (strain K12) OX=83333 GN=evgA PE=1 SV=1	C91		-6.64	Low	-1.235	High	-5.405
P76440	preT	NAD-dependent dihydropyrimidine dehydrogenase subunit PreT OS=Escherichia coli (strain K12) OX=83333 GN=preT PE=1 SV=1	C73		-6.64	Medium	-1.055	High	-5.585
P76440	preT	NAD-dependent dihydropyrimidine dehydrogenase subunit PreT OS=Escherichia coli (strain K12) OX=83333 GN=preT PE=1 SV=1	C193		-6.64	Medium	-1.055	High	-5.585
P00561	thrA	Bifunctional aspartokinase/homoserine dehydrogenase 1 OS=Escherichia coli (strain K12) OX=83333 GN=thrA PE=1 SV=2	C235		-6.64	Medium	-1.0275	High	-5.6125
P0A6F1	carA	Carbamoyl-phosphate synthase small chain OS=Escherichia coli (strain K12) OX=83333 GN=carA PE=1 SV=1	C131		-6.64	Medium	-0.9875	High	-5.6525
P09832	gltD	Glutamate synthase [NADPH] small chain OS=Escherichia coli (strain K12) OX=83333 GN=gltD PE=1 SV=3	C108		-6.64	Medium	-0.835	High	-5.805
P13024	fdhE	Protein FdhE OS=Escherichia coli (strain K12) OX=83333 GN=fdhE PE=1 SV=2	C255_OR_C258		-6.64	Medium	-0.7375	High	-5.9025
P33195	gcvP	Glycine dehydrogenase (decarboxylating) OS=Escherichia coli (strain K12) OX=83333 GN=gcvP PE=1 SV=3	C948_OR_C950		-6.64	Medium	-0.6975	High	-5.9425
P09323	nagE	PTS system N-acetylglucosamine-specific EIICBA component OS=Escherichia coli (strain K12) OX=83333 GN=nagE PE=1 SV=1	C557		-6.64	Medium	-0.6325	High	-6.0075
P32177	fdhD	Sulfur carrier protein FdhD OS=Escherichia coli (strain K12) OX=83333 GN=fdhD PE=1 SV=1	C121		-6.64	Low	-0.57	High	-6.07
P0A836	sucC	Succinate--CoA ligase [ADP-forming] subunit beta OS=Escherichia coli (strain K12) OX=83333 GN=sucC PE=1 SV=1	C261		-6.64	Low	-0.55	High	-6.09
P27829	wecC	UDP-N-acetyl-D-mannosamine dehydrogenase OS=Escherichia coli (strain K12) OX=83333 GN=wecC PE=1 SV=4	C184		-6.64	Medium	-0.5325	High	-6.1075
P0ADR8	ppnN	Pyrimidine/purine nucleotide 5'-monophosphate nucleosidase OS=Escherichia coli (strain K12) OX=83333 GN=ppnN PE=1 SV=1	C182_OR_C185		-6.64	Medium	-0.5025	High	-6.1375
P0A7I4	prfC	Peptide chain release factor RF3 OS=Escherichia coli (strain K12) OX=83333 GN=prfC PE=1 SV=2	C175		-6.64	Medium	-0.4075	High	-6.2325
P76027	oppD	Oligopeptide transport ATP-binding protein OppD OS=Escherichia coli (strain K12) OX=83333 GN=oppD PE=1 SV=2	C329		-6.64	Medium	-0.375	High	-6.265
P27838	cyaY	Iron-sulfur cluster assembly protein CyaY OS=Escherichia coli (strain K12) OX=83333 GN=cyaY PE=1 SV=1	C32		-6.64	Low	-0.2775	High	-6.3625
P45568	dxr	1-deoxy-D-xylulose 5-phosphate reductoisomerase OS=Escherichia coli (strain K12) OX=83333 GN=dxr PE=1 SV=2	C317		-6.64	Medium	-0.2725	High	-6.3675
P0A6T3	galK	Galactokinase OS=Escherichia coli (strain K12) OX=83333 GN=galK PE=1 SV=2	C46_AND_C56		-6.64	Medium	-0.27	High	-6.37
P0A8D0	nrdR	Transcriptional repressor NrdR OS=Escherichia coli (strain K12) OX=83333 GN=nrdR PE=1 SV=1	C31		-6.02167	High	0.365	High	-6.38667
P75952	comR	HTH-type transcriptional repressor ComR OS=Escherichia coli (strain K12) OX=83333 GN=comR PE=1 SV=2	C117_AND_C123		0.24	High	6.64	Medium	-6.4
P69805	manZ	PTS system mannose-specific EIID component OS=Escherichia coli (strain K12) OX=83333 GN=manZ PE=1 SV=2	C43		-6.64	Medium	-0.23	High	-6.41
P08956	hsdR	Type I restriction enzyme EcoKI R protein OS=Escherichia coli (strain K12) OX=83333 GN=hsdR PE=3 SV=3	C22		-6.64	Low	-0.1975	High	-6.4425
P21170	speA	Biosynthetic arginine decarboxylase OS=Escherichia coli (strain K12) OX=83333 GN=speA PE=1 SV=2	C326		-6.64	Medium	-0.1975	High	-6.4425
P37749	wbbI	Beta-1,6-galactofuranosyltransferase WbbI OS=Escherichia coli (strain K12) OX=83333 GN=wbbI PE=1 SV=1	C115		-6.64	Low	-0.1725	High	-6.4675
P76149	sad	Succinate semialdehyde dehydrogenase [NAD(P)+] Sad OS=Escherichia coli (strain K12) OX=83333 GN=sad PE=1 SV=2	C423		-6.64	Medium	-0.1625	High	-6.4775
P07118	valS	Valine--tRNA ligase OS=Escherichia coli (strain K12) OX=83333 GN=valS PE=1 SV=2	C661		-6.64	Low	-0.1325	High	-6.5075
P0AED9	dcm	DNA-cytosine methyltransferase OS=Escherichia coli (strain K12) OX=83333 GN=dcm PE=1 SV=1	C177		-6.64	Low	-0.1275	High	-6.5125
P06992	rsmA	Ribosomal RNA small subunit methyltransferase A OS=Escherichia coli (strain K12) OX=83333 GN=rsmA PE=1 SV=1	C258		-6.64	Medium	-0.09	High	-6.55
P0A6B4	alr	Alanine racemase, biosynthetic OS=Escherichia coli (strain K12) OX=83333 GN=alr PE=1 SV=1	C231		-6.64	Medium	-0.075	High	-6.565
P64612	zapE	Cell division protein ZapE OS=Escherichia coli (strain K12) OX=83333 GN=zapE PE=1 SV=1	C202		-6.64	Medium	-0.0075	High	-6.6325
P16456	selD	Selenide, water dikinase OS=Escherichia coli (strain K12) OX=83333 GN=selD PE=1 SV=1	C17_OR_C19		-6.64	Medium	0.005	High	-6.645
P0AFQ7	ycfH	Uncharacterized metal-dependent hydrolase YcfH OS=Escherichia coli (strain K12) OX=83333 GN=ycfH PE=1 SV=1	C156		-6.64	Medium	0.0425	High	-6.6825
P0AD12	yeeZ	Protein YeeZ OS=Escherichia coli (strain K12) OX=83333 GN=yeeZ PE=1 SV=1	C256		-6.64	Low	0.0475	High	-6.6875
P0ABA4	atpH	ATP synthase subunit delta OS=Escherichia coli (strain K12) OX=83333 GN=atpH PE=1 SV=1	C65		-6.64	Low	0.09	High	-6.73
P75691	yahK	Aldehyde reductase YahK OS=Escherichia coli (strain K12) OX=83333 GN=yahK PE=1 SV=1	C88		-6.64	Medium	0.09	High	-6.73
P23538	ppsA	Phosphoenolpyruvate synthase OS=Escherichia coli (strain K12) OX=83333 GN=ppsA PE=1 SV=5	C621		-6.64	Medium	0.0975	High	-6.7375
P75823	ltaE	Low specificity L-threonine aldolase OS=Escherichia coli (strain K12) OX=83333 GN=ltaE PE=1 SV=1	C179		-6.64	Medium	0.1375	High	-6.7775
P75915	ycdY	Chaperone protein YcdY OS=Escherichia coli (strain K12) OX=83333 GN=ycdY PE=1 SV=1	C55		-6.64	Low	0.25	High	-6.89
P0AAX8	ybiS	Probable L,D-transpeptidase YbiS OS=Escherichia coli (strain K12) OX=83333 GN=ybiS PE=1 SV=1	C210		-6.64	Medium	0.305	High	-6.945
P07395	pheT	Phenylalanine--tRNA ligase beta subunit OS=Escherichia coli (strain K12) OX=83333 GN=pheT PE=1 SV=2	C213		-6.64	Low	0.3225	High	-6.9625
P77434	alaC	Glutamate-pyruvate aminotransferase AlaC OS=Escherichia coli (strain K12) OX=83333 GN=alaC PE=1 SV=1	C187		-6.64	Medium	0.3825	High	-7.0225
P0A9S5	gldA	Glycerol dehydrogenase OS=Escherichia coli (strain K12) OX=83333 GN=gldA PE=1 SV=1	C85		-6.64	Medium	0.5125	High	-7.1525
P0A6V1	glgC	Glucose-1-phosphate adenylyltransferase OS=Escherichia coli (strain K12) OX=83333 GN=glgC PE=1 SV=2	C263		-6.64	Medium	0.645	High	-7.285
P39173	yeaD	Putative glucose-6-phosphate 1-epimerase OS=Escherichia coli (strain K12) OX=83333 GN=yeaD PE=1 SV=2	C265		-6.64	Medium	0.78	High	-7.42
P76491	yfbR	5'-deoxynucleotidase YfbR OS=Escherichia coli (strain K12) OX=83333 GN=yfbR PE=1 SV=1	C145		-6.64	Medium	1.0675	Medium	-7.7075
P30178	hcxB	Hydroxycarboxylate dehydrogenase B OS=Escherichia coli (strain K12) OX=83333 GN=hcxB PE=1 SV=2	C356		-6.64	Medium	1.915	High	-8.555
P75952	comR	HTH-type transcriptional repressor ComR OS=Escherichia coli (strain K12) OX=83333 GN=comR PE=1 SV=2	C123		-6.64	Medium	6.64	Medium	-13.28
P0AAK7	nrfC	Protein NrfC OS=Escherichia coli (strain K12) OX=83333 GN=nrfC PE=3 SV=1	C152_AND_C155	Iron-sulfur (4Fe-4S) 2 (C152), Iron-sulfur (4Fe-4S) 2 (C155)	6.64	Medium
Q47158	yafP	Uncharacterized N-acetyltransferase YafP OS=Escherichia coli (strain K12) OX=83333 GN=yafP PE=2 SV=1	C18		6.64	Low
P19925	entD	Enterobactin synthase component D OS=Escherichia coli (strain K12) OX=83333 GN=entD PE=1 SV=3	C68		6.64	Medium
P25742	rfaQ	Lipopolysaccharide core heptosyltransferase RfaQ OS=Escherichia coli (strain K12) OX=83333 GN=rfaQ PE=3 SV=2	C219		6.64	Medium
P39279	yjeJ	Uncharacterized protein YjeJ OS=Escherichia coli (strain K12) OX=83333 GN=yjeJ PE=4 SV=1	C269		6.64	Medium
P41039	ybiI	Uncharacterized protein YbiI OS=Escherichia coli (strain K12) OX=83333 GN=ybiI PE=1 SV=1	C39_OR_C42		6.64	Medium
P63201	gadW	HTH-type transcriptional regulator GadW OS=Escherichia coli (strain K12) OX=83333 GN=gadW PE=1 SV=1	C179		6.64	Medium
P75898	rutA	Pyrimidine monooxygenase RutA OS=Escherichia coli (strain K12) OX=83333 GN=rutA PE=1 SV=3	C191		6.64	Medium
P0AC65	nrdH	Glutaredoxin-like protein NrdH OS=Escherichia coli (strain K12) OX=83333 GN=nrdH PE=1 SV=1	C14		6.64	Medium
P76194	sufE	Cysteine desulfuration protein SufE OS=Escherichia coli (strain K12) OX=83333 GN=sufE PE=1 SV=1	C51		5.91167	High
P25772	ligB	DNA ligase B OS=Escherichia coli (strain K12) OX=83333 GN=ligB PE=1 SV=2	C74		5.71	High
P31826	yddA	Inner membrane ABC transporter ATP-binding protein YddA OS=Escherichia coli (strain K12) OX=83333 GN=yddA PE=1 SV=2	C449		3.9875	High
P23485	fecR	Protein FecR OS=Escherichia coli (strain K12) OX=83333 GN=fecR PE=2 SV=1	C271		3.034	High
P07464	lacA	Galactoside O-acetyltransferase OS=Escherichia coli (strain K12) OX=83333 GN=lacA PE=1 SV=1	C19		2.80333	High
P41039	ybiI	Uncharacterized protein YbiI OS=Escherichia coli (strain K12) OX=83333 GN=ybiI PE=1 SV=1	C39_AND_C42		2.004	High
P39836	yfeH	Putative symporter YfeH OS=Escherichia coli (strain K12) OX=83333 GN=yfeH PE=3 SV=2	C267		1.63	High
P0AFU6	yiiF	Uncharacterized protein YiiF OS=Escherichia coli (strain K12) OX=83333 GN=yiiF PE=4 SV=1	C57		1.51	High
P33014	yeeD	Putative sulfur carrier protein YeeD OS=Escherichia coli (strain K12) OX=83333 GN=yeeD PE=1 SV=1	C13		1.32167	High
P0AEY3	mazG	Nucleoside triphosphate pyrophosphohydrolase OS=Escherichia coli (strain K12) OX=83333 GN=mazG PE=1 SV=1	C152		1.235	High
P0AAF6	artP	Arginine transport ATP-binding protein ArtP OS=Escherichia coli (strain K12) OX=83333 GN=artP PE=1 SV=1	C227		1.22667	High
P0A6C5	argA	Amino-acid acetyltransferase OS=Escherichia coli (strain K12) OX=83333 GN=argA PE=1 SV=1	C365		1.18833	High
P56579	srlA	PTS system glucitol/sorbitol-specific EIIC component OS=Escherichia coli (strain K12) OX=83333 GN=srlA PE=1 SV=1	C60		1.17333	High
P39451	adhP	Alcohol dehydrogenase, propanol-preferring OS=Escherichia coli (strain K12) OX=83333 GN=adhP PE=1 SV=1	C145	Zinc 1; catalytic (C145)	1.10667	High
P0A9I3	gcvR	Glycine cleavage system transcriptional repressor OS=Escherichia coli (strain K12) OX=83333 GN=gcvR PE=1 SV=2	C32		0.9025	High
P39280	epmB	L-lysine 2,3-aminomutase OS=Escherichia coli (strain K12) OX=83333 GN=epmB PE=1 SV=1	C212		0.865	High
P0A9P9	idnO	5-keto-D-gluconate 5-reductase OS=Escherichia coli (strain K12) OX=83333 GN=idnO PE=1 SV=1	C173		0.855	High
P39353	yjhC	Uncharacterized oxidoreductase YjhC OS=Escherichia coli (strain K12) OX=83333 GN=yjhC PE=1 SV=2	C30		0.835	High
P0ABT5	dusB	tRNA-dihydrouridine synthase B OS=Escherichia coli (strain K12) OX=83333 GN=dusB PE=1 SV=1	C100		0.766	High
P64610	yrbL	Uncharacterized protein YrbL OS=Escherichia coli (strain K12) OX=83333 GN=yrbL PE=2 SV=1	C18		0.718333	High
P03007	dnaQ	DNA polymerase III subunit epsilon OS=Escherichia coli (strain K12) OX=83333 GN=dnaQ PE=1 SV=1	C149		0.69	High
P76245	dgcP	Diguanylate cyclase DgcP OS=Escherichia coli (strain K12) OX=83333 GN=dgcP PE=1 SV=2	C85		0.648333	High
P0ADQ7	ygaM	Uncharacterized protein YgaM OS=Escherichia coli (strain K12) OX=83333 GN=ygaM PE=1 SV=2	C77		0.61	High
P0AED0	uspA	Universal stress protein A OS=Escherichia coli (strain K12) OX=83333 GN=uspA PE=1 SV=2	C109		0.604	High
P0ACM5	yegW	Uncharacterized HTH-type transcriptional regulator YegW OS=Escherichia coli (strain K12) OX=83333 GN=yegW PE=4 SV=1	C246		0.581667	High
P42616	yqjC	Protein YqjC OS=Escherichia coli (strain K12) OX=83333 GN=yqjC PE=1 SV=3	C61		0.551667	High
P05804	uidA	Beta-glucuronidase OS=Escherichia coli (strain K12) OX=83333 GN=uidA PE=1 SV=2	C262		0.544	High
P0AAP3	frmR	Transcriptional repressor FrmR OS=Escherichia coli (strain K12) OX=83333 GN=frmR PE=1 SV=1	C35		0.491667	High
P46887	yecH	Uncharacterized protein YecH OS=Escherichia coli (strain K12) OX=83333 GN=yecH PE=4 SV=2	C42		0.48	High
P76145	tam	Trans-aconitate 2-methyltransferase OS=Escherichia coli (strain K12) OX=83333 GN=tam PE=1 SV=3	C40		0.43	High
P0AAP3	frmR	Transcriptional repressor FrmR OS=Escherichia coli (strain K12) OX=83333 GN=frmR PE=1 SV=1	C70		0.421667	High
P23862	priC	Primosomal replication protein N'' OS=Escherichia coli (strain K12) OX=83333 GN=priC PE=1 SV=3	C49		0.415	High
P0A9G2	nhaR	Transcriptional activator protein NhaR OS=Escherichia coli (strain K12) OX=83333 GN=nhaR PE=1 SV=1	C288		0.405	High
P0A9P9	idnO	5-keto-D-gluconate 5-reductase OS=Escherichia coli (strain K12) OX=83333 GN=idnO PE=1 SV=1	C144		0.403333	High
P0AFH0	ogt	Methylated-DNA--protein-cysteine methyltransferase OS=Escherichia coli (strain K12) OX=83333 GN=ogt PE=1 SV=1	C20		0.386667	High
P76502	sixA	Phosphohistidine phosphatase SixA OS=Escherichia coli (strain K12) OX=83333 GN=sixA PE=1 SV=1	C28		0.356667	High
P0ACV6	mpaA	Murein peptide amidase A OS=Escherichia coli (strain K12) OX=83333 GN=mpaA PE=1 SV=2	C61		0.325	High
P52598	ygbI	Uncharacterized HTH-type transcriptional regulator YgbI OS=Escherichia coli (strain K12) OX=83333 GN=ygbI PE=4 SV=2	C152		0.325	High
P77475	yqaB	Fructose-1-phosphate phosphatase YqaB OS=Escherichia coli (strain K12) OX=83333 GN=yqaB PE=1 SV=1	C162		0.3	High
P36553	hemF	Oxygen-dependent coproporphyrinogen-III oxidase OS=Escherichia coli (strain K12) OX=83333 GN=hemF PE=1 SV=1	C152		0.263333	High
P64496	yoaG	Protein YoaG OS=Escherichia coli (strain K12) OX=83333 GN=yoaG PE=1 SV=1	C58		0.221667	High
P0A6V5	glpE	Thiosulfate sulfurtransferase GlpE OS=Escherichia coli (strain K12) OX=83333 GN=glpE PE=1 SV=1	C65		0.165	High
P0ABT5	dusB	tRNA-dihydrouridine synthase B OS=Escherichia coli (strain K12) OX=83333 GN=dusB PE=1 SV=1	C175		0.15	High
P0CF11	insA5	Insertion element IS1 5 protein InsA OS=Escherichia coli (strain K12) OX=83333 GN=insA5 PE=3 SV=1	C66		0.125	High
P39389	yjiR	Uncharacterized HTH-type transcriptional regulator YjiR OS=Escherichia coli (strain K12) OX=83333 GN=yjiR PE=3 SV=1	C446		0.122	High
P77554	yahJ	Uncharacterized protein YahJ OS=Escherichia coli (strain K12) OX=83333 GN=yahJ PE=3 SV=1	C433		0.118333	High
P0ACK5	deoR	Deoxyribose operon repressor OS=Escherichia coli (strain K12) OX=83333 GN=deoR PE=1 SV=1	C184		0.116667	Low
P0A7Q6	rpmJ	50S ribosomal protein L36 OS=Escherichia coli (strain K12) OX=83333 GN=rpmJ PE=1 SV=1	C27		0.111667	High
Q47679	yafV	Omega-amidase YafV OS=Escherichia coli (strain K12) OX=83333 GN=yafV PE=3 SV=1	C201		0.0816667	High
P0A9I3	gcvR	Glycine cleavage system transcriptional repressor OS=Escherichia coli (strain K12) OX=83333 GN=gcvR PE=1 SV=2	C166		0.065	High
P76141	lsrR	Transcriptional regulator LsrR OS=Escherichia coli (strain K12) OX=83333 GN=lsrR PE=1 SV=1	C14		0.0633333	High
Q47013	elaD	Protease ElaD OS=Escherichia coli (strain K12) OX=83333 GN=elaD PE=1 SV=3	C90		0.04	High
P0A8L7	yciU	UPF0263 protein YciU OS=Escherichia coli (strain K12) OX=83333 GN=yciU PE=1 SV=1	C103		0.0316667	High
P76575	yfgJ	Uncharacterized protein YfgJ OS=Escherichia coli (strain K12) OX=83333 GN=yfgJ PE=1 SV=2	C24		0.0166667	High
P76344	zinT	Metal-binding protein ZinT OS=Escherichia coli (strain K12) OX=83333 GN=zinT PE=1 SV=1	C151		0.015	High
P0AD14	btsS	Sensor histidine kinase BtsS OS=Escherichia coli (strain K12) OX=83333 GN=btsS PE=1 SV=1	C543		0.0133333	High
P0A9U8	ydiO	Probable acyl-CoA dehydrogenase YdiO OS=Escherichia coli (strain K12) OX=83333 GN=ydiO PE=3 SV=1	C32		-0.025	High
P15081	gutM	Glucitol operon activator protein OS=Escherichia coli (strain K12) OX=83333 GN=gutM PE=4 SV=1	C35		-0.0383333	High
P76086	paaX	Transcriptional repressor PaaX OS=Escherichia coli (strain K12) OX=83333 GN=paaX PE=1 SV=1	C312		-0.0466667	High
P0ACN2	ytfH	Uncharacterized HTH-type transcriptional regulator YtfH OS=Escherichia coli (strain K12) OX=83333 GN=ytfH PE=4 SV=1	C20		-0.06	High
P0A8D3	yaiI	UPF0178 protein YaiI OS=Escherichia coli (strain K12) OX=83333 GN=yaiI PE=1 SV=1	C65		-0.0633333	High
P71243	wcaL	Putative colanic acid biosynthesis glycosyltransferase WcaL OS=Escherichia coli (strain K12) OX=83333 GN=wcaL PE=3 SV=2	C110		-0.0666667	High
P39208	idnK	Thermosensitive gluconokinase OS=Escherichia coli (strain K12) OX=83333 GN=idnK PE=3 SV=1	C162		-0.0783333	High
P0A8C8	yidD	Putative membrane protein insertion efficiency factor OS=Escherichia coli (strain K12) OX=83333 GN=yidD PE=1 SV=1	C37		-0.086	High
Q47129	feaR	Transcriptional activator FeaR OS=Escherichia coli (strain K12) OX=83333 GN=feaR PE=1 SV=1	C137		-0.092	High
P52076	qseB	Transcriptional regulatory protein QseB OS=Escherichia coli (strain K12) OX=83333 GN=qseB PE=2 SV=1	C100		-0.1	High
P51025	frmB	S-formylglutathione hydrolase FrmB OS=Escherichia coli (strain K12) OX=83333 GN=frmB PE=1 SV=2	C237		-0.103333	High
P36677	yhdN	Uncharacterized protein YhdN OS=Escherichia coli (strain K12) OX=83333 GN=yhdN PE=4 SV=1	C55		-0.123333	High
P62672	apaG	Protein ApaG OS=Escherichia coli (strain K12) OX=83333 GN=apaG PE=3 SV=1	C8		-0.126667	High
P04968	ilvA	L-threonine dehydratase biosynthetic IlvA OS=Escherichia coli (strain K12) OX=83333 GN=ilvA PE=1 SV=1	C219		-0.15	High
P77295	ygaV	Probable HTH-type transcriptional regulator YgaV OS=Escherichia coli (strain K12) OX=83333 GN=ygaV PE=1 SV=1	C98		-0.153333	High
P0AF70	yjeI	Uncharacterized protein YjeI OS=Escherichia coli (strain K12) OX=83333 GN=yjeI PE=3 SV=1	C43		-0.17	High
Q46822	idi	Isopentenyl-diphosphate Delta-isomerase OS=Escherichia coli (strain K12) OX=83333 GN=idi PE=1 SV=1	C118		-0.195	High
P0AB12	yccF	Inner membrane protein YccF OS=Escherichia coli (strain K12) OX=83333 GN=yccF PE=1 SV=1	C41		-0.22	High
P0AD21	yejG	Uncharacterized protein YejG OS=Escherichia coli (strain K12) OX=83333 GN=yejG PE=1 SV=1	C95		-0.225	High
Q47690	mmuM	Homocysteine S-methyltransferase OS=Escherichia coli (strain K12) OX=83333 GN=mmuM PE=1 SV=2	C32		-0.228333	High
P75931	yceM	Putative oxidoreductase YceM OS=Escherichia coli (strain K12) OX=83333 GN=yceM PE=1 SV=1	C46		-0.246667	High
P77657	yagK	Uncharacterized protein YagK OS=Escherichia coli (strain K12) OX=83333 GN=yagK PE=4 SV=1	C53_AND_C54		-0.252	High
P13016	ampD	1,6-anhydro-N-acetylmuramyl-L-alanine amidase AmpD OS=Escherichia coli (strain K12) OX=83333 GN=ampD PE=1 SV=1	C143		-0.255	High
P07026	sdiA	Regulatory protein SdiA OS=Escherichia coli (strain K12) OX=83333 GN=sdiA PE=1 SV=2	C232		-0.26	High
P0ADF8	ilvN	Acetolactate synthase isozyme 1 small subunit OS=Escherichia coli (strain K12) OX=83333 GN=ilvN PE=1 SV=1	C41		-0.268333	High
P37590	pmrD	Signal transduction protein PmrD OS=Escherichia coli (strain K12) OX=83333 GN=pmrD PE=1 SV=2	C55		-0.271667	High
P0ADU7	yqiB	Uncharacterized protein YqiB OS=Escherichia coli (strain K12) OX=83333 GN=yqiB PE=4 SV=1	C15		-0.298333	High
P0A7Q1	rpmI	50S ribosomal protein L35 OS=Escherichia coli (strain K12) OX=83333 GN=rpmI PE=1 SV=2	C61		-0.298333	High
P27238	yfeD	Uncharacterized protein YfeD OS=Escherichia coli (strain K12) OX=83333 GN=yfeD PE=4 SV=3	C56		-0.333333	High
P13857	rimL	Ribosomal-protein-serine acetyltransferase OS=Escherichia coli (strain K12) OX=83333 GN=rimL PE=1 SV=1	C155		-0.38	High
P0AB65	yccX	Acylphosphatase OS=Escherichia coli (strain K12) OX=83333 GN=yccX PE=1 SV=1	C49		-0.385	High
P14375	zraR	Transcriptional regulatory protein ZraR OS=Escherichia coli (strain K12) OX=83333 GN=zraR PE=1 SV=2	C55		-0.388333	High
P0A7H6	recR	Recombination protein RecR OS=Escherichia coli (strain K12) OX=83333 GN=recR PE=1 SV=1	C84		-0.39	High
P0ACS9	acrR	HTH-type transcriptional regulator AcrR OS=Escherichia coli (strain K12) OX=83333 GN=acrR PE=1 SV=1	C134		-0.46	Medium
P77454	glsA1	Glutaminase 1 OS=Escherichia coli (strain K12) OX=83333 GN=glsA1 PE=1 SV=1	C71		-0.471667	High
P75974	cohE	Prophage repressor CohE OS=Escherichia coli (strain K12) OX=83333 GN=cohE PE=4 SV=1	C59		-0.473333	High
P77304	dtpA	Dipeptide and tripeptide permease A OS=Escherichia coli (strain K12) OX=83333 GN=dtpA PE=1 SV=1	C140		-0.495	High
Q47141	hcaR	Hca operon transcriptional activator HcaR OS=Escherichia coli (strain K12) OX=83333 GN=hcaR PE=1 SV=2	C42		-0.518333	High
P0AD21	yejG	Uncharacterized protein YejG OS=Escherichia coli (strain K12) OX=83333 GN=yejG PE=1 SV=1	C36		-0.525	High
P0AB03	ycbJ	Uncharacterized protein YcbJ OS=Escherichia coli (strain K12) OX=83333 GN=ycbJ PE=4 SV=1	C21		-0.575	High
P28630	holA	DNA polymerase III subunit delta OS=Escherichia coli (strain K12) OX=83333 GN=holA PE=1 SV=1	C139		-0.613333	High
P0ADW8	yheV	Uncharacterized protein YheV OS=Escherichia coli (strain K12) OX=83333 GN=yheV PE=4 SV=1	C35		-0.641667	High
P27238	yfeD	Uncharacterized protein YfeD OS=Escherichia coli (strain K12) OX=83333 GN=yfeD PE=4 SV=3	C16		-0.665	High
P13016	ampD	1,6-anhydro-N-acetylmuramyl-L-alanine amidase AmpD OS=Escherichia coli (strain K12) OX=83333 GN=ampD PE=1 SV=1	C155		-0.758	High
P0AES9	hdeA	Acid stress chaperone HdeA OS=Escherichia coli (strain K12) OX=83333 GN=hdeA PE=1 SV=1	C87		-0.882	High
P46068	dsdC	HTH-type transcriptional regulator DsdC OS=Escherichia coli (strain K12) OX=83333 GN=dsdC PE=2 SV=2	C279		-0.903333	High
P0ACV0	lpxL	Lipid A biosynthesis lauroyltransferase OS=Escherichia coli (strain K12) OX=83333 GN=lpxL PE=1 SV=1	C66		-0.905	High
P0A6V5	glpE	Thiosulfate sulfurtransferase GlpE OS=Escherichia coli (strain K12) OX=83333 GN=glpE PE=1 SV=1	C6		-0.931667	High
P77252	ykgE	Uncharacterized protein YkgE OS=Escherichia coli (strain K12) OX=83333 GN=ykgE PE=3 SV=1	C80		-1.09	High
P0ADU7	yqiB	Uncharacterized protein YqiB OS=Escherichia coli (strain K12) OX=83333 GN=yqiB PE=4 SV=1	C90		-1.1325	High
Q46906	ygcP	Uncharacterized protein YgcP OS=Escherichia coli (strain K12) OX=83333 GN=ygcP PE=1 SV=1	C160		-1.29167	High
P69488	cutA	Divalent-cation tolerance protein CutA OS=Escherichia coli (strain K12) OX=83333 GN=cutA PE=1 SV=1	C16	Copper (C16)	-1.43333	High
P0A8L5	ycgN	UPF0260 protein YcgN OS=Escherichia coli (strain K12) OX=83333 GN=ycgN PE=3 SV=1	C78		-1.59333	High
P0AAM3	hypC	Hydrogenase maturation factor HypC OS=Escherichia coli (strain K12) OX=83333 GN=hypC PE=1 SV=1	C36		-1.67	Low
Q46861	ygiQ	UPF0313 protein YgiQ OS=Escherichia coli (strain K12) OX=83333 GN=ygiQ PE=3 SV=3	C322		-1.685	High
P0A8L5	ycgN	UPF0260 protein YcgN OS=Escherichia coli (strain K12) OX=83333 GN=ycgN PE=3 SV=1	C55		-2.025	High
P0ACQ7	tdcA	HTH-type transcriptional regulator TdcA OS=Escherichia coli (strain K12) OX=83333 GN=tdcA PE=3 SV=1	C303		-2.31667	High
P63201	gadW	HTH-type transcriptional regulator GadW OS=Escherichia coli (strain K12) OX=83333 GN=gadW PE=1 SV=1	C44		-2.342	High
P69741	hybO	Hydrogenase-2 small chain OS=Escherichia coli (strain K12) OX=83333 GN=hybO PE=1 SV=1	C232	Iron-sulfur (4Fe-4S) 2 (C232)	-4.82	High
P0A8L5	ycgN	UPF0260 protein YcgN OS=Escherichia coli (strain K12) OX=83333 GN=ycgN PE=3 SV=1	C96		-5.86667	High
P0AAM3	hypC	Hydrogenase maturation factor HypC OS=Escherichia coli (strain K12) OX=83333 GN=hypC PE=1 SV=1	C22		-6.64	Medium
Q46820	uacF	Putative oxidoreductase UacF OS=Escherichia coli (strain K12) OX=83333 GN=uacF PE=2 SV=2	C268		-6.64	Medium
P77252	ykgE	Uncharacterized protein YkgE OS=Escherichia coli (strain K12) OX=83333 GN=ykgE PE=3 SV=1	C212		-6.64	Low
P0A8D3	yaiI	UPF0178 protein YaiI OS=Escherichia coli (strain K12) OX=83333 GN=yaiI PE=1 SV=1	C10		-6.64	Medium
P0AAN3	hypB	Hydrogenase maturation factor HypB OS=Escherichia coli (strain K12) OX=83333 GN=hypB PE=1 SV=1	C134		-6.64	Medium
P0AB96	arsC	Arsenate reductase OS=Escherichia coli (strain K12) OX=83333 GN=arsC PE=3 SV=1	C106		-6.64	Medium
P31443	yidF	Uncharacterized protein YidF OS=Escherichia coli (strain K12) OX=83333 GN=yidF PE=4 SV=2	C97		-6.64	Medium
P66899	ygeX	Diaminopropionate ammonia-lyase OS=Escherichia coli (strain K12) OX=83333 GN=ygeX PE=1 SV=1	C305_AND_C312		-6.64	Medium
P77607	yagL	Uncharacterized protein YagL OS=Escherichia coli (strain K12) OX=83333 GN=yagL PE=4 SV=1	C118		-6.64	Medium
Q46861	ygiQ	UPF0313 protein YgiQ OS=Escherichia coli (strain K12) OX=83333 GN=ygiQ PE=3 SV=3	C261		-6.64	Medium

## Sheet: b. Peptide - isoTOP-ABPP
Uniprot ID	Protein Symbol	Protein Description	Cys Position	Cys Function	log2 L/H Ratio													N	StdDev	SEM	Conf.
					Raw						Corrected						Avg
					B1T1	B1T2	B2T1	B2T2	B3T1	B3T2	B1T1	B1T2	B2T1	B2T2	B3T1	B3T2
Q59385	copA	Copper-exporting P-type ATPase OS=Escherichia coli (strain K12) OX=83333 GN=copA PE=1 SV=4	C14_OR_C17	Copper (C14), Copper (C17)	6.64	6.64	6.64	6.64	6.64	6.64	6.64	6.64	6.64	6.64	6.64	6.64	6.64	6	0	0	Medium
P0AAK7	nrfC	Protein NrfC OS=Escherichia coli (strain K12) OX=83333 GN=nrfC PE=3 SV=1	C152_AND_C155	Iron-sulfur (4Fe-4S) 2 (C152), Iron-sulfur (4Fe-4S) 2 (C155)	6.64	6.64	6.64	6.64	6.64	6.64	6.64	6.64	6.64	6.64	6.64	6.64	6.64	6	0	0	Medium
P75863	ycbX	Uncharacterized protein YcbX OS=Escherichia coli (strain K12) OX=83333 GN=ycbX PE=1 SV=1	C356_OR_C357_OR_C359			6.64			6.64	6.64		6.64			6.64	6.64	6.64	3	0	0	Low
P77522	sufB	FeS cluster assembly protein SufB OS=Escherichia coli (strain K12) OX=83333 GN=sufB PE=1 SV=2	C467		6.64	6.64	6.64	6.64	6.64	6.64	6.64	6.64	6.64	6.64	6.64	6.64	6.64	6	0	0	Medium
P00887	aroH	Phospho-2-dehydro-3-deoxyheptonate aldolase, Trp-sensitive OS=Escherichia coli (strain K12) OX=83333 GN=aroH PE=1 SV=4	C281_OR_C285			6.64		6.64	6.64	6.64		6.64		6.64	6.64	6.64	6.64	4	0	0	Low
Q47158	yafP	Uncharacterized N-acetyltransferase YafP OS=Escherichia coli (strain K12) OX=83333 GN=yafP PE=2 SV=1	C18				6.64		6.64	6.64			6.64		6.64	6.64	6.64	3	0	0	Low
P03813	ygeA	Broad specificity amino-acid racemase YgeA OS=Escherichia coli (strain K12) OX=83333 GN=ygeA PE=1 SV=1	C166				6.64			6.64			6.64			6.64	6.64	2	0	0	Low
P25666	htrL	Protein HtrL OS=Escherichia coli (strain K12) OX=83333 GN=htrL PE=2 SV=2	C265		6.64	6.64				6.64	6.64	6.64				6.64	6.64	3	0	0	Low
P00561	thrA	Bifunctional aspartokinase/homoserine dehydrogenase 1 OS=Escherichia coli (strain K12) OX=83333 GN=thrA PE=1 SV=2	C755		6.64	6.64	6.64	6.64	6.64	6.64	6.64	6.64	6.64	6.64	6.64	6.64	6.64	6	0	0	Medium
P05706	srlB	PTS system glucitol/sorbitol-specific EIIA component OS=Escherichia coli (strain K12) OX=83333 GN=srlB PE=1 SV=1	C40_OR_C44		6.64	6.64	6.64	6.64	6.64	6.64	6.64	6.64	6.64	6.64	6.64	6.64	6.64	6	0	0	Medium
P0A725	lpxC	UDP-3-O-acyl-N-acetylglucosamine deacetylase OS=Escherichia coli (strain K12) OX=83333 GN=lpxC PE=1 SV=1	C63_AND_C65		6.64	6.64	6.64	6.64	6.64	6.64	6.64	6.64	6.64	6.64	6.64	6.64	6.64	6	0	0	Medium
P0A9C9	glpX	Fructose-1,6-bisphosphatase 1 class 2 OS=Escherichia coli (strain K12) OX=83333 GN=glpX PE=1 SV=1	C111		6.64	6.64	6.64	6.64	6.64	6.64	6.64	6.64	6.64	6.64	6.64	6.64	6.64	6	0	0	Medium
P11454	entF	Enterobactin synthase component F OS=Escherichia coli (strain K12) OX=83333 GN=entF PE=1 SV=3	C721_OR_C731		6.64	6.64	6.64	6.64	6.64	6.64	6.64	6.64	6.64	6.64	6.64	6.64	6.64	6	0	0	Medium
P11454	entF	Enterobactin synthase component F OS=Escherichia coli (strain K12) OX=83333 GN=entF PE=1 SV=3	C1269		6.64	6.64	6.64	6.64	6.64	6.64	6.64	6.64	6.64	6.64	6.64	6.64	6.64	6	0	0	Medium
P13039	fes	Enterochelin esterase OS=Escherichia coli (strain K12) OX=83333 GN=fes PE=1 SV=2	C379		6.64	6.64	6.64	6.64	6.64	6.64	6.64	6.64	6.64	6.64	6.64	6.64	6.64	6	0	0	Medium
P19925	entD	Enterobactin synthase component D OS=Escherichia coli (strain K12) OX=83333 GN=entD PE=1 SV=3	C68		6.64	6.64	6.64	6.64	6.64	6.64	6.64	6.64	6.64	6.64	6.64	6.64	6.64	6	0	0	Medium
P25742	rfaQ	Lipopolysaccharide core heptosyltransferase RfaQ OS=Escherichia coli (strain K12) OX=83333 GN=rfaQ PE=3 SV=2	C219		6.64	6.64	6.64	6.64	6.64	6.64	6.64	6.64	6.64	6.64	6.64	6.64	6.64	6	0	0	Medium
P33650	feoB	Fe(2+) transporter FeoB OS=Escherichia coli (strain K12) OX=83333 GN=feoB PE=1 SV=1	C763		6.64	6.64	6.64	6.64	6.64	6.64	6.64	6.64	6.64	6.64	6.64	6.64	6.64	6	0	0	Medium
P37751	wbbK	Putative glycosyltransferase WbbK OS=Escherichia coli (strain K12) OX=83333 GN=wbbK PE=4 SV=1	C278		6.64	6.64	6.64	6.64	6.64	6.64	6.64	6.64	6.64	6.64	6.64	6.64	6.64	6	0	0	Medium
P39279	yjeJ	Uncharacterized protein YjeJ OS=Escherichia coli (strain K12) OX=83333 GN=yjeJ PE=4 SV=1	C269		6.64	6.64	6.64	6.64	6.64	6.64	6.64	6.64	6.64	6.64	6.64	6.64	6.64	6	0	0	Medium
P39452	nrdE	Ribonucleoside-diphosphate reductase 2 subunit alpha OS=Escherichia coli (strain K12) OX=83333 GN=nrdE PE=2 SV=3	C8		6.64	6.64	6.64	6.64	6.64	6.64	6.64	6.64	6.64	6.64	6.64	6.64	6.64	6	0	0	Medium
P39452	nrdE	Ribonucleoside-diphosphate reductase 2 subunit alpha OS=Escherichia coli (strain K12) OX=83333 GN=nrdE PE=2 SV=3	C388		6.64	6.64	6.64	6.64	6.64	6.64	6.64	6.64	6.64	6.64	6.64	6.64	6.64	6	0	0	Medium
P39452	nrdE	Ribonucleoside-diphosphate reductase 2 subunit alpha OS=Escherichia coli (strain K12) OX=83333 GN=nrdE PE=2 SV=3	C415		6.64	6.64	6.64	6.64	6.64	6.64	6.64	6.64	6.64	6.64	6.64	6.64	6.64	6	0	0	Medium
P39452	nrdE	Ribonucleoside-diphosphate reductase 2 subunit alpha OS=Escherichia coli (strain K12) OX=83333 GN=nrdE PE=2 SV=3	C709_AND_C712		6.64	6.64	6.64	6.64	6.64	6.64	6.64	6.64	6.64	6.64	6.64	6.64	6.64	6	0	0	Medium
P41039	ybiI	Uncharacterized protein YbiI OS=Escherichia coli (strain K12) OX=83333 GN=ybiI PE=1 SV=1	C39_OR_C42		6.64	6.64	6.64	6.64	6.64	6.64	6.64	6.64	6.64	6.64	6.64	6.64	6.64	6	0	0	Medium
P62615	ispE	4-diphosphocytidyl-2-C-methyl-D-erythritol kinase OS=Escherichia coli (strain K12) OX=83333 GN=ispE PE=1 SV=1	C243		6.64	6.64	6.64	6.64	6.64	6.64	6.64	6.64	6.64	6.64	6.64	6.64	6.64	6	0	0	Medium
P63201	gadW	HTH-type transcriptional regulator GadW OS=Escherichia coli (strain K12) OX=83333 GN=gadW PE=1 SV=1	C179		6.64	6.64	6.64	6.64	6.64	6.64	6.64	6.64	6.64	6.64	6.64	6.64	6.64	6	0	0	Medium
P75767	ybhK	Putative gluconeogenesis factor OS=Escherichia coli (strain K12) OX=83333 GN=ybhK PE=1 SV=1	C66		6.64	6.64	6.64	6.64	6.64	6.64	6.64	6.64	6.64	6.64	6.64	6.64	6.64	6	0	0	Medium
P75780	fiu	Catecholate siderophore receptor Fiu OS=Escherichia coli (strain K12) OX=83333 GN=fiu PE=1 SV=1	C481		6.64	6.64	6.64	6.64	6.64	6.64	6.64	6.64	6.64	6.64	6.64	6.64	6.64	6	0	0	Medium
P75898	rutA	Pyrimidine monooxygenase RutA OS=Escherichia coli (strain K12) OX=83333 GN=rutA PE=1 SV=3	C191		6.64	6.64	6.64	6.64	6.64	6.64	6.64	6.64	6.64	6.64	6.64	6.64	6.64	6	0	0	Medium
Q46802	uacR	Putative uric acid sigma-54-dependent transcriptional regulator UacR OS=Escherichia coli (strain K12) OX=83333 GN=uacR PE=4 SV=1	C93		6.64	6.64	6.64	6.64	6.64	6.64	6.64	6.64	6.64	6.64	6.64	6.64	6.64	6	0	0	Medium
Q46802	uacR	Putative uric acid sigma-54-dependent transcriptional regulator UacR OS=Escherichia coli (strain K12) OX=83333 GN=uacR PE=4 SV=1	C84		6.64	6.64	6.64	6.64	6.64	6.64	6.64	6.64	6.64	6.64	6.64	6.64	6.64	6	0	0	Medium
P15031	fecE	Fe(3+) dicitrate transport ATP-binding protein FecE OS=Escherichia coli (strain K12) OX=83333 GN=fecE PE=2 SV=1	C205			6.64	6.64	6.64	6.64	6.64		6.64	6.64	6.64	6.64	6.64	6.64	5	9.93014e-16	4.44089e-16	Medium
P39452	nrdE	Ribonucleoside-diphosphate reductase 2 subunit alpha OS=Escherichia coli (strain K12) OX=83333 GN=nrdE PE=2 SV=3	C709			6.64	6.64	6.64	6.64	6.64		6.64	6.64	6.64	6.64	6.64	6.64	5	9.93014e-16	4.44089e-16	Medium
P0ACQ4	oxyR	Hydrogen peroxide-inducible genes activator OS=Escherichia coli (strain K12) OX=83333 GN=oxyR PE=1 SV=1	C25		6.64		6.64	6.64	6.64	6.64	6.64		6.64	6.64	6.64	6.64	6.64	5	9.93014e-16	4.44089e-16	Medium
P09546	putA	Bifunctional protein PutA OS=Escherichia coli (strain K12) OX=83333 GN=putA PE=1 SV=3	C924		6.64	6.64		6.64	6.64	6.64	6.64	6.64		6.64	6.64	6.64	6.64	5	9.93014e-16	4.44089e-16	Medium
P0A9P4	trxB	Thioredoxin reductase OS=Escherichia coli (strain K12) OX=83333 GN=trxB PE=1 SV=2	C106		6.64	6.64	6.64		6.64	6.64	6.64	6.64	6.64		6.64	6.64	6.64	5	9.93014e-16	4.44089e-16	Medium
P0AE52	bcp	Peroxiredoxin Bcp OS=Escherichia coli (strain K12) OX=83333 GN=bcp PE=1 SV=1	C51		6.64	6.64	6.64		6.64	6.64	6.64	6.64	6.64		6.64	6.64	6.64	5	9.93014e-16	4.44089e-16	Medium
P69922	fucI	L-fucose isomerase OS=Escherichia coli (strain K12) OX=83333 GN=fucI PE=1 SV=1	C49		6.64	6.64	6.64		6.64	6.64	6.64	6.64	6.64		6.64	6.64	6.64	5	9.93014e-16	4.44089e-16	Medium
P0AC65	nrdH	Glutaredoxin-like protein NrdH OS=Escherichia coli (strain K12) OX=83333 GN=nrdH PE=1 SV=1	C14		6.64	6.64	6.64	6.64		6.64	6.64	6.64	6.64	6.64		6.64	6.64	5	9.93014e-16	4.44089e-16	Medium
P37344	pspF	Psp operon transcriptional activator OS=Escherichia coli (strain K12) OX=83333 GN=pspF PE=1 SV=2	C146		6.64	6.64	6.64	6.64		6.64	6.64	6.64	6.64	6.64		6.64	6.64	5	9.93014e-16	4.44089e-16	Medium
P11454	entF	Enterobactin synthase component F OS=Escherichia coli (strain K12) OX=83333 GN=entF PE=1 SV=3	C890		6.64	6.64	6.64	2.83	6.64	6.64	6.64	6.64	6.64	3.07	6.64	6.64	6.045	6	1.45745	0.595	High
P0AB24	efeO	Iron uptake system component EfeO OS=Escherichia coli (strain K12) OX=83333 GN=efeO PE=1 SV=1	C103		6.64	6.64	6.64	2.47	6.64	6.64	6.64	6.64	6.64	2.71	6.64	6.64	5.985	6	1.60442	0.655	High
P76194	sufE	Cysteine desulfuration protein SufE OS=Escherichia coli (strain K12) OX=83333 GN=sufE PE=1 SV=1	C51		6.64	6.64	2.05	6.64	6.64	6.64	6.64	6.64	2.27	6.64	6.64	6.64	5.91167	6	1.78405	0.728333	High
P25772	ligB	DNA ligase B OS=Escherichia coli (strain K12) OX=83333 GN=ligB PE=1 SV=2	C74			4.91	5.41	6.22	5.22	5.98		5.08	5.63	6.46	5.31	6.07	5.71	5	0.560223	0.250539	High
P10378	entE	Enterobactin synthase component E OS=Escherichia coli (strain K12) OX=83333 GN=entE PE=1 SV=3	C475				4.29	4.77	4.89				4.51	5.01	4.98		4.83333	3	0.280416	0.161898	High
P77667	sufA	Protein SufA OS=Escherichia coli (strain K12) OX=83333 GN=sufA PE=1 SV=1	C114_AND_C116	Iron-sulfur (2Fe-2S) (C114), Iron-sulfur (2Fe-2S) (C116)	4.42	4.37	4.54	4.5	5.01	5.07	4.6	4.54	4.76	4.74	5.1	5.16	4.81667	6	0.25719	0.104997	High
P77667	sufA	Protein SufA OS=Escherichia coli (strain K12) OX=83333 GN=sufA PE=1 SV=1	C114_OR_C116	Iron-sulfur (2Fe-2S) (C114), Iron-sulfur (2Fe-2S) (C116)	4.24	4.24	4.54	4.46	5.27	4.62	4.42	4.41	4.76	4.7	5.36	4.71	4.72667	6	0.345697	0.14113	High
P10378	entE	Enterobactin synthase component E OS=Escherichia coli (strain K12) OX=83333 GN=entE PE=1 SV=3	C509		4.82	4.57	4.435	4.185	4.69	4.24	5	4.74	4.655	4.425	4.78	4.33	4.655	6	0.245112	0.100067	High
P10378	entE	Enterobactin synthase component E OS=Escherichia coli (strain K12) OX=83333 GN=entE PE=1 SV=3	C63		4.69	4.27	4.2	4.12	4.45	4.09	4.87	4.44	4.42	4.36	4.54	4.18	4.46833	6	0.229993	0.0938941	High
P15047	entA	2,3-dihydro-2,3-dihydroxybenzoate dehydrogenase OS=Escherichia coli (strain K12) OX=83333 GN=entA PE=1 SV=1	C169		4.25	4.78	4.38	4.52	3.83	3.76	4.43	4.95	4.6	4.76	3.92	3.85	4.41833	6	0.448081	0.182928	High
P0AEJ2	entC	Isochorismate synthase EntC OS=Escherichia coli (strain K12) OX=83333 GN=entC PE=1 SV=1	C35		4.29	4.55	4.09	4.42	4.36	3.44	4.47	4.72	4.31	4.66	4.45	3.53	4.35667	6	0.43154	0.176175	High
P10378	entE	Enterobactin synthase component E OS=Escherichia coli (strain K12) OX=83333 GN=entE PE=1 SV=3	C218		4.33	3.87		4.06			4.51	4.04		4.3			4.28333	3	0.235443	0.135933	High
P0A8Y8	entH	Proofreading thioesterase EntH OS=Escherichia coli (strain K12) OX=83333 GN=entH PE=1 SV=1	C79			3.05	3.7	3.49	5.1	3.8		3.22	3.92	3.73	5.19	3.89	3.99	5	0.727221	0.325223	High
P31826	yddA	Inner membrane ABC transporter ATP-binding protein YddA OS=Escherichia coli (strain K12) OX=83333 GN=yddA PE=1 SV=2	C449		2.81	3.29			4.38	4.94	2.99	3.46			4.47	5.03	3.9875	4	0.929673	0.464836	High
P37146	nrdF	Ribonucleoside-diphosphate reductase 2 subunit beta OS=Escherichia coli (strain K12) OX=83333 GN=nrdF PE=1 SV=2	C255		3.68	3.78		3.65	4.1	3.93	3.86	3.95		3.89	4.19	4.02	3.982	5	0.131415	0.0587707	High
P77667	sufA	Protein SufA OS=Escherichia coli (strain K12) OX=83333 GN=sufA PE=1 SV=1	C50				3.38			3.86			3.6			3.95	3.775	2	0.247487	0.175	High
P13039	fes	Enterochelin esterase OS=Escherichia coli (strain K12) OX=83333 GN=fes PE=1 SV=2	C157		3.81	2.87	2.96	2.78	3.87	3.48	3.99	3.04	3.18	3.02	3.96	3.57	3.46	6	0.445286	0.181787	High
P0A6L4	nanA	N-acetylneuraminate lyase OS=Escherichia coli (strain K12) OX=83333 GN=nanA PE=1 SV=2	C82			2.77		1.87		4		2.94		2.11		4.09	3.04667	3	0.9943	0.57406	High
P23485	fecR	Protein FecR OS=Escherichia coli (strain K12) OX=83333 GN=fecR PE=2 SV=1	C271		2.29		3.05	2.84	3.2	2.97	2.47		3.27	3.08	3.29	3.06	3.034	5	0.332461	0.148681	High
P13039	fes	Enterochelin esterase OS=Escherichia coli (strain K12) OX=83333 GN=fes PE=1 SV=2	C92			3.355	3.44	2.57	2.27	2.43		3.525	3.66	2.81	2.36	2.52	2.975	5	0.58826	0.263078	High
P0AF63	nsrR	HTH-type transcriptional repressor NsrR OS=Escherichia coli (strain K12) OX=83333 GN=nsrR PE=3 SV=1	C102	Iron-sulfur (2Fe-2S) (C102)		2	3.51	2.16	3.69	2.34		2.17	3.73	2.4	3.78	2.43	2.902	5	0.785347	0.351218	High
P07464	lacA	Galactoside O-acetyltransferase OS=Escherichia coli (strain K12) OX=83333 GN=lacA PE=1 SV=1	C19		2.35	2.37	2.15	2.03	3.5	3.43	2.53	2.54	2.37	2.27	3.59	3.52	2.80333	6	0.591394	0.241436	High
P10378	entE	Enterobactin synthase component E OS=Escherichia coli (strain K12) OX=83333 GN=entE PE=1 SV=3	C360		1.8		2.43	2.68		3.43	1.98		2.65	2.92		3.52	2.7675	4	0.638612	0.319306	High
P09373	pflB	Formate acetyltransferase 1 OS=Escherichia coli (strain K12) OX=83333 GN=pflB PE=1 SV=2	C419_OR_C420		2.05		2.55	2.24		3.1	2.23		2.77	2.48		3.19	2.6675	4	0.412341	0.20617	High
P77522	sufB	FeS cluster assembly protein SufB OS=Escherichia coli (strain K12) OX=83333 GN=sufB PE=1 SV=2	C448		2.47	2.37	2.31	2.23	2.8	2.66	2.65	2.54	2.53	2.47	2.89	2.75	2.63833	6	0.158545	0.0647259	High
P0ADI4	entB	Enterobactin synthase component B OS=Escherichia coli (strain K12) OX=83333 GN=entB PE=1 SV=1	C157				1.75	2.6	2.44	3.11			1.97	2.84	2.53	3.2	2.635	4	0.521057	0.260528	High
Q59385	copA	Copper-exporting P-type ATPase OS=Escherichia coli (strain K12) OX=83333 GN=copA PE=1 SV=4	C14_AND_C17	Copper (C14), Copper (C17)	2.5	2.01	2.16	1.96	2.82	2.66	2.68	2.18	2.38	2.2	2.91	2.75	2.51667	6	0.305985	0.124918	High
P77756	queC	7-cyano-7-deazaguanine synthase OS=Escherichia coli (strain K12) OX=83333 GN=queC PE=1 SV=1	C197	Zinc (C197)			2.62		2.27	2.09			2.84		2.36	2.18	2.46	3	0.341174	0.196977	High
P31979	nuoF	NADH-quinone oxidoreductase subunit F OS=Escherichia coli (strain K12) OX=83333 GN=nuoF PE=1 SV=3	C398	Iron-sulfur (4Fe-4S) (C398)	2.36	2.16	2.41	1.72	2.18	2.93	2.54	2.33	2.63	1.96	2.27	3.02	2.45833	6	0.361077	0.147409	High
P31979	nuoF	NADH-quinone oxidoreductase subunit F OS=Escherichia coli (strain K12) OX=83333 GN=nuoF PE=1 SV=3	C180		2.09	2.16	2	1.88	2.55	2.65	2.27	2.33	2.22	2.12	2.64	2.74	2.38667	6	0.246874	0.100786	High
P64638	feoC	Probable [Fe-S]-dependent transcriptional repressor FeoC OS=Escherichia coli (strain K12) OX=83333 GN=feoC PE=1 SV=1	C56_OR_C61	Iron-sulfur (C56), Iron-sulfur (C61)	2	1.91	2.25	2.11	2.35	2.41	2.18	2.08	2.47	2.35	2.44	2.5	2.33667	6	0.170724	0.0696978	High
P10378	entE	Enterobactin synthase component E OS=Escherichia coli (strain K12) OX=83333 GN=entE PE=1 SV=3	C326			2.13						2.3					2.3	1			Low
P0A6T3	galK	Galactokinase OS=Escherichia coli (strain K12) OX=83333 GN=galK PE=1 SV=2	C382		1.71	1.76	1.85	1.54	3.11	2.8	1.89	1.93	2.07	1.78	3.2	2.89	2.29333	6	0.597684	0.244004	High
P0ADE8	ygfZ	tRNA-modifying protein YgfZ OS=Escherichia coli (strain K12) OX=83333 GN=ygfZ PE=1 SV=2	C63		2.5	1.87	1.51	2.68	2.39	1.54	2.68	2.04	1.73	2.92	2.48	1.63	2.24667	6	0.526409	0.214906	High
P64638	feoC	Probable [Fe-S]-dependent transcriptional repressor FeoC OS=Escherichia coli (strain K12) OX=83333 GN=feoC PE=1 SV=1	C56_AND_C61	Iron-sulfur (C56), Iron-sulfur (C61)	1.59	2.97	3.98	0.64	1.55	1.7	1.77	3.14	4.2	0.88	1.64	1.79	2.23667	6	1.20702	0.492765	High
P42626	yhaM	UPF0597 protein YhaM OS=Escherichia coli (strain K12) OX=83333 GN=yhaM PE=2 SV=3	C124		1.77	1.77	1.91	1.97	2.2	2.23	1.95	1.94	2.13	2.21	2.29	2.32	2.14	6	0.164924	0.06733	High
P42626	yhaM	UPF0597 protein YhaM OS=Escherichia coli (strain K12) OX=83333 GN=yhaM PE=2 SV=3	C212		1.75	1.69	1.96	1.82	2.32	2.26	1.93	1.86	2.18	2.06	2.41	2.35	2.13167	6	0.222299	0.090753	High
P0A8H8	yacG	DNA gyrase inhibitor YacG OS=Escherichia coli (strain K12) OX=83333 GN=yacG PE=1 SV=1	C12	Zinc"; (C12)	1.81	1.71	1.98	1.91	2.22	2.02	1.99	1.88	2.2	2.15	2.31	2.11	2.10667	6	0.152927	0.0624322	High
P41039	ybiI	Uncharacterized protein YbiI OS=Escherichia coli (strain K12) OX=83333 GN=ybiI PE=1 SV=1	C39_AND_C42		1.95	2.01	1.95	1.76		1.45	2.13	2.18	2.17	2		1.54	2.004	5	0.269128	0.120358	High
P15031	fecE	Fe(3+) dicitrate transport ATP-binding protein FecE OS=Escherichia coli (strain K12) OX=83333 GN=fecE PE=2 SV=1	C39		1.73	2.31	1.83	1.3		1.82	1.91	2.48	2.05	1.54		1.91	1.978	5	0.338482	0.151374	High
P06715	gor	Glutathione reductase OS=Escherichia coli (strain K12) OX=83333 GN=gor PE=1 SV=1	C42_OR_C47			1.67	1.45		2.28	1.72		1.84	1.67		2.37	1.81	1.9225	4	0.307395	0.153697	High
P31979	nuoF	NADH-quinone oxidoreductase subunit F OS=Escherichia coli (strain K12) OX=83333 GN=nuoF PE=1 SV=3	C388		1.34	1.37	1.43	2.44	1.81	1.83	1.52	1.54	1.65	2.68	1.9	1.92	1.86833	6	0.433424	0.176945	High
P0AE78	corC	Magnesium and cobalt efflux protein CorC OS=Escherichia coli (strain K12) OX=83333 GN=corC PE=1 SV=1	C91		2.15	1.74	1.22	1.69	1.3	1.92	2.33	1.91	1.44	1.93	1.39	2.01	1.835	6	0.358985	0.146555	High
P0A6H1	clpX	ATP-dependent Clp protease ATP-binding subunit ClpX OS=Escherichia coli (strain K12) OX=83333 GN=clpX PE=1 SV=2	C44		2.03	1.13	1.81	0.97	1.8	2.18	2.21	1.3	2.03	1.21	1.89	2.27	1.81833	6	0.457402	0.186734	High
P15047	entA	2,3-dihydro-2,3-dihydroxybenzoate dehydrogenase OS=Escherichia coli (strain K12) OX=83333 GN=entA PE=1 SV=1	C63			2.55	0.63					2.72	0.85				1.785	2	1.32229	0.935	Medium
P21893	recJ	Single-stranded-DNA-specific exonuclease RecJ OS=Escherichia coli (strain K12) OX=83333 GN=recJ PE=1 SV=2	C309		1.6						1.78						1.78	1			Low
P0A6G3	pncC	Nicotinamide-nucleotide amidohydrolase PncC OS=Escherichia coli (strain K12) OX=83333 GN=pncC PE=1 SV=1	C30		1.97	1.47	1.15	1.54			2.15	1.64	1.37	1.78			1.735	4	0.324808	0.162404	High
P0A9W0	ulaR	HTH-type transcriptional regulator UlaR OS=Escherichia coli (strain K12) OX=83333 GN=ulaR PE=1 SV=1	C101		3.41			0.8	0.94	1.13	3.59			1.04	1.03	1.22	1.72	4	1.24972	0.62486	High
P0A729	yceF	7-methyl-GTP pyrophosphatase OS=Escherichia coli (strain K12) OX=83333 GN=yceF PE=1 SV=1	C72		1.98	1.07		2.13	0.54	1.94	2.16	1.24		2.37	0.63	2.03	1.686	5	0.728855	0.325954	High
P0AB71	fbaA	Fructose-bisphosphate aldolase class 2 OS=Escherichia coli (strain K12) OX=83333 GN=fbaA PE=1 SV=2	C158			2.84	1.79	0.95	1.62	0.41		3.01	2.01	1.19	1.71	0.5	1.684	5	0.936899	0.418994	High
P24232	hmp	Flavohemoprotein OS=Escherichia coli (strain K12) OX=83333 GN=hmp PE=1 SV=1	C389		1.05	1.06	1.72	1.29	1.82	2.09	1.23	1.23	1.94	1.53	1.91	2.18	1.67	6	0.399349	0.163034	High
P52643	ldhA	D-lactate dehydrogenase OS=Escherichia coli (strain K12) OX=83333 GN=ldhA PE=1 SV=1	C45_OR_C49			1.97		1.41	1.03	1.6		2.14		1.65	1.12	1.69	1.65	4	0.417373	0.208686	High
P62620	ispG	4-hydroxy-3-methylbut-2-en-1-yl diphosphate synthase (flavodoxin) OS=Escherichia coli (strain K12) OX=83333 GN=ispG PE=1 SV=1	C305	Iron-sulfur (4Fe-4S) (C305)				1.41						1.65			1.65	1			Low
P0AEN8	fucU	L-fucose mutarotase OS=Escherichia coli (strain K12) OX=83333 GN=fucU PE=1 SV=1	C99		1.32	1.34	1.76	1.45	1.31	1.65	1.5	1.51	1.98	1.69	1.4	1.74	1.63667	6	0.210776	0.0860491	High
P39836	yfeH	Putative symporter YfeH OS=Escherichia coli (strain K12) OX=83333 GN=yfeH PE=3 SV=2	C267						0.88	2.2					0.97	2.29	1.63	2	0.933381	0.66	High
P62620	ispG	4-hydroxy-3-methylbut-2-en-1-yl diphosphate synthase (flavodoxin) OS=Escherichia coli (strain K12) OX=83333 GN=ispG PE=1 SV=1	C124		1.45	1.25	1.71	1.49	1.48	1.39	1.63	1.42	1.93	1.73	1.57	1.48	1.62667	6	0.184463	0.0753068	High
P21369	pncA	Nicotinamidase OS=Escherichia coli (strain K12) OX=83333 GN=pncA PE=1 SV=1	C156		3.76	1.23	2.12	0.29	0.97	0.38	3.94	1.4	2.34	0.53	1.06	0.47	1.62333	6	1.32464	0.540781	High
P24188	trhO	tRNA uridine(34) hydroxylase OS=Escherichia coli (strain K12) OX=83333 GN=trhO PE=1 SV=2	C285				1.52	1.22					1.74	1.46			1.6	2	0.19799	0.14	High
P32162	yiiS	UPF0381 protein YiiS OS=Escherichia coli (strain K12) OX=83333 GN=yiiS PE=1 SV=1	C13_OR_C26		1.43	1.48	1.67	1.87	1.48	0.5	1.61	1.65	1.89	2.11	1.57	0.59	1.57	6	0.521996	0.213104	High
P0ADE8	ygfZ	tRNA-modifying protein YgfZ OS=Escherichia coli (strain K12) OX=83333 GN=ygfZ PE=1 SV=2	C228		1.17	1.2	1.2	1.27	1.68	1.65	1.35	1.37	1.42	1.51	1.77	1.74	1.52667	6	0.185544	0.0757481	High
P0AFU6	yiiF	Uncharacterized protein YiiF OS=Escherichia coli (strain K12) OX=83333 GN=yiiF PE=4 SV=1	C57		1.84	1.29	1.15	1.03	1.41	1.35	2.02	1.46	1.37	1.27	1.5	1.44	1.51	6	0.262602	0.107207	High
P00926	dsdA	D-serine dehydratase OS=Escherichia coli (strain K12) OX=83333 GN=dsdA PE=1 SV=3	C398		1.15	1.13	1.68	1.37	1.18	1.53	1.33	1.3	1.9	1.61	1.27	1.62	1.505	6	0.248254	0.101349	High
P31979	nuoF	NADH-quinone oxidoreductase subunit F OS=Escherichia coli (strain K12) OX=83333 GN=nuoF PE=1 SV=3	C89		1.25	1.32	1.44	1.27	1.48	1.14	1.43	1.49	1.66	1.51	1.57	1.23	1.48167	6	0.145934	0.0595772	High
P22333	add	Adenosine deaminase OS=Escherichia coli (strain K12) OX=83333 GN=add PE=3 SV=2	C76		1.14	1.17	1.31	1.3	1.52	1.43	1.32	1.34	1.53	1.54	1.61	1.52	1.47667	6	0.118096	0.0482125	High
P0A910	ompA	Outer membrane protein A OS=Escherichia coli (strain K12) OX=83333 GN=ompA PE=1 SV=1	C311		0.96	1.04	1.07	1	2.09	1.58	1.14	1.21	1.29	1.24	2.18	1.67	1.455	6	0.401136	0.163763	High
P62623	ispH	4-hydroxy-3-methylbut-2-enyl diphosphate reductase OS=Escherichia coli (strain K12) OX=83333 GN=ispH PE=1 SV=1	C197	Iron-sulfur (4Fe-4S) (C197)	0.98	1.11	1.29	1.26	1.62	1.47	1.16	1.28	1.51	1.5	1.71	1.56	1.45333	6	0.199366	0.0813907	High
P15031	fecE	Fe(3+) dicitrate transport ATP-binding protein FecE OS=Escherichia coli (strain K12) OX=83333 GN=fecE PE=2 SV=1	C47		1.23	1.01	1.34	1.21	1.3	1.52	1.41	1.18	1.56	1.45	1.39	1.61	1.43333	6	0.151085	0.0616802	High
P0A6G3	pncC	Nicotinamide-nucleotide amidohydrolase PncC OS=Escherichia coli (strain K12) OX=83333 GN=pncC PE=1 SV=1	C137		1.13	1.32	1.49	1.44	1.01	1.03	1.31	1.49	1.71	1.68	1.1	1.12	1.40167	6	0.267986	0.109405	High
P60785	lepA	Elongation factor 4 OS=Escherichia coli (strain K12) OX=83333 GN=lepA PE=1 SV=1	C28		1.07	1.29	0.71	0.48	1.68	2.07	1.25	1.46	0.93	0.72	1.77	2.16	1.38167	6	0.53327	0.217706	High
P25665	metE	5-methyltetrahydropteroyltriglutamate--homocysteine methyltransferase OS=Escherichia coli (strain K12) OX=83333 GN=metE PE=1 SV=6	C726	Zinc (C726)		1.14	1.11	1.02	1.48	1.23		1.31	1.33	1.26	1.57	1.32	1.358	5	0.121532	0.0543507	High
P06987	hisB	Histidine biosynthesis bifunctional protein HisB OS=Escherichia coli (strain K12) OX=83333 GN=hisB PE=1 SV=1	C265		0.7	1.53	1.59	0.89	0.86	1.55	0.88	1.7	1.81	1.13	0.95	1.64	1.35167	6	0.4117	0.168076	High
P0AFD1	nuoE	NADH-quinone oxidoreductase subunit E OS=Escherichia coli (strain K12) OX=83333 GN=nuoE PE=1 SV=1	C92_OR_C97	Iron-sulfur (2Fe-2S) (C92), Iron-sulfur (2Fe-2S) (C97)	0.92	1.26	1.25	0.85	1.53	1.17	1.1	1.43	1.47	1.09	1.62	1.26	1.32833	6	0.214048	0.0873848	High
P33014	yeeD	Putative sulfur carrier protein YeeD OS=Escherichia coli (strain K12) OX=83333 GN=yeeD PE=1 SV=1	C13		0.76	0.65	0.95	0.56	2.26	1.76	0.94	0.82	1.17	0.8	2.35	1.85	1.32167	6	0.637037	0.260069	High
P0A6W9	gshA	Glutamate--cysteine ligase OS=Escherichia coli (strain K12) OX=83333 GN=gshA PE=1 SV=1	C223		1.32	0.7	1.88	1.06	0.72	1.25	1.5	0.87	2.1	1.3	0.81	1.34	1.32	6	0.469936	0.191851	High
P0ADF6	edd	Phosphogluconate dehydratase OS=Escherichia coli (strain K12) OX=83333 GN=edd PE=1 SV=1	C112					0.99	1.52	1				1.23	1.61	1.09	1.31	3	0.269072	0.155349	High
P0A9R4	fdx	2Fe-2S ferredoxin OS=Escherichia coli (strain K12) OX=83333 GN=fdx PE=1 SV=2	C42	Iron-sulfur (2Fe-2S)"; (C42)	0.67	1.21	1.39	1.17	1.14	1.17	0.85	1.38	1.61	1.41	1.23	1.26	1.29	6	0.254165	0.103763	High
P25553	aldA	Lactaldehyde dehydrogenase OS=Escherichia coli (strain K12) OX=83333 GN=aldA PE=1 SV=2	C285_AND_C287		0.95	0.91	1.12	1.17	1.28	1.26	1.13	1.08	1.34	1.41	1.37	1.35	1.28	6	0.138564	0.0565685	High
P0AEY3	mazG	Nucleoside triphosphate pyrophosphohydrolase OS=Escherichia coli (strain K12) OX=83333 GN=mazG PE=1 SV=1	C152			0.97	0.72	1.32	1.21			1.14	0.94	1.56	1.3		1.235	4	0.26198	0.13099	High
P62620	ispG	4-hydroxy-3-methylbut-2-en-1-yl diphosphate synthase (flavodoxin) OS=Escherichia coli (strain K12) OX=83333 GN=ispG PE=1 SV=1	C104		0.89	0.87	1.03	1.11	1.31	1.18	1.07	1.04	1.25	1.35	1.4	1.27	1.23	6	0.146287	0.0597216	High
P0AAF6	artP	Arginine transport ATP-binding protein ArtP OS=Escherichia coli (strain K12) OX=83333 GN=artP PE=1 SV=1	C227		2.25	0.54	0.82	1.17	1.01	0.58	2.43	0.71	1.04	1.41	1.1	0.67	1.22667	6	0.649513	0.265162	High
P0AF18	nagA	N-acetylglucosamine-6-phosphate deacetylase OS=Escherichia coli (strain K12) OX=83333 GN=nagA PE=1 SV=1	C32		1.68	2.63	-0.55	2.56	1.31	-1.39	1.86	2.8	-0.33	2.8	1.4	-1.3	1.205	6	1.68442	0.687661	Medium
P0ACQ4	oxyR	Hydrogen peroxide-inducible genes activator OS=Escherichia coli (strain K12) OX=83333 GN=oxyR PE=1 SV=1	C208		0.8	0.84	1.05	0.94	1.31	1.24	0.98	1.01	1.27	1.18	1.4	1.33	1.195	6	0.171202	0.0698928	High
P06610	btuE	Thioredoxin/glutathione peroxidase BtuE OS=Escherichia coli (strain K12) OX=83333 GN=btuE PE=1 SV=1	C37		1.15	0.88	1.16	0.81	1.09	1.08	1.33	1.05	1.38	1.05	1.18	1.17	1.19333	6	0.138082	0.0563718	High
P0A6C5	argA	Amino-acid acetyltransferase OS=Escherichia coli (strain K12) OX=83333 GN=argA PE=1 SV=1	C365		0.56	0.87	0.94	1.76	0.91	1.1	0.74	1.04	1.16	2	1	1.19	1.18833	6	0.428505	0.174936	High
P56579	srlA	PTS system glucitol/sorbitol-specific EIIC component OS=Escherichia coli (strain K12) OX=83333 GN=srlA PE=1 SV=1	C60		1.18	0.96	0.78	0.94	1.14	1.05	1.36	1.13	1	1.18	1.23	1.14	1.17333	6	0.119276	0.0486941	High
P0A910	ompA	Outer membrane protein A OS=Escherichia coli (strain K12) OX=83333 GN=ompA PE=1 SV=1	C323		0.84	0.95	1.29	0.86	0.69	1.41	1.02	1.12	1.51	1.1	0.78	1.5	1.17167	6	0.285126	0.116402	High
P37745	rfbC	dTDP-4-dehydrorhamnose 3,5-epimerase OS=Escherichia coli (strain K12) OX=83333 GN=rfbC PE=1 SV=1	C144_OR_C147		1.32	0.9	0.68	1.01	0.75	1.25	1.5	1.07	0.9	1.25	0.84	1.34	1.15	6	0.258302	0.105451	High
P0A862	tpx	Thiol peroxidase OS=Escherichia coli (strain K12) OX=83333 GN=tpx PE=1 SV=2	C61		0.99	0.79	1.1	1.11	0.83	1.02	1.17	0.96	1.32	1.35	0.92	1.11	1.13833	6	0.178372	0.0728202	High
P0A862	tpx	Thiol peroxidase OS=Escherichia coli (strain K12) OX=83333 GN=tpx PE=1 SV=2	C95		0.89	0.91	1.02	1.02	1.02	0.97	1.07	1.08	1.24	1.26	1.11	1.06	1.13667	6	0.0895917	0.0365756	High
P0A9Q5	accD	Acetyl-coenzyme A carboxylase carboxyl transferase subunit beta OS=Escherichia coli (strain K12) OX=83333 GN=accD PE=1 SV=1	C154_AND_C158		0.81	1.37	0.66	0.64	0.88	1.44	0.99	1.54	0.88	0.88	0.97	1.53	1.13167	6	0.315684	0.128878	High
P08997	aceB	Malate synthase A OS=Escherichia coli (strain K12) OX=83333 GN=aceB PE=1 SV=1	C409		0.77	0.76	0.92	0.84	0.79	1.6	0.95	0.93	1.14	1.08	0.88	1.69	1.11167	6	0.299694	0.12235	High
P60757	hisG	ATP phosphoribosyltransferase OS=Escherichia coli (strain K12) OX=83333 GN=hisG PE=1 SV=1	C168		0.55	0.98	1.11	0.97	1.08	0.97	0.73	1.15	1.33	1.21	1.17	1.06	1.10833	6	0.205175	0.0837622	High
P0A6W9	gshA	Glutamate--cysteine ligase OS=Escherichia coli (strain K12) OX=83333 GN=gshA PE=1 SV=1	C164		0.2	1.13	1.4	1.36	0.78	0.79	0.38	1.3	1.62	1.6	0.87	0.88	1.10833	6	0.485733	0.1983	High
P39451	adhP	Alcohol dehydrogenase, propanol-preferring OS=Escherichia coli (strain K12) OX=83333 GN=adhP PE=1 SV=1	C145	Zinc 1; catalytic (C145)	0.46	1.08	1.19	0.57	1.29	1.06	0.64	1.25	1.41	0.81	1.38	1.15	1.10667	6	0.314621	0.128444	High
P62623	ispH	4-hydroxy-3-methylbut-2-enyl diphosphate reductase OS=Escherichia coli (strain K12) OX=83333 GN=ispH PE=1 SV=1	C12	Iron-sulfur (4Fe-4S) (C12)	0.28	0.92	1.05	1.12	1.09	1.15	0.46	1.09	1.27	1.36	1.18	1.24	1.1	6	0.326251	0.133192	High
P62623	ispH	4-hydroxy-3-methylbut-2-enyl diphosphate reductase OS=Escherichia coli (strain K12) OX=83333 GN=ispH PE=1 SV=1	C96	Iron-sulfur (4Fe-4S) (C96)	0.22	0.8	1.08	0.74	1.25	1.38	0.4	0.97	1.3	0.98	1.34	1.47	1.07667	6	0.387952	0.158381	High
P0AD05	yecA	Uncharacterized protein YecA OS=Escherichia coli (strain K12) OX=83333 GN=yecA PE=4 SV=1	C207_OR_C209		0.76	0.58	1.11	0.47	0.84	1.71	0.94	0.75	1.33	0.71	0.93	1.8	1.07667	6	0.416829	0.17017	High
P38489	nfsB	Oxygen-insensitive NAD(P)H nitroreductase OS=Escherichia coli (strain K12) OX=83333 GN=nfsB PE=1 SV=1	C85		1.04	0.81	0.79	0.92	0.93	0.96	1.22	0.98	1.01	1.16	1.02	1.05	1.07333	6	0.0950088	0.0387872	High
P0AET8	hdhA	7-alpha-hydroxysteroid dehydrogenase OS=Escherichia coli (strain K12) OX=83333 GN=hdhA PE=1 SV=1	C67		0.85	0.91	1.1	0.76	1.01	0.76	1.03	1.08	1.32	1	1.1	0.85	1.06333	6	0.15371	0.0627517	High
P39407	yjjU	Uncharacterized protein YjjU OS=Escherichia coli (strain K12) OX=83333 GN=yjjU PE=3 SV=1	C29		0.99	0.84	0.91	0.81	0.98	0.83	1.17	1.01	1.13	1.05	1.07	0.92	1.05833	6	0.0886378	0.0361862	High
P45395	kdsD	Arabinose 5-phosphate isomerase KdsD OS=Escherichia coli (strain K12) OX=83333 GN=kdsD PE=1 SV=1	C26		1.47		0.96	-0.2		1.2	1.65		1.18	0.04		1.29	1.04	4	0.696228	0.348114	High
P09546	putA	Bifunctional protein PutA OS=Escherichia coli (strain K12) OX=83333 GN=putA PE=1 SV=3	C1160		0.37	0	1.08	0.9	0.67	2.2	0.55	0.17	1.3	1.14	0.76	2.29	1.035	6	0.736933	0.300852	High
P77247	hxpB	Hexitol phosphatase B OS=Escherichia coli (strain K12) OX=83333 GN=hxpB PE=1 SV=1	C168			1.61	1.46	0.03	1.28	-0.04		1.78	1.68	0.27	1.37	0.05	1.03	5	0.812188	0.363222	High
P0A8T7	rpoC	DNA-directed RNA polymerase subunit beta' OS=Escherichia coli (strain K12) OX=83333 GN=rpoC PE=1 SV=1	C88	Zinc 1 (C88)	0.59	0.59	0.95	1.09	1.02	0.93	0.77	0.76	1.17	1.33	1.11	1.02	1.02667	6	0.22651	0.0924722	High
P0A6P1	tsf	Elongation factor Ts OS=Escherichia coli (strain K12) OX=83333 GN=tsf PE=1 SV=2	C78			1.48			0.87	0.38		1.65			0.96	0.47	1.02667	3	0.592818	0.342264	High
P0A870	talB	Transaldolase B OS=Escherichia coli (strain K12) OX=83333 GN=talB PE=1 SV=2	C239		1.06	1.05	1.01	0.87	0.71	0.38	1.24	1.22	1.23	1.11	0.8	0.47	1.01167	6	0.313395	0.127943	High
P0AG14	sohB	Probable protease SohB OS=Escherichia coli (strain K12) OX=83333 GN=sohB PE=1 SV=1	C185		0.7	0.66	0.62	0.86		1.29	0.88	0.83	0.84	1.1		1.38	1.006	5	0.236178	0.105622	High
P0A9R4	fdx	2Fe-2S ferredoxin OS=Escherichia coli (strain K12) OX=83333 GN=fdx PE=1 SV=2	C87	Iron-sulfur (2Fe-2S) (C87)	-0.1	1.07	0.26	1.17	1.43	1.2	0.08	1.24	0.48	1.41	1.52	1.29	1.00333	6	0.582569	0.237833	High
P0A6K6	deoB	Phosphopentomutase OS=Escherichia coli (strain K12) OX=83333 GN=deoB PE=1 SV=1	C145		-0.22	0.88	1.11	1.01	1.08	1.11	-0.04	1.05	1.33	1.25	1.17	1.2	0.993333	6	0.514613	0.21009	High
P56580	srlE	PTS system glucitol/sorbitol-specific EIIB component OS=Escherichia coli (strain K12) OX=83333 GN=srlE PE=1 SV=1	C71		0.6	0.53	0.78	0.96	1.08	0.99	0.78	0.7	1	1.2	1.17	1.08	0.988333	6	0.206341	0.0842384	High
P0A8T7	rpoC	DNA-directed RNA polymerase subunit beta' OS=Escherichia coli (strain K12) OX=83333 GN=rpoC PE=1 SV=1	C85	Zinc 1 (C85)	-0.22	0.63	0.78	0.75	1.95	0.91	-0.04	0.8	1	0.99	2.04	1	0.965	6	0.662714	0.270552	High
P76536	yfeX	Dye-decolorizing peroxidase YfeX OS=Escherichia coli (strain K12) OX=83333 GN=yfeX PE=1 SV=2	C120		0.85	1.32	1.29	1.1	0.27	-0.2	1.03	1.49	1.51	1.34	0.36	-0.11	0.936667	6	0.668481	0.272906	High
P36979	rlmN	Dual-specificity RNA methyltransferase RlmN OS=Escherichia coli (strain K12) OX=83333 GN=rlmN PE=1 SV=1	C355		0.57	0.44	0.93		1.26	0.69	0.75	0.61	1.15		1.35	0.78	0.928	5	0.309063	0.138217	High
P61517	can	Carbonic anhydrase 2 OS=Escherichia coli (strain K12) OX=83333 GN=can PE=1 SV=1	C42	Zinc (C42)	0.7	0.84	0.84	0.89	0.74	0.51	0.88	1.01	1.06	1.13	0.83	0.6	0.918333	6	0.191772	0.0782908	High
P0A9I3	gcvR	Glycine cleavage system transcriptional repressor OS=Escherichia coli (strain K12) OX=83333 GN=gcvR PE=1 SV=2	C32			-0.01	2.11	0.26		0.53		0.16	2.33	0.5		0.62	0.9025	4	0.971404	0.485702	High
P0A9B2	gapA	Glyceraldehyde-3-phosphate dehydrogenase A OS=Escherichia coli (strain K12) OX=83333 GN=gapA PE=1 SV=2	C150_OR_C154		0.62	0.6	0.91	0.92	0.73	0.62	0.8	0.77	1.13	1.16	0.82	0.71	0.898333	6	0.194876	0.0795578	High
P09373	pflB	Formate acetyltransferase 1 OS=Escherichia coli (strain K12) OX=83333 GN=pflB PE=1 SV=2	C419_AND_C420		0.55	0.51	1.06	0.53	0.84	0.86	0.73	0.68	1.28	0.77	0.93	0.95	0.89	6	0.219727	0.0897032	High
P33602	nuoG	NADH-quinone oxidoreductase subunit G OS=Escherichia coli (strain K12) OX=83333 GN=nuoG PE=1 SV=4	C67	Iron-sulfur (2Fe-2S) (C67)	0.65	0.79	0.37	0.48	1.25	0.76	0.83	0.96	0.59	0.72	1.34	0.85	0.881667	6	0.257326	0.105053	High
P23857	pspE	Thiosulfate sulfurtransferase PspE OS=Escherichia coli (strain K12) OX=83333 GN=pspE PE=1 SV=1	C67		0.33	0.96	0.34	0.77	0.94	0.9	0.51	1.13	0.56	1.01	1.03	0.99	0.871667	6	0.265663	0.108456	High
P39280	epmB	L-lysine 2,3-aminomutase OS=Escherichia coli (strain K12) OX=83333 GN=epmB PE=1 SV=1	C212		0.78	0.54	0.54	0.51	0.88	0.95	0.96	0.71	0.76	0.75	0.97	1.04	0.865	6	0.140677	0.0574311	High
P0A9P9	idnO	5-keto-D-gluconate 5-reductase OS=Escherichia coli (strain K12) OX=83333 GN=idnO PE=1 SV=1	C173		0.56	0.67	0.45	0.52	0.97	0.97	0.74	0.84	0.67	0.76	1.06	1.06	0.855	6	0.16778	0.0684957	High
P0A6B4	alr	Alanine racemase, biosynthetic OS=Escherichia coli (strain K12) OX=83333 GN=alr PE=1 SV=1	C307		0.96	0.54	0.61	0.84		0.39	1.14	0.71	0.83	1.08		0.48	0.848	5	0.271054	0.121219	High
P64554	queE	7-carboxy-7-deazaguanine synthase OS=Escherichia coli (strain K12) OX=83333 GN=queE PE=3 SV=1	C115		0.06	0.21	0.06	1.59	1.97	0.19	0.24	0.38	0.28	1.83	2.06	0.28	0.845	6	0.856405	0.349626	High
P0ABA6	atpG	ATP synthase gamma chain OS=Escherichia coli (strain K12) OX=83333 GN=atpG PE=1 SV=1	C113		0.41	0.47	0.16	1	1.06	0.97	0.59	0.64	0.38	1.24	1.15	1.06	0.843333	6	0.35172	0.143589	High
P76558	maeB	NADP-dependent malic enzyme OS=Escherichia coli (strain K12) OX=83333 GN=maeB PE=1 SV=1	C219		0.62	0.41	0.52	-0.25	1.77	1	0.8	0.58	0.74	-0.01	1.86	1.09	0.843333	6	0.617176	0.251961	High
P05707	srlD	Sorbitol-6-phosphate 2-dehydrogenase OS=Escherichia coli (strain K12) OX=83333 GN=srlD PE=1 SV=2	C225		0.59	0.77	0.65	0.59	0.78	0.68	0.77	0.94	0.87	0.83	0.87	0.77	0.841667	6	0.0658534	0.0268845	High
P75913	ghrA	Glyoxylate/hydroxypyruvate reductase A OS=Escherichia coli (strain K12) OX=83333 GN=ghrA PE=1 SV=2	C303		0.27	0.35	0.86	0.52	1.44	0.6	0.45	0.52	1.08	0.76	1.53	0.69	0.838333	6	0.404248	0.165034	High
P39353	yjhC	Uncharacterized oxidoreductase YjhC OS=Escherichia coli (strain K12) OX=83333 GN=yjhC PE=1 SV=2	C30		0.62	0.29	0.63	0.48	1.58	0.42	0.8	0.46	0.85	0.72	1.67	0.51	0.835	6	0.437756	0.178713	High
P0A6L2	dapA	4-hydroxy-tetrahydrodipicolinate synthase OS=Escherichia coli (strain K12) OX=83333 GN=dapA PE=1 SV=1	C141		0.68	0.79	0.9	0.89	0.41	0.33	0.86	0.96	1.12	1.13	0.5	0.42	0.831667	6	0.30623	0.125018	High
P22333	add	Adenosine deaminase OS=Escherichia coli (strain K12) OX=83333 GN=add PE=3 SV=2	C149		0.5	0.55	0.57	0.56	1	0.78	0.68	0.72	0.79	0.8	1.09	0.87	0.825	6	0.145705	0.0594839	High
P0ACM2	rspR	HTH-type transcriptional repressor RspR OS=Escherichia coli (strain K12) OX=83333 GN=rspR PE=1 SV=1	C110		0.83	0.54	0.45	0.82	0.64	0.65	1.01	0.71	0.67	1.06	0.73	0.74	0.82	6	0.168997	0.0689928	High
P00936	cyaA	Adenylate cyclase OS=Escherichia coli (strain K12) OX=83333 GN=cyaA PE=1 SV=5	C174		0.74	0.46	0.65		0.41	1.04	0.92	0.63	0.87		0.5	1.13	0.81	5	0.248294	0.111041	High
P0A870	talB	Transaldolase B OS=Escherichia coli (strain K12) OX=83333 GN=talB PE=1 SV=2;Transaldolase A OS=Escherichia coli (strain K12) OX=83333 GN=talA PE=3 SV=1	C167		0.8	0.76	0.65	0.75	0.49	0.41	0.98	0.93	0.87	0.99	0.58	0.5	0.808333	6	0.213674	0.0872321	High
P0A8N3	lysS	Lysine--tRNA ligase OS=Escherichia coli (strain K12) OX=83333 GN=lysS PE=1 SV=2	C140			0.38	1.49		0.85	-0.06		0.55	1.71		0.94	0.03	0.8075	4	0.707784	0.353892	High
P22106	asnB	Asparagine synthetase B [glutamine-hydrolyzing] OS=Escherichia coli (strain K12) OX=83333 GN=asnB PE=1 SV=3	C523		1	0.28	0.52	0.5	0.65	0.89	1.18	0.45	0.74	0.74	0.74	0.98	0.805	6	0.248978	0.101645	High
P05707	srlD	Sorbitol-6-phosphate 2-dehydrogenase OS=Escherichia coli (strain K12) OX=83333 GN=srlD PE=1 SV=2	C245		0.6	0.56	0.55	0.44	0.86	0.78	0.78	0.73	0.77	0.68	0.95	0.87	0.796667	6	0.0979115	0.0399722	High
P32162	yiiS	UPF0381 protein YiiS OS=Escherichia coli (strain K12) OX=83333 GN=yiiS PE=1 SV=1	C8		0.49	0.45	0.65	0.69	0.69	0.79	0.67	0.62	0.87	0.93	0.78	0.88	0.791667	6	0.124486	0.050821	High
P0A6A3	ackA	Acetate kinase OS=Escherichia coli (strain K12) OX=83333 GN=ackA PE=1 SV=1	C36		1.17	1.01	-0.09	0.01	1.03	0.63	1.35	1.18	0.13	0.25	1.12	0.72	0.791667	6	0.511211	0.208701	High
P24554	radA	DNA repair protein RadA OS=Escherichia coli (strain K12) OX=83333 GN=radA PE=1 SV=1	C163			0.38	0.55	0.88	0.73	0.56		0.55	0.77	1.12	0.82	0.65	0.782	5	0.216264	0.0967161	High
P76361	yeeR	Inner membrane protein YeeR OS=Escherichia coli (strain K12) OX=83333 GN=yeeR PE=1 SV=2	C196		-0.07	-0.06	-0.21	2.36	1.08	0.52	0.11	0.11	0.01	2.6	1.17	0.61	0.768333	6	0.998327	0.407565	High
P0ABT5	dusB	tRNA-dihydrouridine synthase B OS=Escherichia coli (strain K12) OX=83333 GN=dusB PE=1 SV=1	C100			0.42	0.32	-0.28	0.96	1.6		0.59	0.54	-0.04	1.05	1.69	0.766	5	0.645391	0.288628	High
P0A796	pfkA	ATP-dependent 6-phosphofructokinase isozyme 1 OS=Escherichia coli (strain K12) OX=83333 GN=pfkA PE=1 SV=1	C226				0.22	0.85					0.44	1.09			0.765	2	0.459619	0.325	High
P0A9G6	aceA	Isocitrate lyase OS=Escherichia coli (strain K12) OX=83333 GN=aceA PE=1 SV=1	C245		0.62	0.57	0.83	0.84	0.29	0.41	0.8	0.74	1.05	1.08	0.38	0.5	0.758333	6	0.283014	0.11554	High
P60651	speB	Agmatinase OS=Escherichia coli (strain K12) OX=83333 GN=speB PE=1 SV=1	C88		0.65	0.59	0.79	0.45	0.56	0.5	0.83	0.76	1.01	0.69	0.65	0.59	0.755	6	0.150433	0.0614139	High
P69831	gatC	PTS system galactitol-specific EIIC component OS=Escherichia coli (strain K12) OX=83333 GN=gatC PE=1 SV=1	C36		1.65	0.29	0.42	0.32	0.45	0.36	1.83	0.46	0.64	0.56	0.54	0.45	0.746667	6	0.535301	0.218536	High
P0ACQ4	oxyR	Hydrogen peroxide-inducible genes activator OS=Escherichia coli (strain K12) OX=83333 GN=oxyR PE=1 SV=1	C199		0.13	0.1	-0.06	0.06	0.18	3.07	0.31	0.27	0.16	0.3	0.27	3.16	0.745	6	1.18431	0.483493	High
P39173	yeaD	Putative glucose-6-phosphate 1-epimerase OS=Escherichia coli (strain K12) OX=83333 GN=yeaD PE=1 SV=2	C217		0.52	0.46	0.62	0.55	0.6	0.64	0.7	0.63	0.84	0.79	0.69	0.73	0.73	6	0.0750999	0.0306594	High
P33602	nuoG	NADH-quinone oxidoreductase subunit G OS=Escherichia coli (strain K12) OX=83333 GN=nuoG PE=1 SV=4	C263	Iron-sulfur (4Fe-4S) 3 (C263)	-0.01	0.43	0.59	0.8	0.51	1.06	0.17	0.6	0.81	1.04	0.6	1.15	0.728333	6	0.353916	0.144486	High
P0AA97	yaeQ	Uncharacterized protein YaeQ OS=Escherichia coli (strain K12) OX=83333 GN=yaeQ PE=1 SV=1	C62		0.39	0.58	0.37	0.48	1.19	0.36	0.57	0.75	0.59	0.72	1.28	0.45	0.726667	6	0.292073	0.119238	High
P0A870	talB	Transaldolase B OS=Escherichia coli (strain K12) OX=83333 GN=talB PE=1 SV=2;Transaldolase A OS=Escherichia coli (strain K12) OX=83333 GN=talA PE=3 SV=1	C153		0.53	1.03	0.48	0.64	0.42	0.25	0.71	1.2	0.7	0.88	0.51	0.34	0.723333	6	0.298306	0.121783	High
P0A6C1	nfo	Endonuclease 4 OS=Escherichia coli (strain K12) OX=83333 GN=nfo PE=1 SV=1	C196		0.69	0.52	0.62	0.77	-0.01	0.76	0.87	0.69	0.84	1.01	0.08	0.85	0.723333	6	0.33116	0.135195	High
P64610	yrbL	Uncharacterized protein YrbL OS=Escherichia coli (strain K12) OX=83333 GN=yrbL PE=2 SV=1	C18		0.38	0.13	0.45	1.02	0.89	0.45	0.56	0.3	0.67	1.26	0.98	0.54	0.718333	6	0.345278	0.140959	High
P60651	speB	Agmatinase OS=Escherichia coli (strain K12) OX=83333 GN=speB PE=1 SV=1	C202		0.41	0.32	1.02	0.59	0.35	0.61	0.59	0.49	1.24	0.83	0.44	0.7	0.715	6	0.293581	0.119854	High
P0AGL7	rsmE	Ribosomal RNA small subunit methyltransferase E OS=Escherichia coli (strain K12) OX=83333 GN=rsmE PE=1 SV=1	C139_OR_C142		1.11	0.43	0.23	0.66	0.43	0.39	1.29	0.6	0.45	0.9	0.52	0.48	0.706667	6	0.328978	0.134305	High
P16456	selD	Selenide, water dikinase OS=Escherichia coli (strain K12) OX=83333 GN=selD PE=1 SV=1	C17_AND_C19		0.28	0.35	0.38	0.32	1.02	0.89	0.46	0.52	0.6	0.56	1.11	0.98	0.705	6	0.270537	0.110446	High
P06999	pfkB	ATP-dependent 6-phosphofructokinase isozyme 2 OS=Escherichia coli (strain K12) OX=83333 GN=pfkB PE=1 SV=2	C30		0.3	0.58	0.61	0.42	0.63	0.69	0.48	0.75	0.83	0.66	0.72	0.78	0.703333	6	0.123396	0.0503764	High
P25526	gabD	Succinate-semialdehyde dehydrogenase [NADP(+)] GabD OS=Escherichia coli (strain K12) OX=83333 GN=gabD PE=1 SV=1	C289		0.2	0.16	0.62	0.56	0.74	0.95	0.38	0.33	0.84	0.8	0.83	1.04	0.703333	6	0.283314	0.115662	High
P77611	rsxC	Ion-translocating oxidoreductase complex subunit C OS=Escherichia coli (strain K12) OX=83333 GN=rsxC PE=1 SV=1	C189		0.95	0.56	0.03	0.61	0.85	0.18	1.13	0.73	0.25	0.85	0.94	0.27	0.695	6	0.361428	0.147552	High
P03007	dnaQ	DNA polymerase III subunit epsilon OS=Escherichia coli (strain K12) OX=83333 GN=dnaQ PE=1 SV=1	C149		0.7	0.48	0.41	0.31	0.64	0.61	0.88	0.65	0.63	0.55	0.73	0.7	0.69	6	0.111893	0.04568	High
P0A6R0	fabH	3-oxoacyl-[acyl-carrier-protein] synthase 3 OS=Escherichia coli (strain K12) OX=83333 GN=fabH PE=1 SV=1	C282		0.76	0.43	0.32	0.29	0.46	0.84	0.94	0.6	0.54	0.53	0.55	0.93	0.681667	6	0.197729	0.0807224	High
P0AB71	fbaA	Fructose-bisphosphate aldolase class 2 OS=Escherichia coli (strain K12) OX=83333 GN=fbaA PE=1 SV=2	C37		0.63	0.56	0.7	0.74	0.29	0.18	0.81	0.73	0.92	0.98	0.38	0.27	0.681667	6	0.291576	0.119035	High
P21513	rne	Ribonuclease E OS=Escherichia coli (strain K12) OX=83333 GN=rne PE=1 SV=6	C407	Zinc; shared with dimeric partner (C407)	0.65	-0.3	0.76	0.76	1.17	0.05	0.83	-0.13	0.98	1	1.26	0.14	0.68	6	0.54754	0.223532	High
P75913	ghrA	Glyoxylate/hydroxypyruvate reductase A OS=Escherichia coli (strain K12) OX=83333 GN=ghrA PE=1 SV=2	C191		0.53	0.4	0.85	0.57	0.33	0.36	0.71	0.57	1.07	0.81	0.42	0.45	0.671667	6	0.245798	0.100347	High
P0A9G6	aceA	Isocitrate lyase OS=Escherichia coli (strain K12) OX=83333 GN=aceA PE=1 SV=1	C43		0.6	0.55	0.6	0.53	0.33	0.41	0.78	0.72	0.82	0.77	0.42	0.5	0.668333	6	0.166423	0.067942	High
P0A8T7	rpoC	DNA-directed RNA polymerase subunit beta' OS=Escherichia coli (strain K12) OX=83333 GN=rpoC PE=1 SV=1	C198		0.48	0.44	0.48	0.59	0.37	0.65	0.66	0.61	0.7	0.83	0.46	0.74	0.666667	6	0.125804	0.0513593	High
P77434	alaC	Glutamate-pyruvate aminotransferase AlaC OS=Escherichia coli (strain K12) OX=83333 GN=alaC PE=1 SV=1	C295		0.43	1.36	0.09	0.1	0.23	0.8	0.61	1.53	0.31	0.34	0.32	0.89	0.666667	6	0.480111	0.196005	High
P0ADS2	zapA	Cell division protein ZapA OS=Escherichia coli (strain K12) OX=83333 GN=zapA PE=1 SV=1	C19		0.48	0.4	0.49	0.79	0.63	0.17	0.66	0.57	0.71	1.03	0.72	0.26	0.658333	6	0.249433	0.10183	High
P0A8T7	rpoC	DNA-directed RNA polymerase subunit beta' OS=Escherichia coli (strain K12) OX=83333 GN=rpoC PE=1 SV=1	C517		1.23	0.44	0.54	0.52	-0.32	0.54	1.41	0.61	0.76	0.76	-0.23	0.63	0.656667	6	0.524963	0.214315	High
P0AAH0	pstB	Phosphate import ATP-binding protein PstB OS=Escherichia coli (strain K12) OX=83333 GN=pstB PE=1 SV=2	C47		-0.29	0.17	0.74	0.25	1.03	1.04	-0.11	0.34	0.96	0.49	1.12	1.13	0.655	6	0.49931	0.203842	High
P0A817	metK	S-adenosylmethionine synthase OS=Escherichia coli (strain K12) OX=83333 GN=metK PE=1 SV=2	C240		0.49	0.61	0.39	0.36	0.5	0.56	0.67	0.78	0.61	0.6	0.59	0.65	0.65	6	0.0707107	0.0288675	High
P0A9M5	gpt	Xanthine-guanine phosphoribosyltransferase OS=Escherichia coli (strain K12) OX=83333 GN=gpt PE=1 SV=1	C59		-0.35	-0.35	-0.22	-0.29	0.98	3.14	-0.17	-0.18	0	-0.05	1.07	3.23	0.65	6	1.34956	0.550957	Medium
P76245	dgcP	Diguanylate cyclase DgcP OS=Escherichia coli (strain K12) OX=83333 GN=dgcP PE=1 SV=2	C85		0.51	0.21	0.39	0.3	0.83	0.66	0.69	0.38	0.61	0.54	0.92	0.75	0.648333	6	0.184977	0.0755167	High
P0A717	prs	Ribose-phosphate pyrophosphokinase OS=Escherichia coli (strain K12) OX=83333 GN=prs PE=1 SV=2	C216_AND_C230		0.28	0.2	0.69	-0.18	1.16	0.73	0.46	0.37	0.91	0.06	1.25	0.82	0.645	6	0.428707	0.175019	High
P0ACU7	yjdC	HTH-type transcriptional regulator YjdC OS=Escherichia coli (strain K12) OX=83333 GN=yjdC PE=4 SV=1	C89		0.38	0.37	0.37	0.21	0.82	0.72	0.56	0.54	0.59	0.45	0.91	0.81	0.643333	6	0.17705	0.0722803	High
P06999	pfkB	ATP-dependent 6-phosphofructokinase isozyme 2 OS=Escherichia coli (strain K12) OX=83333 GN=pfkB PE=1 SV=2	C295		0.34	0.43	0.42	0.47	0.61	0.56	0.52	0.6	0.64	0.71	0.7	0.65	0.636667	6	0.0700476	0.0285968	High
P00509	aspC	Aspartate aminotransferase OS=Escherichia coli (strain K12) OX=83333 GN=aspC PE=1 SV=1	C258		0.54	0.43	0.38	0.39	0.54	0.54	0.72	0.6	0.6	0.63	0.63	0.63	0.635	6	0.0441588	0.0180278	High
P0AEI4	rimO	Ribosomal protein S12 methylthiotransferase RimO OS=Escherichia coli (strain K12) OX=83333 GN=rimO PE=1 SV=1	C150	Iron-sulfur (4Fe-4S-S-AdoMet) (C150)	0.36	0.32	0.4	0.36	0.67	0.7	0.54	0.49	0.62	0.6	0.76	0.79	0.633333	6	0.119276	0.0486941	High
P0A729	yceF	7-methyl-GTP pyrophosphatase OS=Escherichia coli (strain K12) OX=83333 GN=yceF PE=1 SV=1	C26		0.6	0.35	0.41	0.39	0.6	0.45	0.78	0.52	0.63	0.63	0.69	0.54	0.631667	6	0.0962116	0.0392782	High
P08244	pyrF	Orotidine 5'-phosphate decarboxylase OS=Escherichia coli (strain K12) OX=83333 GN=pyrF PE=1 SV=1	C168		0.33	0.34	0.64	0.2	0.73	0.52	0.51	0.51	0.86	0.44	0.82	0.61	0.625	6	0.175585	0.0716822	High
P0A953	fabB	3-oxoacyl-[acyl-carrier-protein] synthase 1 OS=Escherichia coli (strain K12) OX=83333 GN=fabB PE=1 SV=1	C194_AND_C199			0.89	-0.32	0.88	0.79	0.06		1.06	-0.1	1.12	0.88	0.15	0.622	5	0.559124	0.250048	High
P0ABQ0	coaBC	Coenzyme A biosynthesis bifunctional protein CoaBC OS=Escherichia coli (strain K12) OX=83333 GN=coaBC PE=1 SV=2	C158		0.39	0.39	0.3	0.54	0.59	0.52	0.57	0.56	0.52	0.78	0.68	0.61	0.62	6	0.095289	0.0389016	High
P0A717	prs	Ribose-phosphate pyrophosphokinase OS=Escherichia coli (strain K12) OX=83333 GN=prs PE=1 SV=2	C216_OR_C230		0.15	0.03	0.36	1.33	0.53	0.31	0.33	0.2	0.58	1.57	0.62	0.4	0.616667	6	0.492531	0.201075	High
P0AES0	gss	Bifunctional glutathionylspermidine synthetase/amidase OS=Escherichia coli (strain K12) OX=83333 GN=gss PE=1 SV=1	C59		0.39	0.27	0.74	0.23	0.71	0.36	0.57	0.44	0.96	0.47	0.8	0.45	0.615	6	0.216402	0.0883459	High
P25906	pdxI	Pyridoxine 4-dehydrogenase OS=Escherichia coli (strain K12) OX=83333 GN=pdxI PE=1 SV=1	C180		0.31	0.24	0.36	0.34	0.78	0.65	0.49	0.41	0.58	0.58	0.87	0.74	0.611667	6	0.16774	0.0684795	High
P0ADQ7	ygaM	Uncharacterized protein YgaM OS=Escherichia coli (strain K12) OX=83333 GN=ygaM PE=1 SV=2	C77		0.26	0.27	0.39	0.39	0.7	0.66	0.44	0.44	0.61	0.63	0.79	0.75	0.61	6	0.148459	0.060608	High
P65556	yfcD	Uncharacterized Nudix hydrolase YfcD OS=Escherichia coli (strain K12) OX=83333 GN=yfcD PE=1 SV=1	C34		0.59	0.27	0.68	0.19	0.75	0.19	0.77	0.44	0.9	0.43	0.84	0.28	0.61	6	0.257992	0.105325	High
P00509	aspC	Aspartate aminotransferase OS=Escherichia coli (strain K12) OX=83333 GN=aspC PE=1 SV=1	C389		0.43	0.56	0.41	0.38	0.41	0.47	0.61	0.73	0.63	0.62	0.5	0.56	0.608333	6	0.0767898	0.0313493	High
P33219	yebF	Protein YebF OS=Escherichia coli (strain K12) OX=83333 GN=yebF PE=1 SV=2	C35		0.18	0.25	0.5	0.31	0.66	0.76	0.36	0.42	0.72	0.55	0.75	0.85	0.608333	6	0.195695	0.0798923	High
P0AG20	relA	GTP pyrophosphokinase OS=Escherichia coli (strain K12) OX=83333 GN=relA PE=1 SV=1	C178		0.27	0.19	0.51	0.5	0.69	0.49	0.45	0.36	0.73	0.74	0.78	0.58	0.606667	6	0.172704	0.0705061	High
P22188	murE	UDP-N-acetylmuramoyl-L-alanyl-D-glutamate--2,6-diaminopimelate ligase OS=Escherichia coli (strain K12) OX=83333 GN=murE PE=1 SV=2	C269		0.21	0.3	0.5	0.28	0.15	1.2	0.39	0.47	0.72	0.52	0.24	1.29	0.605	6	0.370769	0.151366	High
P0AED0	uspA	Universal stress protein A OS=Escherichia coli (strain K12) OX=83333 GN=uspA PE=1 SV=2	C109		0.08	-0.07	0.96	0.09		1.06	0.26	0.1	1.18	0.33		1.15	0.604	5	0.51897	0.23209	High
P0A9G6	aceA	Isocitrate lyase OS=Escherichia coli (strain K12) OX=83333 GN=aceA PE=1 SV=1	C318		0.39	0.51	0.52	0.62	0.28	0.3	0.57	0.68	0.74	0.86	0.37	0.39	0.601667	6	0.195695	0.0798923	High
P13024	fdhE	Protein FdhE OS=Escherichia coli (strain K12) OX=83333 GN=fdhE PE=1 SV=2	C229_AND_C232		-0.58	0.76	-0.85	0.79	1.06	1.4	-0.4	0.93	-0.63	1.03	1.15	1.49	0.595	6	0.883306	0.360608	High
P60757	hisG	ATP phosphoribosyltransferase OS=Escherichia coli (strain K12) OX=83333 GN=hisG PE=1 SV=1	C104		0.41	0.52	0.27	0.43	0.45	0.5	0.59	0.69	0.49	0.67	0.54	0.59	0.595	6	0.0758288	0.030957	High
P0ACM5	yegW	Uncharacterized HTH-type transcriptional regulator YegW OS=Escherichia coli (strain K12) OX=83333 GN=yegW PE=4 SV=1	C246		0.72	0.62	-0.18	0.74	0.4	0.2	0.9	0.79	0.04	0.98	0.49	0.29	0.581667	6	0.37156	0.151689	High
P0ABH0	ftsA	Cell division protein FtsA OS=Escherichia coli (strain K12) OX=83333 GN=ftsA PE=1 SV=1	C41		0.32	0.39	0.45	0.3	0.69	0.34	0.5	0.56	0.67	0.54	0.78	0.43	0.58	6	0.125698	0.051316	High
P0ADX1	yhfA	Protein YhfA OS=Escherichia coli (strain K12) OX=83333 GN=yhfA PE=1 SV=1	C113		0.24	0.28	0.43	0.35	0.59	0.58	0.42	0.45	0.65	0.59	0.68	0.67	0.576667	6	0.114484	0.046738	High
P37666	ghrB	Glyoxylate/hydroxypyruvate reductase B OS=Escherichia coli (strain K12) OX=83333 GN=ghrB PE=1 SV=3	C300		0.15	0.93	0.28	0.71	0.29	0.11	0.33	1.1	0.5	0.95	0.38	0.2	0.576667	6	0.363465	0.148384	High
P0A968	cspD	Cold shock-like protein CspD OS=Escherichia coli (strain K12) OX=83333 GN=cspD PE=1 SV=1	C19		0.37	0.2	0.44	0.47	0.49	0.49	0.55	0.37	0.66	0.71	0.58	0.58	0.575	6	0.116748	0.047662	High
P0ABD8	accB	Biotin carboxyl carrier protein of acetyl-CoA carboxylase OS=Escherichia coli (strain K12) OX=83333 GN=accB PE=1 SV=1	C116		0.4	0.17	0.44	0.21	0.77	0.45	0.58	0.34	0.66	0.45	0.86	0.54	0.571667	6	0.179155	0.0731399	High
P0A7G6	recA	Protein RecA OS=Escherichia coli (strain K12) OX=83333 GN=recA PE=1 SV=2	C117_AND_C130		0.24	0.19	0.25	0.26	0.8	0.69	0.42	0.36	0.47	0.5	0.89	0.78	0.57	6	0.213542	0.087178	High
P27278	nadR	Trifunctional NAD biosynthesis/regulator protein NadR OS=Escherichia coli (strain K12) OX=83333 GN=nadR PE=1 SV=2	C16		0.23	0.29	0.23	0.28	0.86	0.53	0.41	0.46	0.45	0.52	0.95	0.62	0.568333	6	0.20074	0.0819519	High
P0AD07	yecF	Uncharacterized protein YecF OS=Escherichia coli (strain K12) OX=83333 GN=yecF PE=4 SV=1	C21		0.69	0.6	0.48	-0.01	0.74	-0.1	0.87	0.77	0.7	0.23	0.83	-0.01	0.565	6	0.365062	0.149036	High
P22106	asnB	Asparagine synthetase B [glutamine-hydrolyzing] OS=Escherichia coli (strain K12) OX=83333 GN=asnB PE=1 SV=3	C436		0.32	0.04	0.52	0.43	0.78	0.27	0.5	0.21	0.74	0.67	0.87	0.36	0.558333	6	0.247662	0.101108	High
P0A9H7	cfa	Cyclopropane-fatty-acyl-phospholipid synthase OS=Escherichia coli (strain K12) OX=83333 GN=cfa PE=1 SV=2	C139		0.38	0.2	0.63	0.29	0.85	0.01	0.56	0.37	0.85	0.53	0.94	0.1	0.558333	6	0.308896	0.126106	High
P00370	gdhA	NADP-specific glutamate dehydrogenase OS=Escherichia coli (strain K12) OX=83333 GN=gdhA PE=1 SV=1	C192		-0.25	0.65		0.72	0.73	0.15	-0.07	0.82		0.96	0.82	0.24	0.554	5	0.445623	0.199289	High
P42616	yqjC	Protein YqjC OS=Escherichia coli (strain K12) OX=83333 GN=yqjC PE=1 SV=3	C61		0.26	0.29	0.25	0.17	0.67	0.68	0.44	0.46	0.47	0.41	0.76	0.77	0.551667	6	0.166543	0.067991	High
P23827	eco	Ecotin OS=Escherichia coli (strain K12) OX=83333 GN=eco PE=1 SV=1	C70		-0.2	0.64	0.46	0.07	0.6	0.75	-0.02	0.81	0.68	0.31	0.69	0.84	0.551667	6	0.337841	0.137923	High
P00959	metG	Methionine--tRNA ligase OS=Escherichia coli (strain K12) OX=83333 GN=metG PE=1 SV=2	C478		0.42	0.27	0.33	0.14	0.17	0.97	0.6	0.44	0.55	0.38	0.26	1.06	0.548333	6	0.278454	0.113678	High
P0AF18	nagA	N-acetylglucosamine-6-phosphate deacetylase OS=Escherichia coli (strain K12) OX=83333 GN=nagA PE=1 SV=1	C160		0.26	0.43	0.69	-0.11	0.59	0.44	0.44	0.6	0.91	0.13	0.68	0.53	0.548333	6	0.259955	0.106126	High
P76658	hldE	Bifunctional protein HldE OS=Escherichia coli (strain K12) OX=83333 GN=hldE PE=1 SV=1	C462		0.13	0.67	0.17	0.79	0.55	-0.03	0.31	0.84	0.39	1.03	0.64	0.06	0.545	6	0.359374	0.146714	High
P0A9D2	gstA	Glutathione S-transferase GstA OS=Escherichia coli (strain K12) OX=83333 GN=gstA PE=1 SV=1	C10		0.47	0.24	0.16	0.24	0.81	0.36	0.65	0.41	0.38	0.48	0.9	0.45	0.545	6	0.197864	0.0807775	High
P05804	uidA	Beta-glucuronidase OS=Escherichia coli (strain K12) OX=83333 GN=uidA PE=1 SV=2	C262		0.89	0.53	0.05	0.25	0.1		1.07	0.7	0.27	0.49	0.19		0.544	5	0.355077	0.158795	High
P0AEH3	elaA	Protein ElaA OS=Escherichia coli (strain K12) OX=83333 GN=elaA PE=1 SV=1	C25_AND_C34			0.47	0.5	0.03				0.64	0.72	0.27			0.543333	3	0.240069	0.138604	High
P0AAC8	iscA	Iron-binding protein IscA OS=Escherichia coli (strain K12) OX=83333 GN=iscA PE=1 SV=1	C99_AND_C101	Iron (C99), Iron (C101)	0.21	0.21	0.32	0.28	0.62	0.62	0.39	0.38	0.54	0.52	0.71	0.71	0.541667	6	0.145797	0.0595212	High
P60595	hisH	Imidazole glycerol phosphate synthase subunit HisH OS=Escherichia coli (strain K12) OX=83333 GN=hisH PE=1 SV=1	C10		0.18	0.29	0.37	0.32	0.56	0.54	0.36	0.46	0.59	0.56	0.65	0.63	0.541667	6	0.11125	0.0454178	High
P0A6K6	deoB	Phosphopentomutase OS=Escherichia coli (strain K12) OX=83333 GN=deoB PE=1 SV=1	C194		0.4	0.43	0.3	0.37	0.39	0.36	0.58	0.6	0.52	0.61	0.48	0.45	0.54	6	0.0666333	0.0272029	High
P0A890	tusA	Sulfur carrier protein TusA OS=Escherichia coli (strain K12) OX=83333 GN=tusA PE=1 SV=1	C56		0.28	0.13	0.25	0.26	0.42	0.9	0.46	0.3	0.47	0.5	0.51	0.99	0.538333	6	0.234044	0.0955481	High
P00722	lacZ	Beta-galactosidase OS=Escherichia coli (strain K12) OX=83333 GN=lacZ PE=1 SV=2	C248		0.3	0.32	0.22	0.01	0.82	0.54	0.48	0.49	0.44	0.25	0.91	0.63	0.533333	6	0.221329	0.0903573	High
P0A6A3	ackA	Acetate kinase OS=Escherichia coli (strain K12) OX=83333 GN=ackA PE=1 SV=1	C286		0.26	0.28	0.33	0.33	0.49	0.5	0.44	0.45	0.55	0.57	0.58	0.59	0.53	6	0.0672309	0.0274469	High
P25526	gabD	Succinate-semialdehyde dehydrogenase [NADP(+)] GabD OS=Escherichia coli (strain K12) OX=83333 GN=gabD PE=1 SV=1	C479				0.36	0.47	0.33	0.3			0.58	0.71	0.42	0.39	0.525	4	0.148885	0.0744424	High
P0A9X4	mreB	Cell shape-determining protein MreB OS=Escherichia coli (strain K12) OX=83333 GN=mreB PE=1 SV=1	C113		0.25	0.23	0.24	0.25	0.58	0.57	0.43	0.4	0.46	0.49	0.67	0.66	0.518333	6	0.117544	0.0479873	High
P0A9Z1	glnB	Nitrogen regulatory protein P-II 1 OS=Escherichia coli (strain K12) OX=83333 GN=glnB PE=1 SV=1	C73		0.63	0.64	0.28	0.3	0.17	0.1	0.81	0.81	0.5	0.54	0.26	0.19	0.518333	6	0.262862	0.107313	High
P00960	glyQ	Glycine--tRNA ligase alpha subunit OS=Escherichia coli (strain K12) OX=83333 GN=glyQ PE=1 SV=2	C25_AND_C45		-0.01	0.18	0.34	0.22	0.74	0.64	0.17	0.35	0.56	0.46	0.83	0.73	0.516667	6	0.243612	0.0994541	High
P00960	glyQ	Glycine--tRNA ligase alpha subunit OS=Escherichia coli (strain K12) OX=83333 GN=glyQ PE=1 SV=2	C25_OR_C45		0.27	0.28	0.25	0.15	0.59	0.56	0.45	0.45	0.47	0.39	0.68	0.65	0.515	6	0.119624	0.0488365	High
P0AFD1	nuoE	NADH-quinone oxidoreductase subunit E OS=Escherichia coli (strain K12) OX=83333 GN=nuoE PE=1 SV=1	C92_AND_C97	Iron-sulfur (2Fe-2S) (C92), Iron-sulfur (2Fe-2S) (C97)	0.72	-0.16	-0.69	1.22	0.56		0.9	0.01	-0.47	1.46	0.65		0.51	5	0.755745	0.337979	High
P0AEZ3	minD	Septum site-determining protein MinD OS=Escherichia coli (strain K12) OX=83333 GN=minD PE=1 SV=2	C52		0.23	0.34	0.29	0.28	0.52	0.41	0.41	0.51	0.51	0.52	0.61	0.5	0.51	6	0.063561	0.0259487	High
P18843	nadE	NH(3)-dependent NAD(+) synthetase OS=Escherichia coli (strain K12) OX=83333 GN=nadE PE=1 SV=2	C94		0.19	-0.08	0.21	0.49	0.66	0.6	0.37	0.09	0.43	0.73	0.75	0.69	0.51	6	0.261075	0.106583	High
P75849	gloC	Hydroxyacylglutathione hydrolase GloC OS=Escherichia coli (strain K12) OX=83333 GN=gloC PE=1 SV=1	C102		0.24	0.79	0.33	0.12	0.2	0.37	0.42	0.96	0.55	0.36	0.29	0.46	0.506667	6	0.23897	0.0975591	High
P23909	mutS	DNA mismatch repair protein MutS OS=Escherichia coli (strain K12) OX=83333 GN=mutS PE=1 SV=1	C93		0.3	0.43	-0.04	0.4	0.44	0.51	0.48	0.6	0.18	0.64	0.53	0.6	0.505	6	0.169204	0.0690773	High
P0ABH0	ftsA	Cell division protein FtsA OS=Escherichia coli (strain K12) OX=83333 GN=ftsA PE=1 SV=1	C74		0.3	0.2	0.36	0.23	0.48	0.46	0.48	0.37	0.58	0.47	0.57	0.55	0.503333	6	0.0799166	0.0326258	High
P0A9J8	pheA	Bifunctional chorismate mutase/prephenate dehydratase OS=Escherichia coli (strain K12) OX=83333 GN=pheA PE=1 SV=1	C374		0.31	0.35	0.29	0.36	0.39	0.32	0.49	0.52	0.51	0.6	0.48	0.41	0.501667	6	0.0617792	0.0252212	High
P0A955	eda	KHG/KDPG aldolase OS=Escherichia coli (strain K12) OX=83333 GN=eda PE=1 SV=1	C52		0.48	0.49	0.38	0.46	0.15	0.06	0.66	0.66	0.6	0.7	0.24	0.15	0.501667	6	0.241364	0.0985365	High
P0AFR4	yciO	Uncharacterized protein YciO OS=Escherichia coli (strain K12) OX=83333 GN=yciO PE=1 SV=1	C69		0.07	0.07	0.1	0.56	0.39	0.83	0.25	0.24	0.32	0.8	0.48	0.92	0.501667	6	0.293013	0.119622	High
P0ABE2	bolA	DNA-binding transcriptional regulator BolA OS=Escherichia coli (strain K12) OX=83333 GN=bolA PE=1 SV=1	C98		0.21	0.25	0.32	0.38	0.45	0.39	0.39	0.42	0.54	0.62	0.54	0.48	0.498333	6	0.0854205	0.0348728	High
P0A8D6	ymdB	O-acetyl-ADP-ribose deacetylase OS=Escherichia coli (strain K12) OX=83333 GN=ymdB PE=1 SV=1	C60		0.19	0.08	0.32	0.08	1.06	0.27	0.37	0.25	0.54	0.32	1.15	0.36	0.498333	6	0.333312	0.136074	High
P0A9B2	gapA	Glyceraldehyde-3-phosphate dehydrogenase A OS=Escherichia coli (strain K12) OX=83333 GN=gapA PE=1 SV=2	C289		0.34	0.19	0.31	0.26	0.47	0.42	0.52	0.36	0.53	0.5	0.56	0.51	0.496667	6	0.0700476	0.0285968	High
P30850	rnb	Exoribonuclease 2 OS=Escherichia coli (strain K12) OX=83333 GN=rnb PE=1 SV=3	C603		0.48	0.36	0.34	0.56	-0.28	0.53	0.66	0.53	0.56	0.8	-0.19	0.62	0.496667	6	0.349438	0.142657	High
P25437	frmA	S-(hydroxymethyl)glutathione dehydrogenase OS=Escherichia coli (strain K12) OX=83333 GN=frmA PE=1 SV=3	C235		0.2	0.2	0.33	0.47	0.04	0.74	0.38	0.37	0.55	0.71	0.13	0.83	0.495	6	0.254382	0.103851	High
P0A9Q5	accD	Acetyl-coenzyme A carboxylase carboxyl transferase subunit beta OS=Escherichia coli (strain K12) OX=83333 GN=accD PE=1 SV=1	C46	Zinc"; (C46)	0.16	0.14	0.26	0.14	1.02	0.25	0.34	0.31	0.48	0.38	1.11	0.34	0.493333	6	0.307874	0.125689	High
P0A9X4	mreB	Cell shape-determining protein MreB OS=Escherichia coli (strain K12) OX=83333 GN=mreB PE=1 SV=1	C324		0.21	0.2	0.24	0.19	0.58	0.55	0.39	0.37	0.46	0.43	0.67	0.64	0.493333	6	0.129409	0.052831	High
P0A761	nanE	Putative N-acetylmannosamine-6-phosphate 2-epimerase OS=Escherichia coli (strain K12) OX=83333 GN=nanE PE=1 SV=1	C217		-0.11	0.22	0.24	0.25	0.67	0.7	0.07	0.39	0.46	0.49	0.76	0.79	0.493333	6	0.264626	0.108033	High
P25397	tehB	Tellurite methyltransferase OS=Escherichia coli (strain K12) OX=83333 GN=tehB PE=1 SV=1	C39		0.31	0.31	0.31	0.29	0.38	0.36	0.49	0.48	0.53	0.53	0.47	0.45	0.491667	6	0.0325064	0.0132707	High
P30750	metN	Methionine import ATP-binding protein MetN OS=Escherichia coli (strain K12) OX=83333 GN=metN PE=1 SV=4	C164		0.27	0.18	0.14	0.27	0.51	0.59	0.45	0.35	0.36	0.51	0.6	0.68	0.491667	6	0.131669	0.0537536	High
P0A799	pgk	Phosphoglycerate kinase OS=Escherichia coli (strain K12) OX=83333 GN=pgk PE=1 SV=2	C249		0.46	0.43	0.35	0.37	0.07	0.28	0.64	0.6	0.57	0.61	0.16	0.37	0.491667	6	0.189041	0.0771758	High
P0AAP3	frmR	Transcriptional repressor FrmR OS=Escherichia coli (strain K12) OX=83333 GN=frmR PE=1 SV=1	C35		0.22	0.25	0.25	0.24	0.48	0.52	0.4	0.42	0.47	0.48	0.57	0.61	0.491667	6	0.082805	0.033805	High
P0ABP8	deoD	Purine nucleoside phosphorylase DeoD-type OS=Escherichia coli (strain K12) OX=83333 GN=deoD PE=1 SV=2	C111		0.35	0.32	0.31	0.37	0.3	0.3	0.53	0.49	0.53	0.61	0.39	0.39	0.49	6	0.0867179	0.0354024	High
P0AAB6	galF	UTP--glucose-1-phosphate uridylyltransferase OS=Escherichia coli (strain K12) OX=83333 GN=galF PE=1 SV=1	C93		0.27	0.29	0.2	0.47	-0.04	0.75	0.45	0.46	0.42	0.71	0.05	0.84	0.488333	6	0.272721	0.111338	High
P20966	fruA	PTS system fructose-specific EIIB'BC component OS=Escherichia coli (strain K12) OX=83333 GN=fruA PE=1 SV=1	C112		0.35	0.56	0.19	0.46		-0.02	0.53	0.73	0.41	0.7		0.07	0.488	5	0.267432	0.119599	High
P25745	mnmA	tRNA-specific 2-thiouridylase MnmA OS=Escherichia coli (strain K12) OX=83333 GN=mnmA PE=1 SV=4	C199		0.08	0.21	0.36	0.01	0.71	0.56	0.26	0.38	0.58	0.25	0.8	0.65	0.486667	6	0.224648	0.0917121	High
P46887	yecH	Uncharacterized protein YecH OS=Escherichia coli (strain K12) OX=83333 GN=yecH PE=4 SV=2	C42			0.18	0.5	0.3		0.22		0.35	0.72	0.54		0.31	0.48	4	0.188856	0.0944281	High
P07813	leuS	Leucine--tRNA ligase OS=Escherichia coli (strain K12) OX=83333 GN=leuS PE=1 SV=2	C159_OR_C175_OR_C176		-0.43	-0.17	1.68	2.12	-0.95	-0.36	-0.25	0	1.9	2.36	-0.86	-0.27	0.48	6	1.31698	0.537655	Medium
P0A6Q6	fabZ	3-hydroxyacyl-[acyl-carrier-protein] dehydratase FabZ OS=Escherichia coli (strain K12) OX=83333 GN=fabZ PE=1 SV=1	C145		0.2	0.36	0.38	0.26	0.49	0.18	0.38	0.53	0.6	0.5	0.58	0.27	0.476667	6	0.127541	0.0520683	High
P76034	yciT	Uncharacterized HTH-type transcriptional regulator YciT OS=Escherichia coli (strain K12) OX=83333 GN=yciT PE=4 SV=1	C195		0.31	0.33	0.49	0.28	0.17	0.29	0.49	0.5	0.71	0.52	0.26	0.38	0.476667	6	0.150555	0.0614636	High
P23827	eco	Ecotin OS=Escherichia coli (strain K12) OX=83333 GN=eco PE=1 SV=1	C107		0.3	0.31	0.17	-0.13	0.61	0.6	0.48	0.48	0.39	0.11	0.7	0.69	0.475	6	0.217876	0.0889476	High
P0A8F4	udk	Uridine kinase OS=Escherichia coli (strain K12) OX=83333 GN=udk PE=3 SV=1	C8		0.78	0.04	0.06	1.27	0	-0.29	0.96	0.21	0.28	1.51	0.09	-0.2	0.475	6	0.635382	0.259394	High
P00926	dsdA	D-serine dehydratase OS=Escherichia coli (strain K12) OX=83333 GN=dsdA PE=1 SV=3	C233		0.42	0.39	0.23	0.52	0.07	0.22	0.6	0.56	0.45	0.76	0.16	0.31	0.473333	6	0.215004	0.087775	High
P0AAC8	iscA	Iron-binding protein IscA OS=Escherichia coli (strain K12) OX=83333 GN=iscA PE=1 SV=1	C99_OR_C101	Iron (C99), Iron (C101)	0.11	0.29	0.34	0.32	0.31	0.47	0.29	0.46	0.56	0.56	0.4	0.56	0.471667	6	0.111071	0.0453444	High
P0ACI0	rob	Right origin-binding protein OS=Escherichia coli (strain K12) OX=83333 GN=rob PE=1 SV=1	C147			0.77	0.03	-0.25	0.48	0.51		0.94	0.25	-0.01	0.57	0.6	0.47	5	0.362836	0.162265	High
P0AG55	rplF	50S ribosomal protein L6 OS=Escherichia coli (strain K12) OX=83333 GN=rplF PE=1 SV=2	C125		0.51	1.05	-0.35	0.87	-0.2	-0.06	0.69	1.22	-0.13	1.11	-0.11	0.03	0.468333	6	0.61814	0.252354	High
P25553	aldA	Lactaldehyde dehydrogenase OS=Escherichia coli (strain K12) OX=83333 GN=aldA PE=1 SV=2	C285_OR_C287		0.24	-0.07	0.44	0.27	0.46	0.47	0.42	0.1	0.66	0.51	0.55	0.56	0.466667	6	0.195721	0.0799027	High
P00509	aspC	Aspartate aminotransferase OS=Escherichia coli (strain K12) OX=83333 GN=aspC PE=1 SV=1	C77		0.26	0.34	0.15	0.19	0.41	0.44	0.44	0.51	0.37	0.43	0.5	0.53	0.463333	6	0.060553	0.0247207	High
P0A8G3	uxaC	Uronate isomerase OS=Escherichia coli (strain K12) OX=83333 GN=uxaC PE=2 SV=1	C75		0.16	0.36	0.46	0.4	0.23	0.18	0.34	0.53	0.68	0.64	0.32	0.27	0.463333	6	0.176484	0.0720494	High
P52643	ldhA	D-lactate dehydrogenase OS=Escherichia coli (strain K12) OX=83333 GN=ldhA PE=1 SV=1	C324		0.34	0.36	0.32	0.41	0.25	0.1	0.52	0.53	0.54	0.65	0.34	0.19	0.461667	6	0.166303	0.0678929	High
P64554	queE	7-carboxy-7-deazaguanine synthase OS=Escherichia coli (strain K12) OX=83333 GN=queE PE=3 SV=1	C31_OR_C35_OR_C38	Iron-sulfur (4Fe-4S-S-AdoMet) (C31), Iron-sulfur (4Fe-4S-S-AdoMet) (C35), Iron-sulfur (4Fe-4S-S-AdoMet) (C38)	0.25	0.29	0.05	0.26	0.41	0.49	0.43	0.46	0.27	0.5	0.5	0.58	0.456667	6	0.104435	0.0426354	High
P22188	murE	UDP-N-acetylmuramoyl-L-alanyl-D-glutamate--2,6-diaminopimelate ligase OS=Escherichia coli (strain K12) OX=83333 GN=murE PE=1 SV=2	C340		0.25	0.22	0.31	0.13	0.43	0.41	0.43	0.39	0.53	0.37	0.52	0.5	0.456667	6	0.0691857	0.028245	High
P0ACS7	rpiR	HTH-type transcriptional regulator RpiR OS=Escherichia coli (strain K12) OX=83333 GN=rpiR PE=1 SV=1	C238		0.4	0.14	0.19	0.2	0.35	0.47	0.58	0.31	0.41	0.44	0.44	0.56	0.456667	6	0.100133	0.0408792	High
P75874	yccU	Uncharacterized protein YccU OS=Escherichia coli (strain K12) OX=83333 GN=yccU PE=1 SV=2	C125		0.19	0.17	0.23	0.05	0.47	0.64	0.37	0.34	0.45	0.29	0.56	0.73	0.456667	6	0.163911	0.0669162	High
P0AD10	yecJ	Uncharacterized protein YecJ OS=Escherichia coli (strain K12) OX=83333 GN=yecJ PE=4 SV=1	C18		0.37	0.26	0.27	0.17	0.25	0.41	0.55	0.43	0.49	0.41	0.34	0.5	0.453333	6	0.0750111	0.0306232	High
P00960	glyQ	Glycine--tRNA ligase alpha subunit OS=Escherichia coli (strain K12) OX=83333 GN=glyQ PE=1 SV=2	C299		0.28	0.1	0.27	0.17	0.39	0.52	0.46	0.27	0.49	0.41	0.48	0.61	0.453333	6	0.111475	0.0455095	High
P0A6Y8	dnaK	Chaperone protein DnaK OS=Escherichia coli (strain K12) OX=83333 GN=dnaK PE=1 SV=2	C15		0.39	0.42	0.61	0.49	-0.09	-0.1	0.57	0.59	0.83	0.73	0	-0.01	0.451667	6	0.366301	0.149542	High
P22188	murE	UDP-N-acetylmuramoyl-L-alanyl-D-glutamate--2,6-diaminopimelate ligase OS=Escherichia coli (strain K12) OX=83333 GN=murE PE=1 SV=2	C450		0.17	0.21	0.23	0.22	0.61	0.26	0.35	0.38	0.45	0.46	0.7	0.35	0.448333	6	0.132275	0.054001	High
P00547	thrB	Homoserine kinase OS=Escherichia coli (strain K12) OX=83333 GN=thrB PE=1 SV=2	C298		0.57	0.32	0.44	-0.07	0.2	0.24	0.75	0.49	0.66	0.17	0.29	0.33	0.448333	6	0.225426	0.0920296	High
P25522	mnmE	tRNA modification GTPase MnmE OS=Escherichia coli (strain K12) OX=83333 GN=mnmE PE=1 SV=3	C451		0.16	0.2	0.22	0.24	0.38	0.46	0.34	0.37	0.44	0.48	0.47	0.55	0.441667	6	0.0767898	0.0313493	High
P69910	gadB	Glutamate decarboxylase beta OS=Escherichia coli (strain K12) OX=83333 GN=gadB PE=1 SV=1	C64		0.27	0.34	0.24	0.17	0.32	0.31	0.45	0.51	0.46	0.41	0.41	0.4	0.44	6	0.0419524	0.017127	High
P0ABH0	ftsA	Cell division protein FtsA OS=Escherichia coli (strain K12) OX=83333 GN=ftsA PE=1 SV=1	C90		0.24	0.16	0.42	-0.04	0.3	0.57	0.42	0.33	0.64	0.2	0.39	0.66	0.44	6	0.179444	0.0732575	High
P0AAC8	iscA	Iron-binding protein IscA OS=Escherichia coli (strain K12) OX=83333 GN=iscA PE=1 SV=1	C35	Iron (C35)	0.13	0.11	0.2	0.26	0.48	0.45	0.31	0.28	0.42	0.5	0.57	0.54	0.436667	6	0.121106	0.0494413	High
P0A953	fabB	3-oxoacyl-[acyl-carrier-protein] synthase 1 OS=Escherichia coli (strain K12) OX=83333 GN=fabB PE=1 SV=1	C163_OR_C169		-0.09	0.06	0.88	-0.07	0.29	0.55	0.09	0.23	1.1	0.17	0.38	0.64	0.435	6	0.379091	0.154763	High
P0A717	prs	Ribose-phosphate pyrophosphokinase OS=Escherichia coli (strain K12) OX=83333 GN=prs PE=1 SV=2	C272		0.25	0.44	0.05	0.11	0.43	0.33	0.43	0.61	0.27	0.35	0.52	0.42	0.433333	6	0.120444	0.0491709	High
P29217	yceH	UPF0502 protein YceH OS=Escherichia coli (strain K12) OX=83333 GN=yceH PE=1 SV=3	C86		0.38	0.42	0.14	0.15	0.34	0.18	0.56	0.59	0.36	0.39	0.43	0.27	0.433333	6	0.122093	0.0498442	High
P04425	gshB	Glutathione synthetase OS=Escherichia coli (strain K12) OX=83333 GN=gshB PE=1 SV=1	C289		0.21	0.2	0.23	0.22	0.35	0.4	0.39	0.37	0.45	0.46	0.44	0.49	0.433333	6	0.0450185	0.0183787	High
P25553	aldA	Lactaldehyde dehydrogenase OS=Escherichia coli (strain K12) OX=83333 GN=aldA PE=1 SV=2	C249		0.2	0.21	0.22	0.28	0.37	0.33	0.38	0.38	0.44	0.52	0.46	0.42	0.433333	6	0.0531664	0.0217051	High
P0A6R0	fabH	3-oxoacyl-[acyl-carrier-protein] synthase 3 OS=Escherichia coli (strain K12) OX=83333 GN=fabH PE=1 SV=1	C146		0.15	0.87	-0.03	0.02	0.29	0.3	0.33	1.04	0.19	0.26	0.38	0.39	0.431667	6	0.307468	0.125523	High
P0A9V1	lptB	Lipopolysaccharide export system ATP-binding protein LptB OS=Escherichia coli (strain K12) OX=83333 GN=lptB PE=1 SV=2	C204		0.14	0.28	0.17	0.15	0.4	0.46	0.32	0.45	0.39	0.39	0.49	0.55	0.431667	6	0.0820772	0.0335079	High
P0ABH0	ftsA	Cell division protein FtsA OS=Escherichia coli (strain K12) OX=83333 GN=ftsA PE=1 SV=1	C263		0.14	0.34	0.18	0.09	0.5		0.32	0.51	0.4	0.33	0.59		0.43	5	0.11726	0.0524404	High
P76145	tam	Trans-aconitate 2-methyltransferase OS=Escherichia coli (strain K12) OX=83333 GN=tam PE=1 SV=3	C40		0.48	0.59	0.87	0.88	0.2	-1.43	0.66	0.76	1.09	1.12	0.29	-1.34	0.43	6	0.919348	0.375322	High
P0AE52	bcp	Peroxiredoxin Bcp OS=Escherichia coli (strain K12) OX=83333 GN=bcp PE=1 SV=1	C46_AND_C51		0.21	0.14	-0.05	-0.06	0.61	0.71	0.39	0.31	0.17	0.18	0.7	0.8	0.425	6	0.26674	0.108896	High
P0AAP3	frmR	Transcriptional repressor FrmR OS=Escherichia coli (strain K12) OX=83333 GN=frmR PE=1 SV=1	C70		0.13	0.18	0.15	0.14	0.47	0.47	0.31	0.35	0.37	0.38	0.56	0.56	0.421667	6	0.109803	0.0448268	High
P0A9H7	cfa	Cyclopropane-fatty-acyl-phospholipid synthase OS=Escherichia coli (strain K12) OX=83333 GN=cfa PE=1 SV=2	C5		0.06	0.11	0.21	0.15	0.46	0.53	0.24	0.28	0.43	0.39	0.55	0.62	0.418333	6	0.148245	0.0605209	High
P0ADF6	edd	Phosphogluconate dehydratase OS=Escherichia coli (strain K12) OX=83333 GN=edd PE=1 SV=1	C600		-0.13	0.18	0.4	0.33	0.28	0.45	0.05	0.35	0.62	0.57	0.37	0.54	0.416667	6	0.210301	0.0858552	High
P76361	yeeR	Inner membrane protein YeeR OS=Escherichia coli (strain K12) OX=83333 GN=yeeR PE=1 SV=2	C306		-0.12	0.11	0.14	0.18	0.32	0.88	0.06	0.28	0.36	0.42	0.41	0.97	0.416667	6	0.301773	0.123198	High
P23862	priC	Primosomal replication protein N'' OS=Escherichia coli (strain K12) OX=83333 GN=priC PE=1 SV=3	C49		0.11	0.31	0.09	0.55	0.27	0.17	0.29	0.48	0.31	0.79	0.36	0.26	0.415	6	0.199274	0.0813531	High
P0A717	prs	Ribose-phosphate pyrophosphokinase OS=Escherichia coli (strain K12) OX=83333 GN=prs PE=1 SV=2	C60		0.51	-0.16	0.34	0.16	0.22	0.38	0.69	0.01	0.56	0.4	0.31	0.47	0.406667	6	0.234322	0.0956614	High
P00562	metL	Bifunctional aspartokinase/homoserine dehydrogenase 2 OS=Escherichia coli (strain K12) OX=83333 GN=metL PE=1 SV=3	C767		0.29	0.04	0.16	0.1	0.38	0.48	0.47	0.21	0.38	0.34	0.47	0.57	0.406667	6	0.125326	0.0511642	High
P09030	xthA	Exodeoxyribonuclease III OS=Escherichia coli (strain K12) OX=83333 GN=xthA PE=1 SV=4	C241		0.34	-0.46	0.92	0.45	0.22	-0.02	0.52	-0.29	1.14	0.69	0.31	0.07	0.406667	6	0.497782	0.203219	High
P61517	can	Carbonic anhydrase 2 OS=Escherichia coli (strain K12) OX=83333 GN=can PE=1 SV=1	C147				0.22	0.13					0.44	0.37			0.405	2	0.0494975	0.035	High
P0A9G2	nhaR	Transcriptional activator protein NhaR OS=Escherichia coli (strain K12) OX=83333 GN=nhaR PE=1 SV=1	C288					0.24		0.24				0.48		0.33	0.405	2	0.106066	0.075	High
P76034	yciT	Uncharacterized HTH-type transcriptional regulator YciT OS=Escherichia coli (strain K12) OX=83333 GN=yciT PE=4 SV=1	C130		0.05	0.39	0.08	0.29	0.32	0.3	0.23	0.56	0.3	0.53	0.41	0.39	0.403333	6	0.127698	0.0521323	High
P0A7G6	recA	Protein RecA OS=Escherichia coli (strain K12) OX=83333 GN=recA PE=1 SV=2	C91		0.04	0.2	0.1	0.15	0.47	0.47	0.22	0.37	0.32	0.39	0.56	0.56	0.403333	6	0.134858	0.0550555	High
P00963	asnA	Aspartate--ammonia ligase OS=Escherichia coli (strain K12) OX=83333 GN=asnA PE=1 SV=1	C51		0.05	0.05	0.19	0.24	0.45	0.45	0.23	0.22	0.41	0.48	0.54	0.54	0.403333	6	0.146242	0.059703	High
P0A9P9	idnO	5-keto-D-gluconate 5-reductase OS=Escherichia coli (strain K12) OX=83333 GN=idnO PE=1 SV=1	C144		-1.54	0.23	0.1	0.64	1.21	0.79	-1.36	0.4	0.32	0.88	1.3	0.88	0.403333	6	0.935386	0.38187	High
P0AEW9	fruK	1-phosphofructokinase OS=Escherichia coli (strain K12) OX=83333 GN=fruK PE=3 SV=1	C163		0.1	0.13	0.27	0.34	0.26	0.32	0.28	0.3	0.49	0.58	0.35	0.41	0.401667	6	0.116175	0.0474283	High
P0AFI7	pdxH	Pyridoxine/pyridoxamine 5'-phosphate oxidase OS=Escherichia coli (strain K12) OX=83333 GN=pdxH PE=1 SV=2	C43		0.25	0.19	0.19				0.43	0.36	0.41				0.4	3	0.0360555	0.0208167	High
P37747	glf	UDP-galactopyranose mutase OS=Escherichia coli (strain K12) OX=83333 GN=glf PE=1 SV=1	C45		0.18	0.2	0.21	0.21	0.31	0.3	0.36	0.37	0.43	0.45	0.4	0.39	0.4	6	0.034641	0.0141421	High
P77756	queC	7-cyano-7-deazaguanine synthase OS=Escherichia coli (strain K12) OX=83333 GN=queC PE=1 SV=1	C124_AND_C134		-0.01	0.08	0.15	0.14	0.23	0.82	0.17	0.25	0.37	0.38	0.32	0.91	0.4	6	0.261992	0.106958	High
P33219	yebF	Protein YebF OS=Escherichia coli (strain K12) OX=83333 GN=yebF PE=1 SV=2	C108		0.38	0.11	0.15	0.29	-0.27	0.75	0.56	0.28	0.37	0.53	-0.18	0.84	0.4	6	0.34287	0.139976	High
P36566	cmoM	tRNA 5-carboxymethoxyuridine methyltransferase OS=Escherichia coli (strain K12) OX=83333 GN=cmoM PE=1 SV=2	C72		-0.48	0.24	0.36	0.23	0.25	0.81	-0.3	0.41	0.58	0.47	0.34	0.9	0.4	6	0.395221	0.161348	High
P0AC53	zwf	Glucose-6-phosphate 1-dehydrogenase OS=Escherichia coli (strain K12) OX=83333 GN=zwf PE=1 SV=1	C170		0.27	0.17	0.18	0.2	0.34	0.24	0.45	0.34	0.4	0.44	0.43	0.33	0.398333	6	0.0519294	0.0212001	High
P03817	mioC	Protein MioC OS=Escherichia coli (strain K12) OX=83333 GN=mioC PE=1 SV=4	C99		0.24	0.24	0.97	-0.07	0.01	0.01	0.42	0.41	1.19	0.17	0.1	0.1	0.398333	6	0.414122	0.169064	High
P0AF56	yjcO	Sel1-repeat-containing protein YjcO OS=Escherichia coli (strain K12) OX=83333 GN=yjcO PE=3 SV=1	C70		0.27	0.46	0.21	0.02	0.15	0.29	0.45	0.63	0.43	0.26	0.24	0.38	0.398333	6	0.142747	0.0582762	High
P68688	grxA	Glutaredoxin 1 OS=Escherichia coli (strain K12) OX=83333 GN=grxA PE=1 SV=1	C11_OR_C14		0.12	0.1	0.31	0.17	0.36	0.33	0.3	0.27	0.53	0.41	0.45	0.42	0.396667	6	0.0966782	0.0394687	High
P0A6D3	aroA	3-phosphoshikimate 1-carboxyvinyltransferase OS=Escherichia coli (strain K12) OX=83333 GN=aroA PE=1 SV=1	C288		0.1	0.02	0.27	0.32	0.29	0.39	0.28	0.19	0.49	0.56	0.38	0.48	0.396667	6	0.140665	0.0574263	High
P26602	ubiC	Chorismate pyruvate-lyase OS=Escherichia coli (strain K12) OX=83333 GN=ubiC PE=1 SV=2	C82		-0.15	0.25	0.01	-0.28	0.91	0.63	0.03	0.42	0.23	-0.04	1	0.72	0.393333	6	0.405446	0.165523	High
P00562	metL	Bifunctional aspartokinase/homoserine dehydrogenase 2 OS=Escherichia coli (strain K12) OX=83333 GN=metL PE=1 SV=3	C318		0.5	-0.06	0.27	0.11	0.09	0.46	0.68	0.11	0.49	0.35	0.18	0.55	0.393333	6	0.220786	0.0901357	High
P06999	pfkB	ATP-dependent 6-phosphofructokinase isozyme 2 OS=Escherichia coli (strain K12) OX=83333 GN=pfkB PE=1 SV=2	C238		1	-0.55	-0.33	0.8	-0.56	1.01	1.18	-0.38	-0.11	1.04	-0.47	1.1	0.393333	6	0.791598	0.323168	High
P76539	ypeA	Acetyltransferase YpeA OS=Escherichia coli (strain K12) OX=83333 GN=ypeA PE=1 SV=2	C21		0.42	-0.25	-0.48	-0.05	1.41		0.6	-0.08	-0.26	0.19	1.5		0.39	5	0.699929	0.313018	High
P20083	parE	DNA topoisomerase 4 subunit B OS=Escherichia coli (strain K12) OX=83333 GN=parE PE=1 SV=3	C342		0.5	0.17	0.18	0.11	0.19	0.2	0.68	0.34	0.4	0.35	0.28	0.29	0.39	6	0.148593	0.060663	High
P0ABH0	ftsA	Cell division protein FtsA OS=Escherichia coli (strain K12) OX=83333 GN=ftsA PE=1 SV=1	C163		0.1	0.23	0.21	0.16	0.31	0.32	0.28	0.4	0.43	0.4	0.4	0.41	0.386667	6	0.0535413	0.0218581	High
P0AFH0	ogt	Methylated-DNA--protein-cysteine methyltransferase OS=Escherichia coli (strain K12) OX=83333 GN=ogt PE=1 SV=1	C20				0.22	0.09	0.3				0.44	0.33	0.39		0.386667	3	0.0550757	0.031798	High
P65556	yfcD	Uncharacterized Nudix hydrolase YfcD OS=Escherichia coli (strain K12) OX=83333 GN=yfcD PE=1 SV=1	C150		0.25	0.16	0.44	0.13	0.14	0.21	0.43	0.33	0.66	0.37	0.23	0.3	0.386667	6	0.149755	0.0611374	High
P00350	gnd	6-phosphogluconate dehydrogenase, decarboxylating OS=Escherichia coli (strain K12) OX=83333 GN=gnd PE=1 SV=2	C364		0.27	0.39	0.16	0.15	0.14	0.21	0.45	0.56	0.38	0.39	0.23	0.3	0.385	6	0.115022	0.0469574	High
P0A8P3	yggX	Probable Fe(2+)-trafficking protein OS=Escherichia coli (strain K12) OX=83333 GN=yggX PE=1 SV=2	C7		0	0.21	0.46		-0.44	0.94	0.18	0.38	0.68		-0.35	1.03	0.384	5	0.520893	0.232951	High
P0ACF8	hns	DNA-binding protein H-NS OS=Escherichia coli (strain K12) OX=83333 GN=hns PE=1 SV=2	C21		0.11	0.08	0.14	0.16	0.41	0.41	0.29	0.25	0.36	0.4	0.5	0.5	0.383333	6	0.104435	0.0426354	High
P0AER0	glpF	Glycerol uptake facilitator protein OS=Escherichia coli (strain K12) OX=83333 GN=glpF PE=1 SV=1	C261_AND_C264		0.69	-0.4	0.63	-0.24		0.33	0.87	-0.23	0.85	0		0.42	0.382	5	0.494742	0.221256	High
P0A6F3	glpK	Glycerol kinase OS=Escherichia coli (strain K12) OX=83333 GN=glpK PE=1 SV=2	C270		0.16	0.19	0.13	0.02	0.41	0.38	0.34	0.36	0.35	0.26	0.5	0.47	0.38	6	0.0892188	0.0364234	High
P04425	gshB	Glutathione synthetase OS=Escherichia coli (strain K12) OX=83333 GN=gshB PE=1 SV=1	C222		0.25	0.25	0.22	0.08	0.27	0.21	0.43	0.42	0.44	0.32	0.36	0.3	0.378333	6	0.0601387	0.0245515	High
P0A8V2	rpoB	DNA-directed RNA polymerase subunit beta OS=Escherichia coli (strain K12) OX=83333 GN=rpoB PE=1 SV=1	C764		-0.13	-0.95	1.44	0.75	-0.71	0.87	0.05	-0.78	1.66	0.99	-0.62	0.96	0.376667	6	0.979932	0.400056	High
P75915	ycdY	Chaperone protein YcdY OS=Escherichia coli (strain K12) OX=83333 GN=ycdY PE=1 SV=1	C55_AND_C73			1.2	-0.61	0.07	0.17	0.24		1.37	-0.39	0.31	0.26	0.33	0.376	5	0.631411	0.282376	High
P0A853	tnaA	Tryptophanase OS=Escherichia coli (strain K12) OX=83333 GN=tnaA PE=1 SV=1	C298		0.06	0.03	0.14	0.12	0.45	0.45	0.24	0.2	0.36	0.36	0.54	0.54	0.373333	6	0.144037	0.0588029	High
P21893	recJ	Single-stranded-DNA-specific exonuclease RecJ OS=Escherichia coli (strain K12) OX=83333 GN=recJ PE=1 SV=2	C344		0.17	0.23	0.32	0.07	0.43	0.03	0.35	0.4	0.54	0.31	0.52	0.12	0.373333	6	0.1541	0.0629109	High
P0A9R4	fdx	2Fe-2S ferredoxin OS=Escherichia coli (strain K12) OX=83333 GN=fdx PE=1 SV=2	C13		0.26	0.23	0.27	0.16	0.09	0.2	0.44	0.4	0.49	0.4	0.18	0.29	0.366667	6	0.112724	0.0460193	High
P52643	ldhA	D-lactate dehydrogenase OS=Escherichia coli (strain K12) OX=83333 GN=ldhA PE=1 SV=1	C76		0.3	0.28	0.23	0.26	0.23	-0.1	0.48	0.45	0.45	0.5	0.32	-0.01	0.365	6	0.194191	0.079278	High
Q46927	tcdA	tRNA threonylcarbamoyladenosine dehydratase OS=Escherichia coli (strain K12) OX=83333 GN=tcdA PE=1 SV=1	C66		0.24	0.23	-0.06	0.12	0.34	0.33	0.42	0.4	0.16	0.36	0.43	0.42	0.365	6	0.103489	0.0422493	High
P77395	cnoX	Chaperedoxin OS=Escherichia coli (strain K12) OX=83333 GN=cnoX PE=1 SV=2	C63		0.28	0.35	0.13	0.25	0.07	0.12	0.46	0.52	0.35	0.49	0.16	0.21	0.365	6	0.151625	0.0619005	High
P0ABU2	ychF	Ribosome-binding ATPase YchF OS=Escherichia coli (strain K12) OX=83333 GN=ychF PE=1 SV=2	C5		0.24	0.31	0.02	-0.01	0.22	0.39	0.42	0.48	0.24	0.23	0.31	0.48	0.36	6	0.115065	0.0469752	High
P0AEE8	dam	DNA adenine methylase OS=Escherichia coli (strain K12) OX=83333 GN=dam PE=1 SV=1	C162		0.59	-0.24	-0.42	-0.22	0.81	0.65	0.77	-0.07	-0.2	0.02	0.9	0.74	0.36	6	0.493599	0.201511	High
Q46939	yqeF	Probable acetyl-CoA acetyltransferase OS=Escherichia coli (strain K12) OX=83333 GN=yqeF PE=3 SV=2	C88		0	-0.12	-0.38	-0.42		1.82	0.18	0.05	-0.16	-0.18		1.91	0.36	5	0.879346	0.393256	High
P23538	ppsA	Phosphoenolpyruvate synthase OS=Escherichia coli (strain K12) OX=83333 GN=ppsA PE=1 SV=5	C437		-0.32	0.5	0.59	0.07	-0.18	0.51	-0.14	0.67	0.81	0.31	-0.09	0.6	0.36	6	0.40279	0.164438	High
P0AG16	purF	Amidophosphoribosyltransferase OS=Escherichia coli (strain K12) OX=83333 GN=purF PE=1 SV=2	C42		0.17	0.15	-0.05	0.06	0.42	0.41	0.35	0.32	0.17	0.3	0.51	0.5	0.358333	6	0.129216	0.052752	High
P0A734	minE	Cell division topological specificity factor OS=Escherichia coli (strain K12) OX=83333 GN=minE PE=1 SV=1	C51		0.17	0.19	-0.19	0.21	0.4	0.38	0.35	0.36	0.03	0.45	0.49	0.47	0.358333	6	0.170929	0.0697814	High
P0A7G6	recA	Protein RecA OS=Escherichia coli (strain K12) OX=83333 GN=recA PE=1 SV=2	C117		0.09	0.36	0.1	-0.24	0.36	0.49	0.27	0.53	0.32	0	0.45	0.58	0.358333	6	0.211983	0.0865416	High
P34209	ydcF	Protein YdcF OS=Escherichia coli (strain K12) OX=83333 GN=ydcF PE=1 SV=3	C126		0.11	0.18	0.14	0.15	0.27	0.3	0.29	0.35	0.36	0.39	0.36	0.39	0.356667	6	0.036697	0.0149815	High
P76502	sixA	Phosphohistidine phosphatase SixA OS=Escherichia coli (strain K12) OX=83333 GN=sixA PE=1 SV=1	C28		0.15	0.24	-0.16	0.27	0.37	0.28	0.33	0.41	0.06	0.51	0.46	0.37	0.356667	6	0.158703	0.0647903	High
P20083	parE	DNA topoisomerase 4 subunit B OS=Escherichia coli (strain K12) OX=83333 GN=parE PE=1 SV=3	C92		0.34	0.17	0.29	-0.34	-0.07	0.76	0.52	0.34	0.51	-0.1	0.02	0.85	0.356667	6	0.350923	0.143264	High
P36979	rlmN	Dual-specificity RNA methyltransferase RlmN OS=Escherichia coli (strain K12) OX=83333 GN=rlmN PE=1 SV=1	C132	Iron-sulfur (4Fe-4S-S-AdoMet) (C132)	-0.02	-0.01	0.09	0.08	0.59	0.39	0.16	0.16	0.31	0.32	0.68	0.48	0.351667	6	0.200242	0.0817483	High
P21599	pykA	Pyruvate kinase II OS=Escherichia coli (strain K12) OX=83333 GN=pykA PE=1 SV=3	C231		0.1	0.04	0.13	0.13	0.35	0.37	0.28	0.21	0.35	0.37	0.44	0.46	0.351667	6	0.0949561	0.0387657	High
P0AED9	dcm	DNA-cytosine methyltransferase OS=Escherichia coli (strain K12) OX=83333 GN=dcm PE=1 SV=1	C199		-0.31	0.19	0.09	-0.08	0.1	1.12	-0.13	0.36	0.31	0.16	0.19	1.21	0.35	6	0.454621	0.185598	High
P0A6F3	glpK	Glycerol kinase OS=Escherichia coli (strain K12) OX=83333 GN=glpK PE=1 SV=2	C256		0.15	0.16	0.07	0	0.36	0.37	0.33	0.33	0.29	0.24	0.45	0.46	0.35	6	0.0878635	0.0358701	High
P04335	frsA	Esterase FrsA OS=Escherichia coli (strain K12) OX=83333 GN=frsA PE=1 SV=2	C113		0.04	0.1	0.16	0.11	0.3	0.38	0.22	0.27	0.38	0.35	0.39	0.47	0.346667	6	0.0895917	0.0365756	High
P65556	yfcD	Uncharacterized Nudix hydrolase YfcD OS=Escherichia coli (strain K12) OX=83333 GN=yfcD PE=1 SV=1	C113		0.02	0.14	0.11	0.28	0.31	0.23	0.2	0.31	0.33	0.52	0.4	0.32	0.346667	6	0.106521	0.0434869	High
P09373	pflB	Formate acetyltransferase 1 OS=Escherichia coli (strain K12) OX=83333 GN=pflB PE=1 SV=2	C525		0.12	0.14	0.1	0.17	0.29	0.25	0.3	0.31	0.32	0.41	0.38	0.34	0.343333	6	0.0432049	0.0176383	High
P24188	trhO	tRNA uridine(34) hydroxylase OS=Escherichia coli (strain K12) OX=83333 GN=trhO PE=1 SV=2	C344		0.1	0.05	0.03	-0.01	0.42	0.46	0.28	0.22	0.25	0.23	0.51	0.55	0.34	6	0.149131	0.0608824	High
P0A9B6	epd	D-erythrose-4-phosphate dehydrogenase OS=Escherichia coli (strain K12) OX=83333 GN=epd PE=1 SV=2	C155_OR_C159		0.09	0	0.08	0.18	0.3	0.39	0.27	0.17	0.3	0.42	0.39	0.48	0.338333	6	0.113034	0.0461459	High
P0A959	alaA	Glutamate-pyruvate aminotransferase AlaA OS=Escherichia coli (strain K12) OX=83333 GN=alaA PE=1 SV=1	C69		-0.06	-0.06	-0.09	-0.16	1.19	0.22	0.12	0.11	0.13	0.08	1.28	0.31	0.338333	6	0.468505	0.191266	High
P27302	tktA	Transketolase 1 OS=Escherichia coli (strain K12) OX=83333 GN=tktA PE=1 SV=5	C243		0.08	0.16	0.09	0.22	0.37	0.11	0.26	0.33	0.31	0.46	0.46	0.2	0.336667	6	0.105578	0.0431019	High
P76270	msrC	Free methionine-R-sulfoxide reductase OS=Escherichia coli (strain K12) OX=83333 GN=msrC PE=1 SV=2	C66		0.18	0.01	0.04	0.25	0.29	0.26	0.36	0.18	0.26	0.49	0.38	0.35	0.336667	6	0.106333	0.0434102	High
P76270	msrC	Free methionine-R-sulfoxide reductase OS=Escherichia coli (strain K12) OX=83333 GN=msrC PE=1 SV=2	C100			-0.27	1.23	-0.28	0.33	-0.14		-0.1	1.45	-0.04	0.42	-0.05	0.336	5	0.657366	0.293983	High
P0AFP6	ybgI	GTP cyclohydrolase 1 type 2 homolog OS=Escherichia coli (strain K12) OX=83333 GN=ybgI PE=1 SV=1	C171		0.25	0.14	0.1	0.14	0.21	0.17	0.43	0.31	0.32	0.38	0.3	0.26	0.333333	6	0.06121	0.0249889	High
P0A6F3	glpK	Glycerol kinase OS=Escherichia coli (strain K12) OX=83333 GN=glpK PE=1 SV=2	C106		0.22	0.25	-0.04	-0.01	0.26	0.33	0.4	0.42	0.18	0.23	0.35	0.42	0.333333	6	0.103859	0.0424002	High
P0ABP8	deoD	Purine nucleoside phosphorylase DeoD-type OS=Escherichia coli (strain K12) OX=83333 GN=deoD PE=1 SV=2	C201		0.17	0.13	0.07	0.13	0.23	0.26	0.35	0.3	0.29	0.37	0.32	0.35	0.33	6	0.0316228	0.0129099	High
P77434	alaC	Glutamate-pyruvate aminotransferase AlaC OS=Escherichia coli (strain K12) OX=83333 GN=alaC PE=1 SV=1	C357		0.14	0.06	0.17	0.09	0.28	0.25	0.32	0.23	0.39	0.33	0.37	0.34	0.33	6	0.0554977	0.0226569	High
P14294	topB	DNA topoisomerase 3 OS=Escherichia coli (strain K12) OX=83333 GN=topB PE=1 SV=1	C246		0.24	0.24	-0.01	0.07	0.2	0.25	0.42	0.41	0.21	0.31	0.29	0.34	0.33	6	0.0787401	0.0321455	High
P0C8J6	gatY	D-tagatose-1,6-bisphosphate aldolase subunit GatY OS=Escherichia coli (strain K12) OX=83333 GN=gatY PE=1 SV=1	C124		0.23	0.09	0.17	0.23	0.18	0.09	0.41	0.26	0.39	0.47	0.27	0.18	0.33	6	0.110091	0.0449444	High
P0ABP8	deoD	Purine nucleoside phosphorylase DeoD-type OS=Escherichia coli (strain K12) OX=83333 GN=deoD PE=1 SV=2	C70		0.26	0.01	0.07	0.15	0.39	0.11	0.44	0.18	0.29	0.39	0.48	0.2	0.33	6	0.125857	0.0513809	High
P04982	rbsD	D-ribose pyranase OS=Escherichia coli (strain K12) OX=83333 GN=rbsD PE=1 SV=3	C27		0.2	0.28	-0.05	0.15	0.33	0.08	0.38	0.45	0.17	0.39	0.42	0.17	0.33	6	0.126333	0.0515752	High
P07004	proA	Gamma-glutamyl phosphate reductase OS=Escherichia coli (strain K12) OX=83333 GN=proA PE=1 SV=2	C166		0.22	0.53	0.01	-0.12	0.23	0.11	0.4	0.7	0.23	0.12	0.32	0.2	0.328333	6	0.206341	0.0842384	High
P0A9M8	pta	Phosphate acetyltransferase OS=Escherichia coli (strain K12) OX=83333 GN=pta PE=1 SV=2	C432		0.13	0.17	0.31	0.1	0.11	0.15	0.31	0.34	0.53	0.34	0.2	0.24	0.326667	6	0.114484	0.046738	High
P0A6S7	gpsA	Glycerol-3-phosphate dehydrogenase [NAD(P)+] OS=Escherichia coli (strain K12) OX=83333 GN=gpsA PE=3 SV=1	C253		-0.04	-0.01	0.22	0.02	0.4	0.38	0.14	0.16	0.44	0.26	0.49	0.47	0.326667	6	0.159457	0.0650982	High
P64530	rcnR	Transcriptional repressor RcnR OS=Escherichia coli (strain K12) OX=83333 GN=rcnR PE=1 SV=1	C35		-0.25	0.41	0.38	0.64	0.01	-0.22	-0.07	0.58	0.6	0.88	0.1	-0.13	0.326667	6	0.415291	0.169542	High
P0ACV6	mpaA	Murein peptide amidase A OS=Escherichia coli (strain K12) OX=83333 GN=mpaA PE=1 SV=2	C61		-0.03	0.33	0.16	-0.08	0.28	0.3	0.15	0.5	0.38	0.16	0.37	0.39	0.325	6	0.139821	0.0570818	High
P52598	ygbI	Uncharacterized HTH-type transcriptional regulator YgbI OS=Escherichia coli (strain K12) OX=83333 GN=ygbI PE=4 SV=2	C152		-0.08	0.05	0.01	0	0.26	0.72	0.1	0.22	0.23	0.24	0.35	0.81	0.325	6	0.2505	0.102266	High
P0ABS1	dksA	RNA polymerase-binding transcription factor DksA OS=Escherichia coli (strain K12) OX=83333 GN=dksA PE=1 SV=1	C135_AND_C138	Zinc (C135), Zinc (C138)	-0.31	-0.16	-0.36	-0.36	1.91		-0.13	0.01	-0.14	-0.12	2		0.324	5	0.938898	0.419888	High
P0AGG0	thiL	Thiamine-monophosphate kinase OS=Escherichia coli (strain K12) OX=83333 GN=thiL PE=1 SV=1	C3		0.03	-0.02	0.09	0.13	0.38	0.34	0.21	0.15	0.31	0.37	0.47	0.43	0.323333	6	0.125007	0.0510338	High
P00959	metG	Methionine--tRNA ligase OS=Escherichia coli (strain K12) OX=83333 GN=metG PE=1 SV=2	C50		0.11	0.22	-0.14	-0.25	0.58	0.43	0.29	0.39	0.08	-0.01	0.67	0.52	0.323333	6	0.258741	0.10563	High
P0A9K7	phoU	Phosphate-specific transport system accessory protein PhoU OS=Escherichia coli (strain K12) OX=83333 GN=phoU PE=1 SV=1	C72		0.11	0.125	0.14	-0.045	0.075	0.54	0.29	0.295	0.36	0.195	0.165	0.63	0.3225	6	0.166636	0.0680288	High
P36566	cmoM	tRNA 5-carboxymethoxyuridine methyltransferase OS=Escherichia coli (strain K12) OX=83333 GN=cmoM PE=1 SV=2	C224		0.13	-0.01	0.08	-0.07	0.55	0.26	0.31	0.16	0.3	0.17	0.64	0.35	0.321667	6	0.174289	0.0711532	High
P31808	yciK	Uncharacterized oxidoreductase YciK OS=Escherichia coli (strain K12) OX=83333 GN=yciK PE=1 SV=3	C191		0.03	0.28	0.22	0.05	0.01	0.34	0.21	0.45	0.44	0.29	0.1	0.43	0.32	6	0.144776	0.0591044	High
P37666	ghrB	Glyoxylate/hydroxypyruvate reductase B OS=Escherichia coli (strain K12) OX=83333 GN=ghrB PE=1 SV=3	C317		0.07	0.18	0.04	0.22	0.12	0.29	0.25	0.35	0.26	0.46	0.21	0.38	0.318333	6	0.0945339	0.0385933	High
P0ABF6	cdd	Cytidine deaminase OS=Escherichia coli (strain K12) OX=83333 GN=cdd PE=1 SV=1	C63		0.03	0.35	0.16	0.27	0.03	0.08	0.21	0.52	0.38	0.51	0.12	0.17	0.318333	6	0.175661	0.0717132	High
P45578	luxS	S-ribosylhomocysteine lyase OS=Escherichia coli (strain K12) OX=83333 GN=luxS PE=1 SV=3	C41		-0.34	0.13	0.54	0.15	0.09	0.35	-0.16	0.3	0.76	0.39	0.18	0.44	0.318333	6	0.304396	0.124269	High
P0A6R0	fabH	3-oxoacyl-[acyl-carrier-protein] synthase 3 OS=Escherichia coli (strain K12) OX=83333 GN=fabH PE=1 SV=1	C112		0	0	0.07	-0.06	0.42	0.47	0.18	0.17	0.29	0.18	0.51	0.56	0.315	6	0.17672	0.0721457	High
P00582	polA	DNA polymerase I OS=Escherichia coli (strain K12) OX=83333 GN=polA PE=1 SV=1	C907		0.09	0.48	-0.08	0.02	0.48	-0.1	0.27	0.65	0.14	0.26	0.57	-0.01	0.313333	6	0.252402	0.103043	High
P0A8T7	rpoC	DNA-directed RNA polymerase subunit beta' OS=Escherichia coli (strain K12) OX=83333 GN=rpoC PE=1 SV=1	C58		0.2	0.01	0.04	0.19	0.19	0.25	0.38	0.18	0.26	0.43	0.28	0.34	0.311667	6	0.0899815	0.0367348	High
P45544	frlR	Probable fructoselysine utilization operon transcriptional repressor OS=Escherichia coli (strain K12) OX=83333 GN=frlR PE=1 SV=2	C117		-0.04	0.29	0.19	-0.24	-0.21	0.88	0.14	0.46	0.41	0	-0.12	0.97	0.31	6	0.394462	0.161038	High
P0AC53	zwf	Glucose-6-phosphate 1-dehydrogenase OS=Escherichia coli (strain K12) OX=83333 GN=zwf PE=1 SV=1	C345		0.24	0.05	0.08	0.12	0.26	0.11	0.42	0.22	0.3	0.36	0.35	0.2	0.308333	6	0.0854205	0.0348728	High
P27298	prlC	Oligopeptidase A OS=Escherichia coli (strain K12) OX=83333 GN=prlC PE=3 SV=3	C33		0.18	0.3	0.13	0.13	0.14	-0.02	0.36	0.47	0.35	0.37	0.23	0.07	0.308333	6	0.139487	0.0569454	High
P0ABD5	accA	Acetyl-coenzyme A carboxylase carboxyl transferase subunit alpha OS=Escherichia coli (strain K12) OX=83333 GN=accA PE=1 SV=2	C233		0.4	0.1	0.84	-0.11	-0.06	-0.31	0.58	0.27	1.06	0.13	0.03	-0.22	0.308333	6	0.453582	0.185174	High
P0A6A3	ackA	Acetate kinase OS=Escherichia coli (strain K12) OX=83333 GN=ackA PE=1 SV=1	C225		0.16	0.22	0.2	0.17	0.09	0.01	0.34	0.39	0.42	0.41	0.18	0.1	0.306667	6	0.134412	0.0548736	High
P0A7I0	prfA	Peptide chain release factor RF1 OS=Escherichia coli (strain K12) OX=83333 GN=prfA PE=1 SV=1	C201			0.32	0.01	0.36	-0.19	0.22		0.49	0.23	0.6	-0.1	0.31	0.306	5	0.269685	0.120607	High
P0A8V2	rpoB	DNA-directed RNA polymerase subunit beta OS=Escherichia coli (strain K12) OX=83333 GN=rpoB PE=1 SV=1	C764_AND_C770		0.04	0.29	1.12	0.26		-1.08	0.22	0.46	1.34	0.5		-0.99	0.306	5	0.839273	0.375335	High
P77150	pdxY	Pyridoxal kinase PdxY OS=Escherichia coli (strain K12) OX=83333 GN=pdxY PE=1 SV=3	C122		0.17	0.18	0.14	0.03	0.2	0.12	0.35	0.35	0.36	0.27	0.29	0.21	0.305	6	0.0592453	0.0241868	High
P06149	dld	Quinone-dependent D-lactate dehydrogenase OS=Escherichia coli (strain K12) OX=83333 GN=dld PE=1 SV=3	C422		0.12	0.04	0.19	0.04	0.29	0.16	0.3	0.21	0.41	0.28	0.38	0.25	0.305	6	0.0766159	0.0312783	High
P0A9S3	gatD	Galactitol 1-phosphate 5-dehydrogenase OS=Escherichia coli (strain K12) OX=83333 GN=gatD PE=1 SV=1	C38	Zinc 1; catalytic (C38)	0	0.81	-0.19	-0.11	0.16	0.16	0.18	0.98	0.03	0.13	0.25	0.25	0.303333	6	0.341624	0.139467	High
P00956	ileS	Isoleucine--tRNA ligase OS=Escherichia coli (strain K12) OX=83333 GN=ileS PE=1 SV=5	C97		-0.1	0.09	-0.09	-0.12	0.4	0.65	0.08	0.26	0.13	0.12	0.49	0.74	0.303333	6	0.261126	0.106604	High
P36938	pgm	Phosphoglucomutase OS=Escherichia coli (strain K12) OX=83333 GN=pgm PE=1 SV=1	C519		-0.33	0.15	1.47	-0.18	-0.12	-0.17	-0.15	0.32	1.69	0.06	-0.03	-0.08	0.301667	6	0.699412	0.285534	High
P0A8B5	ybaB	Nucleoid-associated protein YbaB OS=Escherichia coli (strain K12) OX=83333 GN=ybaB PE=1 SV=1	C52		-0.68	0.16	0.95	0.15	-0.06	0.29	-0.5	0.33	1.17	0.39	0.03	0.38	0.3	6	0.545014	0.222501	High
P77475	yqaB	Fructose-1-phosphate phosphatase YqaB OS=Escherichia coli (strain K12) OX=83333 GN=yqaB PE=1 SV=1	C162		-0.06	-0.03	0.02	-0.1	0.51	0.47	0.12	0.14	0.24	0.14	0.6	0.56	0.3	6	0.221269	0.0903327	High
P16095	sdaA	L-serine dehydratase 1 OS=Escherichia coli (strain K12) OX=83333 GN=sdaA PE=1 SV=3	C181		0	0.12	0	0.08	0.27	0.32	0.18	0.29	0.22	0.32	0.36	0.41	0.296667	6	0.0859457	0.0350872	High
P0ABH9	clpA	ATP-dependent Clp protease ATP-binding subunit ClpA OS=Escherichia coli (strain K12) OX=83333 GN=clpA PE=1 SV=1	C47		0.05	0.06	0.14	0.17	0.21	0.16	0.23	0.23	0.36	0.41	0.3	0.25	0.296667	6	0.074744	0.0305141	High
P0AGG0	thiL	Thiamine-monophosphate kinase OS=Escherichia coli (strain K12) OX=83333 GN=thiL PE=1 SV=1	C31		-0.13	0.07	0.21	0	0.45	0.19	0.05	0.24	0.43	0.24	0.54	0.28	0.296667	6	0.17002	0.0694102	High
P63284	clpB	Chaperone protein ClpB OS=Escherichia coli (strain K12) OX=83333 GN=clpB PE=1 SV=1	C94		0.28	0.44	-0.54	0.52	0.06	0.03	0.46	0.61	-0.32	0.76	0.15	0.12	0.296667	6	0.393073	0.160472	High
P05459	pdxB	Erythronate-4-phosphate dehydrogenase OS=Escherichia coli (strain K12) OX=83333 GN=pdxB PE=2 SV=2	C220		0.29	0.22	-0.01	0.17	0	0.1	0.47	0.39	0.21	0.41	0.09	0.19	0.293333	6	0.150422	0.0614094	High
P0ADG7	guaB	Inosine-5'-monophosphate dehydrogenase OS=Escherichia coli (strain K12) OX=83333 GN=guaB PE=1 SV=1	C305	Potassium; via carbonyl oxygen (C305)	0.05	0.02	0.05	0.04	0.34	0.27	0.23	0.19	0.27	0.28	0.43	0.36	0.293333	6	0.0877876	0.0358391	High
P15254	purL	Phosphoribosylformylglycinamidine synthase OS=Escherichia coli (strain K12) OX=83333 GN=purL PE=1 SV=3	C98		0.27	0.2	-0.17		0.73	-0.32	0.45	0.37	0.05		0.82	-0.23	0.292	5	0.400275	0.179008	High
P09323	nagE	PTS system N-acetylglucosamine-specific EIICBA component OS=Escherichia coli (strain K12) OX=83333 GN=nagE PE=1 SV=1	C619		-0.02	0.09	0.14	0.09	0.12	0.33	0.16	0.26	0.36	0.33	0.21	0.42	0.29	6	0.0975705	0.039833	High
P0A8K5	yaeP	UPF0253 protein YaeP OS=Escherichia coli (strain K12) OX=83333 GN=yaeP PE=3 SV=1	C29		-0.02	0.09	0.14	0.09	0.12	0.33	0.16	0.26	0.36	0.33	0.21	0.42	0.29	6	0.0975705	0.039833	High
P0A9P0	lpdA	Dihydrolipoyl dehydrogenase OS=Escherichia coli (strain K12) OX=83333 GN=lpdA PE=1 SV=2	C45_AND_C50		-0.08	-0.01	0.03	0.17	0.24	0.39	0.1	0.16	0.25	0.41	0.33	0.48	0.288333	6	0.146071	0.0596331	High
P32695	dusA	tRNA-dihydrouridine(20/20a) synthase OS=Escherichia coli (strain K12) OX=83333 GN=dusA PE=1 SV=4	C127		0.34	0.48	0.38	-0.73	-0.47	0.74	0.52	0.65	0.6	-0.49	-0.38	0.83	0.288333	6	0.570523	0.232915	High
P0AD57	ispB	Octaprenyl diphosphate synthase OS=Escherichia coli (strain K12) OX=83333 GN=ispB PE=1 SV=1	C181_OR_C188		1.07	-0.29	-0.02	0.03	0.17	-0.23	1.25	-0.12	0.2	0.27	0.26	-0.14	0.286667	6	0.506741	0.206876	High
P52108	rstA	Transcriptional regulatory protein RstA OS=Escherichia coli (strain K12) OX=83333 GN=rstA PE=1 SV=2	C64		0.21	0.01	0.03	-0.06	0.34	0.19	0.39	0.18	0.25	0.18	0.43	0.28	0.285	6	0.105214	0.0429535	High
P17993	ubiG	Ubiquinone biosynthesis O-methyltransferase OS=Escherichia coli (strain K12) OX=83333 GN=ubiG PE=1 SV=1	C65		0.06	0.08	0.06	0.07	0.23	0.21	0.24	0.25	0.28	0.31	0.32	0.3	0.283333	6	0.0326599	0.0133333	High
P0A8K5	yaeP	UPF0253 protein YaeP OS=Escherichia coli (strain K12) OX=83333 GN=yaeP PE=3 SV=1	C5		-0.09	-0.1	-0.07	-0.04	0.08	0.93	0.09	0.07	0.15	0.2	0.17	1.02	0.283333	6	0.364179	0.148676	High
P32695	dusA	tRNA-dihydrouridine(20/20a) synthase OS=Escherichia coli (strain K12) OX=83333 GN=dusA PE=1 SV=4	C114		0.07	0.05	0.12	0.07	0.2	0.19	0.25	0.22	0.34	0.31	0.29	0.28	0.281667	6	0.0426224	0.0174005	High
P0AE18	map	Methionine aminopeptidase OS=Escherichia coli (strain K12) OX=83333 GN=map PE=1 SV=1	C169		-0.09	0.13	0.02	0.02	0.33	0.29	0.09	0.3	0.24	0.26	0.42	0.38	0.281667	6	0.11669	0.0476387	High
P0A6A3	ackA	Acetate kinase OS=Escherichia coli (strain K12) OX=83333 GN=ackA PE=1 SV=1	C11		0.12	0.06	0.12	0.14	0.11	0.12	0.3	0.23	0.34	0.38	0.2	0.21	0.276667	6	0.0744759	0.0304047	High
P0AFK0	pmbA	Metalloprotease PmbA OS=Escherichia coli (strain K12) OX=83333 GN=pmbA PE=1 SV=1	C192		0.19	0.225	-0.035	-0.135	0.21	0.215	0.37	0.395	0.185	0.105	0.3	0.305	0.276667	6	0.111295	0.0454362	High
P0AAH0	pstB	Phosphate import ATP-binding protein PstB OS=Escherichia coli (strain K12) OX=83333 GN=pstB PE=1 SV=2	C181		0.17	-0.14	0.1	-0.02	0.3	0.26	0.35	0.03	0.32	0.22	0.39	0.35	0.276667	6	0.133816	0.0546301	High
P04693	tyrB	Aromatic-amino-acid aminotransferase OS=Escherichia coli (strain K12) OX=83333 GN=tyrB PE=1 SV=1	C74		0.24	-0.03	-0.02	-0.06	0.32	0.21	0.42	0.14	0.2	0.18	0.41	0.3	0.275	6	0.120623	0.0492443	High
P36767	rdgC	Recombination-associated protein RdgC OS=Escherichia coli (strain K12) OX=83333 GN=rdgC PE=1 SV=1	C256		0.14	0.06	0.13	0.17	0.01	0.14	0.32	0.23	0.35	0.41	0.1	0.23	0.273333	6	0.11003	0.0449197	High
P0C8J6	gatY	D-tagatose-1,6-bisphosphate aldolase subunit GatY OS=Escherichia coli (strain K12) OX=83333 GN=gatY PE=1 SV=1	C278_AND_C280		0.01	0.14	0.21	0.35	-0.01	-0.05	0.19	0.31	0.43	0.59	0.08	0.04	0.273333	6	0.212101	0.0865897	High
P07001	pntA	NAD(P) transhydrogenase subunit alpha OS=Escherichia coli (strain K12) OX=83333 GN=pntA PE=1 SV=2	C292				0.01			0.22			0.23			0.31	0.27	2	0.0565685	0.04	High
P0A8F4	udk	Uridine kinase OS=Escherichia coli (strain K12) OX=83333 GN=udk PE=3 SV=1	C48		0.02	0.02	-0.04	-0.05	0.33	0.35	0.2	0.19	0.18	0.19	0.42	0.44	0.27	6	0.124258	0.050728	High
P28903	nrdD	Anaerobic ribonucleoside-triphosphate reductase OS=Escherichia coli (strain K12) OX=83333 GN=nrdD PE=1 SV=2	C39		0.2	-0.15	-0.15	-0.1	0.02	0.81	0.38	0.02	0.07	0.14	0.11	0.9	0.27	6	0.332866	0.135892	High
P31663	panC	Pantothenate synthetase OS=Escherichia coli (strain K12) OX=83333 GN=panC PE=1 SV=1	C147		0.05	0.12	0.13	0.1	0.16	0.07	0.23	0.29	0.35	0.34	0.25	0.16	0.27	6	0.0718331	0.0293258	High
P0A6W0	glsA2	Glutaminase 2 OS=Escherichia coli (strain K12) OX=83333 GN=glsA2 PE=1 SV=1	C46		0.46	0.2	-0.21	0.07	-0.22	0.32	0.64	0.37	0.01	0.31	-0.13	0.41	0.268333	6	0.281312	0.114845	High
P0AES4	gyrA	DNA gyrase subunit A OS=Escherichia coli (strain K12) OX=83333 GN=gyrA PE=1 SV=1	C792		0.22	0.2	0.04	0.09	-0.03	0.1	0.4	0.37	0.26	0.33	0.06	0.19	0.268333	6	0.127345	0.0519882	High
P00350	gnd	6-phosphogluconate dehydrogenase, decarboxylating OS=Escherichia coli (strain K12) OX=83333 GN=gnd PE=1 SV=2	C169		0.08	0.13	0.06	0.08	0.13	0.13	0.26	0.3	0.28	0.32	0.22	0.22	0.266667	6	0.0413118	0.0168655	High
P0AEW9	fruK	1-phosphofructokinase OS=Escherichia coli (strain K12) OX=83333 GN=fruK PE=3 SV=1	C20		0.28	0.3	-0.09	0.14	0.08	-0.1	0.46	0.47	0.13	0.38	0.17	-0.01	0.266667	6	0.198057	0.0808565	High
P0CF92	insL2	Putative transposase InsL for insertion sequence element IS186B OS=Escherichia coli (strain K12) OX=83333 GN=insL2 PE=3 SV=1	C220		0.13	0.08	0.23	0	-0.06	0.22	0.31	0.25	0.45	0.24	0.03	0.31	0.265	6	0.137368	0.0560803	High
P0A9L5	ppiC	Peptidyl-prolyl cis-trans isomerase C OS=Escherichia coli (strain K12) OX=83333 GN=ppiC PE=1 SV=2	C41		-0.12	0.35	-0.17	-0.12	0.15	0.51	0.06	0.52	0.05	0.12	0.24	0.6	0.265	6	0.239646	0.0978349	High
P0A6F3	glpK	Glycerol kinase OS=Escherichia coli (strain K12) OX=83333 GN=glpK PE=1 SV=2	C113		0.17	0.18	-0.02	-0.05	0.13	0.19	0.35	0.35	0.2	0.19	0.22	0.28	0.265	6	0.0728697	0.0297489	High
P21889	aspS	Aspartate--tRNA ligase OS=Escherichia coli (strain K12) OX=83333 GN=aspS PE=1 SV=1	C21		0.13	0.25	0.04	-0.05	0.13	0.1	0.31	0.42	0.26	0.19	0.22	0.19	0.265	6	0.088713	0.0362169	High
P36562	cobT	Nicotinate-nucleotide--dimethylbenzimidazole phosphoribosyltransferase OS=Escherichia coli (strain K12) OX=83333 GN=cobT PE=3 SV=3	C158		-0.35	0.16	0.13	0.09	0.18	0.39	-0.17	0.33	0.35	0.33	0.27	0.48	0.265	6	0.224121	0.0914968	High
P05523	mutM	Formamidopyrimidine-DNA glycosylase OS=Escherichia coli (strain K12) OX=83333 GN=mutM PE=1 SV=3	C195		-0.07	-0.3	0.7	-0.26	-0.11	0.64	0.11	-0.13	0.92	-0.02	-0.02	0.73	0.265	6	0.444466	0.181452	High
P45395	kdsD	Arabinose 5-phosphate isomerase KdsD OS=Escherichia coli (strain K12) OX=83333 GN=kdsD PE=1 SV=1	C154			0.29	0.09	-0.37	0.1	0.4		0.46	0.31	-0.13	0.19	0.49	0.264	5	0.251157	0.112321	High
P0A715	kdsA	2-dehydro-3-deoxyphosphooctonate aldolase OS=Escherichia coli (strain K12) OX=83333 GN=kdsA PE=1 SV=1	C249		0.02	-0.01	0.16	0.07	0.15	0.2	0.2	0.16	0.38	0.31	0.24	0.29	0.263333	6	0.079666	0.0325235	High
P0A6T1	pgi	Glucose-6-phosphate isomerase OS=Escherichia coli (strain K12) OX=83333 GN=pgi PE=1 SV=1	C73		0.12	0.14	0.32	0.16	-0.11	-0.04	0.3	0.31	0.54	0.4	-0.02	0.05	0.263333	6	0.211912	0.0865127	High
P69228	baeR	Transcriptional regulatory protein BaeR OS=Escherichia coli (strain K12) OX=83333 GN=baeR PE=1 SV=1	C109		-0.39	0.52	0.19	-0.15	0.33	0.09	-0.21	0.69	0.41	0.09	0.42	0.18	0.263333	6	0.312773	0.127689	High
P36553	hemF	Oxygen-dependent coproporphyrinogen-III oxidase OS=Escherichia coli (strain K12) OX=83333 GN=hemF PE=1 SV=1	C152		0.27	0.17	0.38	0.1	0.12	-0.45	0.45	0.34	0.6	0.34	0.21	-0.36	0.263333	6	0.332064	0.135565	High
P09424	mtlD	Mannitol-1-phosphate 5-dehydrogenase OS=Escherichia coli (strain K12) OX=83333 GN=mtlD PE=1 SV=3	C120		0.07	-0.03	-0.15	0.44	0.3	-0.04	0.25	0.14	0.07	0.68	0.39	0.05	0.263333	6	0.239972	0.0979682	High
P23830	pssA	CDP-diacylglycerol--serine O-phosphatidyltransferase OS=Escherichia coli (strain K12) OX=83333 GN=pssA PE=1 SV=2	C110		0.11	-0.05	0	0.24	0.24	0.03	0.29	0.12	0.22	0.48	0.33	0.12	0.26	6	0.13784	0.0562731	High
P61889	mdh	Malate dehydrogenase OS=Escherichia coli (strain K12) OX=83333 GN=mdh PE=1 SV=1	C251		0	-0.07	-0.13	-0.16	-0.03	0.96	0.18	0.1	0.09	0.08	0.06	1.05	0.26	6	0.389204	0.158892	High
P0ACB2	hemB	Delta-aminolevulinic acid dehydratase OS=Escherichia coli (strain K12) OX=83333 GN=hemB PE=1 SV=2	C243		0.16	0.08	-0.11	-0.08	0.35	0.17	0.34	0.25	0.11	0.16	0.44	0.26	0.26	6	0.119499	0.0487852	High
P0A744	msrA	Peptide methionine sulfoxide reductase MsrA OS=Escherichia coli (strain K12) OX=83333 GN=msrA PE=1 SV=2	C87		0.02	-0.01	-0.07	0.12	0.21	0.29	0.2	0.16	0.15	0.36	0.3	0.38	0.258333	6	0.101669	0.0415064	High
P22523	mukB	Chromosome partition protein MukB OS=Escherichia coli (strain K12) OX=83333 GN=mukB PE=1 SV=2	C1423		0.34	-0.07	-0.2	-0.17	0.29	0.37	0.52	0.1	0.02	0.07	0.38	0.46	0.258333	6	0.219674	0.0896815	High
P0AE52	bcp	Peroxiredoxin Bcp OS=Escherichia coli (strain K12) OX=83333 GN=bcp PE=1 SV=1	C100		-0.16	0.75	-0.27	-0.38	0.21	0.4	0.02	0.92	-0.05	-0.14	0.3	0.49	0.256667	6	0.400932	0.16368	High
P04825	pepN	Aminopeptidase N OS=Escherichia coli (strain K12) OX=83333 GN=pepN PE=1 SV=2	C727		-0.12		0.23	0.24	-0.11	0.22	0.06		0.45	0.48	-0.02	0.31	0.256	5	0.226561	0.101321	High
P63020	nfuA	Fe/S biogenesis protein NfuA OS=Escherichia coli (strain K12) OX=83333 GN=nfuA PE=1 SV=1	C39_OR_C44		-1.11	-0.21	1.04	0.17	0.43	0.22	-0.93	-0.04	1.26	0.41	0.52	0.31	0.255	6	0.720909	0.29431	High
P25745	mnmA	tRNA-specific 2-thiouridylase MnmA OS=Escherichia coli (strain K12) OX=83333 GN=mnmA PE=1 SV=4	C102		0.1	0.2	0.09	0.05	-0.47	0.57	0.28	0.37	0.31	0.29	-0.38	0.66	0.255	6	0.342155	0.139684	High
P0A8M3	thrS	Threonine--tRNA ligase OS=Escherichia coli (strain K12) OX=83333 GN=thrS PE=1 SV=1	C182		-0.21	-0.15	-0.15	-0.75	2.15	-0.36	-0.03	0.02	0.07	-0.51	2.24	-0.27	0.253333	6	0.997169	0.407093	High
P08839	ptsI	Phosphoenolpyruvate-protein phosphotransferase OS=Escherichia coli (strain K12) OX=83333 GN=ptsI PE=1 SV=1	C272		0.17	0.1	0.18	-0.04	0.01	0.1	0.35	0.27	0.4	0.2	0.1	0.19	0.251667	6	0.11089	0.0452708	High
P24186	folD	Bifunctional protein FolD OS=Escherichia coli (strain K12) OX=83333 GN=folD PE=1 SV=4	C58		0.03	0.08	0.08	0.05	0.12	0.15	0.21	0.25	0.3	0.29	0.21	0.24	0.25	6	0.0384708	0.0157056	High
P0AC53	zwf	Glucose-6-phosphate 1-dehydrogenase OS=Escherichia coli (strain K12) OX=83333 GN=zwf PE=1 SV=1	C89		0.13	0.14	0.04	-0.04	0.09	0.14	0.31	0.31	0.26	0.2	0.18	0.23	0.248333	6	0.0549242	0.0224227	High
P52062	hemW	Heme chaperone HemW OS=Escherichia coli (strain K12) OX=83333 GN=hemW PE=1 SV=1	C265		-0.08	-0.04	-0.25	-0.08	0.36	0.59	0.1	0.13	-0.03	0.16	0.45	0.68	0.248333	6	0.263925	0.107747	High
P0AAC0	uspE	Universal stress protein E OS=Escherichia coli (strain K12) OX=83333 GN=uspE PE=1 SV=2	C294		-0.05	0.16		-1.19	0.35	1.2	0.13	0.33		-0.95	0.44	1.29	0.248	5	0.802882	0.35906	High
P36999	rlmA	23S rRNA (guanine(745)-N(1))-methyltransferase OS=Escherichia coli (strain K12) OX=83333 GN=rlmA PE=1 SV=1	C256		0.85	-0.5	-0.28	-0.46	0.35	0.53	1.03	-0.33	-0.06	-0.22	0.44	0.62	0.246667	6	0.535674	0.218688	High
P75952	comR	HTH-type transcriptional repressor ComR OS=Escherichia coli (strain K12) OX=83333 GN=comR PE=1 SV=2	C117_AND_C123			-0.1	-1.04	0.66	1.17	-0.3		0.07	-0.82	0.9	1.26	-0.21	0.24	5	0.841279	0.376231	High
P0AAI5	fabF	3-oxoacyl-[acyl-carrier-protein] synthase 2 OS=Escherichia coli (strain K12) OX=83333 GN=fabF PE=1 SV=2	C164		-0.07	-0.07	0.06	0.38	0.03	0.12	0.11	0.1	0.28	0.62	0.12	0.21	0.24	6	0.198897	0.0811993	High
P0ABZ4	kdsC	3-deoxy-D-manno-octulosonate 8-phosphate phosphatase KdsC OS=Escherichia coli (strain K12) OX=83333 GN=kdsC PE=3 SV=1	C11		0.04	0.07	0.1	0.11	0.07	0.06	0.22	0.24	0.32	0.35	0.16	0.15	0.24	6	0.0817313	0.0333667	High
P76346	mtfA	Protein MtfA OS=Escherichia coli (strain K12) OX=83333 GN=mtfA PE=1 SV=2	C239		-0.27	0.22	0.04	-0.07	0.46	0.03	-0.09	0.39	0.26	0.17	0.55	0.12	0.233333	6	0.222231	0.0907255	High
P00562	metL	Bifunctional aspartokinase/homoserine dehydrogenase 2 OS=Escherichia coli (strain K12) OX=83333 GN=metL PE=1 SV=3	C247		-0.12	-0.07	-0.02	-0.05	0.23	0.43	0.06	0.1	0.2	0.19	0.32	0.52	0.231667	6	0.167621	0.0684308	High
Q46927	tcdA	tRNA threonylcarbamoyladenosine dehydratase OS=Escherichia coli (strain K12) OX=83333 GN=tcdA PE=1 SV=1	C203_OR_C220		-0.98	0.43	-0.38	0.49	-0.11	0.95	-0.8	0.6	-0.16	0.73	-0.02	1.04	0.231667	6	0.680953	0.277998	High
P0A6M8	fusA	Elongation factor G OS=Escherichia coli (strain K12) OX=83333 GN=fusA PE=1 SV=2	C266		0.15	0.23	0.12	0.09	-0.06	-0.14	0.33	0.4	0.34	0.33	0.03	-0.05	0.23	6	0.18942	0.0773305	High
Q46920	queF	NADPH-dependent 7-cyano-7-deazaguanine reductase OS=Escherichia coli (strain K12) OX=83333 GN=queF PE=1 SV=1	C232		0.04	0.31	-0.46	-0.08	0.23	0.35	0.22	0.48	-0.24	0.16	0.32	0.44	0.23	6	0.260998	0.106552	High
Q46948	yajL	Protein/nucleic acid deglycase 3 OS=Escherichia coli (strain K12) OX=83333 GN=yajL PE=1 SV=2	C47		-0.06	0.13	-0.07	-0.26	0.65	-0.02	0.12	0.3	0.15	-0.02	0.74	0.07	0.226667	6	0.272592	0.111285	High
P0AC53	zwf	Glucose-6-phosphate 1-dehydrogenase OS=Escherichia coli (strain K12) OX=83333 GN=zwf PE=1 SV=1	C10		0.16	0.14	0.1	-0.06	0.07	-0.04	0.34	0.31	0.32	0.18	0.16	0.05	0.226667	6	0.115181	0.0470225	High
P00903	pabA	Aminodeoxychorismate synthase component 2 OS=Escherichia coli (strain K12) OX=83333 GN=pabA PE=1 SV=1	C54		-0.02	-0.06	-0.05	-0.08	0.29	0.28	0.16	0.11	0.17	0.16	0.38	0.37	0.225	6	0.11811	0.0482183	High
P0ABB0	atpA	ATP synthase subunit alpha OS=Escherichia coli (strain K12) OX=83333 GN=atpA PE=1 SV=1	C47		-0.03	-0.1	0.09	0.01	-0.04	0.43	0.15	0.07	0.31	0.25	0.05	0.52	0.225	6	0.176153	0.0719143	High
P17115	gutQ	Arabinose 5-phosphate isomerase GutQ OS=Escherichia coli (strain K12) OX=83333 GN=gutQ PE=1 SV=3	C236		0.02		-0.2	-0.45	0.45	0.48	0.2		0.02	-0.21	0.54	0.57	0.224	5	0.335455	0.15002	High
P0AAB6	galF	UTP--glucose-1-phosphate uridylyltransferase OS=Escherichia coli (strain K12) OX=83333 GN=galF PE=1 SV=1	C263		-0.13	0.17	-0.05	-0.01	0.17	0.2	0.05	0.34	0.17	0.23	0.26	0.29	0.223333	6	0.102307	0.0417665	High
P0AF93	ridA	2-iminobutanoate/2-iminopropanoate deaminase OS=Escherichia coli (strain K12) OX=83333 GN=ridA PE=1 SV=2	C107		0.03	0.06	0.2	0.15	-0.32	0.23	0.21	0.23	0.42	0.39	-0.23	0.32	0.223333	6	0.23729	0.0968733	High
P0AA16	ompR	DNA-binding dual transcriptional regulator OmpR OS=Escherichia coli (strain K12) OX=83333 GN=ompR PE=1 SV=1	C67		-0.65	0.24	0.16	0.08	0.2	0.32	-0.47	0.41	0.38	0.32	0.29	0.41	0.223333	6	0.343142	0.140087	High
P0A9M8	pta	Phosphate acetyltransferase OS=Escherichia coli (strain K12) OX=83333 GN=pta PE=1 SV=2	C424		0.09	0.25	0.02	0.02	0.03	-0.07	0.27	0.42	0.24	0.26	0.12	0.02	0.221667	6	0.137465	0.0561199	High
P0A715	kdsA	2-dehydro-3-deoxyphosphooctonate aldolase OS=Escherichia coli (strain K12) OX=83333 GN=kdsA PE=1 SV=1	C206		0.09	-0.02	0.16	0.18	-0.14	0.07	0.27	0.15	0.38	0.42	-0.05	0.16	0.221667	6	0.172907	0.0705888	High
P0A853	tnaA	Tryptophanase OS=Escherichia coli (strain K12) OX=83333 GN=tnaA PE=1 SV=1	C413		0.63	0.04	0.06	-0.06	-0.16	-0.17	0.81	0.21	0.28	0.18	-0.07	-0.08	0.221667	6	0.324803	0.1326	High
P64496	yoaG	Protein YoaG OS=Escherichia coli (strain K12) OX=83333 GN=yoaG PE=1 SV=1	C58		-1.08	-0.17	0.92	0.54	0.06	0.07	-0.9	0	1.14	0.78	0.15	0.16	0.221667	6	0.703034	0.287012	High
P0A853	tnaA	Tryptophanase OS=Escherichia coli (strain K12) OX=83333 GN=tnaA PE=1 SV=1	C294		0.02	0.03	-0.05	-0.2	0.24	0.24	0.33	0.2	0.18	0.36	0.13	0.13	0.221667	6	0.0998833	0.0407772	High
P0C0L2	osmC	Peroxiredoxin OsmC OS=Escherichia coli (strain K12) OX=83333 GN=osmC PE=1 SV=2	C125		0.02	-0.13	0.05	-0.2	0.24	0.35	0.2	0.04	0.27	0.04	0.33	0.44	0.22	6	0.160125	0.0653707	High
P08200	icd	Isocitrate dehydrogenase [NADP] OS=Escherichia coli (strain K12) OX=83333 GN=icd PE=1 SV=1	C127		0.3	0.12	-0.39	-0.25	0.31	0.24	0.48	0.29	-0.17	-0.01	0.4	0.33	0.22	6	0.253772	0.103602	High
P0A6K1	dapF	Diaminopimelate epimerase OS=Escherichia coli (strain K12) OX=83333 GN=dapF PE=1 SV=1	C73		-0.06	0.03	-0.05	-0.04	0.2	0.23	0.12	0.2	0.17	0.2	0.29	0.32	0.216667	6	0.0750111	0.0306232	High
P0A867	talA	Transaldolase A OS=Escherichia coli (strain K12) OX=83333 GN=talA PE=3 SV=1	C73		0.09	0.02	-0.1	0.03	0.22	0.04	0.27	0.19	0.12	0.27	0.31	0.13	0.215	6	0.0799375	0.0326343	High
P0A853	tnaA	Tryptophanase OS=Escherichia coli (strain K12) OX=83333 GN=tnaA PE=1 SV=1	C352		0.15	0.05	-0.04	0.09	0.04	0.01	0.33	0.22	0.18	0.33	0.13	0.1	0.215	6	0.0981326	0.0400625	High
P07004	proA	Gamma-glutamyl phosphate reductase OS=Escherichia coli (strain K12) OX=83333 GN=proA PE=1 SV=2	C253		0.08	-0.03	0.16	-0.17	0.04	0.2	0.26	0.14	0.38	0.07	0.13	0.29	0.211667	6	0.117204	0.0478481	High
P07395	pheT	Phenylalanine--tRNA ligase beta subunit OS=Escherichia coli (strain K12) OX=83333 GN=pheT PE=1 SV=2	C597		-0.43	0.53	-0.53	-0.52	0.82	0.41	-0.25	0.7	-0.31	-0.28	0.91	0.5	0.211667	6	0.554307	0.226295	High
P23893	hemL	Glutamate-1-semialdehyde 2,1-aminomutase OS=Escherichia coli (strain K12) OX=83333 GN=hemL PE=1 SV=2	C262		0.09	0.03	-0.07	-0.04	0.12	0.14	0.27	0.2	0.15	0.2	0.21	0.23	0.21	6	0.0394968	0.0161245	High
P76290	cmoA	Carboxy-S-adenosyl-L-methionine synthase OS=Escherichia coli (strain K12) OX=83333 GN=cmoA PE=1 SV=1	C65		0.02	-0.02	-0.02	-0.15	0.3	0.14	0.2	0.15	0.2	0.09	0.39	0.23	0.21	6	0.100995	0.0412311	High
P75914	ycdX	Probable phosphatase YcdX OS=Escherichia coli (strain K12) OX=83333 GN=ycdX PE=1 SV=1	C85		-0.01	-0.07	0.12	0.13	0.12	-0.02	0.17	0.1	0.34	0.37	0.21	0.07	0.21	6	0.123126	0.050266	High
P21645	lpxD	UDP-3-O-(3-hydroxymyristoyl)glucosamine N-acyltransferase OS=Escherichia coli (strain K12) OX=83333 GN=lpxD PE=1 SV=2	C54		0.11	-0.37	-0.13	0.1	0.11	0.45	0.29	-0.2	0.09	0.34	0.2	0.54	0.21	6	0.250918	0.102437	High
P37188	gatB	PTS system galactitol-specific EIIB component OS=Escherichia coli (strain K12) OX=83333 GN=gatB PE=1 SV=2	C55		0.07	0.01	-0.16	0.27	0.03	0.04	0.25	0.18	0.06	0.51	0.12	0.13	0.208333	6	0.160924	0.0656971	High
P0A6M8	fusA	Elongation factor G OS=Escherichia coli (strain K12) OX=83333 GN=fusA PE=1 SV=2	C398		0.2	0.22	0.13	0.08	-0.16	-0.21	0.38	0.39	0.35	0.32	-0.07	-0.12	0.208333	6	0.236763	0.096658	High
P0AEK4	fabI	Enoyl-[acyl-carrier-protein] reductase [NADH] FabI OS=Escherichia coli (strain K12) OX=83333 GN=fabI PE=1 SV=2	C210		-0.06	-0.02	0.46	-0.09	-0.01	-0.03	0.12	0.15	0.68	0.15	0.08	0.06	0.206667	6	0.234748	0.0958355	High
P0A6U8	glgA	Glycogen synthase OS=Escherichia coli (strain K12) OX=83333 GN=glgA PE=1 SV=1	C379		0.03	-0.07	0	0.04	0.11	0.14	0.21	0.1	0.22	0.28	0.2	0.23	0.206667	6	0.0592171	0.0241753	High
P0A8T7	rpoC	DNA-directed RNA polymerase subunit beta' OS=Escherichia coli (strain K12) OX=83333 GN=rpoC PE=1 SV=1	C869		-0.43	0.74	0.01	-0.42		0.22	-0.25	0.91	0.23	-0.18		0.31	0.204	5	0.464736	0.207836	High
P60752	msbA	Lipid A export ATP-binding/permease protein MsbA OS=Escherichia coli (strain K12) OX=83333 GN=msbA PE=1 SV=1	C315		0.3	0.87	-1.72	0.28	0.16	0.34	0.48	1.04	-1.5	0.52	0.25	0.43	0.203333	6	0.875412	0.357386	High
P30750	metN	Methionine import ATP-binding protein MetN OS=Escherichia coli (strain K12) OX=83333 GN=metN PE=1 SV=4	C265		-0.29	0.03	-0.07	0.1	0.14	0.32	-0.11	0.2	0.15	0.34	0.23	0.41	0.203333	6	0.180629	0.0737413	High
P0AG16	purF	Amidophosphoribosyltransferase OS=Escherichia coli (strain K12) OX=83333 GN=purF PE=1 SV=2	C459		-0.01	-0.16	-0.12	-0.33	0.54	0.3	0.17	0.01	0.1	-0.09	0.63	0.39	0.201667	6	0.265361	0.108333	High
P45568	dxr	1-deoxy-D-xylulose 5-phosphate reductoisomerase OS=Escherichia coli (strain K12) OX=83333 GN=dxr PE=1 SV=2	C207		-0.1	0.12	-0.18	-0.74	0.67	0.45	0.08	0.29	0.04	-0.5	0.76	0.54	0.201667	6	0.439837	0.179563	High
P0A879	trpB	Tryptophan synthase beta chain OS=Escherichia coli (strain K12) OX=83333 GN=trpB PE=1 SV=2	C170		0.07	0.09	-0.1	-0.02	0.15	0.01	0.25	0.26	0.12	0.22	0.24	0.1	0.198333	6	0.0699762	0.0285677	High
P0A7Y4	rnhA	Ribonuclease HI OS=Escherichia coli (strain K12) OX=83333 GN=rnhA PE=1 SV=1	C133		0.56	0.72	-0.62	-0.68			0.74	0.89	-0.4	-0.44			0.1975	4	0.715839	0.357919	High
P0AGF2	csdE	Sulfur acceptor protein CsdE OS=Escherichia coli (strain K12) OX=83333 GN=csdE PE=1 SV=1	C61		-0.08	-0.09	0.07	-0.07	0.11	0.25	0.1	0.08	0.29	0.17	0.2	0.34	0.196667	6	0.102892	0.0420053	High
P37330	glcB	Malate synthase G OS=Escherichia coli (strain K12) OX=83333 GN=glcB PE=1 SV=3	C688		0.09	0.06	0.57	-0.01	-0.59	0.07	0.27	0.23	0.79	0.23	-0.5	0.16	0.196667	6	0.41142	0.167962	High
P11880	murF	UDP-N-acetylmuramoyl-tripeptide--D-alanyl-D-alanine ligase OS=Escherichia coli (strain K12) OX=83333 GN=murF PE=1 SV=2	C452		-0.01	0.03	-0.04	0.06	0.05	0.09	0.17	0.2	0.18	0.3	0.14	0.18	0.195	6	0.0550454	0.0224722	High
P0A7D4	purA	Adenylosuccinate synthetase OS=Escherichia coli (strain K12) OX=83333 GN=purA PE=1 SV=2	C292		0.09	-0.03	0.04	0.01	0.06	0.01	0.27	0.14	0.26	0.25	0.15	0.1	0.195	6	0.0734166	0.0299722	High
P76270	msrC	Free methionine-R-sulfoxide reductase OS=Escherichia coli (strain K12) OX=83333 GN=msrC PE=1 SV=2	C76		-0.09	0.03	0.08	0.03	0.02	0.1	0.09	0.2	0.3	0.27	0.11	0.19	0.193333	6	0.0835863	0.034124	High
P0AEI1	miaB	tRNA-2-methylthio-N(6)-dimethylallyladenosine synthase OS=Escherichia coli (strain K12) OX=83333 GN=miaB PE=1 SV=1	C157	Iron-sulfur (4Fe-4S-S-AdoMet) (C157)	1.1	0.79	-0.97	-0.9	-0.51	0.65	1.28	0.96	-0.75	-0.66	-0.42	0.74	0.191667	6	0.901297	0.367953	High
P23893	hemL	Glutamate-1-semialdehyde 2,1-aminomutase OS=Escherichia coli (strain K12) OX=83333 GN=hemL PE=1 SV=2	C179		0.09	0.07	-0.07	-0.08	0.1	0.05	0.27	0.24	0.15	0.16	0.19	0.14	0.191667	6	0.0526941	0.0215123	High
P76558	maeB	NADP-dependent malic enzyme OS=Escherichia coli (strain K12) OX=83333 GN=maeB PE=1 SV=1	C323		0.22	-0.11	0.18	-0.07	0.03	-0.09	0.4	0.06	0.4	0.17	0.12	0	0.191667	6	0.171163	0.0698769	High
P0A858	tpiA	Triosephosphate isomerase OS=Escherichia coli (strain K12) OX=83333 GN=tpiA PE=1 SV=1	C126_AND_C143		0.29	0.38	-0.34	-0.23	-0.12	0.17	0.47	0.55	-0.12	0.01	-0.03	0.26	0.19	6	0.279213	0.113988	High
P0ACJ0	lrp	Leucine-responsive regulatory protein OS=Escherichia coli (strain K12) OX=83333 GN=lrp PE=1 SV=2	C45		-0.07	0.05	0.02	0.02	0.03	0.07	0.11	0.22	0.24	0.26	0.12	0.16	0.185	6	0.0637966	0.0260448	High
P37689	gpmI	2,3-bisphosphoglycerate-independent phosphoglycerate mutase OS=Escherichia coli (strain K12) OX=83333 GN=gpmI PE=1 SV=1	C424		0.08	0.1	0	0.04	-0.03	-0.07	0.26	0.27	0.22	0.28	0.06	0.02	0.185	6	0.114848	0.0468864	High
P00562	metL	Bifunctional aspartokinase/homoserine dehydrogenase 2 OS=Escherichia coli (strain K12) OX=83333 GN=metL PE=1 SV=3	C287		0.05	-0.18	-0.18	0.04	0.43	-0.04	0.23	-0.01	0.04	0.28	0.52	0.05	0.185	6	0.200275	0.0817618	High
P0AAD6	sdaC	Serine transporter OS=Escherichia coli (strain K12) OX=83333 GN=sdaC PE=1 SV=1	C247		0.31	-0.02	0.21	-0.44	0.07	-0.03	0.49	0.15	0.43	-0.2	0.16	0.06	0.181667	6	0.252461	0.103067	High
P09053	avtA	Valine--pyruvate aminotransferase OS=Escherichia coli (strain K12) OX=83333 GN=avtA PE=1 SV=3	C68		-0.29	-0.02	0.65	-0.3	-0.13	0.19	-0.11	0.15	0.87	-0.06	-0.04	0.28	0.181667	6	0.36799	0.150231	High
P33030	yeiR	Zinc-binding GTPase YeiR OS=Escherichia coli (strain K12) OX=83333 GN=yeiR PE=1 SV=2	C121		-0.01	0.05	-0.02	-0.11	0.08	0.1	0.17	0.22	0.2	0.13	0.17	0.19	0.18	6	0.0309839	0.0126491	High
P00956	ileS	Isoleucine--tRNA ligase OS=Escherichia coli (strain K12) OX=83333 GN=ileS PE=1 SV=5	C748		0.08	0.21	-0.09	0.11	-0.32	0.1	0.26	0.38	0.13	0.35	-0.23	0.19	0.18	6	0.221811	0.0905539	High
P0AED5	uvrY	Response regulator UvrY OS=Escherichia coli (strain K12) OX=83333 GN=uvrY PE=1 SV=1	C210		-0.45	0.05	-0.13	-0.06	0.28	0.4	-0.27	0.22	0.09	0.18	0.37	0.49	0.18	6	0.26245	0.107145	High
P0AFG8	aceE	Pyruvate dehydrogenase E1 component OS=Escherichia coli (strain K12) OX=83333 GN=aceE PE=1 SV=2	C772		-0.01	1	-0.21	-0.18	-0.26	-0.25	0.17	1.17	0.01	0.06	-0.17	-0.16	0.18	6	0.502315	0.205069	High
P0ACL2	exuR	Exu regulon transcriptional regulator OS=Escherichia coli (strain K12) OX=83333 GN=exuR PE=4 SV=1	C192		-0.11	-0.11	0.01	-0.03	0.16	0.16	0.07	0.06	0.23	0.21	0.25	0.25	0.178333	6	0.089088	0.03637	High
P46837	yhgF	Protein YhgF OS=Escherichia coli (strain K12) OX=83333 GN=yhgF PE=1 SV=3	C550		0.23	0.27	0	0.03	0.06	-0.51	0.41	0.44	0.22	0.27	0.15	-0.42	0.178333	6	0.313395	0.127943	High
P0A9Q7	adhE	Aldehyde-alcohol dehydrogenase OS=Escherichia coli (strain K12) OX=83333 GN=adhE PE=1 SV=2	C841		0.03	-0.22	-0.03	0.13	0.11	0.05	0.21	-0.05	0.19	0.37	0.2	0.14	0.176667	6	0.135597	0.0553574	High
P0AFK0	pmbA	Metalloprotease PmbA OS=Escherichia coli (strain K12) OX=83333 GN=pmbA PE=1 SV=1	C437		-0.08	-0.11	-0.16	-0.07	0.47	0.02	0.1	0.06	0.06	0.17	0.56	0.11	0.176667	6	0.192111	0.078429	High
P0A6F5	groL	60 kDa chaperonin OS=Escherichia coli (strain K12) OX=83333 GN=groL PE=1 SV=2	C458		0.04	0.06	0.22	0.14	-0.21	-0.18	0.22	0.23	0.44	0.38	-0.12	-0.09	0.176667	6	0.234322	0.0956614	High
P0A799	pgk	Phosphoglycerate kinase OS=Escherichia coli (strain K12) OX=83333 GN=pgk PE=1 SV=2	C162		0.02	-0.02	0	-0.06	0.06	0.06	0.2	0.15	0.22	0.18	0.15	0.15	0.175	6	0.0301662	0.0123153	High
P0AD61	pykF	Pyruvate kinase I OS=Escherichia coli (strain K12) OX=83333 GN=pykF PE=1 SV=1	C8		0.1	0.05	0.01	-0.01	-0.07	-0.02	0.28	0.22	0.23	0.23	0.02	0.07	0.175	6	0.104067	0.0424853	High
P21513	rne	Ribonuclease E OS=Escherichia coli (strain K12) OX=83333 GN=rne PE=1 SV=6	C832		-0.2	-0.14	0.02	0.25	0.1	0.02	-0.02	0.03	0.24	0.49	0.19	0.11	0.173333	6	0.18272	0.0745952	High
P30850	rnb	Exoribonuclease 2 OS=Escherichia coli (strain K12) OX=83333 GN=rnb PE=1 SV=3	C450		0.38	-0.1	-0.2	0.01	-0.23	0.19	0.56	0.07	0.02	0.25	-0.14	0.28	0.173333	6	0.244595	0.0998555	High
P0AED5	uvrY	Response regulator UvrY OS=Escherichia coli (strain K12) OX=83333 GN=uvrY PE=1 SV=1	C35		-0.08	-0.08	0.01	-0.08	0.1	0.17	0.1	0.09	0.23	0.16	0.19	0.26	0.171667	6	0.0685322	0.0279782	High
P0C8J6	gatY	D-tagatose-1,6-bisphosphate aldolase subunit GatY OS=Escherichia coli (strain K12) OX=83333 GN=gatY PE=1 SV=1	C227		0.05	-0.08	0.02	0.03	0.03	-0.01	0.23	0.09	0.24	0.27	0.12	0.08	0.171667	6	0.0842417	0.0343915	High
P0ACV8	ymjA	Uncharacterized protein YmjA OS=Escherichia coli (strain K12) OX=83333 GN=ymjA PE=4 SV=1	C20		0.08	0.11	-0.06	0.08	-0.22	0.04	0.26	0.28	0.16	0.32	-0.13	0.13	0.17	6	0.163951	0.0669328	High
P04079	guaA	GMP synthase [glutamine-hydrolyzing] OS=Escherichia coli (strain K12) OX=83333 GN=guaA PE=1 SV=1	C421		-0.05	-0.02	-0.1	-0.03	0.1	0.12	0.13	0.15	0.12	0.21	0.19	0.21	0.168333	6	0.0402078	0.0164148	High
P25539	ribD	Riboflavin biosynthesis protein RibD OS=Escherichia coli (strain K12) OX=83333 GN=ribD PE=1 SV=1	C334		-0.09	-0.16	-0.08	-0.09	0.19	0.25	0.09	0.01	0.14	0.15	0.28	0.34	0.168333	6	0.121888	0.0497605	High
P0A7X6	rimM	Ribosome maturation factor RimM OS=Escherichia coli (strain K12) OX=83333 GN=rimM PE=1 SV=1	C114		0.07	0.01	-0.27	0.11	0.03	0.07	0.25	0.18	-0.05	0.35	0.12	0.16	0.168333	6	0.134077	0.0547367	High
P60716	lipA	Lipoyl synthase OS=Escherichia coli (strain K12) OX=83333 GN=lipA PE=1 SV=1	C152		-0.07	-0.04	-0.11	-0.09	0.2	0.12	0.11	0.13	0.11	0.15	0.29	0.21	0.166667	6	0.070899	0.0289444	High
P0AFR4	yciO	Uncharacterized protein YciO OS=Escherichia coli (strain K12) OX=83333 GN=yciO PE=1 SV=1	C42		-0.23	-0.21	0.21	0.19	-0.17	0.22	-0.05	-0.04	0.43	0.43	-0.08	0.31	0.166667	6	0.248891	0.101609	High
P0A853	tnaA	Tryptophanase OS=Escherichia coli (strain K12) OX=83333 GN=tnaA PE=1 SV=1	C383		0.73	-0.03	-0.9	0.13	0.04	0.04	0.91	0.14	-0.68	0.37	0.13	0.13	0.166667	6	0.512666	0.209295	High
P0A6V5	glpE	Thiosulfate sulfurtransferase GlpE OS=Escherichia coli (strain K12) OX=83333 GN=glpE PE=1 SV=1	C65		-0.01	-0.07	-0.28	0.07	0.14	0.15	0.17	0.1	-0.06	0.31	0.23	0.24	0.165	6	0.130958	0.0534634	High
P30958	mfd	Transcription-repair-coupling factor OS=Escherichia coli (strain K12) OX=83333 GN=mfd PE=1 SV=2	C445		-0.01	-0.18	0.16	0.13	-0.06	-0.05	0.17	-0.01	0.38	0.37	0.03	0.04	0.163333	6	0.174776	0.071352	High
P27298	prlC	Oligopeptidase A OS=Escherichia coli (strain K12) OX=83333 GN=prlC PE=3 SV=3	C53					0.19	-0.14	0.02				0.43	-0.05	0.11	0.163333	3	0.244404	0.141107	High
P0AFK0	pmbA	Metalloprotease PmbA OS=Escherichia coli (strain K12) OX=83333 GN=pmbA PE=1 SV=1	C226		0	-0.08	0.05	-0.08	0.16	-0.08	0.18	0.09	0.27	0.16	0.25	0.01	0.16	6	0.0979796	0.04	High
P60560	guaC	GMP reductase OS=Escherichia coli (strain K12) OX=83333 GN=guaC PE=1 SV=1	C186		-0.23	0.11	-0.01	-0.05	0.05	0.1	-0.05	0.28	0.21	0.19	0.14	0.19	0.16	6	0.112428	0.0458984	High
P76491	yfbR	5'-deoxynucleotidase YfbR OS=Escherichia coli (strain K12) OX=83333 GN=yfbR PE=1 SV=1	C140		0.31	-0.07	-0.17	-0.2	-0.09	0.19	0.49	0.1	0.05	0.04	0	0.28	0.16	6	0.189209	0.0772442	High
P29217	yceH	UPF0502 protein YceH OS=Escherichia coli (strain K12) OX=83333 GN=yceH PE=1 SV=3	C15		0.04	-0.01	-0.09	0.04	0.03	-0.05	0.22	0.16	0.13	0.28	0.12	0.04	0.158333	6	0.0835264	0.0340995	High
P60720	lipB	Octanoyltransferase OS=Escherichia coli (strain K12) OX=83333 GN=lipB PE=1 SV=1	C169		0	-0.16	-0.02	-0.3	0.23	0.21	0.18	0.01	0.2	-0.06	0.32	0.3	0.158333	6	0.153677	0.0627384	High
P03813	ygeA	Broad specificity amino-acid racemase YgeA OS=Escherichia coli (strain K12) OX=83333 GN=ygeA PE=1 SV=1	C197		-0.45	-0.12	-0.02	0	0.24	0.31	-0.27	0.05	0.2	0.24	0.33	0.4	0.158333	6	0.241447	0.0985703	High
P65870	queD	6-carboxy-5,6,7,8-tetrahydropterin synthase OS=Escherichia coli (strain K12) OX=83333 GN=queD PE=1 SV=1	C112		-0.5	-0.34	-0.24	-0.1	0.76	0.38	-0.32	-0.17	-0.02	0.14	0.85	0.47	0.158333	6	0.434576	0.177415	High
P00561	thrA	Bifunctional aspartokinase/homoserine dehydrogenase 1 OS=Escherichia coli (strain K12) OX=83333 GN=thrA PE=1 SV=2	C217		0.05	0.01	-0.12	-0.34	0.37	-0.02	0.23	0.18	0.1	-0.1	0.46	0.07	0.156667	6	0.186833	0.0762744	High
P0A9B2	gapA	Glyceraldehyde-3-phosphate dehydrogenase A OS=Escherichia coli (strain K12) OX=83333 GN=gapA PE=1 SV=2	C150_AND_C154		-0.29	-0.06	-0.08	-0.23	0.26	0.33	-0.11	0.11	0.14	0.01	0.35	0.42	0.153333	6	0.200865	0.0820027	High
P0CG19	rph	Truncated inactive ribonuclease PH OS=Escherichia coli (strain K12) OX=83333 GN=rph PE=1 SV=1	C116		-0.02	-0.17	-0.03	-0.19	0.07	0.26	0.16	0	0.19	0.05	0.16	0.35	0.151667	6	0.121888	0.0497605	High
P0ABT5	dusB	tRNA-dihydrouridine synthase B OS=Escherichia coli (strain K12) OX=83333 GN=dusB PE=1 SV=1	C175		-0.14	-0.24	0.01	0.03	0.08	0.17	0.04	-0.07	0.23	0.27	0.17	0.26	0.15	6	0.136967	0.0559166	High
P0A877	trpA	Tryptophan synthase alpha chain OS=Escherichia coli (strain K12) OX=83333 GN=trpA PE=1 SV=1	C118		0.03	0.08	-0.11	-0.16	0	0.05	0.21	0.25	0.11	0.08	0.09	0.14	0.146667	6	0.0688961	0.0281267	High
P0A853	tnaA	Tryptophanase OS=Escherichia coli (strain K12) OX=83333 GN=tnaA PE=1 SV=1	C148		-0.08	-0.09	-0.2	-0.04	0.12	0.17	0.1	0.08	0.02	0.2	0.21	0.26	0.145	6	0.0920326	0.0375722	High
P20083	parE	DNA topoisomerase 4 subunit B OS=Escherichia coli (strain K12) OX=83333 GN=parE PE=1 SV=3	C404		0.17	-0.05	-0.14	-0.21	0.15	-0.04	0.35	0.12	0.08	0.03	0.24	0.05	0.145	6	0.12502	0.0510392	High
P09373	pflB	Formate acetyltransferase 1 OS=Escherichia coli (strain K12) OX=83333 GN=pflB PE=1 SV=2	C123		-0.08	-0.05	-0.03	-0.05	0.04	0.04	0.1	0.12	0.19	0.19	0.13	0.13	0.143333	6	0.0377712	0.01542	High
P0AD61	pykF	Pyruvate kinase I OS=Escherichia coli (strain K12) OX=83333 GN=pykF PE=1 SV=1	C182		0.01	-0.02	-0.06	0.02	0.03	-0.11	0.19	0.15	0.16	0.26	0.12	-0.02	0.143333	6	0.0930949	0.0380058	High
P69828	gatA	PTS system galactitol-specific EIIA component OS=Escherichia coli (strain K12) OX=83333 GN=gatA PE=1 SV=1	C115		-0.06	-0.15	-0.17	-0.07	0.06	0.26	0.12	0.02	0.05	0.17	0.15	0.35	0.143333	6	0.116562	0.0475862	High
P0A9D4	cysE	Serine acetyltransferase OS=Escherichia coli (strain K12) OX=83333 GN=cysE PE=1 SV=1	C3		-0.02	-0.14	-0.02	-0.03	0	0.08	0.16	0.03	0.2	0.21	0.09	0.17	0.143333	6	0.0697615	0.02848	High
P0AC86	glgP	Glycogen phosphorylase OS=Escherichia coli (strain K12) OX=83333 GN=glgP PE=3 SV=1	C766		0.19			-0.73	0.45		0.37			-0.49	0.54		0.14	3	0.552178	0.3188	High
P63020	nfuA	Fe/S biogenesis protein NfuA OS=Escherichia coli (strain K12) OX=83333 GN=nfuA PE=1 SV=1	C39_AND_C44		-0.96	0.62	0.28	0.41	-0.82	0.31	-0.78	0.79	0.5	0.65	-0.73	0.4	0.138333	6	0.70471	0.287697	High
P0AAI5	fabF	3-oxoacyl-[acyl-carrier-protein] synthase 2 OS=Escherichia coli (strain K12) OX=83333 GN=fabF PE=1 SV=2	C59		-0.14	-0.12	-0.1	-0.11	0.16	0.15	0.04	0.05	0.12	0.13	0.25	0.24	0.138333	6	0.0902035	0.0368254	High
P0AEF0	dnaC	DNA replication protein DnaC OS=Escherichia coli (strain K12) OX=83333 GN=dnaC PE=1 SV=1	C78		-0.32	-0.29	0.17	-0.21	0.33	0.16	-0.14	-0.12	0.39	0.03	0.42	0.25	0.138333	6	0.249433	0.10183	High
P09394	glpQ	Glycerophosphodiester phosphodiesterase, periplasmic OS=Escherichia coli (strain K12) OX=83333 GN=glpQ PE=1 SV=2	C209		0.06	0.06	0.21	0.26	-0.36	-0.39	0.24	0.23	0.43	0.5	-0.27	-0.3	0.138333	6	0.344524	0.140651	High
P28248	dcd	dCTP deaminase OS=Escherichia coli (strain K12) OX=83333 GN=dcd PE=1 SV=1	C4		-0.14	-0.06	-0.1	-0.06	0.09	0.1	0.04	0.11	0.12	0.18	0.18	0.19	0.136667	6	0.0581951	0.023758	High
P0A817	metK	S-adenosylmethionine synthase OS=Escherichia coli (strain K12) OX=83333 GN=metK PE=1 SV=2	C90		0.1	0.24	0.07	-0.47	0.01	-0.12	0.28	0.41	0.29	-0.23	0.1	-0.03	0.136667	6	0.237627	0.0970109	High
P0AC62	grxC	Glutaredoxin 3 OS=Escherichia coli (strain K12) OX=83333 GN=grxC PE=1 SV=2	C66		-0.03	0.01	-0.09	-0.07	0	0.01	0.15	0.18	0.13	0.17	0.09	0.1	0.136667	6	0.036697	0.0149815	High
P0A8V2	rpoB	DNA-directed RNA polymerase subunit beta OS=Escherichia coli (strain K12) OX=83333 GN=rpoB PE=1 SV=1	C764_OR_C770		-0.14	-0.06	-0.11	0.1	0.03	0.01	0.04	0.11	0.11	0.34	0.12	0.1	0.136667	6	0.103666	0.0423215	High
P0A8M0	asnS	Asparagine--tRNA ligase OS=Escherichia coli (strain K12) OX=83333 GN=asnS PE=1 SV=2	C323		0.12	0.3	0.11	-0.22	-0.31	-0.18	0.3	0.47	0.33	0.02	-0.22	-0.09	0.135	6	0.271054	0.110657	High
P37745	rfbC	dTDP-4-dehydrorhamnose 3,5-epimerase OS=Escherichia coli (strain K12) OX=83333 GN=rfbC PE=1 SV=1	C76		-0.06	-0.08	-0.19	-0.04	0.02	0.17	0.12	0.09	0.03	0.2	0.11	0.26	0.135	6	0.0821584	0.033541	High
P0AAT6	rsfS	Ribosomal silencing factor RsfS OS=Escherichia coli (strain K12) OX=83333 GN=rsfS PE=1 SV=1	C36_OR_C40		-0.09	-0.18	0.01	-0.09	0.02	0.15	0.09	-0.01	0.23	0.15	0.11	0.24	0.135	6	0.093755	0.0382753	High
P0AD61	pykF	Pyruvate kinase I OS=Escherichia coli (strain K12) OX=83333 GN=pykF PE=1 SV=1	C359		0.01	0.04	-0.09	-0.07	-0.06	-0.02	0.19	0.21	0.13	0.17	0.03	0.07	0.133333	6	0.070899	0.0289444	High
P31120	glmM	Phosphoglucosamine mutase OS=Escherichia coli (strain K12) OX=83333 GN=glmM PE=1 SV=3	C139		0.03	-0.1	-0.01	-0.08	-0.09	0.06	0.21	0.07	0.21	0.16	0	0.15	0.133333	6	0.0831064	0.033928	High
P14294	topB	DNA topoisomerase 3 OS=Escherichia coli (strain K12) OX=83333 GN=topB PE=1 SV=1	C159		-0.1	-0.13	-0.05	-0.01	0.05	0.04	0.08	0.04	0.17	0.23	0.14	0.13	0.131667	6	0.0667583	0.0272539	High
P07023	tyrA	T-protein OS=Escherichia coli (strain K12) OX=83333 GN=tyrA PE=1 SV=1	C215		-0.16	0.19	-0.21	-0.08	-0.15	0.21	0.02	0.36	0.01	0.16	-0.06	0.3	0.131667	6	0.17046	0.0695901	High
P25745	mnmA	tRNA-specific 2-thiouridylase MnmA OS=Escherichia coli (strain K12) OX=83333 GN=mnmA PE=1 SV=4	C49		0.1	-0.02	-0.06	-0.42	-0.2	0.39	0.28	0.15	0.16	-0.18	-0.11	0.48	0.13	6	0.244949	0.1	High
P0A9J0	rng	Ribonuclease G OS=Escherichia coli (strain K12) OX=83333 GN=rng PE=1 SV=2	C79		-0.47		-0.23	-0.64	0.71	0.46	-0.29		-0.01	-0.4	0.8	0.55	0.13	5	0.524929	0.234755	High
P0A9K7	phoU	Phosphate-specific transport system accessory protein PhoU OS=Escherichia coli (strain K12) OX=83333 GN=phoU PE=1 SV=1	C110		-0.09	-0.04	-0.09	-0.16	0.05	0.1	0.09	0.13	0.13	0.08	0.14	0.19	0.126667	6	0.0393277	0.0160555	High
P24182	accC	Biotin carboxylase OS=Escherichia coli (strain K12) OX=83333 GN=accC PE=1 SV=2	C390		-0.28	0.37	-0.46	0.12	-0.28	0.3	-0.1	0.54	-0.24	0.36	-0.19	0.39	0.126667	6	0.340803	0.139132	High
P0A715	kdsA	2-dehydro-3-deoxyphosphooctonate aldolase OS=Escherichia coli (strain K12) OX=83333 GN=kdsA PE=1 SV=1	C38		-0.1	-0.04	-0.06	-0.11	0.04	0.03	0.08	0.13	0.16	0.13	0.13	0.12	0.125	6	0.0258844	0.0105672	High
P0ABB4	atpD	ATP synthase subunit beta OS=Escherichia coli (strain K12) OX=83333 GN=atpD PE=1 SV=2	C138		-0.05	-0.07	-0.11	-0.06	0.06	-0.01	0.13	0.1	0.11	0.18	0.15	0.08	0.125	6	0.0361939	0.0147761	High
P0CF11	insA5	Insertion element IS1 5 protein InsA OS=Escherichia coli (strain K12) OX=83333 GN=insA5 PE=3 SV=1	C66		0.02	-0.06	-0.28	-0.38	0.18	0.28	0.2	0.11	-0.06	-0.14	0.27	0.37	0.125	6	0.195627	0.0798645	High
P39389	yjiR	Uncharacterized HTH-type transcriptional regulator YjiR OS=Escherichia coli (strain K12) OX=83333 GN=yjiR PE=3 SV=1	C446		-0.27	-0.05	0.04	-0.2		0.19	-0.09	0.12	0.26	0.04		0.28	0.122	5	0.154661	0.0691665	High
P06961	cca	Multifunctional CCA protein OS=Escherichia coli (strain K12) OX=83333 GN=cca PE=1 SV=1	C76		-0.06	-0.13	0	-0.05	0.28	-0.32	0.12	0.04	0.22	0.19	0.37	-0.23	0.118333	6	0.203117	0.0829223	High
P76535	murQ	N-acetylmuramic acid 6-phosphate etherase OS=Escherichia coli (strain K12) OX=83333 GN=murQ PE=1 SV=1	C248_AND_C260		-0.51	-0.29	-0.01	-0.38	0.45	0.46	-0.33	-0.12	0.21	-0.14	0.54	0.55	0.118333	6	0.373385	0.152434	High
P77554	yahJ	Uncharacterized protein YahJ OS=Escherichia coli (strain K12) OX=83333 GN=yahJ PE=3 SV=1	C433		-0.88	0.04	0.27	-0.12	0.49	-0.08	-0.7	0.21	0.49	0.12	0.58	0.01	0.118333	6	0.456308	0.186287	High
P0A8D6	ymdB	O-acetyl-ADP-ribose deacetylase OS=Escherichia coli (strain K12) OX=83333 GN=ymdB PE=1 SV=1	C50		-0.23	-0.21	-0.15	-0.08	0.23	0.15	-0.05	-0.04	0.07	0.16	0.32	0.24	0.116667	6	0.150289	0.0613551	High
P05852	tsaD	tRNA N6-adenosine threonylcarbamoyltransferase OS=Escherichia coli (strain K12) OX=83333 GN=tsaD PE=1 SV=2	C10		-0.12	0.01	-0.02	0	0.22	-0.38	0.06	0.18	0.2	0.24	0.31	-0.29	0.116667	6	0.215468	0.0879646	High
P0ACK5	deoR	Deoxyribose operon repressor OS=Escherichia coli (strain K12) OX=83333 GN=deoR PE=1 SV=1	C184		1.02	-2.65		1.39			1.2	-2.48		1.63			0.116667	3	2.25903	1.30425	Low
P0A6A3	ackA	Acetate kinase OS=Escherichia coli (strain K12) OX=83333 GN=ackA PE=1 SV=1	C307		0.01	0.06	-0.04	0.01	0.01	-0.35	0.19	0.23	0.18	0.25	0.1	-0.26	0.115	6	0.190866	0.0779209	High
P0AGD7	ffh	Signal recognition particle protein OS=Escherichia coli (strain K12) OX=83333 GN=ffh PE=1 SV=1	C406		-0.15	-0.17	-0.17	-0.2	0.16	0.23	0.03	0	0.05	0.04	0.25	0.32	0.115	6	0.134573	0.0549394	High
P0ADG7	guaB	Inosine-5'-monophosphate dehydrogenase OS=Escherichia coli (strain K12) OX=83333 GN=guaB PE=1 SV=1	C292		-0.08	-0.1	-0.17	-0.32	0.26	0.11	0.1	0.07	0.05	-0.08	0.35	0.2	0.115	6	0.146253	0.0597076	High
P0ABP8	deoD	Purine nucleoside phosphorylase DeoD-type OS=Escherichia coli (strain K12) OX=83333 GN=deoD PE=1 SV=2	C92		0.28	0.09	-0.32	-0.01	-0.17	-0.17	0.46	0.26	-0.1	0.23	-0.08	-0.08	0.115	6	0.234755	0.0958384	High
P33920	yejK	Nucleoid-associated protein YejK OS=Escherichia coli (strain K12) OX=83333 GN=yejK PE=1 SV=3	C230		-0.11	-0.1	-0.06	-0.29	0.34	-0.09	0.07	0.07	0.16	-0.05	0.43	0	0.113333	6	0.170724	0.0696978	High
Q46927	tcdA	tRNA threonylcarbamoyladenosine dehydratase OS=Escherichia coli (strain K12) OX=83333 GN=tcdA PE=1 SV=1	C100		-0.03	-0.04	-0.09	-0.13	0.07	-0.09	0.15	0.13	0.13	0.11	0.16	0	0.113333	6	0.0581951	0.023758	High
P23893	hemL	Glutamate-1-semialdehyde 2,1-aminomutase OS=Escherichia coli (strain K12) OX=83333 GN=hemL PE=1 SV=2	C212			-2.94	0.01		1.05	1.76		-2.77	0.23		1.14	1.85	0.1125	4	2.03284	1.01642	Low
P0A9Q7	adhE	Aldehyde-alcohol dehydrogenase OS=Escherichia coli (strain K12) OX=83333 GN=adhE PE=1 SV=2	C421		-0.15	-0.18	-0.1	-0.07	0.03	0.15	0.03	-0.01	0.12	0.17	0.12	0.24	0.111667	6	0.091086	0.0371857	High
P03004	dnaA	Chromosomal replication initiator protein DnaA OS=Escherichia coli (strain K12) OX=83333 GN=dnaA PE=1 SV=2	C9		-0.15	-0.2	-0.05	-0.12	-0.02	0.22	0.03	-0.03	0.17	0.12	0.07	0.31	0.111667	6	0.119401	0.0487454	High
P0A7Q6	rpmJ	50S ribosomal protein L36 OS=Escherichia coli (strain K12) OX=83333 GN=rpmJ PE=1 SV=1	C27		-0.32	-0.27	0.23	-0.21	0.15	0.1	-0.14	-0.1	0.45	0.03	0.24	0.19	0.111667	6	0.224447	0.0916303	High
P0A6L4	nanA	N-acetylneuraminate lyase OS=Escherichia coli (strain K12) OX=83333 GN=nanA PE=1 SV=2	C239		0.48	-0.01	-0.55	-0.16	-0.05	-0.03	0.66	0.16	-0.33	0.08	0.04	0.06	0.111667	6	0.318397	0.129985	High
P0A858	tpiA	Triosephosphate isomerase OS=Escherichia coli (strain K12) OX=83333 GN=tpiA PE=1 SV=1	C36		0.15	-0.06	-0.26	-0.01	-0.03	-0.12	0.33	0.11	-0.04	0.23	0.06	-0.03	0.11	6	0.146561	0.0598331	High
P0ACN4	allR	HTH-type transcriptional repressor AllR OS=Escherichia coli (strain K12) OX=83333 GN=allR PE=1 SV=1	C135		-0.03	-0.03	-0.09	-0.08	-0.1	-0.01	0.15	0.14	0.13	0.16	-0.01	0.08	0.108333	6	0.0643169	0.0262573	High
P23538	ppsA	Phosphoenolpyruvate synthase OS=Escherichia coli (strain K12) OX=83333 GN=ppsA PE=1 SV=5	C501		-0.11	-0.19	-0.07	-0.17	0.09	0.11	0.07	-0.02	0.15	0.07	0.18	0.2	0.108333	6	0.0832867	0.0340016	High
P0AES6	gyrB	DNA gyrase subunit B OS=Escherichia coli (strain K12) OX=83333 GN=gyrB PE=1 SV=2	C476		-0.13	-0.08	-0.37	-0.15	0.32	0.07	0.05	0.09	-0.15	0.09	0.41	0.16	0.108333	6	0.181374	0.0740458	High
P0A6F5	groL	60 kDa chaperonin OS=Escherichia coli (strain K12) OX=83333 GN=groL PE=1 SV=2	C138		-0.01	-0.02	0.05	0.06	-0.21	-0.22	0.17	0.15	0.27	0.3	-0.12	-0.13	0.106667	6	0.188326	0.0768838	High
P0A825	glyA	Serine hydroxymethyltransferase OS=Escherichia coli (strain K12) OX=83333 GN=glyA PE=1 SV=1	C68		-0.01	-0.06	-0.15	-0.09	-0.06	0.02	0.17	0.11	0.07	0.15	0.03	0.11	0.106667	6	0.051251	0.0209231	High
P00956	ileS	Isoleucine--tRNA ligase OS=Escherichia coli (strain K12) OX=83333 GN=ileS PE=1 SV=5	C126		-0.2	0.91	-0.64	-0.27	0.04	-0.19	-0.02	1.08	-0.42	-0.03	0.13	-0.1	0.106667	6	0.510438	0.208385	High
P04805	gltX	Glutamate--tRNA ligase OS=Escherichia coli (strain K12) OX=83333 GN=gltX PE=1 SV=1	C361		-0.03	-0.1	0.04	-0.23	-0.2	0.16	0.15	0.07	0.26	0.01	-0.11	0.25	0.105	6	0.14391	0.0587509	High
P07395	pheT	Phenylalanine--tRNA ligase beta subunit OS=Escherichia coli (strain K12) OX=83333 GN=pheT PE=1 SV=2	C435		0.06	-0.16	-0.36	-0.14	0.19	0.05	0.24	0.01	-0.14	0.1	0.28	0.14	0.105	6	0.15437	0.0630212	High
P25437	frmA	S-(hydroxymethyl)glutathione dehydrogenase OS=Escherichia coli (strain K12) OX=83333 GN=frmA PE=1 SV=3	C263			0.07	0.03	0.06	0.14	-0.59		0.24	0.25	0.3	0.23	-0.5	0.104	5	0.338718	0.151479	High
P0A715	kdsA	2-dehydro-3-deoxyphosphooctonate aldolase OS=Escherichia coli (strain K12) OX=83333 GN=kdsA PE=1 SV=1	C166		-0.09	-0.12	-0.08	-0.06	0.08	-0.1	0.09	0.05	0.14	0.18	0.17	-0.01	0.103333	6	0.0742069	0.0302948	High
P06983	hemC	Porphobilinogen deaminase OS=Escherichia coli (strain K12) OX=83333 GN=hemC PE=1 SV=2	C205			-0.19	-0.01	-0.09		-0.02		-0.02	0.21	0.15		0.07	0.1025	4	0.0997914	0.0498957	High
P33599	nuoC	NADH-quinone oxidoreductase subunit C/D OS=Escherichia coli (strain K12) OX=83333 GN=nuoC PE=1 SV=3	C277		0.12	0.01	-0.2	-0.26	-0.04	-0.01	0.3	0.18	0.02	-0.02	0.05	0.08	0.101667	6	0.118392	0.0483333	High
P0ACU7	yjdC	HTH-type transcriptional regulator YjdC OS=Escherichia coli (strain K12) OX=83333 GN=yjdC PE=4 SV=1	C155		0.11	-0.01	-0.07	-0.45	-0.11	0.15	0.29	0.16	0.15	-0.21	-0.02	0.24	0.101667	6	0.185625	0.0757811	High
P0AAI5	fabF	3-oxoacyl-[acyl-carrier-protein] synthase 2 OS=Escherichia coli (strain K12) OX=83333 GN=fabF PE=1 SV=2	C396		-0.13	-0.11	-0.15	-0.15	0.1	0.05	0.05	0.06	0.07	0.09	0.19	0.14	0.1	6	0.0544059	0.0222111	High
P45577	proQ	RNA chaperone ProQ OS=Escherichia coli (strain K12) OX=83333 GN=proQ PE=1 SV=2	C88		0.11	-0.65	0	-0.01	0.15		0.29	-0.48	0.22	0.23	0.24		0.1	5	0.325346	0.145499	High
P0A7D4	purA	Adenylosuccinate synthetase OS=Escherichia coli (strain K12) OX=83333 GN=purA PE=1 SV=2	C104		-0.1	-0.1	0.18	-0.11	-0.01	-0.25	0.08	0.07	0.4	0.13	0.08	-0.16	0.1	6	0.178997	0.0730753	High
P11880	murF	UDP-N-acetylmuramoyl-tripeptide--D-alanyl-D-alanine ligase OS=Escherichia coli (strain K12) OX=83333 GN=murF PE=1 SV=2	C371		-0.36	-0.03	-0.01	0.09	-0.22	0.14	-0.18	0.14	0.21	0.33	-0.13	0.23	0.1	6	0.207268	0.0846168	High
Q46893	ispD	2-C-methyl-D-erythritol 4-phosphate cytidylyltransferase OS=Escherichia coli (strain K12) OX=83333 GN=ispD PE=1 SV=3	C25		-0.24	-0.3	-0.39	-0.33	0.89	-0.04	-0.06	-0.13	-0.17	-0.09	0.98	0.05	0.0966667	6	0.439166	0.179289	High
P39337	yjgM	Uncharacterized N-acetyltransferase YjgM OS=Escherichia coli (strain K12) OX=83333 GN=yjgM PE=3 SV=2	C124		-0.1	0.09	-0.2	-0.12	-0.02	-0.06	0.08	0.26	0.02	0.12	0.07	0.03	0.0966667	6	0.0877876	0.0358391	High
P0CE48	tufB	Elongation factor Tu 2 OS=Escherichia coli (strain K12) OX=83333 GN=tufB PE=1 SV=1	C82		-0.13	-0.11	-0.18	-0.16	0.11	0.05	0.05	0.06	0.04	0.08	0.2	0.14	0.095	6	0.06253	0.0255278	High
P60716	lipA	Lipoyl synthase OS=Escherichia coli (strain K12) OX=83333 GN=lipA PE=1 SV=1	C301		0.01	-0.42	-0.17	-0.17	0.16	0.16	0.19	-0.25	0.05	0.07	0.25	0.25	0.0933333	6	0.189068	0.0771866	High
P0AGK4	yhbY	RNA-binding protein YhbY OS=Escherichia coli (strain K12) OX=83333 GN=yhbY PE=1 SV=1	C73		-0.09	-0.08	-0.12	-0.1	-0.02	-0.02	0.09	0.09	0.1	0.14	0.07	0.07	0.0933333	6	0.0258199	0.0105409	High
P37903	uspF	Universal stress protein F OS=Escherichia coli (strain K12) OX=83333 GN=uspF PE=1 SV=2	C138		-0.33	0.55	-0.27	-0.24	0.02	-0.16	-0.15	0.72	-0.05	0	0.11	-0.07	0.0933333	6	0.318789	0.130145	High
P07395	pheT	Phenylalanine--tRNA ligase beta subunit OS=Escherichia coli (strain K12) OX=83333 GN=pheT PE=1 SV=2	C169		-0.02	-0.03	-0.2	-0.13	-0.01	-0.05	0.16	0.14	0.02	0.11	0.08	0.04	0.0916667	6	0.0552871	0.0225709	High
P07012	prfB	Peptide chain release factor RF2 OS=Escherichia coli (strain K12) OX=83333 GN=prfB PE=1 SV=3	C274		-0.07	-0.04	-0.1	-0.07	-0.1	-0.06	0.11	0.13	0.12	0.17	-0.01	0.03	0.0916667	6	0.0676511	0.0276184	High
P0ABU2	ychF	Ribosome-binding ATPase YchF OS=Escherichia coli (strain K12) OX=83333 GN=ychF PE=1 SV=2	C35		-0.17	-0.03	-0.15	-0.07	0.05	-0.07	0.01	0.14	0.07	0.17	0.14	0.02	0.0916667	6	0.0679461	0.0277389	High
P0AF12	mtnN	5'-methylthioadenosine/S-adenosylhomocysteine nucleosidase OS=Escherichia coli (strain K12) OX=83333 GN=mtnN PE=1 SV=1	C132		-0.04	0.12	-0.21	-0.08	0	-0.23	0.14	0.29	0.01	0.16	0.09	-0.14	0.0916667	6	0.146071	0.0596331	High
P60293	mukF	Chromosome partition protein MukF OS=Escherichia coli (strain K12) OX=83333 GN=mukF PE=1 SV=1	C204		0	0.3	0.01	-0.02	0.05	-0.78	0.18	0.47	0.23	0.22	0.14	-0.69	0.0916667	6	0.399971	0.163287	High
P0CG19	rph	Truncated inactive ribonuclease PH OS=Escherichia coli (strain K12) OX=83333 GN=rph PE=1 SV=1	C134		-0.14	-0.18	-0.15	-0.15	0.05	0.12	0.04	-0.01	0.07	0.09	0.14	0.21	0.09	6	0.077201	0.0315172	High
P0AAI9	fabD	Malonyl CoA-acyl carrier protein transacylase OS=Escherichia coli (strain K12) OX=83333 GN=fabD PE=1 SV=2	C147		-0.02	-0.06	-0.26	0.25	-0.19	-0.17	0.16	0.11	-0.04	0.49	-0.1	-0.08	0.09	6	0.222351	0.0907744	High
P0A9Q5	accD	Acetyl-coenzyme A carboxylase carboxyl transferase subunit beta OS=Escherichia coli (strain K12) OX=83333 GN=accD PE=1 SV=1	C27	Zinc"; (C27)	-0.08	-0.03	-0.12	-0.24	0.04	-0.02	0.1	0.14	0.1	0	0.13	0.07	0.09	6	0.0505964	0.0206559	High
P0AAI9	fabD	Malonyl CoA-acyl carrier protein transacylase OS=Escherichia coli (strain K12) OX=83333 GN=fabD PE=1 SV=2	C101		0.14	-0.12	-0.25	-0.14	0.03	-0.11	0.32	0.05	-0.03	0.1	0.12	-0.02	0.09	6	0.128062	0.0522813	High
P0A7S3	rpsL	30S ribosomal protein S12 OS=Escherichia coli (strain K12) OX=83333 GN=rpsL PE=1 SV=2	C34		-0.25	-0.3	0.47	-0.32	-0.04	-0.01	-0.07	-0.13	0.69	-0.08	0.05	0.08	0.09	6	0.304828	0.124445	High
P0A853	tnaA	Tryptophanase OS=Escherichia coli (strain K12) OX=83333 GN=tnaA PE=1 SV=1	C281		-0.29	-0.24	0.11	-0.19	0.09	0.05	-0.11	-0.07	0.33	0.05	0.18	0.14	0.0866667	6	0.16452	0.0671648	High
P0A717	prs	Ribose-phosphate pyrophosphokinase OS=Escherichia coli (strain K12) OX=83333 GN=prs PE=1 SV=2	C230		0.03	0.11	-0.3	0.06	-0.32	-0.06	0.21	0.28	-0.08	0.3	-0.23	0.03	0.085	6	0.214173	0.0874357	High
P0ABU2	ychF	Ribosome-binding ATPase YchF OS=Escherichia coli (strain K12) OX=83333 GN=ychF PE=1 SV=2	C140		0	-0.09	-0.23	-0.21	0.05		0.18	0.08	-0.01	0.03	0.14		0.084	5	0.0776531	0.0347275	High
P0A847	tgt	Queuine tRNA-ribosyltransferase OS=Escherichia coli (strain K12) OX=83333 GN=tgt PE=1 SV=1	C321		-0.51	0.09	0.05	-0.33	0.22		-0.33	0.26	0.27	-0.09	0.31		0.084	5	0.282099	0.126159	High
P52061	rdgB	dITP/XTP pyrophosphatase OS=Escherichia coli (strain K12) OX=83333 GN=rdgB PE=1 SV=1	C136		-0.12	-0.06	-0.21	-0.95	0.3	0.55	0.06	0.11	0.01	-0.71	0.39	0.64	0.0833333	6	0.456056	0.186184	High
P00957	alaS	Alanine--tRNA ligase OS=Escherichia coli (strain K12) OX=83333 GN=alaS PE=1 SV=2	C291		0.01	-0.08	-0.16	-0.24	-0.01	-0.01	0.19	0.09	0.06	0	0.08	0.08	0.0833333	6	0.0615359	0.0251219	High
P0A796	pfkA	ATP-dependent 6-phosphofructokinase isozyme 1 OS=Escherichia coli (strain K12) OX=83333 GN=pfkA PE=1 SV=1	C120		0	-0.12	-0.34	-0.14	0.07	0.04	0.18	0.05	-0.12	0.1	0.16	0.13	0.0833333	6	0.109666	0.044771	High
P76536	yfeX	Dye-decolorizing peroxidase YfeX OS=Escherichia coli (strain K12) OX=83333 GN=yfeX PE=1 SV=2	C13		0.39	-0.34	-0.28	-0.33	0.27	-0.2	0.57	-0.17	-0.06	-0.09	0.36	-0.11	0.0833333	6	0.305134	0.12457	High
P15254	purL	Phosphoribosylformylglycinamidine synthase OS=Escherichia coli (strain K12) OX=83333 GN=purL PE=1 SV=3	C1001		0.13	-0.1	-0.34	-0.41	0.02	0.2	0.31	0.07	-0.12	-0.17	0.11	0.29	0.0816667	6	0.200242	0.0817483	High
Q47679	yafV	Omega-amidase YafV OS=Escherichia coli (strain K12) OX=83333 GN=yafV PE=3 SV=1	C201		-0.96	0	-0.42	0.08	0.3	0.5	-0.78	0.17	-0.2	0.32	0.39	0.59	0.0816667	6	0.497973	0.203296	High
P20083	parE	DNA topoisomerase 4 subunit B OS=Escherichia coli (strain K12) OX=83333 GN=parE PE=1 SV=3	C295		-0.03	-0.11	-0.22	-0.13	0.06	-0.07	0.15	0.06	0	0.11	0.15	0.02	0.0816667	6	0.0649359	0.02651	High
P36938	pgm	Phosphoglucomutase OS=Escherichia coli (strain K12) OX=83333 GN=pgm PE=1 SV=1	C81		-0.03	-0.17	-0.13	-0.17	0.13	-0.13	0.15	0	0.09	0.07	0.22	-0.04	0.0816667	6	0.0953764	0.0389373	High
P0A9Q1	arcA	Aerobic respiration control protein ArcA OS=Escherichia coli (strain K12) OX=83333 GN=arcA PE=1 SV=1	C233		-0.08	-0.07	-0.08	-0.12	-0.12	-0.04	0.1	0.1	0.14	0.12	-0.03	0.05	0.08	6	0.0616441	0.0251661	High
P0A9Q7	adhE	Aldehyde-alcohol dehydrogenase OS=Escherichia coli (strain K12) OX=83333 GN=adhE PE=1 SV=2	C246		-0.3	-0.21	-0.07	-0.05	0.07	0.04	-0.12	-0.04	0.15	0.19	0.16	0.13	0.0783333	6	0.126715	0.0517311	High
P0A858	tpiA	Triosephosphate isomerase OS=Escherichia coli (strain K12) OX=83333 GN=tpiA PE=1 SV=1	C126		-0.16	0.02	-0.43	-0.09	0.02	0.11	0.02	0.19	-0.21	0.15	0.11	0.2	0.0766667	6	0.154876	0.063228	High
P63177	rlmB	23S rRNA (guanosine-2'-O-)-methyltransferase RlmB OS=Escherichia coli (strain K12) OX=83333 GN=rlmB PE=1 SV=1	C143		-0.14	-0.17	-0.05	-0.12	-0.05	-0.01	0.04	0	0.17	0.12	0.04	0.08	0.075	6	0.061887	0.0252653	High
P0AES0	gss	Bifunctional glutathionylspermidine synthetase/amidase OS=Escherichia coli (strain K12) OX=83333 GN=gss PE=1 SV=1	C320		-0.02	0.18	0	0.2	-0.29	-0.61	0.16	0.35	0.22	0.44	-0.2	-0.52	0.075	6	0.365171	0.149081	High
P29012	dadX	Alanine racemase, catabolic OS=Escherichia coli (strain K12) OX=83333 GN=dadX PE=2 SV=2	C185		-0.09	-0.11	-0.16	-0.11	-0.02	-0.06	0.09	0.06	0.06	0.13	0.07	0.03	0.0733333	6	0.0338625	0.0138243	High
P36928	yegD	Uncharacterized chaperone protein YegD OS=Escherichia coli (strain K12) OX=83333 GN=yegD PE=3 SV=2	C39		-0.17	-0.24	-0.38	-0.28	0.2	0.32	0.01	-0.07	-0.16	-0.04	0.29	0.41	0.0733333	6	0.224559	0.0916758	High
P0A7J3	rplJ	50S ribosomal protein L10 OS=Escherichia coli (strain K12) OX=83333 GN=rplJ PE=1 SV=2	C71		-0.11	-0.07	-0.15	-0.14	0.09	-0.17	0.07	0.1	0.07	0.1	0.18	-0.08	0.0733333	6	0.0852447	0.034801	High
P31460	dgoR	Galactonate operon transcriptional repressor OS=Escherichia coli (strain K12) OX=83333 GN=dgoR PE=4 SV=4	C35		0.05	-0.37	-0.21	-0.5	0.4	0.08	0.23	-0.2	0.01	-0.26	0.49	0.17	0.0733333	6	0.281898	0.115085	High
P0A9K9	slyD	FKBP-type peptidyl-prolyl cis-trans isomerase SlyD OS=Escherichia coli (strain K12) OX=83333 GN=slyD PE=1 SV=1	C193_AND_C195	Nickel (C193), Nickel (C195)	-0.24	-0.25	-0.31	-0.16	0.14	0.26	-0.06	-0.08	-0.09	0.08	0.23	0.35	0.0716667	6	0.183893	0.075074	High
P0A8A0	yebC	Probable transcriptional regulatory protein YebC OS=Escherichia coli (strain K12) OX=83333 GN=yebC PE=1 SV=1	C120		0	-0.09	-0.24	-0.12	-0.09	-0.02	0.18	0.08	-0.02	0.12	0	0.07	0.0716667	6	0.0744088	0.0303773	High
P06968	dut	Deoxyuridine 5'-triphosphate nucleotidohydrolase OS=Escherichia coli (strain K12) OX=83333 GN=dut PE=1 SV=2	C36		-0.02	0.04	-0.22	-0.37	0.07	-0.06	0.16	0.21	0	-0.13	0.16	0.03	0.0716667	6	0.128284	0.0523715	High
P0ACU0	cecR	HTH-type transcriptional dual regulator CecR OS=Escherichia coli (strain K12) OX=83333 GN=cecR PE=1 SV=1	C158		-0.37	-0.12	0	-0.02	-0.18	0.13	-0.19	0.05	0.22	0.22	-0.09	0.22	0.0716667	6	0.17949	0.0732765	High
P04825	pepN	Aminopeptidase N OS=Escherichia coli (strain K12) OX=83333 GN=pepN PE=1 SV=2	C418		0.66	-0.17	-0.1	-0.92			0.84	0	0.12	-0.68			0.07	4	0.622575	0.311288	High
P0A9P0	lpdA	Dihydrolipoyl dehydrogenase OS=Escherichia coli (strain K12) OX=83333 GN=lpdA PE=1 SV=2	C25		-0.07	0.02	-0.12	-0.17	-0.11	-0.12	0.11	0.19	0.1	0.07	-0.02	-0.03	0.07	6	0.083666	0.0341565	High
P04079	guaA	GMP synthase [glutamine-hydrolyzing] OS=Escherichia coli (strain K12) OX=83333 GN=guaA PE=1 SV=1	C257		0.02	-0.13	-0.18	-0.29	-0.08	0.08	0.2	0.04	0.04	-0.05	0.01	0.17	0.0683333	6	0.0966264	0.0394476	High
P0A9J0	rng	Ribonuclease G OS=Escherichia coli (strain K12) OX=83333 GN=rng PE=1 SV=2	C162		-0.01	-0.12	-0.02	-0.08	-0.08	-0.27	0.17	0.05	0.2	0.16	0.01	-0.18	0.0683333	6	0.142466	0.0581617	High
P69910	gadB	Glutamate decarboxylase beta OS=Escherichia coli (strain K12) OX=83333 GN=gadB PE=1 SV=1	C130			0.04	-0.17	-0.06	-0.17	-0.12		0.21	0.05	0.18	-0.08	-0.03	0.066	5	0.127004	0.0567979	High
P0A9I3	gcvR	Glycine cleavage system transcriptional repressor OS=Escherichia coli (strain K12) OX=83333 GN=gcvR PE=1 SV=2	C166		0.06	-0.06	-0.27	-0.25	-0.04	-0.04	0.24	0.11	-0.05	-0.01	0.05	0.05	0.065	6	0.101931	0.0416133	High
P68767	pepA	Cytosol aminopeptidase OS=Escherichia coli (strain K12) OX=83333 GN=pepA PE=1 SV=1	C17		0.75	-0.46	-0.44	-0.57	0.32	-0.21	0.93	-0.29	-0.22	-0.33	0.41	-0.12	0.0633333	6	0.502938	0.205324	High
P76141	lsrR	Transcriptional regulator LsrR OS=Escherichia coli (strain K12) OX=83333 GN=lsrR PE=1 SV=1	C14		-0.23	0.11	-0.22	-0.38	0.15	-0.04	-0.05	0.28	0	-0.14	0.24	0.05	0.0633333	6	0.165247	0.0674619	High
P0A9Q9	asd	Aspartate-semialdehyde dehydrogenase OS=Escherichia coli (strain K12) OX=83333 GN=asd PE=1 SV=1	C265		-0.14	-0.21	-0.09	-0.09	-0.07	-0.02	0.04	-0.04	0.13	0.15	0.02	0.07	0.0616667	6	0.0708284	0.0289156	High
P20083	parE	DNA topoisomerase 4 subunit B OS=Escherichia coli (strain K12) OX=83333 GN=parE PE=1 SV=3	C156		-0.15	-0.08	-0.08	-0.16	-0.02	-0.13	0.03	0.09	0.14	0.08	0.07	-0.04	0.0616667	6	0.0611283	0.0249555	High
P05055	pnp	Polyribonucleotide nucleotidyltransferase OS=Escherichia coli (strain K12) OX=83333 GN=pnp PE=1 SV=3	C444		0.64		0.14	0.14	-1.19	-0.25	0.82		0.36	0.38	-1.1	-0.16	0.06	5	0.735527	0.328938	High
Q46829	bglA	6-phospho-beta-glucosidase BglA OS=Escherichia coli (strain K12) OX=83333 GN=bglA PE=1 SV=2	C309		-0.31	0.17	-0.25	-0.1	-0.13	-0.02	-0.13	0.34	-0.03	0.14	-0.04	0.07	0.0583333	6	0.166783	0.068089	High
P37052	ychJ	UPF0225 protein YchJ OS=Escherichia coli (strain K12) OX=83333 GN=ychJ PE=1 SV=2	C57		-0.15	-0.35	0.11	-0.1	-0.16	0.01	0.03	-0.18	0.33	0.14	-0.07	0.1	0.0583333	6	0.176796	0.0721765	High
P07813	leuS	Leucine--tRNA ligase OS=Escherichia coli (strain K12) OX=83333 GN=leuS PE=1 SV=2	C565		-0.04	-0.03	-0.34	0.07	-0.29	-0.01	0.14	0.14	-0.12	0.31	-0.2	0.08	0.0583333	6	0.187448	0.0765252	High
P27306	sthA	Soluble pyridine nucleotide transhydrogenase OS=Escherichia coli (strain K12) OX=83333 GN=sthA PE=1 SV=5	C45		-0.42	-0.13	-0.24	-0.07	0.4	-0.18	-0.24	0.04	-0.02	0.17	0.49	-0.09	0.0583333	6	0.251509	0.102678	High
P0ADG7	guaB	Inosine-5'-monophosphate dehydrogenase OS=Escherichia coli (strain K12) OX=83333 GN=guaB PE=1 SV=1	C441_OR_C447		-0.13	0.43	-0.19	-0.36	-0.29	-0.1	0.05	0.6	0.03	-0.12	-0.2	-0.01	0.0583333	6	0.281952	0.115106	High
P0A817	metK	S-adenosylmethionine synthase OS=Escherichia coli (strain K12) OX=83333 GN=metK PE=1 SV=2	C42		-0.08	-0.06	-0.19	-0.19	-0.07	-0.06	0.1	0.11	0.03	0.05	0.02	0.03	0.0566667	6	0.0388158	0.0158465	High
P0A6D0	argR	Arginine repressor OS=Escherichia coli (strain K12) OX=83333 GN=argR PE=1 SV=1	C68		-0.27	-0.29	0.04	0.13	-0.22	-0.04	-0.09	-0.12	0.26	0.37	-0.13	0.05	0.0566667	6	0.213135	0.0870121	High
P77718	thiI	tRNA sulfurtransferase OS=Escherichia coli (strain K12) OX=83333 GN=thiI PE=1 SV=1	C456		0.48	0.3	-0.33	-0.16	-0.2	-0.74	0.66	0.47	-0.11	0.08	-0.11	-0.65	0.0566667	6	0.466976	0.190642	High
P45578	luxS	S-ribosylhomocysteine lyase OS=Escherichia coli (strain K12) OX=83333 GN=luxS PE=1 SV=3	C83		-0.26	-0.24	0.05	-0.2	-0.01	-0.01	-0.08	-0.07	0.27	0.04	0.08	0.08	0.0533333	6	0.127698	0.0521323	High
P0AAI5	fabF	3-oxoacyl-[acyl-carrier-protein] synthase 2 OS=Escherichia coli (strain K12) OX=83333 GN=fabF PE=1 SV=2	C376		-0.26	-0.31	-0.06	-0.22	-0.2	0.38	-0.08	-0.14	0.16	0.02	-0.11	0.47	0.0533333	6	0.231488	0.0945046	High
P0A6C1	nfo	Endonuclease 4 OS=Escherichia coli (strain K12) OX=83333 GN=nfo PE=1 SV=1	C56		-0.03	-0.03	-0.04	-0.11	-0.15	-0.32	0.15	0.14	0.18	0.13	-0.06	-0.23	0.0516667	6	0.162409	0.0663032	High
P0AB28	yceD	Large ribosomal RNA subunit accumulation protein YceD OS=Escherichia coli (strain K12) OX=83333 GN=yceD PE=2 SV=1	C73		-0.51	-0.11	0.04	0	-0.09	-0.01	-0.33	0.06	0.26	0.24	0	0.08	0.0516667	6	0.213581	0.0871939	High
P0AEP3	galU	UTP--glucose-1-phosphate uridylyltransferase OS=Escherichia coli (strain K12) OX=83333 GN=galU PE=1 SV=2	C98		-0.05	-0.11	0.1	-0.1	0.07	-0.6	0.13	0.06	0.32	0.14	0.16	-0.51	0.05	6	0.287472	0.11736	High
P76256	tsaB	tRNA threonylcarbamoyladenosine biosynthesis protein TsaB OS=Escherichia coli (strain K12) OX=83333 GN=tsaB PE=1 SV=1	C199		-0.16	0.4	0.05	-0.08	-0.2	-0.71	0.02	0.57	0.27	0.16	-0.11	-0.62	0.0483333	6	0.401568	0.163939	High
P14900	murD	UDP-N-acetylmuramoylalanine--D-glutamate ligase OS=Escherichia coli (strain K12) OX=83333 GN=murD PE=1 SV=3	C414		-0.15	-0.21	-0.2	-0.28	0.28	-0.14	0.03	-0.04	0.02	-0.04	0.37	-0.05	0.0483333	6	0.161173	0.0657985	High
P08839	ptsI	Phosphoenolpyruvate-protein phosphotransferase OS=Escherichia coli (strain K12) OX=83333 GN=ptsI PE=1 SV=1	C502		-0.06	-0.07	-0.01	-0.07	-0.03	-0.46	0.12	0.1	0.21	0.17	0.06	-0.37	0.0483333	6	0.211605	0.0863874	High
P08839	ptsI	Phosphoenolpyruvate-protein phosphotransferase OS=Escherichia coli (strain K12) OX=83333 GN=ptsI PE=1 SV=1	C324		0.07	-0.08	-0.15	-0.2	-0.16	-0.19	0.25	0.09	0.07	0.04	-0.07	-0.1	0.0466667	6	0.125645	0.0512944	High
P33644	yfiH	Purine nucleoside phosphorylase YfiH OS=Escherichia coli (strain K12) OX=83333 GN=yfiH PE=1 SV=1	C216		-0.13	-0.05	-0.16	-0.09	-0.17	-0.11	0.05	0.12	0.06	0.15	-0.08	-0.02	0.0466667	6	0.0857127	0.0349921	High
P0ABU5	elbB	Glyoxalase ElbB OS=Escherichia coli (strain K12) OX=83333 GN=elbB PE=1 SV=1	C111		-0.16	-0.11	-0.28	-0.3	0.07	0.07	0.02	0.06	-0.06	-0.06	0.16	0.16	0.0466667	6	0.0993311	0.0405518	High
P0A9B6	epd	D-erythrose-4-phosphate dehydrogenase OS=Escherichia coli (strain K12) OX=83333 GN=epd PE=1 SV=2	C99		-0.27	-0.17	-0.09	-0.18	-0.06	0.05	-0.09	0	0.13	0.06	0.03	0.14	0.045	6	0.0859651	0.0350951	High
P08192	folC	Dihydrofolate synthase/folylpolyglutamate synthase OS=Escherichia coli (strain K12) OX=83333 GN=folC PE=1 SV=2	C354		-0.09	0.07	-0.11	-0.2	-0.19	-0.2	0.09	0.24	0.11	0.04	-0.1	-0.11	0.045	6	0.133679	0.0545741	High
P76403	trhP	tRNA hydroxylation protein P OS=Escherichia coli (strain K12) OX=83333 GN=trhP PE=1 SV=1	C193_OR_C197		-0.78	-0.09	-0.17	-0.19	0.31	0.2	-0.6	0.08	0.05	0.05	0.4	0.29	0.045	6	0.347376	0.141816	High
P31663	panC	Pantothenate synthetase OS=Escherichia coli (strain K12) OX=83333 GN=panC PE=1 SV=1	C79		-0.12	-0.19	-0.23	-0.19	0	0.01	0.06	-0.02	-0.01	0.05	0.09	0.1	0.045	6	0.0500999	0.0204532	High
P0AC62	grxC	Glutaredoxin 3 OS=Escherichia coli (strain K12) OX=83333 GN=grxC PE=1 SV=2	C12_AND_C15		-0.14	-0.12	-0.1	-0.24	0.04	-0.16	0.04	0.05	0.12	0	0.13	-0.07	0.045	6	0.0750333	0.0306322	High
P0A953	fabB	3-oxoacyl-[acyl-carrier-protein] synthase 1 OS=Escherichia coli (strain K12) OX=83333 GN=fabB PE=1 SV=1	C145		-0.04	-0.11	-0.15	-0.15	-0.16	-0.11	0.14	0.06	0.07	0.09	-0.07	-0.02	0.045	6	0.0766159	0.0312783	High
P0A858	tpiA	Triosephosphate isomerase OS=Escherichia coli (strain K12) OX=83333 GN=tpiA PE=1 SV=1	C126_OR_C143		-0.03	-0.08	-0.17	-0.12	-0.31	-0.01	0.15	0.09	0.05	0.12	-0.22	0.08	0.045	6	0.134276	0.0548179	High
P23538	ppsA	Phosphoenolpyruvate synthase OS=Escherichia coli (strain K12) OX=83333 GN=ppsA PE=1 SV=5	C420		-0.26	-0.23	-0.19	-0.18	0.28	-0.14	-0.08	-0.06	0.03	0.06	0.37	-0.05	0.045	6	0.168375	0.0687386	High
P39334	bdcR	HTH-type transcriptional repressor BdcR OS=Escherichia coli (strain K12) OX=83333 GN=bdcR PE=1 SV=2	C92		-0.01	-0.17	-0.13	-0.19	0.32	-0.54	0.17	0	0.09	0.05	0.41	-0.45	0.045	6	0.282117	0.115174	High
P00562	metL	Bifunctional aspartokinase/homoserine dehydrogenase 2 OS=Escherichia coli (strain K12) OX=83333 GN=metL PE=1 SV=3	C363		-0.08	0.21	-0.61	-0.06	-0.14	-0.05	0.1	0.38	-0.39	0.18	-0.05	0.04	0.0433333	6	0.257578	0.105156	High
P0A8I5	trmB	tRNA (guanine-N(7)-)-methyltransferase OS=Escherichia coli (strain K12) OX=83333 GN=trmB PE=1 SV=1	C103		-0.72	-1.12	0.32	-0.96	2.18	-0.43	-0.54	-0.95	0.54	-0.72	2.27	-0.34	0.0433333	6	1.2051	0.49198	High
P0A6V8	glk	Glucokinase OS=Escherichia coli (strain K12) OX=83333 GN=glk PE=1 SV=1	C238		-0.09	0.07	-0.16	0.18	-0.43	-0.31	0.09	0.24	0.06	0.42	-0.34	-0.22	0.0416667	6	0.282589	0.115367	High
P0ACJ0	lrp	Leucine-responsive regulatory protein OS=Escherichia coli (strain K12) OX=83333 GN=lrp PE=1 SV=2	C106		-0.23	0.01	-0.32	0.32	-0.45	-0.08	-0.05	0.18	-0.1	0.56	-0.36	0.01	0.04	6	0.309386	0.126307	High
P63389	yheS	Probable ATP-binding protein YheS OS=Escherichia coli (strain K12) OX=83333 GN=yheS PE=1 SV=1	C602		0.08	-0.08			-0.44	0.07	0.26	0.09			-0.35	0.16	0.04	4	0.269196	0.134598	High
Q47013	elaD	Protease ElaD OS=Escherichia coli (strain K12) OX=83333 GN=elaD PE=1 SV=3	C90		0.34	0.25	-0.05	-0.76	0.03	-0.56	0.52	0.42	0.17	-0.52	0.12	-0.47	0.04	6	0.440863	0.179981	High
P37188	gatB	PTS system galactitol-specific EIIB component OS=Escherichia coli (strain K12) OX=83333 GN=gatB PE=1 SV=2	C27_OR_C39		-0.04	-0.1	-0.22	-0.21	-0.06	-0.13	0.14	0.07	0	0.03	0.03	-0.04	0.0383333	6	0.0617792	0.0252212	High
P36767	rdgC	Recombination-associated protein RdgC OS=Escherichia coli (strain K12) OX=83333 GN=rdgC PE=1 SV=1	C35		0.04	0.06	-0.11	-0.24	-0.12	-0.39	0.22	0.23	0.11	0	-0.03	-0.3	0.0383333	6	0.197729	0.0807224	High
P68688	grxA	Glutaredoxin 1 OS=Escherichia coli (strain K12) OX=83333 GN=grxA PE=1 SV=1	C11_AND_C14		-0.95	0.5	0	-0.17	-0.1	-0.04	-0.77	0.67	0.22	0.07	-0.01	0.05	0.0383333	6	0.466665	0.190515	High
P00962	glnS	Glutamine--tRNA ligase OS=Escherichia coli (strain K12) OX=83333 GN=glnS PE=1 SV=3	C331		-0.07	0.05	-0.23	-0.21	-0.17	-0.13	0.11	0.22	-0.01	0.03	-0.08	-0.04	0.0383333	6	0.110167	0.0449753	High
P24182	accC	Biotin carboxylase OS=Escherichia coli (strain K12) OX=83333 GN=accC PE=1 SV=2	C264		-0.05	-0.17	-0.14	-0.36	-0.01	-0.04	0.13	0	0.08	-0.12	0.08	0.05	0.0366667	6	0.0877876	0.0358391	High
P62768	yaeH	UPF0325 protein YaeH OS=Escherichia coli (strain K12) OX=83333 GN=yaeH PE=3 SV=1	C87		-0.26	-0.24	-0.22	-0.16	-0.11	0.22	-0.08	-0.07	0	0.08	-0.02	0.31	0.0366667	6	0.145694	0.0594792	High
P0AC16	folB	Dihydroneopterin aldolase OS=Escherichia coli (strain K12) OX=83333 GN=folB PE=1 SV=1	C50		-0.01	0.27	-0.06	-0.05	-0.07	-0.86	0.17	0.44	0.16	0.19	0.02	-0.77	0.035	6	0.417169	0.170309	High
P08178	purM	Phosphoribosylformylglycinamidine cyclo-ligase OS=Escherichia coli (strain K12) OX=83333 GN=purM PE=1 SV=3	C49			-0.26	-0.06	-0.18	-0.05	-0.09		-0.09	0.16	0.06	0.04	0	0.034	5	0.0909945	0.040694	High
P0AG40	ribF	Bifunctional riboflavin kinase/FMN adenylyltransferase OS=Escherichia coli (strain K12) OX=83333 GN=ribF PE=1 SV=1	C158			0.3	0.07	-0.67	0.65	-0.99		0.47	0.29	-0.43	0.74	-0.9	0.034	5	0.67855	0.303457	High
P0A6Z1	hscA	Chaperone protein HscA OS=Escherichia coli (strain K12) OX=83333 GN=hscA PE=1 SV=1	C448		-0.97	0.32	0.28	-0.26	0.18	-0.34	-0.79	0.49	0.5	-0.02	0.27	-0.25	0.0333333	6	0.498665	0.203579	High
P0A7D1	pth	Peptidyl-tRNA hydrolase OS=Escherichia coli (strain K12) OX=83333 GN=pth PE=1 SV=1	C172		-0.28	-0.23	-0.33	-0.3	0.42	-0.08	-0.1	-0.06	-0.11	-0.06	0.51	0.01	0.0316667	6	0.238111	0.0972083	High
P0A805	frr	Ribosome-recycling factor OS=Escherichia coli (strain K12) OX=83333 GN=frr PE=1 SV=1	C16		-0.03	-0.03	0.02	0.01	-0.38	-0.39	0.15	0.14	0.24	0.25	-0.29	-0.3	0.0316667	6	0.257015	0.104926	High
Q46920	queF	NADPH-dependent 7-cyano-7-deazaguanine reductase OS=Escherichia coli (strain K12) OX=83333 GN=queF PE=1 SV=1	C190		-0.49	-0.24	-0.04	-0.3	-0.26	0.53	-0.31	-0.07	0.18	-0.06	-0.17	0.62	0.0316667	6	0.329934	0.134695	High
P0A8L7	yciU	UPF0263 protein YciU OS=Escherichia coli (strain K12) OX=83333 GN=yciU PE=1 SV=1	C103		0.07	-0.07	0	-0.27	-0.26	-0.27	0.25	0.1	0.22	-0.03	-0.17	-0.18	0.0316667	6	0.188193	0.0768295	High
P0A7Z0	rpiA	Ribose-5-phosphate isomerase A OS=Escherichia coli (strain K12) OX=83333 GN=rpiA PE=1 SV=1	C115		-0.13	-0.11	-0.24	-0.26	-0.02	-0.05	0.05	0.06	-0.02	-0.02	0.07	0.04	0.03	6	0.04	0.0163299	High
P0AG63	rpsQ	30S ribosomal protein S17 OS=Escherichia coli (strain K12) OX=83333 GN=rpsQ PE=1 SV=2	C64		-0.29	-0.17	-0.53	-0.35	0.04	0.49	-0.11	0	-0.31	-0.11	0.13	0.58	0.03	6	0.306007	0.124927	High
P0A9M2	hpt	Hypoxanthine phosphoribosyltransferase OS=Escherichia coli (strain K12) OX=83333 GN=hpt PE=1 SV=1	C53		0.21	0.05	-1.41	0.27	-0.25	0.31	0.39	0.22	-1.19	0.51	-0.16	0.4	0.0283333	6	0.64148	0.261883	High
P00957	alaS	Alanine--tRNA ligase OS=Escherichia coli (strain K12) OX=83333 GN=alaS PE=1 SV=2	C666	Zinc (C666)	0.55	-0.12	-0.15	-0.09	0.41	-1.42	0.73	0.05	0.07	0.15	0.5	-1.33	0.0283333	6	0.717897	0.29308	High
P0AC13	folP	Dihydropteroate synthase OS=Escherichia coli (strain K12) OX=83333 GN=folP PE=1 SV=1	C172		-0.12	-0.26	-0.67	-0.34	0.81	-0.24	0.06	-0.09	-0.45	-0.1	0.9	-0.15	0.0283333	6	0.458668	0.187251	High
P0A9Q9	asd	Aspartate-semialdehyde dehydrogenase OS=Escherichia coli (strain K12) OX=83333 GN=asd PE=1 SV=1	C72		-0.08	-0.19	-0.2	-0.21	-0.15	0	0.1	-0.02	0.02	0.03	-0.06	0.09	0.0266667	6	0.0618601	0.0252543	High
P24182	accC	Biotin carboxylase OS=Escherichia coli (strain K12) OX=83333 GN=accC PE=1 SV=2	C50		-0.13	-0.16	-0.21	-0.19	-0.09	-0.05	0.05	0.01	0.01	0.05	0	0.04	0.0266667	6	0.0225093	0.00918937	High
P0ACL2	exuR	Exu regulon transcriptional regulator OS=Escherichia coli (strain K12) OX=83333 GN=exuR PE=4 SV=1	C136		-0.36	-0.24	-0.23	-0.18	0.03	0.14	-0.18	-0.07	-0.01	0.06	0.12	0.23	0.025	6	0.144603	0.0590339	High
P0A7Y0	rnc	Ribonuclease 3 OS=Escherichia coli (strain K12) OX=83333 GN=rnc PE=1 SV=1	C93		-0.21	-0.2	-0.26	-0.23	0.05	0.01	-0.03	-0.03	-0.04	0.01	0.14	0.1	0.025	6	0.0766159	0.0312783	High
P0AC62	grxC	Glutaredoxin 3 OS=Escherichia coli (strain K12) OX=83333 GN=grxC PE=1 SV=2	C12		-0.13	-1.12	-0.07	-0.08	0.29	0.27	0.05	-0.95	0.15	0.16	0.38	0.36	0.025	6	0.494641	0.201936	High
P76055	ttcA	tRNA-cytidine(32) 2-sulfurtransferase OS=Escherichia coli (strain K12) OX=83333 GN=ttcA PE=1 SV=1	C45		-0.41	-0.1	-0.21	-0.28	-0.17	0.32	-0.23	0.07	0.01	-0.04	-0.08	0.41	0.0233333	6	0.214818	0.087699	High
P00961	glyS	Glycine--tRNA ligase beta subunit OS=Escherichia coli (strain K12) OX=83333 GN=glyS PE=1 SV=4	C98		-0.06	-0.08	-0.26	-0.22	-0.11	-0.12	0.12	0.09	-0.04	0.02	-0.02	-0.03	0.0233333	6	0.0671317	0.0274064	High
P33599	nuoC	NADH-quinone oxidoreductase subunit C/D OS=Escherichia coli (strain K12) OX=83333 GN=nuoC PE=1 SV=3	C480		0.07	-0.24	-0.42	-0.25	0.88	-0.89	0.25	-0.07	-0.2	-0.01	0.97	-0.8	0.0233333	6	0.58054	0.237004	High
P0A6K1	dapF	Diaminopimelate epimerase OS=Escherichia coli (strain K12) OX=83333 GN=dapF PE=1 SV=1	C217		-0.64	-0.2	-0.07	-0.1	0.2	-0.05	-0.46	-0.03	0.15	0.14	0.29	0.04	0.0216667	6	0.259801	0.106063	High
P0A796	pfkA	ATP-dependent 6-phosphofructokinase isozyme 1 OS=Escherichia coli (strain K12) OX=83333 GN=pfkA PE=1 SV=1	C315		-0.05	-0.02	-0.25	-0.22	-0.18	-0.14	0.13	0.15	-0.03	0.02	-0.09	-0.05	0.0216667	6	0.0984717	0.0402009	High
P0ABU2	ychF	Ribosome-binding ATPase YchF OS=Escherichia coli (strain K12) OX=83333 GN=ychF PE=1 SV=2	C106		-0.07	-0.1	-0.22	-0.21	-0.12	-0.15	0.11	0.07	0	0.03	-0.03	-0.06	0.02	6	0.0632456	0.0258199	High
P00960	glyQ	Glycine--tRNA ligase alpha subunit OS=Escherichia coli (strain K12) OX=83333 GN=glyQ PE=1 SV=2	C45		-0.24	-0.21	-0.37	-0.26	0.15	0.06	-0.06	-0.04	-0.15	-0.02	0.24	0.15	0.02	6	0.145465	0.0593857	High
P0AES4	gyrA	DNA gyrase subunit A OS=Escherichia coli (strain K12) OX=83333 GN=gyrA PE=1 SV=1	C716		-0.22	0.01	-0.65	-0.01	0.04	-0.04	-0.04	0.18	-0.43	0.23	0.13	0.05	0.02	6	0.240333	0.0981156	High
P0AGL5	ratA	Ribosome association toxin RatA OS=Escherichia coli (strain K12) OX=83333 GN=ratA PE=1 SV=1	C113		-0.24	-0.18	-0.23	-0.26	-0.03	0.06	-0.06	-0.01	-0.01	-0.02	0.06	0.15	0.0183333	6	0.0752108	0.0307047	High
P0AES0	gss	Bifunctional glutathionylspermidine synthetase/amidase OS=Escherichia coli (strain K12) OX=83333 GN=gss PE=1 SV=1	C338		-0.22	-0.25	-0.19	-0.18	0.01	-0.06	-0.04	-0.08	0.03	0.06	0.1	0.03	0.0166667	6	0.0659293	0.0269155	High
P76575	yfgJ	Uncharacterized protein YfgJ OS=Escherichia coli (strain K12) OX=83333 GN=yfgJ PE=1 SV=2	C24		-0.36	0.03	-0.43	-0.4	0	0.27	-0.18	0.2	-0.21	-0.16	0.09	0.36	0.0166667	6	0.235853	0.0962866	High
P0A8H8	yacG	DNA gyrase inhibitor YacG OS=Escherichia coli (strain K12) OX=83333 GN=yacG PE=1 SV=1	C32	Zinc (C32)		-0.28	-0.2	-0.43	-0.11	0.29		-0.11	0.02	-0.19	-0.02	0.38	0.016	5	0.219157	0.0980102	High
P69910	gadB	Glutamate decarboxylase beta OS=Escherichia coli (strain K12) OX=83333 GN=gadB PE=1 SV=1	C367_OR_C379		-0.18	-0.03	-0.19	0.29	-0.22	-0.57	0	0.14	0.03	0.53	-0.13	-0.48	0.015	6	0.330863	0.135074	High
P76055	ttcA	tRNA-cytidine(32) 2-sulfurtransferase OS=Escherichia coli (strain K12) OX=83333 GN=ttcA PE=1 SV=1	C210		-0.12	-0.14	-0.11	-0.26	0.15	-0.42	0.06	0.03	0.11	-0.02	0.24	-0.33	0.015	6	0.190866	0.0779209	High
P31120	glmM	Phosphoglucosamine mutase OS=Escherichia coli (strain K12) OX=83333 GN=glmM PE=1 SV=3	C162		-0.2	-0.08	-0.08	-0.13	-0.2	-0.21	-0.02	0.09	0.14	0.11	-0.11	-0.12	0.015	6	0.114324	0.0466726	High
P76344	zinT	Metal-binding protein ZinT OS=Escherichia coli (strain K12) OX=83333 GN=zinT PE=1 SV=1	C151		-0.2	-0.08	-0.08	-0.13	-0.2	-0.21	-0.02	0.09	0.14	0.11	-0.11	-0.12	0.015	6	0.114324	0.0466726	High
P0A7D7	purC	Phosphoribosylaminoimidazole-succinocarboxamide synthase OS=Escherichia coli (strain K12) OX=83333 GN=purC PE=1 SV=1	C137		-0.3	-0.3	-0.24	-0.77	0.3	0.41	-0.12	-0.13	-0.02	-0.53	0.39	0.5	0.015	6	0.377717	0.154202	High
P0AD14	btsS	Sensor histidine kinase BtsS OS=Escherichia coli (strain K12) OX=83333 GN=btsS PE=1 SV=1	C543		-0.04	-0.33	0.18	-0.29	-0.39	-0.04	0.14	-0.16	0.4	-0.05	-0.3	0.05	0.0133333	6	0.244595	0.0998555	High
P0AFW4	rnk	Regulator of nucleoside diphosphate kinase OS=Escherichia coli (strain K12) OX=83333 GN=rnk PE=1 SV=1	C44		0.03	0.13	-0.18	-0.25	-0.45	-0.2	0.21	0.3	0.04	-0.01	-0.36	-0.11	0.0116667	6	0.235237	0.0960353	High
P0ADT5	ygiC	Putative acid--amine ligase YgiC OS=Escherichia coli (strain K12) OX=83333 GN=ygiC PE=1 SV=1	C59		0.23	0	-0.52	-0.34	-0.25	-0.04	0.41	0.17	-0.3	-0.1	-0.16	0.05	0.0116667	6	0.25467	0.103968	High
P0ACY3	yeaG	Uncharacterized protein YeaG OS=Escherichia coli (strain K12) OX=83333 GN=yeaG PE=3 SV=1	C28				-0.21						0.01				0.01	1			Low
P67087	rsmI	Ribosomal RNA small subunit methyltransferase I OS=Escherichia coli (strain K12) OX=83333 GN=rsmI PE=1 SV=1	C123		-0.25	-0.06	-0.18	-0.22	-0.09	-0.13	-0.07	0.11	0.04	0.02	0	-0.04	0.01	6	0.0632456	0.0258199	High
P21170	speA	Biosynthetic arginine decarboxylase OS=Escherichia coli (strain K12) OX=83333 GN=speA PE=1 SV=2	C306		-0.88	0.07	0.12	-0.16	-0.04	-0.04	-0.7	0.24	0.34	0.08	0.05	0.05	0.01	6	0.367151	0.149889	High
P0A8Z3	ybgC	Acyl-CoA thioester hydrolase YbgC OS=Escherichia coli (strain K12) OX=83333 GN=ybgC PE=1 SV=1	C113			0.12	-0.54	-0.24	-0.09	-0.01		0.29	-0.32	0	0	0.08	0.01	5	0.219317	0.0980816	High
P07813	leuS	Leucine--tRNA ligase OS=Escherichia coli (strain K12) OX=83333 GN=leuS PE=1 SV=2	C37		-0.69	-0.37	-0.53	0.64	0.71	-0.69	-0.51	-0.2	-0.31	0.88	0.8	-0.6	0.01	6	0.658787	0.268949	High
[truncated: 800 more rows]

## Sheet: b. Protein - ReDiMe
Uniprot ID	Protein Symbol	Protein Description	log2 L/H Ratio									N	S.D.	S.E.M.	Conf.
[truncated: 1,629 more rows]
