# Supplementary material for: Escherichia coli monothiol glutaredoxin GrxD replenishes Fe-S clusters to the essential ErpA A-type carrier under low iron stress
Source: J Biol Chem. 2024 Jun 27;300(8):107506. doi: 10.1016/j.jbc.2024.107506 (PMC11327457; doi:10.1016/j.jbc.2024.107506)
Supplement: Dataset 2 [file mmc2.xlsx]

## Sheet: TOC
	Supplemental Dataset 2 - Table of contents			Table Colorcoding Legend
				Fe-S Protein	AcnB
Title:	∆GrxD (250 µM BiPy) / WT (250 µM BiPy) Proteomic Dataset
Test Sample (Light):	250 µM BiPy treatment in ΔgrxD E. coli cells (MG-1655-2 ΔgrxD::kanR)			Fe-S Cluster Cys Ligand	1.99
Control Sample (Heavy):	250 µM BiPy treatment in wild-type E. coli cells (MG1655-1)
Tab	Description	Data Assocaitions
a.	Cysteine peptides quantified by IA-L/H reactivity profiling, corrected for ReDiMe protein abundance	Final Data
b.	Total protein abundance quantified by ReDiMe analysis (MS: Orbitrap Exploris 240)	Used to generate tab a.
c.	Cysteine peptides quantified by reactivity profiling using IA-L/H (aerobic purification - MS: Orbitrap Exploris 240)	Used to generate tab a.
Glossary for common legends in supplementary tables
Column Title	Description of Column Data
Uniprot ID	UniProt accession number
Protein Symbol	UniProt gene symbol
Protein Description	Protein name and description
Cys Position	Modified cystiene residue position in protein sequence
Cys Function	Known function of modified cysteine residue
Log2 L/H Ratio	Log2 light to heavy ratio caluclated from the Geo. Mean light to heavy ratio for an individual run
B#T#	Ratio values observed in multiple biological (B) /technical (T) replicates of sample preparation and mass spectrometry analysis
Avg.	Ratio average of the biological replicates
Peptide	Ratio for indicated peptide sequence
Protein	Ratio for protein of indicated peptide sequence
Corrected	Ratio for indicated peptide sequence upon correction of protein ratio
N	Sum of biological/technical replicates that contian a ratio value for a given peptide sequence
StdDev	Standard deviation of biological/technical replicates
SEM	Standard error of the measurment of biological/technical replicates
Conf.	Confidence of Log2 light to heavy ratio based on SEM value and N
	High = R>|1|, SEM/Avg < 0.5, n >1 or R<|1|, SEM < 0.5, n>1
	Medium = R>|1|, SEM/Avg 0.5-1.0, n >1 or R<|1|, SEM 0.5-1.0, n>1 or R = singleton, n>2
	Low = R>|1|, SEM/Avg >1.0, n >1 or R<|1|, SEM >1.0, n>1 or n = 1 or R = singleton, n=1 or 2

## Sheet: a. Corrected Peptide Data
Uniprot ID	Protein Symbol	Protein Description	Cys Position	Cys Function	log2 L/H Ratio ∆GrxD / WT (+ 250 µM BiPy)
					Peptide		Protein		Corrected
					L/H Ratio	Conf.	L/H Ratio	Conf.	L/H Ratio
P37751	wbbK	Putative glycosyltransferase WbbK OS=Escherichia coli (strain K12) OX=83333 GN=wbbK PE=4 SV=1	C270		6.64	Medium	-0.475	Medium	7.115
P37344	pspF	Psp operon transcriptional activator OS=Escherichia coli (strain K12) OX=83333 GN=pspF PE=1 SV=2	C146		6.64	Medium	-0.2975	High	6.9375
P69924	nrdB	Ribonucleoside-diphosphate reductase 1 subunit beta OS=Escherichia coli (strain K12) OX=83333 GN=nrdB PE=1 SV=2	C269		6.64	Medium	-0.23	High	6.87
P39405	fhuF	Ferric iron reductase protein FhuF OS=Escherichia coli (strain K12) OX=83333 GN=fhuF PE=1 SV=1	C256	Iron-sulfur (2Fe-2S) (C256)	6.64	Medium	-0.185	High	6.825
P0A6D3	aroA	3-phosphoshikimate 1-carboxyvinyltransferase OS=Escherichia coli (strain K12) OX=83333 GN=aroA PE=1 SV=1	C288		6.64	Medium	-0.17	High	6.81
P0ABS1	dksA	RNA polymerase-binding transcription factor DksA OS=Escherichia coli (strain K12) OX=83333 GN=dksA PE=1 SV=1	C114_OR_C117	Zinc (C114), Zinc (C117)	6.64	Medium	-0.1525	High	6.7925
Q59385	copA	Copper-exporting P-type ATPase OS=Escherichia coli (strain K12) OX=83333 GN=copA PE=1 SV=4	C14	Copper (C14)	6.64	Medium	-0.0425	High	6.6825
P12758	udp	Uridine phosphorylase OS=Escherichia coli (strain K12) OX=83333 GN=udp PE=1 SV=3	C136		5.99667	High	-0.6625	High	6.65917
P07330	cheB	Protein-glutamate methylesterase/protein-glutamine glutaminase OS=Escherichia coli (strain K12) OX=83333 GN=cheB PE=1 SV=3	C325		6.64	Medium	0.01	Low	6.63
P0A6W0	glsA2	Glutaminase 2 OS=Escherichia coli (strain K12) OX=83333 GN=glsA2 PE=1 SV=1	C46		6.64	Medium	0.0525	High	6.5875
P13029	katG	Catalase-peroxidase OS=Escherichia coli (strain K12) OX=83333 GN=katG PE=1 SV=2	C16		6.64	Medium	0.1975	High	6.4425
P0AC33	fumA	Fumarate hydratase class I, aerobic OS=Escherichia coli (strain K12) OX=83333 GN=fumA PE=1 SV=2	C318	Iron-sulfur (4Fe-4S) (C318)	6.64	Medium	0.2425	High	6.3975
P62620	ispG	4-hydroxy-3-methylbut-2-en-1-yl diphosphate synthase (flavodoxin) OS=Escherichia coli (strain K12) OX=83333 GN=ispG PE=1 SV=1	C270_OR_C273	Iron-sulfur (4Fe-4S) (C270), Iron-sulfur (4Fe-4S) (C273)	6.64	Medium	0.2875	High	6.3525
P75863	ycbX	Uncharacterized protein YcbX OS=Escherichia coli (strain K12) OX=83333 GN=ycbX PE=1 SV=1	C359		6.64	Medium	0.29	High	6.35
P21893	recJ	Single-stranded-DNA-specific exonuclease RecJ OS=Escherichia coli (strain K12) OX=83333 GN=recJ PE=1 SV=2	C344		6.64	Medium	0.3	High	6.34
Q47690	mmuM	Homocysteine S-methyltransferase OS=Escherichia coli (strain K12) OX=83333 GN=mmuM PE=1 SV=2	C32		0.17	High	-6.1325	High	6.3025
P0A847	tgt	Queuine tRNA-ribosyltransferase OS=Escherichia coli (strain K12) OX=83333 GN=tgt PE=1 SV=1	C307	Zinc (C307)	6.64	Medium	0.42	High	6.22
P0AAT6	rsfS	Ribosomal silencing factor RsfS OS=Escherichia coli (strain K12) OX=83333 GN=rsfS PE=1 SV=1	C36		6.64	Medium	0.465	High	6.175
P0A9C0	glpA	Anaerobic glycerol-3-phosphate dehydrogenase subunit A OS=Escherichia coli (strain K12) OX=83333 GN=glpA PE=1 SV=1	C85		6.64	Medium	0.5375	High	6.1025
P31825	yfiC	tRNA1(Val) (adenine(37)-N6)-methyltransferase OS=Escherichia coli (strain K12) OX=83333 GN=yfiC PE=1 SV=2	C132		0.386667	High	-5.625	High	6.01167
P45748	tsaC	Threonylcarbamoyl-AMP synthase OS=Escherichia coli (strain K12) OX=83333 GN=tsaC PE=1 SV=2	C35		6.64	Medium	0.8075	High	5.8325
P31825	yfiC	tRNA1(Val) (adenine(37)-N6)-methyltransferase OS=Escherichia coli (strain K12) OX=83333 GN=yfiC PE=1 SV=2	C216		0.185	High	-5.625	High	5.81
P76422	thiD	Hydroxymethylpyrimidine/phosphomethylpyrimidine kinase OS=Escherichia coli (strain K12) OX=83333 GN=thiD PE=1 SV=1	C213		0.098	High	-5.625	High	5.723
P23367	mutL	DNA mismatch repair protein MutL OS=Escherichia coli (strain K12) OX=83333 GN=mutL PE=1 SV=2	C480		-0.0966667	High	-5.625	High	5.52833
P0AEJ6	eutB	Ethanolamine ammonia-lyase heavy chain OS=Escherichia coli (strain K12) OX=83333 GN=eutB PE=1 SV=1	C249		6.64	Medium	1.3225	High	5.3175
P75767	ybhK	Putative gluconeogenesis factor OS=Escherichia coli (strain K12) OX=83333 GN=ybhK PE=1 SV=1	C66		5.445	High	0.17	High	5.275
P77171	ydcI	Uncharacterized HTH-type transcriptional regulator YdcI OS=Escherichia coli (strain K12) OX=83333 GN=ydcI PE=3 SV=2	C224		-0.928333	High	-6.1325	High	5.20417
P0ADQ7	ygaM	Uncharacterized protein YgaM OS=Escherichia coli (strain K12) OX=83333 GN=ygaM PE=1 SV=2	C77		-1.59333	High	-6.1325	High	4.53917
P07364	cheR	Chemotaxis protein methyltransferase OS=Escherichia coli (strain K12) OX=83333 GN=cheR PE=4 SV=2	C7		6.06	High	1.56	High	4.5
P0A6L4	nanA	N-acetylneuraminate lyase OS=Escherichia coli (strain K12) OX=83333 GN=nanA PE=1 SV=2	C82		2.49333	High	-1.7875	High	4.28083
P0A6T3	galK	Galactokinase OS=Escherichia coli (strain K12) OX=83333 GN=galK PE=1 SV=2	C382		3.92167	High	-0.035	High	3.95667
P0A814	ruvC	Crossover junction endodeoxyribonuclease RuvC OS=Escherichia coli (strain K12) OX=83333 GN=ruvC PE=1 SV=2	C33		-0.0883333	High	-3.63	High	3.54167
P0AA97	yaeQ	Uncharacterized protein YaeQ OS=Escherichia coli (strain K12) OX=83333 GN=yaeQ PE=1 SV=1	C62		0.32	High	-3.0625	Medium	3.3825
Q46802	uacR	Putative uric acid sigma-54-dependent transcriptional regulator UacR OS=Escherichia coli (strain K12) OX=83333 GN=uacR PE=4 SV=1	C84_OR_C87		2.47333	High	0.02	High	2.45333
P36683	acnB	Aconitate hydratase B OS=Escherichia coli (strain K12) OX=83333 GN=acnB PE=1 SV=3	C769_AND_C772	Iron-sulfur (4Fe-4S) (C769), Iron-sulfur (4Fe-4S) (C772)	2.155	High	-0.275	High	2.43
P04128	fimA	Type-1 fimbrial protein, A chain OS=Escherichia coli (strain K12) OX=83333 GN=fimA PE=1 SV=2	C44		0.628333	High	-1.775	High	2.40333
P0A7E5	pyrG	CTP synthase OS=Escherichia coli (strain K12) OX=83333 GN=pyrG PE=1 SV=2	C261		2.37167	High	-0.015	High	2.38667
P69506	ytfE	Iron-sulfur cluster repair protein YtfE OS=Escherichia coli (strain K12) OX=83333 GN=ytfE PE=1 SV=1	C184		4.215	High	1.8375	High	2.3775
P0A8B5	ybaB	Nucleoid-associated protein YbaB OS=Escherichia coli (strain K12) OX=83333 GN=ybaB PE=1 SV=1	C52		2.314	High	-1.11022e-16	High	2.314
P31068	fliH	Flagellar assembly protein FliH OS=Escherichia coli (strain K12) OX=83333 GN=fliH PE=3 SV=3	C199		3.04667	High	0.93	Low	2.11667
P0A8H8	yacG	DNA gyrase inhibitor YacG OS=Escherichia coli (strain K12) OX=83333 GN=yacG PE=1 SV=1	C12	Zinc"; (C12)	1.61167	High	-0.435	Medium	2.04667
P0A9R4	fdx	2Fe-2S ferredoxin OS=Escherichia coli (strain K12) OX=83333 GN=fdx PE=1 SV=2	C46		2.044	High	0.0175	High	2.0265
P19926	agp	Glucose-1-phosphatase OS=Escherichia coli (strain K12) OX=83333 GN=agp PE=1 SV=1	C101		1.29333	High	-0.6625	High	1.95583
Q46948	yajL	Protein/nucleic acid deglycase 3 OS=Escherichia coli (strain K12) OX=83333 GN=yajL PE=1 SV=2	C47		2.1025	High	0.15	High	1.9525
P33232	lldD	L-lactate dehydrogenase OS=Escherichia coli (strain K12) OX=83333 GN=lldD PE=1 SV=1	C149		0.836667	High	-1.085	High	1.92167
P00582	polA	DNA polymerase I OS=Escherichia coli (strain K12) OX=83333 GN=polA PE=1 SV=1	C907		1.622	Low	-0.155	High	1.777
P69831	gatC	PTS system galactitol-specific EIIC component OS=Escherichia coli (strain K12) OX=83333 GN=gatC PE=1 SV=1	C36		-1.79	Medium	-3.5075	High	1.7175
P0AFI2	parC	DNA topoisomerase 4 subunit A OS=Escherichia coli (strain K12) OX=83333 GN=parC PE=1 SV=1	C82		1.72833	High	0.19	High	1.53833
P0A9W0	ulaR	HTH-type transcriptional regulator UlaR OS=Escherichia coli (strain K12) OX=83333 GN=ulaR PE=1 SV=1	C101		-0.078	High	-1.565	Medium	1.487
P05707	srlD	Sorbitol-6-phosphate 2-dehydrogenase OS=Escherichia coli (strain K12) OX=83333 GN=srlD PE=1 SV=2	C245		-0.308333	High	-1.7475	High	1.43917
P00561	thrA	Bifunctional aspartokinase/homoserine dehydrogenase 1 OS=Escherichia coli (strain K12) OX=83333 GN=thrA PE=1 SV=2	C223_AND_C235		1.5975	High	0.1625	High	1.435
P0A9S3	gatD	Galactitol 1-phosphate 5-dehydrogenase OS=Escherichia coli (strain K12) OX=83333 GN=gatD PE=1 SV=1	C103	Zinc 2 (C103)	-1.095	High	-2.53	High	1.435
P02943	lamB	Maltoporin OS=Escherichia coli (strain K12) OX=83333 GN=lamB PE=1 SV=1	C47		0.46	High	-0.89	High	1.35
P0A6V1	glgC	Glucose-1-phosphate adenylyltransferase OS=Escherichia coli (strain K12) OX=83333 GN=glgC PE=1 SV=2	C61		0.13	High	-1.195	High	1.325
P0A725	lpxC	UDP-3-O-acyl-N-acetylglucosamine deacetylase OS=Escherichia coli (strain K12) OX=83333 GN=lpxC PE=1 SV=1	C63		1.62333	High	0.3325	High	1.29083
P0A7M9	rpmE	50S ribosomal protein L31 OS=Escherichia coli (strain K12) OX=83333 GN=rpmE PE=1 SV=1	C16_OR_C18	Zinc (C16)	1.625	High	0.3375	High	1.2875
P05707	srlD	Sorbitol-6-phosphate 2-dehydrogenase OS=Escherichia coli (strain K12) OX=83333 GN=srlD PE=1 SV=2	C225		-0.4825	High	-1.7475	High	1.265
P0ACK5	deoR	Deoxyribose operon repressor OS=Escherichia coli (strain K12) OX=83333 GN=deoR PE=1 SV=1	C184		0.18	High	-1.0175	Medium	1.1975
P33599	nuoC	NADH-quinone oxidoreductase subunit C/D OS=Escherichia coli (strain K12) OX=83333 GN=nuoC PE=1 SV=3	C241		0.98	Medium	-0.2075	High	1.1875
P02943	lamB	Maltoporin OS=Escherichia coli (strain K12) OX=83333 GN=lamB PE=1 SV=1	C63		0.288333	High	-0.89	High	1.17833
P0AGE9	sucD	Succinate--CoA ligase [ADP-forming] subunit alpha OS=Escherichia coli (strain K12) OX=83333 GN=sucD PE=1 SV=2	C78		0.025	High	-1.145	High	1.17
P0AGE9	sucD	Succinate--CoA ligase [ADP-forming] subunit alpha OS=Escherichia coli (strain K12) OX=83333 GN=sucD PE=1 SV=2	C124_AND_C133		0.0233333	High	-1.145	High	1.16833
P0A853	tnaA	Tryptophanase OS=Escherichia coli (strain K12) OX=83333 GN=tnaA PE=1 SV=1	C281		-0.611667	High	-1.78	High	1.16833
P0A7E5	pyrG	CTP synthase OS=Escherichia coli (strain K12) OX=83333 GN=pyrG PE=1 SV=2	C228		1.12667	High	-0.015	High	1.14167
P0AEW6	gsk	Inosine-guanosine kinase OS=Escherichia coli (strain K12) OX=83333 GN=gsk PE=1 SV=1	C131		1.44667	High	0.3175	High	1.12917
P23830	pssA	CDP-diacylglycerol--serine O-phosphatidyltransferase OS=Escherichia coli (strain K12) OX=83333 GN=pssA PE=1 SV=2	C110		0.643333	High	-0.48	High	1.12333
P37751	wbbK	Putative glycosyltransferase WbbK OS=Escherichia coli (strain K12) OX=83333 GN=wbbK PE=4 SV=1	C270_AND_C278		0.623333	High	-0.475	Medium	1.09833
P0AC69	grxD	Glutaredoxin 4 OS=Escherichia coli (strain K12) OX=83333 GN=grxD PE=1 SV=1	C30_OR_C43	Iron-sulfur (2Fe-2S); shared with dimeric partner (C30)	-1.95833	High	-3.05	High	1.09167
P25534	ubiH	2-octaprenyl-6-methoxyphenol hydroxylase OS=Escherichia coli (strain K12) OX=83333 GN=ubiH PE=1 SV=2	C330		1.216	High	0.125	High	1.091
P00722	lacZ	Beta-galactosidase OS=Escherichia coli (strain K12) OX=83333 GN=lacZ PE=1 SV=2	C248		0.00333333	High	-1.08	High	1.08333
P0ABP8	deoD	Purine nucleoside phosphorylase DeoD-type OS=Escherichia coli (strain K12) OX=83333 GN=deoD PE=1 SV=2	C92		0.704	High	-0.3675	High	1.0715
P0ACC3	erpA	Iron-sulfur cluster insertion protein ErpA OS=Escherichia coli (strain K12) OX=83333 GN=erpA PE=1 SV=1	C106_OR_C108	Iron-sulfur (C106), Iron-sulfur (C108)	1.17833	High	0.115	High	1.06333
P00926	dsdA	D-serine dehydratase OS=Escherichia coli (strain K12) OX=83333 GN=dsdA PE=1 SV=3	C233		-0.64	High	-1.68	High	1.04
P0ADE8	ygfZ	tRNA-modifying protein YgfZ OS=Escherichia coli (strain K12) OX=83333 GN=ygfZ PE=1 SV=2	C63		0.468333	High	-0.57	High	1.03833
P0AA31	yedF	Putative sulfur carrier protein YedF OS=Escherichia coli (strain K12) OX=83333 GN=yedF PE=1 SV=1	C43		-0.381667	High	-1.405	High	1.02333
P0A7M2	rpmB	50S ribosomal protein L28 OS=Escherichia coli (strain K12) OX=83333 GN=rpmB PE=1 SV=2	C5		0.951667	High	-0.06	High	1.01167
P0A887	ubiE	Ubiquinone/menaquinone biosynthesis C-methyltransferase UbiE OS=Escherichia coli (strain K12) OX=83333 GN=ubiE PE=1 SV=1	C58		0.808333	High	-0.185	High	0.993333
P36979	rlmN	Dual-specificity RNA methyltransferase RlmN OS=Escherichia coli (strain K12) OX=83333 GN=rlmN PE=1 SV=1	C355		1.06833	High	0.0825	High	0.985833
P0AC38	aspA	Aspartate ammonia-lyase OS=Escherichia coli (strain K12) OX=83333 GN=aspA PE=1 SV=1	C80		0.252	High	-0.73	High	0.982
P36683	acnB	Aconitate hydratase B OS=Escherichia coli (strain K12) OX=83333 GN=acnB PE=1 SV=3	C769	Iron-sulfur (4Fe-4S) (C769)	0.698333	High	-0.275	High	0.973333
P29012	dadX	Alanine racemase, catabolic OS=Escherichia coli (strain K12) OX=83333 GN=dadX PE=2 SV=2	C185		-0.11	High	-1.0625	High	0.9525
P69228	baeR	Transcriptional regulatory protein BaeR OS=Escherichia coli (strain K12) OX=83333 GN=baeR PE=1 SV=1	C109		0.931667	High	-0.02	High	0.951667
P76558	maeB	NADP-dependent malic enzyme OS=Escherichia coli (strain K12) OX=83333 GN=maeB PE=1 SV=1	C47		0.075	High	-0.86	High	0.935
P0A8G3	uxaC	Uronate isomerase OS=Escherichia coli (strain K12) OX=83333 GN=uxaC PE=2 SV=1	C75		0.303333	High	-0.63	High	0.933333
P00393	ndh	NADH dehydrogenase OS=Escherichia coli (strain K12) OX=83333 GN=ndh PE=1 SV=2	C316_AND_C319		1.26	Low	0.3275	High	0.9325
P75829	ybjX	Uncharacterized protein YbjX OS=Escherichia coli (strain K12) OX=83333 GN=ybjX PE=4 SV=1	C124		0.593333	High	-0.33	High	0.923333
P77376	ydgJ	Uncharacterized oxidoreductase YdgJ OS=Escherichia coli (strain K12) OX=83333 GN=ydgJ PE=1 SV=2	C344		-0.218333	High	-1.14	Medium	0.921667
P31475	yieP	Uncharacterized HTH-type transcriptional regulator YieP OS=Escherichia coli (strain K12) OX=83333 GN=yieP PE=4 SV=3	C113_OR_C119		-0.354	High	-1.27	Low	0.916
P0A8M0	asnS	Asparagine--tRNA ligase OS=Escherichia coli (strain K12) OX=83333 GN=asnS PE=1 SV=2	C221		0.79	High	-0.1175	High	0.9075
P0A763	ndk	Nucleoside diphosphate kinase OS=Escherichia coli (strain K12) OX=83333 GN=ndk PE=1 SV=2	C139		1.17667	High	0.275	High	0.901667
P0A9K7	phoU	Phosphate-specific transport system accessory protein PhoU OS=Escherichia coli (strain K12) OX=83333 GN=phoU PE=1 SV=1	C110		-0.0666667	High	-0.9625	High	0.895833
P04982	rbsD	D-ribose pyranase OS=Escherichia coli (strain K12) OX=83333 GN=rbsD PE=1 SV=3	C27		0.763333	High	-0.1325	High	0.895833
P0A6L4	nanA	N-acetylneuraminate lyase OS=Escherichia coli (strain K12) OX=83333 GN=nanA PE=1 SV=2	C239		-0.9	High	-1.7875	High	0.8875
P00363	frdA	Fumarate reductase flavoprotein subunit OS=Escherichia coli (strain K12) OX=83333 GN=frdA PE=1 SV=3	C248		0.636667	High	-0.25	High	0.886667
P32176	fdoG	Formate dehydrogenase-O major subunit OS=Escherichia coli (strain K12) OX=83333 GN=fdoG PE=1 SV=5	C618		1.03667	High	0.1525	High	0.884167
P0AC38	aspA	Aspartate ammonia-lyase OS=Escherichia coli (strain K12) OX=83333 GN=aspA PE=1 SV=1	C141		0.15	High	-0.73	High	0.88
P0A9K7	phoU	Phosphate-specific transport system accessory protein PhoU OS=Escherichia coli (strain K12) OX=83333 GN=phoU PE=1 SV=1	C72		-0.0833333	High	-0.9625	High	0.879167
P0AC41	sdhA	Succinate dehydrogenase flavoprotein subunit OS=Escherichia coli (strain K12) OX=83333 GN=sdhA PE=1 SV=1	C303		1	Medium	0.1225	High	0.8775
P0AA31	yedF	Putative sulfur carrier protein YedF OS=Escherichia coli (strain K12) OX=83333 GN=yedF PE=1 SV=1	C17		-0.53	High	-1.405	High	0.875
P0ABH0	ftsA	Cell division protein FtsA OS=Escherichia coli (strain K12) OX=83333 GN=ftsA PE=1 SV=1	C347		0.68	High	-0.195	High	0.875
P0A6J5	dadA	D-amino acid dehydrogenase OS=Escherichia coli (strain K12) OX=83333 GN=dadA PE=1 SV=1	C200		0.251667	High	-0.6225	High	0.874167
P22259	pckA	Phosphoenolpyruvate carboxykinase (ATP) OS=Escherichia coli (strain K12) OX=83333 GN=pckA PE=1 SV=2	C125		0.455	High	-0.4175	High	0.8725
P0AEH3	elaA	Protein ElaA OS=Escherichia coli (strain K12) OX=83333 GN=elaA PE=1 SV=1	C34		0.015	High	-0.855	High	0.87
P0A9G6	aceA	Isocitrate lyase OS=Escherichia coli (strain K12) OX=83333 GN=aceA PE=1 SV=1	C245		0.0466667	High	-0.8175	High	0.864167
P0A9N4	pflA	Pyruvate formate-lyase 1-activating enzyme OS=Escherichia coli (strain K12) OX=83333 GN=pflA PE=1 SV=2	C13		0.533333	High	-0.33	High	0.863333
P0AC38	aspA	Aspartate ammonia-lyase OS=Escherichia coli (strain K12) OX=83333 GN=aspA PE=1 SV=1	C340		0.13	High	-0.73	High	0.86
P33599	nuoC	NADH-quinone oxidoreductase subunit C/D OS=Escherichia coli (strain K12) OX=83333 GN=nuoC PE=1 SV=3	C480		0.648333	High	-0.2075	High	0.855833
P0AAC0	uspE	Universal stress protein E OS=Escherichia coli (strain K12) OX=83333 GN=uspE PE=1 SV=2	C294		-0.18	Low	-1.0325	High	0.8525
P0A836	sucC	Succinate--CoA ligase [ADP-forming] subunit beta OS=Escherichia coli (strain K12) OX=83333 GN=sucC PE=1 SV=1	C211		-0.395	High	-1.24	High	0.845
P30744	sdaB	L-serine dehydratase 2 OS=Escherichia coli (strain K12) OX=83333 GN=sdaB PE=2 SV=2	C420		1.97167	High	1.1375	High	0.834167
P22564	rihC	Non-specific ribonucleoside hydrolase RihC OS=Escherichia coli (strain K12) OX=83333 GN=rihC PE=1 SV=1	C158_OR_C175		1.18333	Medium	0.356667	Medium	0.826667
P0AB71	fbaA	Fructose-bisphosphate aldolase class 2 OS=Escherichia coli (strain K12) OX=83333 GN=fbaA PE=1 SV=2	C37		0.103333	High	-0.71	High	0.813333
P21165	pepQ	Xaa-Pro dipeptidase OS=Escherichia coli (strain K12) OX=83333 GN=pepQ PE=1 SV=2	C169		0.222	High	-0.585	High	0.807
P32099	lplA	Lipoate-protein ligase A OS=Escherichia coli (strain K12) OX=83333 GN=lplA PE=1 SV=3	C312		0.508	High	-0.2975	High	0.8055
P0A6T1	pgi	Glucose-6-phosphate isomerase OS=Escherichia coli (strain K12) OX=83333 GN=pgi PE=1 SV=1	C73		0.32	High	-0.485	High	0.805
P75829	ybjX	Uncharacterized protein YbjX OS=Escherichia coli (strain K12) OX=83333 GN=ybjX PE=4 SV=1	C282		0.47	High	-0.33	High	0.8
P0C8J8	gatZ	D-tagatose-1,6-bisphosphate aldolase subunit GatZ OS=Escherichia coli (strain K12) OX=83333 GN=gatZ PE=1 SV=1	C129		-0.345	High	-1.145	High	0.8
P28904	treC	Trehalose-6-phosphate hydrolase OS=Escherichia coli (strain K12) OX=83333 GN=treC PE=1 SV=3	C186		-0.836667	High	-1.6325	High	0.795833
P09832	gltD	Glutamate synthase [NADPH] small chain OS=Escherichia coli (strain K12) OX=83333 GN=gltD PE=1 SV=3	C104_OR_C108		1.43	High	0.635	High	0.795
P0A6K6	deoB	Phosphopentomutase OS=Escherichia coli (strain K12) OX=83333 GN=deoB PE=1 SV=1	C145		0.343333	High	-0.4475	High	0.790833
P0A6F3	glpK	Glycerol kinase OS=Escherichia coli (strain K12) OX=83333 GN=glpK PE=1 SV=2	C113		0.26	High	-0.53	High	0.79
P37188	gatB	PTS system galactitol-specific EIIB component OS=Escherichia coli (strain K12) OX=83333 GN=gatB PE=1 SV=2	C27_OR_C39		-0.461667	High	-1.25	High	0.788333
P0A6J5	dadA	D-amino acid dehydrogenase OS=Escherichia coli (strain K12) OX=83333 GN=dadA PE=1 SV=1	C229		0.163333	High	-0.6225	High	0.785833
P22634	murI	Glutamate racemase OS=Escherichia coli (strain K12) OX=83333 GN=murI PE=1 SV=2	C256		0.17	High	-0.615	High	0.785
P0AG27	yibN	Uncharacterized protein YibN OS=Escherichia coli (strain K12) OX=83333 GN=yibN PE=1 SV=1	C107		-0.101667	High	-0.8775	Medium	0.775833
P0ACP1	cra	Catabolite repressor/activator OS=Escherichia coli (strain K12) OX=83333 GN=cra PE=1 SV=1	C98		0.233333	High	-0.54	High	0.773333
P42626	yhaM	UPF0597 protein YhaM OS=Escherichia coli (strain K12) OX=83333 GN=yhaM PE=2 SV=3	C413		1.565	Medium	0.7975	High	0.7675
P00959	metG	Methionine--tRNA ligase OS=Escherichia coli (strain K12) OX=83333 GN=metG PE=1 SV=2	C478		0.365	High	-0.4025	High	0.7675
P04968	ilvA	L-threonine dehydratase biosynthetic IlvA OS=Escherichia coli (strain K12) OX=83333 GN=ilvA PE=1 SV=1	C219		0.115	High	-0.645	High	0.76
P05459	pdxB	Erythronate-4-phosphate dehydrogenase OS=Escherichia coli (strain K12) OX=83333 GN=pdxB PE=2 SV=2	C220		0.483333	High	-0.275	High	0.758333
P0ACC3	erpA	Iron-sulfur cluster insertion protein ErpA OS=Escherichia coli (strain K12) OX=83333 GN=erpA PE=1 SV=1	C106_AND_C108	Iron-sulfur (C106), Iron-sulfur (C108)	0.871667	High	0.115	High	0.756667
P0ABT5	dusB	tRNA-dihydrouridine synthase B OS=Escherichia coli (strain K12) OX=83333 GN=dusB PE=1 SV=1	C100		1.416	High	0.66	High	0.756
P06616	era	GTPase Era OS=Escherichia coli (strain K12) OX=83333 GN=era PE=1 SV=2	C8		0.62	High	-0.125	High	0.745
P0ADE8	ygfZ	tRNA-modifying protein YgfZ OS=Escherichia coli (strain K12) OX=83333 GN=ygfZ PE=1 SV=2	C228		0.168333	High	-0.57	High	0.738333
P76346	mtfA	Protein MtfA OS=Escherichia coli (strain K12) OX=83333 GN=mtfA PE=1 SV=2	C239		-0.605	Medium	-1.3425	High	0.7375
P60785	lepA	Elongation factor 4 OS=Escherichia coli (strain K12) OX=83333 GN=lepA PE=1 SV=1	C28		0.398333	High	-0.3375	High	0.735833
P0AG14	sohB	Probable protease SohB OS=Escherichia coli (strain K12) OX=83333 GN=sohB PE=1 SV=1	C185		0.293333	High	-0.44	High	0.733333
P77475	yqaB	Fructose-1-phosphate phosphatase YqaB OS=Escherichia coli (strain K12) OX=83333 GN=yqaB PE=1 SV=1	C162		0.461667	High	-0.2675	High	0.729167
P00961	glyS	Glycine--tRNA ligase beta subunit OS=Escherichia coli (strain K12) OX=83333 GN=glyS PE=1 SV=4	C450		0.765	High	0.0375	High	0.7275
P00959	metG	Methionine--tRNA ligase OS=Escherichia coli (strain K12) OX=83333 GN=metG PE=1 SV=2	C50		0.323333	High	-0.4025	High	0.725833
P0A858	tpiA	Triosephosphate isomerase OS=Escherichia coli (strain K12) OX=83333 GN=tpiA PE=1 SV=1	C36		0.0116667	High	-0.7075	High	0.719167
P0A9Q5	accD	Acetyl-coenzyme A carboxylase carboxyl transferase subunit beta OS=Escherichia coli (strain K12) OX=83333 GN=accD PE=1 SV=1	C154_OR_C158		0.688333	High	-0.03	High	0.718333
P0AGE9	sucD	Succinate--CoA ligase [ADP-forming] subunit alpha OS=Escherichia coli (strain K12) OX=83333 GN=sucD PE=1 SV=2	C13		-0.431667	High	-1.145	High	0.713333
P31658	hchA	Protein/nucleic acid deglycase 1 OS=Escherichia coli (strain K12) OX=83333 GN=hchA PE=1 SV=3	C207		0.014	High	-0.6975	High	0.7115
P0A853	tnaA	Tryptophanase OS=Escherichia coli (strain K12) OX=83333 GN=tnaA PE=1 SV=1	C413		-1.07	High	-1.78	High	0.71
P0ADS2	zapA	Cell division protein ZapA OS=Escherichia coli (strain K12) OX=83333 GN=zapA PE=1 SV=1	C19		0.216667	High	-0.49	High	0.706667
P0A6F3	glpK	Glycerol kinase OS=Escherichia coli (strain K12) OX=83333 GN=glpK PE=1 SV=2	C106		0.17	High	-0.53	High	0.7
P76027	oppD	Oligopeptide transport ATP-binding protein OppD OS=Escherichia coli (strain K12) OX=83333 GN=oppD PE=1 SV=2	C329		-1.04167	High	-1.74	High	0.698333
P0A6K6	deoB	Phosphopentomutase OS=Escherichia coli (strain K12) OX=83333 GN=deoB PE=1 SV=1	C38		0.25	High	-0.4475	High	0.6975
P0AAZ7	ycaR	UPF0434 protein YcaR OS=Escherichia coli (strain K12) OX=83333 GN=ycaR PE=1 SV=1	C11_OR_C14		0.291667	High	-0.405	High	0.696667
P0A6A3	ackA	Acetate kinase OS=Escherichia coli (strain K12) OX=83333 GN=ackA PE=1 SV=1	C209		0.67	High	-0.02	High	0.69
P77150	pdxY	Pyridoxal kinase PdxY OS=Escherichia coli (strain K12) OX=83333 GN=pdxY PE=1 SV=3	C122		0.145	High	-0.545	Medium	0.69
P0AFG8	aceE	Pyruvate dehydrogenase E1 component OS=Escherichia coli (strain K12) OX=83333 GN=aceE PE=1 SV=2	C612		0.66	High	-0.025	High	0.685
P0A725	lpxC	UDP-3-O-acyl-N-acetylglucosamine deacetylase OS=Escherichia coli (strain K12) OX=83333 GN=lpxC PE=1 SV=1	C63_AND_C65		1.015	High	0.3325	High	0.6825
P08142	ilvB	Acetolactate synthase isozyme 1 large subunit OS=Escherichia coli (strain K12) OX=83333 GN=ilvB PE=1 SV=1	C298		-0.078	High	-0.76	High	0.682
P0C8J8	gatZ	D-tagatose-1,6-bisphosphate aldolase subunit GatZ OS=Escherichia coli (strain K12) OX=83333 GN=gatZ PE=1 SV=1	C93		-0.465	High	-1.145	High	0.68
P33195	gcvP	Glycine dehydrogenase (decarboxylating) OS=Escherichia coli (strain K12) OX=83333 GN=gcvP PE=1 SV=3	C512		-0.401667	High	-1.075	High	0.673333
Q46920	queF	NADPH-dependent 7-cyano-7-deazaguanine reductase OS=Escherichia coli (strain K12) OX=83333 GN=queF PE=1 SV=1	C232		0.593333	High	-0.08	High	0.673333
P76558	maeB	NADP-dependent malic enzyme OS=Escherichia coli (strain K12) OX=83333 GN=maeB PE=1 SV=1	C143		-0.186667	High	-0.86	High	0.673333
P0AF12	mtnN	5'-methylthioadenosine/S-adenosylhomocysteine nucleosidase OS=Escherichia coli (strain K12) OX=83333 GN=mtnN PE=1 SV=1	C31		0.695	Medium	0.0225	High	0.6725
P0A9B2	gapA	Glyceraldehyde-3-phosphate dehydrogenase A OS=Escherichia coli (strain K12) OX=83333 GN=gapA PE=1 SV=2	C150_OR_C154		0.375	High	-0.2975	High	0.6725
P0A6Y8	dnaK	Chaperone protein DnaK OS=Escherichia coli (strain K12) OX=83333 GN=dnaK PE=1 SV=2	C15		0.506667	High	-0.165	High	0.671667
P0ADF6	edd	Phosphogluconate dehydratase OS=Escherichia coli (strain K12) OX=83333 GN=edd PE=1 SV=1	C600		0.035	High	-0.635	High	0.67
P0ADF6	edd	Phosphogluconate dehydratase OS=Escherichia coli (strain K12) OX=83333 GN=edd PE=1 SV=1	C112		0.0333333	High	-0.635	High	0.668333
P0A796	pfkA	ATP-dependent 6-phosphofructokinase isozyme 1 OS=Escherichia coli (strain K12) OX=83333 GN=pfkA PE=1 SV=1	C120		0.501667	High	-0.1625	High	0.664167
P0A836	sucC	Succinate--CoA ligase [ADP-forming] subunit beta OS=Escherichia coli (strain K12) OX=83333 GN=sucC PE=1 SV=1	C25		-0.58	High	-1.24	High	0.66
P31979	nuoF	NADH-quinone oxidoreductase subunit F OS=Escherichia coli (strain K12) OX=83333 GN=nuoF PE=1 SV=3	C180		0.475	High	-0.175	High	0.65
P0AEY3	mazG	Nucleoside triphosphate pyrophosphohydrolase OS=Escherichia coli (strain K12) OX=83333 GN=mazG PE=1 SV=1	C152		0.853333	High	0.205	High	0.648333
P06149	dld	Quinone-dependent D-lactate dehydrogenase OS=Escherichia coli (strain K12) OX=83333 GN=dld PE=1 SV=3	C256		0.086	High	-0.56	High	0.646
P0A6Q6	fabZ	3-hydroxyacyl-[acyl-carrier-protein] dehydratase FabZ OS=Escherichia coli (strain K12) OX=83333 GN=fabZ PE=1 SV=1	C145		0.191667	High	-0.4475	Medium	0.639167
P0A8Y8	entH	Proofreading thioesterase EntH OS=Escherichia coli (strain K12) OX=83333 GN=entH PE=1 SV=1	C79		0.205	High	-0.43	High	0.635
P0ABH9	clpA	ATP-dependent Clp protease ATP-binding subunit ClpA OS=Escherichia coli (strain K12) OX=83333 GN=clpA PE=1 SV=1	C47		0.611667	Medium	-0.0225	High	0.634167
P0ABH7	gltA	Citrate synthase OS=Escherichia coli (strain K12) OX=83333 GN=gltA PE=1 SV=1	C53		-0.596667	High	-1.2275	High	0.630833
P06149	dld	Quinone-dependent D-lactate dehydrogenase OS=Escherichia coli (strain K12) OX=83333 GN=dld PE=1 SV=3	C422		0.0683333	High	-0.56	High	0.628333
P0AED5	uvrY	Response regulator UvrY OS=Escherichia coli (strain K12) OX=83333 GN=uvrY PE=1 SV=1	C35_AND_C43		0.484	Medium	-0.1425	High	0.6265
P0AGK4	yhbY	RNA-binding protein YhbY OS=Escherichia coli (strain K12) OX=83333 GN=yhbY PE=1 SV=1	C73		-0.015	High	-0.64	Medium	0.625
P0AES0	gss	Bifunctional glutathionylspermidine synthetase/amidase OS=Escherichia coli (strain K12) OX=83333 GN=gss PE=1 SV=1	C572		1.142	High	0.52	Medium	0.622
P04825	pepN	Aminopeptidase N OS=Escherichia coli (strain K12) OX=83333 GN=pepN PE=1 SV=2	C418		-0.0116667	High	-0.6325	High	0.620833
P0A705	infB	Translation initiation factor IF-2 OS=Escherichia coli (strain K12) OX=83333 GN=infB PE=1 SV=1	C861		0.505	High	-0.11	High	0.615
P24188	trhO	tRNA uridine(34) hydroxylase OS=Escherichia coli (strain K12) OX=83333 GN=trhO PE=1 SV=2	C302_OR_C303_OR_C307_OR_C308		1.14	High	0.525	High	0.615
P0ABH7	gltA	Citrate synthase OS=Escherichia coli (strain K12) OX=83333 GN=gltA PE=1 SV=1	C323		-0.616667	High	-1.2275	High	0.610833
P08142	ilvB	Acetolactate synthase isozyme 1 large subunit OS=Escherichia coli (strain K12) OX=83333 GN=ilvB PE=1 SV=1	C359		-0.153333	High	-0.76	High	0.606667
P0A853	tnaA	Tryptophanase OS=Escherichia coli (strain K12) OX=83333 GN=tnaA PE=1 SV=1	C383		-1.17333	High	-1.78	High	0.606667
P30744	sdaB	L-serine dehydratase 2 OS=Escherichia coli (strain K12) OX=83333 GN=sdaB PE=2 SV=2	C112		1.74333	High	1.1375	High	0.605833
P39353	yjhC	Uncharacterized oxidoreductase YjhC OS=Escherichia coli (strain K12) OX=83333 GN=yjhC PE=1 SV=2	C30		-1.05667	High	-1.66	High	0.603333
P0C8J8	gatZ	D-tagatose-1,6-bisphosphate aldolase subunit GatZ OS=Escherichia coli (strain K12) OX=83333 GN=gatZ PE=1 SV=1	C149_AND_C159		-0.543333	High	-1.145	High	0.601667
P64624	yheO	Uncharacterized protein YheO OS=Escherichia coli (strain K12) OX=83333 GN=yheO PE=4 SV=1	C99		-0.06	High	-0.66	High	0.6
P0A7D1	pth	Peptidyl-tRNA hydrolase OS=Escherichia coli (strain K12) OX=83333 GN=pth PE=1 SV=1	C172		0.0783333	High	-0.5175	High	0.595833
P0A6B7	iscS	Cysteine desulfurase IscS OS=Escherichia coli (strain K12) OX=83333 GN=iscS PE=1 SV=1	C328	Iron-sulfur (2Fe-2S); via persulfide group; shared with IscU (C328)	0.305	High	-0.2875	High	0.5925
P76575	yfgJ	Uncharacterized protein YfgJ OS=Escherichia coli (strain K12) OX=83333 GN=yfgJ PE=1 SV=2	C24		0.125	High	-0.4675	Medium	0.5925
P0A6W9	gshA	Glutamate--cysteine ligase OS=Escherichia coli (strain K12) OX=83333 GN=gshA PE=1 SV=1	C223		0.635	High	0.045	High	0.59
P0A6J5	dadA	D-amino acid dehydrogenase OS=Escherichia coli (strain K12) OX=83333 GN=dadA PE=1 SV=1	C96		-0.0333333	High	-0.6225	High	0.589167
P62620	ispG	4-hydroxy-3-methylbut-2-en-1-yl diphosphate synthase (flavodoxin) OS=Escherichia coli (strain K12) OX=83333 GN=ispG PE=1 SV=1	C124		0.875	High	0.2875	High	0.5875
P0A7I4	prfC	Peptide chain release factor RF3 OS=Escherichia coli (strain K12) OX=83333 GN=prfC PE=1 SV=2	C476		0.243333	High	-0.34	High	0.583333
P24182	accC	Biotin carboxylase OS=Escherichia coli (strain K12) OX=83333 GN=accC PE=1 SV=2	C264		0.496667	High	-0.0825	High	0.579167
P0ABZ4	kdsC	3-deoxy-D-manno-octulosonate 8-phosphate phosphatase KdsC OS=Escherichia coli (strain K12) OX=83333 GN=kdsC PE=3 SV=1	C64		0.588333	High	0.0125	High	0.575833
P31979	nuoF	NADH-quinone oxidoreductase subunit F OS=Escherichia coli (strain K12) OX=83333 GN=nuoF PE=1 SV=3	C398	Iron-sulfur (4Fe-4S) (C398)	0.398333	High	-0.175	High	0.573333
P0A6T3	galK	Galactokinase OS=Escherichia coli (strain K12) OX=83333 GN=galK PE=1 SV=2	C191		0.525	High	-0.035	High	0.56
P07023	tyrA	T-protein OS=Escherichia coli (strain K12) OX=83333 GN=tyrA PE=1 SV=1	C215		0.2	High	-0.3575	High	0.5575
P0A705	infB	Translation initiation factor IF-2 OS=Escherichia coli (strain K12) OX=83333 GN=infB PE=1 SV=1	C815		0.441667	High	-0.11	High	0.551667
P0C8J6	gatY	D-tagatose-1,6-bisphosphate aldolase subunit GatY OS=Escherichia coli (strain K12) OX=83333 GN=gatY PE=1 SV=1	C278_OR_C280		0.151667	High	-0.3975	High	0.549167
P68567	rsmJ	Ribosomal RNA small subunit methyltransferase J OS=Escherichia coli (strain K12) OX=83333 GN=rsmJ PE=1 SV=1	C4		0.285	High	-0.263333	High	0.548333
P0A6F3	glpK	Glycerol kinase OS=Escherichia coli (strain K12) OX=83333 GN=glpK PE=1 SV=2	C256		0.0166667	High	-0.53	High	0.546667
P0A9C3	galM	Aldose 1-epimerase OS=Escherichia coli (strain K12) OX=83333 GN=galM PE=1 SV=1	C168		0.28	Medium	-0.2625	High	0.5425
P37188	gatB	PTS system galactitol-specific EIIB component OS=Escherichia coli (strain K12) OX=83333 GN=gatB PE=1 SV=2	C27_AND_C39		-0.71	High	-1.25	High	0.54
P0AC53	zwf	Glucose-6-phosphate 1-dehydrogenase OS=Escherichia coli (strain K12) OX=83333 GN=zwf PE=1 SV=1	C345		0.476667	High	-0.0625	High	0.539167
P0C8J8	gatZ	D-tagatose-1,6-bisphosphate aldolase subunit GatZ OS=Escherichia coli (strain K12) OX=83333 GN=gatZ PE=1 SV=1	C311		-0.6075	High	-1.145	High	0.5375
P62620	ispG	4-hydroxy-3-methylbut-2-en-1-yl diphosphate synthase (flavodoxin) OS=Escherichia coli (strain K12) OX=83333 GN=ispG PE=1 SV=1	C104		0.818333	High	0.2875	High	0.530833
P37747	glf	UDP-galactopyranose mutase OS=Escherichia coli (strain K12) OX=83333 GN=glf PE=1 SV=1	C45		-0.0966667	High	-0.625	High	0.528333
P37051	purU	Formyltetrahydrofolate deformylase OS=Escherichia coli (strain K12) OX=83333 GN=purU PE=1 SV=1	C13		0.481667	High	-0.0425	High	0.524167
P22259	pckA	Phosphoenolpyruvate carboxykinase (ATP) OS=Escherichia coli (strain K12) OX=83333 GN=pckA PE=1 SV=2	C175		0.105	High	-0.4175	High	0.5225
P37744	rfbA	Glucose-1-phosphate thymidylyltransferase 1 OS=Escherichia coli (strain K12) OX=83333 GN=rfbA PE=1 SV=2	C253		0.446667	High	-0.075	High	0.521667
P08192	folC	Dihydrofolate synthase/folylpolyglutamate synthase OS=Escherichia coli (strain K12) OX=83333 GN=folC PE=1 SV=2	C354		0.416667	High	-0.1025	High	0.519167
P0A6W9	gshA	Glutamate--cysteine ligase OS=Escherichia coli (strain K12) OX=83333 GN=gshA PE=1 SV=1	C164		0.561667	High	0.045	High	0.516667
P0A8M3	thrS	Threonine--tRNA ligase OS=Escherichia coli (strain K12) OX=83333 GN=thrS PE=1 SV=1	C182		0.055	High	-0.4575	High	0.5125
P0AFG8	aceE	Pyruvate dehydrogenase E1 component OS=Escherichia coli (strain K12) OX=83333 GN=aceE PE=1 SV=2	C260		0.483333	High	-0.025	High	0.508333
P0A7Y0	rnc	Ribonuclease 3 OS=Escherichia coli (strain K12) OX=83333 GN=rnc PE=1 SV=1	C93		0.265	High	-0.2425	High	0.5075
P0A786	pyrB	Aspartate carbamoyltransferase catalytic subunit OS=Escherichia coli (strain K12) OX=83333 GN=pyrB PE=1 SV=2	C48		-0.221667	High	-0.7275	Medium	0.505833
P0A6G3	pncC	Nicotinamide-nucleotide amidohydrolase PncC OS=Escherichia coli (strain K12) OX=83333 GN=pncC PE=1 SV=1	C137		-0.141667	High	-0.645	High	0.503333
Q46920	queF	NADPH-dependent 7-cyano-7-deazaguanine reductase OS=Escherichia coli (strain K12) OX=83333 GN=queF PE=1 SV=1	C122		0.416667	High	-0.08	High	0.496667
P0AC53	zwf	Glucose-6-phosphate 1-dehydrogenase OS=Escherichia coli (strain K12) OX=83333 GN=zwf PE=1 SV=1	C89		0.433333	High	-0.0625	High	0.495833
P0ABZ4	kdsC	3-deoxy-D-manno-octulosonate 8-phosphate phosphatase KdsC OS=Escherichia coli (strain K12) OX=83333 GN=kdsC PE=3 SV=1	C170		0.5075	High	0.0125	High	0.495
P0A9S3	gatD	Galactitol 1-phosphate 5-dehydrogenase OS=Escherichia coli (strain K12) OX=83333 GN=gatD PE=1 SV=1	C38	Zinc 1; catalytic (C38)	-2.03667	High	-2.53	High	0.493333
P0AGG8	tldD	Metalloprotease TldD OS=Escherichia coli (strain K12) OX=83333 GN=tldD PE=1 SV=1	C454		0.46	Low	-0.0325	High	0.4925
P29208	menC	o-succinylbenzoate synthase OS=Escherichia coli (strain K12) OX=83333 GN=menC PE=1 SV=2	C193		1.01	High	0.52	High	0.49
P0A9Q7	adhE	Aldehyde-alcohol dehydrogenase OS=Escherichia coli (strain K12) OX=83333 GN=adhE PE=1 SV=2	C370		-0.328333	High	-0.8175	High	0.489167
P69786	ptsG	PTS system glucose-specific EIICB component OS=Escherichia coli (strain K12) OX=83333 GN=ptsG PE=1 SV=1	C421		0.0866667	High	-0.3975	Medium	0.484167
P0ACL9	pdhR	Pyruvate dehydrogenase complex repressor OS=Escherichia coli (strain K12) OX=83333 GN=pdhR PE=1 SV=1	C172		0.853333	High	0.37	High	0.483333
P0C8J6	gatY	D-tagatose-1,6-bisphosphate aldolase subunit GatY OS=Escherichia coli (strain K12) OX=83333 GN=gatY PE=1 SV=1	C124		0.085	High	-0.3975	High	0.4825
P0A9D4	cysE	Serine acetyltransferase OS=Escherichia coli (strain K12) OX=83333 GN=cysE PE=1 SV=1	C23		0.325	High	-0.1525	High	0.4775
P21889	aspS	Aspartate--tRNA ligase OS=Escherichia coli (strain K12) OX=83333 GN=aspS PE=1 SV=1	C21		0.19	High	-0.2875	High	0.4775
P0A6B7	iscS	Cysteine desulfurase IscS OS=Escherichia coli (strain K12) OX=83333 GN=iscS PE=1 SV=1	C111		0.188333	High	-0.2875	High	0.475833
P0A9Q7	adhE	Aldehyde-alcohol dehydrogenase OS=Escherichia coli (strain K12) OX=83333 GN=adhE PE=1 SV=2	C421		-0.341667	High	-0.8175	High	0.475833
P0A9P0	lpdA	Dihydrolipoyl dehydrogenase OS=Escherichia coli (strain K12) OX=83333 GN=lpdA PE=1 SV=2	C45_AND_C50		0.518	High	0.045	High	0.473
P75914	ycdX	Probable phosphatase YcdX OS=Escherichia coli (strain K12) OX=83333 GN=ycdX PE=1 SV=1	C85		0.875	High	0.4025	High	0.4725
P23893	hemL	Glutamate-1-semialdehyde 2,1-aminomutase OS=Escherichia coli (strain K12) OX=83333 GN=hemL PE=1 SV=2	C148		0.67	High	0.2	High	0.47
P0A9Q1	arcA	Aerobic respiration control protein ArcA OS=Escherichia coli (strain K12) OX=83333 GN=arcA PE=1 SV=1	C233		0.298333	High	-0.17	High	0.468333
P61887	rffH	Glucose-1-phosphate thymidylyltransferase 2 OS=Escherichia coli (strain K12) OX=83333 GN=rffH PE=1 SV=1	C250		0.04	High	-0.4275	High	0.4675
P33599	nuoC	NADH-quinone oxidoreductase subunit C/D OS=Escherichia coli (strain K12) OX=83333 GN=nuoC PE=1 SV=3	C277		0.255	High	-0.2075	High	0.4625
P0A715	kdsA	2-dehydro-3-deoxyphosphooctonate aldolase OS=Escherichia coli (strain K12) OX=83333 GN=kdsA PE=1 SV=1	C206		0.165	High	-0.2975	High	0.4625
P0A9C5	glnA	Glutamine synthetase OS=Escherichia coli (strain K12) OX=83333 GN=glnA PE=1 SV=2	C90		0.622	High	0.1625	High	0.4595
P0A6A3	ackA	Acetate kinase OS=Escherichia coli (strain K12) OX=83333 GN=ackA PE=1 SV=1	C286		0.438333	High	-0.02	High	0.458333
P0AC69	grxD	Glutaredoxin 4 OS=Escherichia coli (strain K12) OX=83333 GN=grxD PE=1 SV=1	C30_AND_C43	Iron-sulfur (2Fe-2S); shared with dimeric partner (C30)	-2.59333	High	-3.05	High	0.456667
P37759	rfbB	dTDP-glucose 4,6-dehydratase 1 OS=Escherichia coli (strain K12) OX=83333 GN=rfbB PE=3 SV=2	C60		0.666	High	0.21	High	0.456
P0A9Q7	adhE	Aldehyde-alcohol dehydrogenase OS=Escherichia coli (strain K12) OX=83333 GN=adhE PE=1 SV=2	C841		-0.361667	High	-0.8175	High	0.455833
P0A6M8	fusA	Elongation factor G OS=Escherichia coli (strain K12) OX=83333 GN=fusA PE=1 SV=2	C398		0.325	High	-0.13	High	0.455
P0AEW9	fruK	1-phosphofructokinase OS=Escherichia coli (strain K12) OX=83333 GN=fruK PE=3 SV=1	C20		0.12	High	-0.335	High	0.455
P0A731	mgsA	Methylglyoxal synthase OS=Escherichia coli (strain K12) OX=83333 GN=mgsA PE=1 SV=1	C22		0.04	High	-0.415	High	0.455
P0AFG3	sucA	2-oxoglutarate dehydrogenase E1 component OS=Escherichia coli (strain K12) OX=83333 GN=sucA PE=1 SV=1	C408		-0.23	High	-0.685	High	0.455
P0ACJ8	crp	cAMP-activated global transcriptional regulator CRP OS=Escherichia coli (strain K12) OX=83333 GN=crp PE=1 SV=1	C93		0.256667	High	-0.195	High	0.451667
P65870	queD	6-carboxy-5,6,7,8-tetrahydropterin synthase OS=Escherichia coli (strain K12) OX=83333 GN=queD PE=1 SV=1	C112		0.17	High	-0.28	Medium	0.45
P0A6P9	eno	Enolase OS=Escherichia coli (strain K12) OX=83333 GN=eno PE=1 SV=2	C247		0.00666667	High	-0.4425	High	0.449167
P30750	metN	Methionine import ATP-binding protein MetN OS=Escherichia coli (strain K12) OX=83333 GN=metN PE=1 SV=4	C164		0.213333	High	-0.2325	High	0.445833
P0AEJ2	entC	Isochorismate synthase EntC OS=Escherichia coli (strain K12) OX=83333 GN=entC PE=1 SV=1	C35		0.676667	High	0.2325	High	0.444167
P0AC53	zwf	Glucose-6-phosphate 1-dehydrogenase OS=Escherichia coli (strain K12) OX=83333 GN=zwf PE=1 SV=1	C10		0.38	High	-0.0625	High	0.4425
P0AC65	nrdH	Glutaredoxin-like protein NrdH OS=Escherichia coli (strain K12) OX=83333 GN=nrdH PE=1 SV=1	C11		1.43667	High	0.995	High	0.441667
P75829	ybjX	Uncharacterized protein YbjX OS=Escherichia coli (strain K12) OX=83333 GN=ybjX PE=4 SV=1	C220		0.111667	High	-0.33	High	0.441667
P0A8M3	thrS	Threonine--tRNA ligase OS=Escherichia coli (strain K12) OX=83333 GN=thrS PE=1 SV=1	C361		-0.0166667	High	-0.4575	High	0.440833
P07649	truA	tRNA pseudouridine synthase A OS=Escherichia coli (strain K12) OX=83333 GN=truA PE=1 SV=1	C55		0.408333	High	-0.0325	High	0.440833
P0A9L8	proC	Pyrroline-5-carboxylate reductase OS=Escherichia coli (strain K12) OX=83333 GN=proC PE=1 SV=1	C10		-0.225	High	-0.665	High	0.44
P0A6A3	ackA	Acetate kinase OS=Escherichia coli (strain K12) OX=83333 GN=ackA PE=1 SV=1	C225		0.419167	High	-0.02	High	0.439167
P13035	glpD	Aerobic glycerol-3-phosphate dehydrogenase OS=Escherichia coli (strain K12) OX=83333 GN=glpD PE=1 SV=3	C320		0.833333	High	0.395	High	0.438333
P0AG16	purF	Amidophosphoribosyltransferase OS=Escherichia coli (strain K12) OX=83333 GN=purF PE=1 SV=2	C459		0.0183333	High	-0.42	High	0.438333
P0ABU2	ychF	Ribosome-binding ATPase YchF OS=Escherichia coli (strain K12) OX=83333 GN=ychF PE=1 SV=2	C5		0.46	High	0.0225	High	0.4375
P0AE08	ahpC	Alkyl hydroperoxide reductase C OS=Escherichia coli (strain K12) OX=83333 GN=ahpC PE=1 SV=2	C166		0.18	High	-0.2575	High	0.4375
P0C8J6	gatY	D-tagatose-1,6-bisphosphate aldolase subunit GatY OS=Escherichia coli (strain K12) OX=83333 GN=gatY PE=1 SV=1	C278_AND_C280		0.0366667	High	-0.3975	High	0.434167
P69828	gatA	PTS system galactitol-specific EIIA component OS=Escherichia coli (strain K12) OX=83333 GN=gatA PE=1 SV=1	C63		-0.688333	High	-1.1225	High	0.434167
P64554	queE	7-carboxy-7-deazaguanine synthase OS=Escherichia coli (strain K12) OX=83333 GN=queE PE=3 SV=1	C115		0.368333	High	-0.0625	High	0.430833
P32680	yjaG	Uncharacterized protein YjaG OS=Escherichia coli (strain K12) OX=83333 GN=yjaG PE=4 SV=1	C167		0.111667	High	-0.3175	High	0.429167
P13035	glpD	Aerobic glycerol-3-phosphate dehydrogenase OS=Escherichia coli (strain K12) OX=83333 GN=glpD PE=1 SV=3	C39		0.82	High	0.395	High	0.425
P0A8G0	uvrC	UvrABC system protein C OS=Escherichia coli (strain K12) OX=83333 GN=uvrC PE=1 SV=1	C154		0.406667	High	-0.015	High	0.421667
P0AAF6	artP	Arginine transport ATP-binding protein ArtP OS=Escherichia coli (strain K12) OX=83333 GN=artP PE=1 SV=1	C227		0.25	High	-0.17	High	0.42
P0A9M8	pta	Phosphate acetyltransferase OS=Escherichia coli (strain K12) OX=83333 GN=pta PE=1 SV=2	C432		0.896667	High	0.4775	High	0.419167
P0A9Q7	adhE	Aldehyde-alcohol dehydrogenase OS=Escherichia coli (strain K12) OX=83333 GN=adhE PE=1 SV=2	C246		-0.401667	High	-0.8175	High	0.415833
P33232	lldD	L-lactate dehydrogenase OS=Escherichia coli (strain K12) OX=83333 GN=lldD PE=1 SV=1	C111		-0.67	High	-1.085	High	0.415
P07023	tyrA	T-protein OS=Escherichia coli (strain K12) OX=83333 GN=tyrA PE=1 SV=1	C169		0.0566667	High	-0.3575	High	0.414167
P76403	trhP	tRNA hydroxylation protein P OS=Escherichia coli (strain K12) OX=83333 GN=trhP PE=1 SV=1	C193_OR_C197		0.946667	High	0.5325	High	0.414167
P0A6T3	galK	Galactokinase OS=Escherichia coli (strain K12) OX=83333 GN=galK PE=1 SV=2	C230		0.375	High	-0.035	High	0.41
P24182	accC	Biotin carboxylase OS=Escherichia coli (strain K12) OX=83333 GN=accC PE=1 SV=2	C390		0.326667	High	-0.0825	High	0.409167
P0A705	infB	Translation initiation factor IF-2 OS=Escherichia coli (strain K12) OX=83333 GN=infB PE=1 SV=1	C599		0.296667	High	-0.11	High	0.406667
P76015	dhaK	PEP-dependent dihydroxyacetone kinase, dihydroxyacetone-binding subunit DhaK OS=Escherichia coli (strain K12) OX=83333 GN=dhaK PE=1 SV=2	C173		0.253333	High	-0.1525	High	0.405833
P0A6P5	der	GTPase Der OS=Escherichia coli (strain K12) OX=83333 GN=der PE=1 SV=1	C54		0.518333	High	0.125	High	0.393333
P75780	fiu	Catecholate siderophore receptor Fiu OS=Escherichia coli (strain K12) OX=83333 GN=fiu PE=1 SV=1	C481		0.24	High	-0.1525	High	0.3925
P0A9G6	aceA	Isocitrate lyase OS=Escherichia coli (strain K12) OX=83333 GN=aceA PE=1 SV=1	C318		-0.425	High	-0.8175	High	0.3925
P21599	pykA	Pyruvate kinase II OS=Escherichia coli (strain K12) OX=83333 GN=pykA PE=1 SV=3	C200		0.015	High	-0.375	High	0.39
P13039	fes	Enterochelin esterase OS=Escherichia coli (strain K12) OX=83333 GN=fes PE=1 SV=2	C92		0.276667	High	-0.1125	High	0.389167
P0A853	tnaA	Tryptophanase OS=Escherichia coli (strain K12) OX=83333 GN=tnaA PE=1 SV=1	C148		-1.39167	High	-1.78	High	0.388333
P75821	ybjS	Uncharacterized protein YbjS OS=Escherichia coli (strain K12) OX=83333 GN=ybjS PE=3 SV=2	C257		-0.17	High	-0.5525	High	0.3825
P04425	gshB	Glutathione synthetase OS=Escherichia coli (strain K12) OX=83333 GN=gshB PE=1 SV=1	C222		0.108333	High	-0.2725	High	0.380833
P00452	nrdA	Ribonucleoside-diphosphate reductase 1 subunit alpha OS=Escherichia coli (strain K12) OX=83333 GN=nrdA PE=1 SV=2	C565		0.1	High	-0.28	High	0.38
P0A6M8	fusA	Elongation factor G OS=Escherichia coli (strain K12) OX=83333 GN=fusA PE=1 SV=2	C114		0.246667	High	-0.13	High	0.376667
P31979	nuoF	NADH-quinone oxidoreductase subunit F OS=Escherichia coli (strain K12) OX=83333 GN=nuoF PE=1 SV=3	C89		0.2	High	-0.175	High	0.375
P0ABP8	deoD	Purine nucleoside phosphorylase DeoD-type OS=Escherichia coli (strain K12) OX=83333 GN=deoD PE=1 SV=2	C111		0.00666667	High	-0.3675	High	0.374167
P31120	glmM	Phosphoglucosamine mutase OS=Escherichia coli (strain K12) OX=83333 GN=glmM PE=1 SV=3	C162		0.165	High	-0.205	High	0.37
P36672	treB	PTS system trehalose-specific EIIBC component OS=Escherichia coli (strain K12) OX=83333 GN=treB PE=1 SV=4	C29		-1.445	High	-1.815	High	0.37
P0A8M3	thrS	Threonine--tRNA ligase OS=Escherichia coli (strain K12) OX=83333 GN=thrS PE=1 SV=1	C473		-0.09	High	-0.4575	High	0.3675
P0ABU2	ychF	Ribosome-binding ATPase YchF OS=Escherichia coli (strain K12) OX=83333 GN=ychF PE=1 SV=2	C168		0.388333	High	0.0225	High	0.365833
P15254	purL	Phosphoribosylformylglycinamidine synthase OS=Escherichia coli (strain K12) OX=83333 GN=purL PE=1 SV=3	C217		-0.225	High	-0.59	High	0.365
P36683	acnB	Aconitate hydratase B OS=Escherichia coli (strain K12) OX=83333 GN=acnB PE=1 SV=3	C710	Iron-sulfur (4Fe-4S) (C710)	0.09	High	-0.275	High	0.365
P0ADN2	yifE	UPF0438 protein YifE OS=Escherichia coli (strain K12) OX=83333 GN=yifE PE=1 SV=2	C64		0.02	High	-0.3425	High	0.3625
P37689	gpmI	2,3-bisphosphoglycerate-independent phosphoglycerate mutase OS=Escherichia coli (strain K12) OX=83333 GN=gpmI PE=1 SV=1	C424		-0.1	High	-0.4625	High	0.3625
P00490	malP	Maltodextrin phosphorylase OS=Escherichia coli (strain K12) OX=83333 GN=malP PE=1 SV=7	C615		-0.62	High	-0.9825	High	0.3625
P0AB28	yceD	Large ribosomal RNA subunit accumulation protein YceD OS=Escherichia coli (strain K12) OX=83333 GN=yceD PE=2 SV=1	C73		0.661667	High	0.3	High	0.361667
P37647	kdgK	2-dehydro-3-deoxygluconokinase OS=Escherichia coli (strain K12) OX=83333 GN=kdgK PE=1 SV=1	C11		0.638	High	0.28	High	0.358
P03817	mioC	Protein MioC OS=Escherichia coli (strain K12) OX=83333 GN=mioC PE=1 SV=4	C99		-0.358333	High	-0.715	High	0.356667
P07014	sdhB	Succinate dehydrogenase iron-sulfur subunit OS=Escherichia coli (strain K12) OX=83333 GN=sdhB PE=1 SV=1	C60	Iron-sulfur (2Fe-2S)"; (C60)	0.731667	High	0.375	High	0.356667
P0AGF6	tdcB	L-threonine dehydratase catabolic TdcB OS=Escherichia coli (strain K12) OX=83333 GN=tdcB PE=1 SV=1	C289		1.02667	High	0.6725	High	0.354167
P13035	glpD	Aerobic glycerol-3-phosphate dehydrogenase OS=Escherichia coli (strain K12) OX=83333 GN=glpD PE=1 SV=3	C144		0.746667	High	0.395	High	0.351667
P0A6A3	ackA	Acetate kinase OS=Escherichia coli (strain K12) OX=83333 GN=ackA PE=1 SV=1	C307		0.331667	High	-0.02	High	0.351667
P0A6H5	hslU	ATP-dependent protease ATPase subunit HslU OS=Escherichia coli (strain K12) OX=83333 GN=hslU PE=1 SV=1	C262		-0.058	High	-0.4075	High	0.3495
Q46939	yqeF	Probable acetyl-CoA acetyltransferase OS=Escherichia coli (strain K12) OX=83333 GN=yqeF PE=3 SV=2	C16		0.323333	High	-0.025	High	0.348333
P36979	rlmN	Dual-specificity RNA methyltransferase RlmN OS=Escherichia coli (strain K12) OX=83333 GN=rlmN PE=1 SV=1	C129	Iron-sulfur (4Fe-4S-S-AdoMet)"; (C129)	0.43	High	0.0825	High	0.3475
P0A6M8	fusA	Elongation factor G OS=Escherichia coli (strain K12) OX=83333 GN=fusA PE=1 SV=2	C266		0.215	High	-0.13	High	0.345
P09323	nagE	PTS system N-acetylglucosamine-specific EIICBA component OS=Escherichia coli (strain K12) OX=83333 GN=nagE PE=1 SV=1	C412		-0.39	High	-0.7325	High	0.3425
P03004	dnaA	Chromosomal replication initiator protein DnaA OS=Escherichia coli (strain K12) OX=83333 GN=dnaA PE=1 SV=2	C9		0.05	High	-0.2925	High	0.3425
P33599	nuoC	NADH-quinone oxidoreductase subunit C/D OS=Escherichia coli (strain K12) OX=83333 GN=nuoC PE=1 SV=3	C459		0.133333	High	-0.2075	High	0.340833
P0AB91	aroG	Phospho-2-dehydro-3-deoxyheptonate aldolase, Phe-sensitive OS=Escherichia coli (strain K12) OX=83333 GN=aroG PE=1 SV=1	C208		0.526	High	0.1925	High	0.3335
P60651	speB	Agmatinase OS=Escherichia coli (strain K12) OX=83333 GN=speB PE=1 SV=1	C88		0.251667	High	-0.0775	High	0.329167
P25553	aldA	Lactaldehyde dehydrogenase OS=Escherichia coli (strain K12) OX=83333 GN=aldA PE=1 SV=2	C285_AND_C287		-0.64	High	-0.965	High	0.325
P0AB77	kbl	2-amino-3-ketobutyrate coenzyme A ligase OS=Escherichia coli (strain K12) OX=83333 GN=kbl PE=1 SV=1	C83		-0.00833333	High	-0.33	High	0.321667
P00561	thrA	Bifunctional aspartokinase/homoserine dehydrogenase 1 OS=Escherichia coli (strain K12) OX=83333 GN=thrA PE=1 SV=2	C235		0.483333	High	0.1625	High	0.320833
P0AFK0	pmbA	Metalloprotease PmbA OS=Escherichia coli (strain K12) OX=83333 GN=pmbA PE=1 SV=1	C226		0.303333	High	-0.015	High	0.318333
P0A6F3	glpK	Glycerol kinase OS=Escherichia coli (strain K12) OX=83333 GN=glpK PE=1 SV=2	C270		-0.213333	High	-0.53	High	0.316667
P38521	yggL	Uncharacterized protein YggL OS=Escherichia coli (strain K12) OX=83333 GN=yggL PE=4 SV=2	C77		-0.146667	High	-0.4625	High	0.315833
P0A8E1	ycfP	UPF0227 protein YcfP OS=Escherichia coli (strain K12) OX=83333 GN=ycfP PE=1 SV=1	C81		0.175	High	-0.1375	High	0.3125
P63284	clpB	Chaperone protein ClpB OS=Escherichia coli (strain K12) OX=83333 GN=clpB PE=1 SV=1	C94		-0.225	High	-0.5375	High	0.3125
P42626	yhaM	UPF0597 protein YhaM OS=Escherichia coli (strain K12) OX=83333 GN=yhaM PE=2 SV=3	C124		1.10833	High	0.7975	High	0.310833
P22634	murI	Glutamate racemase OS=Escherichia coli (strain K12) OX=83333 GN=murI PE=1 SV=2	C155		-0.305	High	-0.615	High	0.31
P42626	yhaM	UPF0597 protein YhaM OS=Escherichia coli (strain K12) OX=83333 GN=yhaM PE=2 SV=3	C212		1.10333	High	0.7975	High	0.305833
P0C8J6	gatY	D-tagatose-1,6-bisphosphate aldolase subunit GatY OS=Escherichia coli (strain K12) OX=83333 GN=gatY PE=1 SV=1	C227		-0.0933333	High	-0.3975	High	0.304167
P31663	panC	Pantothenate synthetase OS=Escherichia coli (strain K12) OX=83333 GN=panC PE=1 SV=1	C147		0.186667	High	-0.1175	High	0.304167
P0A817	metK	S-adenosylmethionine synthase OS=Escherichia coli (strain K12) OX=83333 GN=metK PE=1 SV=2	C240		0.508333	High	0.205	High	0.303333
P32177	fdhD	Sulfur carrier protein FdhD OS=Escherichia coli (strain K12) OX=83333 GN=fdhD PE=1 SV=1	C121_OR_C124		0.3875	High	0.085	High	0.3025
P0A9G6	aceA	Isocitrate lyase OS=Escherichia coli (strain K12) OX=83333 GN=aceA PE=1 SV=1	C43		-0.516667	High	-0.8175	High	0.300833
P0AFK0	pmbA	Metalloprotease PmbA OS=Escherichia coli (strain K12) OX=83333 GN=pmbA PE=1 SV=1	C437		0.285	High	-0.015	High	0.3
P37052	ychJ	UPF0225 protein YchJ OS=Escherichia coli (strain K12) OX=83333 GN=ychJ PE=1 SV=2	C57		0.0216667	High	-0.2775	High	0.299167
P0A9Q5	accD	Acetyl-coenzyme A carboxylase carboxyl transferase subunit beta OS=Escherichia coli (strain K12) OX=83333 GN=accD PE=1 SV=1	C154_AND_C158		0.268333	High	-0.03	High	0.298333
P0AC41	sdhA	Succinate dehydrogenase flavoprotein subunit OS=Escherichia coli (strain K12) OX=83333 GN=sdhA PE=1 SV=1	C89		0.42	High	0.1225	High	0.2975
P0AF18	nagA	N-acetylglucosamine-6-phosphate deacetylase OS=Escherichia coli (strain K12) OX=83333 GN=nagA PE=1 SV=1	C92		0.084	High	-0.2125	High	0.2965
P0C0L2	osmC	Peroxiredoxin OsmC OS=Escherichia coli (strain K12) OX=83333 GN=osmC PE=1 SV=2	C125		-0.686667	High	-0.9825	High	0.295833
P23893	hemL	Glutamate-1-semialdehyde 2,1-aminomutase OS=Escherichia coli (strain K12) OX=83333 GN=hemL PE=1 SV=2	C179		0.495	High	0.2	High	0.295
P33195	gcvP	Glycine dehydrogenase (decarboxylating) OS=Escherichia coli (strain K12) OX=83333 GN=gcvP PE=1 SV=3	C566		-0.78	High	-1.075	High	0.295
P22188	murE	UDP-N-acetylmuramoyl-L-alanyl-D-glutamate--2,6-diaminopimelate ligase OS=Escherichia coli (strain K12) OX=83333 GN=murE PE=1 SV=2	C450		0.26	High	-0.0325	High	0.2925
P0A9P0	lpdA	Dihydrolipoyl dehydrogenase OS=Escherichia coli (strain K12) OX=83333 GN=lpdA PE=1 SV=2	C25		0.336667	High	0.045	High	0.291667
P37765	rluB	Ribosomal large subunit pseudouridine synthase B OS=Escherichia coli (strain K12) OX=83333 GN=rluB PE=1 SV=2	C67		-0.0716667	High	-0.3625	High	0.290833
P0ADG4	suhB	Inositol-1-monophosphatase OS=Escherichia coli (strain K12) OX=83333 GN=suhB PE=1 SV=1	C179		0.32	High	0.03	High	0.29
P09394	glpQ	Glycerophosphodiester phosphodiesterase, periplasmic OS=Escherichia coli (strain K12) OX=83333 GN=glpQ PE=1 SV=2	C209		0.178333	High	-0.11	High	0.288333
P25553	aldA	Lactaldehyde dehydrogenase OS=Escherichia coli (strain K12) OX=83333 GN=aldA PE=1 SV=2	C285_OR_C287		-0.681667	High	-0.965	High	0.283333
P62623	ispH	4-hydroxy-3-methylbut-2-enyl diphosphate reductase OS=Escherichia coli (strain K12) OX=83333 GN=ispH PE=1 SV=1	C96	Iron-sulfur (4Fe-4S) (C96)	0.445	High	0.1625	High	0.2825
P62623	ispH	4-hydroxy-3-methylbut-2-enyl diphosphate reductase OS=Escherichia coli (strain K12) OX=83333 GN=ispH PE=1 SV=1	C261		0.445	High	0.1625	High	0.2825
P16456	selD	Selenide, water dikinase OS=Escherichia coli (strain K12) OX=83333 GN=selD PE=1 SV=1	C17_AND_C19		0.445	High	0.165	High	0.28
P31979	nuoF	NADH-quinone oxidoreductase subunit F OS=Escherichia coli (strain K12) OX=83333 GN=nuoF PE=1 SV=3	C388		0.105	High	-0.175	High	0.28
P06999	pfkB	ATP-dependent 6-phosphofructokinase isozyme 2 OS=Escherichia coli (strain K12) OX=83333 GN=pfkB PE=1 SV=2	C30		-1.22833	High	-1.5075	High	0.279167
P0A9C3	galM	Aldose 1-epimerase OS=Escherichia coli (strain K12) OX=83333 GN=galM PE=1 SV=1	C56_AND_C61		0.016	High	-0.2625	High	0.2785
P0A853	tnaA	Tryptophanase OS=Escherichia coli (strain K12) OX=83333 GN=tnaA PE=1 SV=1	C294		-1.50167	High	-1.78	High	0.278333
P31120	glmM	Phosphoglucosamine mutase OS=Escherichia coli (strain K12) OX=83333 GN=glmM PE=1 SV=3	C139		0.072	High	-0.205	High	0.277
P08244	pyrF	Orotidine 5'-phosphate decarboxylase OS=Escherichia coli (strain K12) OX=83333 GN=pyrF PE=1 SV=1	C161_AND_C168		0.391667	High	0.115	High	0.276667
P77552	ydhQ	Uncharacterized protein YdhQ OS=Escherichia coli (strain K12) OX=83333 GN=ydhQ PE=4 SV=1	C115		-0.208	High	-0.4825	High	0.2745
P08839	ptsI	Phosphoenolpyruvate-protein phosphotransferase OS=Escherichia coli (strain K12) OX=83333 GN=ptsI PE=1 SV=1	C502		0.111667	High	-0.1575	High	0.269167
P0ACJ8	crp	cAMP-activated global transcriptional regulator CRP OS=Escherichia coli (strain K12) OX=83333 GN=crp PE=1 SV=1	C179		0.0733333	High	-0.195	High	0.268333
P0ABU2	ychF	Ribosome-binding ATPase YchF OS=Escherichia coli (strain K12) OX=83333 GN=ychF PE=1 SV=2	C106		0.29	High	0.0225	High	0.2675
P0C8J8	gatZ	D-tagatose-1,6-bisphosphate aldolase subunit GatZ OS=Escherichia coli (strain K12) OX=83333 GN=gatZ PE=1 SV=1	C418		-0.878333	High	-1.145	High	0.266667
P76550	yffS	Uncharacterized protein YffS OS=Escherichia coli (strain K12) OX=83333 GN=yffS PE=4 SV=2	C29		-0.01	High	-0.2725	High	0.2625
P46837	yhgF	Protein YhgF OS=Escherichia coli (strain K12) OX=83333 GN=yhgF PE=1 SV=3	C550		0.44	High	0.1775	High	0.2625
P07395	pheT	Phenylalanine--tRNA ligase beta subunit OS=Escherichia coli (strain K12) OX=83333 GN=pheT PE=1 SV=2	C727		0.476667	High	0.215	High	0.261667
P0AFD1	nuoE	NADH-quinone oxidoreductase subunit E OS=Escherichia coli (strain K12) OX=83333 GN=nuoE PE=1 SV=1	C132		0.44	High	0.18	High	0.26
P22939	ispA	Farnesyl diphosphate synthase OS=Escherichia coli (strain K12) OX=83333 GN=ispA PE=1 SV=1	C155		0.228333	High	-0.03	High	0.258333
P0A8T7	rpoC	DNA-directed RNA polymerase subunit beta' OS=Escherichia coli (strain K12) OX=83333 GN=rpoC PE=1 SV=1	C58		0.221667	High	-0.035	High	0.256667
P37177	ptsP	Phosphoenolpyruvate-dependent phosphotransferase system OS=Escherichia coli (strain K12) OX=83333 GN=ptsP PE=1 SV=2	C519		0.0716667	High	-0.1825	High	0.254167
P0ABA6	atpG	ATP synthase gamma chain OS=Escherichia coli (strain K12) OX=83333 GN=atpG PE=1 SV=1	C113		0.188333	High	-0.065	High	0.253333
Q59385	copA	Copper-exporting P-type ATPase OS=Escherichia coli (strain K12) OX=83333 GN=copA PE=1 SV=4	C14_OR_C17	Copper (C14), Copper (C17)	0.21	High	-0.0425	High	0.2525
P09053	avtA	Valine--pyruvate aminotransferase OS=Escherichia coli (strain K12) OX=83333 GN=avtA PE=1 SV=3	C68		0.338333	High	0.0875	High	0.250833
P0AC51	zur	Zinc uptake regulation protein OS=Escherichia coli (strain K12) OX=83333 GN=zur PE=1 SV=1	C113		-0.18	High	-0.43	High	0.25
P0A9C9	glpX	Fructose-1,6-bisphosphatase 1 class 2 OS=Escherichia coli (strain K12) OX=83333 GN=glpX PE=1 SV=1	C111		0.226667	High	-0.0225	High	0.249167
P0A953	fabB	3-oxoacyl-[acyl-carrier-protein] synthase 1 OS=Escherichia coli (strain K12) OX=83333 GN=fabB PE=1 SV=1	C145		-0.158333	High	-0.4075	High	0.249167
P0A7G6	recA	Protein RecA OS=Escherichia coli (strain K12) OX=83333 GN=recA PE=1 SV=2	C117_OR_C130		0.134	High	-0.115	High	0.249
P0DTT0	bipA	50S ribosomal subunit assembly factor BipA OS=Escherichia coli (strain K12) OX=83333 GN=bipA PE=1 SV=1	C537		0.47	High	0.2225	High	0.2475
P07813	leuS	Leucine--tRNA ligase OS=Escherichia coli (strain K12) OX=83333 GN=leuS PE=1 SV=2	C565		0.2	High	-0.0475	High	0.2475
P0A6A3	ackA	Acetate kinase OS=Escherichia coli (strain K12) OX=83333 GN=ackA PE=1 SV=1	C11		0.226667	High	-0.02	High	0.246667
P0ABP8	deoD	Purine nucleoside phosphorylase DeoD-type OS=Escherichia coli (strain K12) OX=83333 GN=deoD PE=1 SV=2	C70		-0.123333	High	-0.3675	High	0.244167
P0AEI1	miaB	tRNA-2-methylthio-N(6)-dimethylallyladenosine synthase OS=Escherichia coli (strain K12) OX=83333 GN=miaB PE=1 SV=1	C12	Iron-sulfur (4Fe-4S) (C12)	0.705	High	0.4625	High	0.2425
P0A9B2	gapA	Glyceraldehyde-3-phosphate dehydrogenase A OS=Escherichia coli (strain K12) OX=83333 GN=gapA PE=1 SV=2	C150_AND_C154		-0.055	High	-0.2975	High	0.2425
P0A6U3	mnmG	tRNA uridine 5-carboxymethylaminomethyl modification enzyme MnmG OS=Escherichia coli (strain K12) OX=83333 GN=mnmG PE=1 SV=1	C47		0.591667	High	0.35	High	0.241667
P09373	pflB	Formate acetyltransferase 1 OS=Escherichia coli (strain K12) OX=83333 GN=pflB PE=1 SV=2	C123		-0.218333	High	-0.46	High	0.241667
P33602	nuoG	NADH-quinone oxidoreductase subunit G OS=Escherichia coli (strain K12) OX=83333 GN=nuoG PE=1 SV=4	C263	Iron-sulfur (4Fe-4S) 3 (C263)	0.435	High	0.195	High	0.24
P0A9L8	proC	Pyrroline-5-carboxylate reductase OS=Escherichia coli (strain K12) OX=83333 GN=proC PE=1 SV=1	C230		-0.426667	High	-0.665	High	0.238333
P00490	malP	Maltodextrin phosphorylase OS=Escherichia coli (strain K12) OX=83333 GN=malP PE=1 SV=7	C461		-0.746667	High	-0.9825	High	0.235833
P32695	dusA	tRNA-dihydrouridine(20/20a) synthase OS=Escherichia coli (strain K12) OX=83333 GN=dusA PE=1 SV=4	C114		0.231667	High	-0.0025	High	0.234167
P08839	ptsI	Phosphoenolpyruvate-protein phosphotransferase OS=Escherichia coli (strain K12) OX=83333 GN=ptsI PE=1 SV=1	C272		0.075	High	-0.1575	High	0.2325
P0A715	kdsA	2-dehydro-3-deoxyphosphooctonate aldolase OS=Escherichia coli (strain K12) OX=83333 GN=kdsA PE=1 SV=1	C249		-0.065	High	-0.2975	High	0.2325
P09373	pflB	Formate acetyltransferase 1 OS=Escherichia coli (strain K12) OX=83333 GN=pflB PE=1 SV=2	C419_OR_C420		-0.228333	High	-0.46	High	0.231667
P00350	gnd	6-phosphogluconate dehydrogenase, decarboxylating OS=Escherichia coli (strain K12) OX=83333 GN=gnd PE=1 SV=2	C364		0.034	High	-0.1975	High	0.2315
P0AE52	bcp	Peroxiredoxin Bcp OS=Escherichia coli (strain K12) OX=83333 GN=bcp PE=1 SV=1	C46_AND_C51		0.233333	High	0.0025	High	0.230833
P06993	malT	HTH-type transcriptional regulator MalT OS=Escherichia coli (strain K12) OX=83333 GN=malT PE=1 SV=2	C197		-0.261667	High	-0.4925	High	0.230833
P76055	ttcA	tRNA-cytidine(32) 2-sulfurtransferase OS=Escherichia coli (strain K12) OX=83333 GN=ttcA PE=1 SV=1	C255		0.406	High	0.1775	High	0.2285
P04693	tyrB	Aromatic-amino-acid aminotransferase OS=Escherichia coli (strain K12) OX=83333 GN=tyrB PE=1 SV=1	C263		-0.01	High	-0.2375	High	0.2275
P22939	ispA	Farnesyl diphosphate synthase OS=Escherichia coli (strain K12) OX=83333 GN=ispA PE=1 SV=1	C10		0.196667	High	-0.03	High	0.226667
P00960	glyQ	Glycine--tRNA ligase alpha subunit OS=Escherichia coli (strain K12) OX=83333 GN=glyQ PE=1 SV=2	C299		0.00333333	High	-0.22	High	0.223333
P0A6F5	groL	60 kDa chaperonin OS=Escherichia coli (strain K12) OX=83333 GN=groL PE=1 SV=2	C458		-0.185	High	-0.4075	High	0.2225
P45544	frlR	Probable fructoselysine utilization operon transcriptional repressor OS=Escherichia coli (strain K12) OX=83333 GN=frlR PE=1 SV=2	C132		-0.494	High	-0.715	High	0.221
P0A9D4	cysE	Serine acetyltransferase OS=Escherichia coli (strain K12) OX=83333 GN=cysE PE=1 SV=1	C83		0.0666667	High	-0.1525	High	0.219167
P0A6F5	groL	60 kDa chaperonin OS=Escherichia coli (strain K12) OX=83333 GN=groL PE=1 SV=2	C138		-0.191667	High	-0.4075	High	0.215833
P0A9L5	ppiC	Peptidyl-prolyl cis-trans isomerase C OS=Escherichia coli (strain K12) OX=83333 GN=ppiC PE=1 SV=2	C41		0.075	High	-0.14	High	0.215
P69910	gadB	Glutamate decarboxylase beta OS=Escherichia coli (strain K12) OX=83333 GN=gadB PE=1 SV=1	C64		-0.421667	High	-0.635	High	0.213333
P04335	frsA	Esterase FrsA OS=Escherichia coli (strain K12) OX=83333 GN=frsA PE=1 SV=2	C113		-0.51	High	-0.7225	High	0.2125
P0A9Q5	accD	Acetyl-coenzyme A carboxylase carboxyl transferase subunit beta OS=Escherichia coli (strain K12) OX=83333 GN=accD PE=1 SV=1	C46	Zinc"; (C46)	0.181667	High	-0.03	High	0.211667
P0A9D4	cysE	Serine acetyltransferase OS=Escherichia coli (strain K12) OX=83333 GN=cysE PE=1 SV=1	C3		0.0583333	High	-0.1525	High	0.210833
P75849	gloC	Hydroxyacylglutathione hydrolase GloC OS=Escherichia coli (strain K12) OX=83333 GN=gloC PE=1 SV=1	C102		0.476667	High	0.2675	High	0.209167
P0A9W3	ettA	Energy-dependent translational throttle protein EttA OS=Escherichia coli (strain K12) OX=83333 GN=ettA PE=1 SV=2	C493		0.0816667	High	-0.1275	High	0.209167
P23893	hemL	Glutamate-1-semialdehyde 2,1-aminomutase OS=Escherichia coli (strain K12) OX=83333 GN=hemL PE=1 SV=2	C262		0.406667	High	0.2	High	0.206667
P0AGJ2	trmH	tRNA (guanosine(18)-2'-O)-methyltransferase OS=Escherichia coli (strain K12) OX=83333 GN=trmH PE=1 SV=1	C10		-0.0466667	High	-0.2525	High	0.205833
P0A6K1	dapF	Diaminopimelate epimerase OS=Escherichia coli (strain K12) OX=83333 GN=dapF PE=1 SV=1	C73		-0.055	High	-0.26	High	0.205
P06999	pfkB	ATP-dependent 6-phosphofructokinase isozyme 2 OS=Escherichia coli (strain K12) OX=83333 GN=pfkB PE=1 SV=2	C238		-1.30333	High	-1.5075	High	0.204167
P0AB91	aroG	Phospho-2-dehydro-3-deoxyheptonate aldolase, Phe-sensitive OS=Escherichia coli (strain K12) OX=83333 GN=aroG PE=1 SV=1	C229		0.396667	High	0.1925	High	0.204167
P37188	gatB	PTS system galactitol-specific EIIB component OS=Escherichia coli (strain K12) OX=83333 GN=gatB PE=1 SV=2	C55		-1.05167	High	-1.25	High	0.198333
P22523	mukB	Chromosome partition protein MukB OS=Escherichia coli (strain K12) OX=83333 GN=mukB PE=1 SV=2	C1400		0.23	High	0.0325	High	0.1975
P00960	glyQ	Glycine--tRNA ligase alpha subunit OS=Escherichia coli (strain K12) OX=83333 GN=glyQ PE=1 SV=2	C25_AND_C45		-0.0233333	High	-0.22	High	0.196667
P52643	ldhA	D-lactate dehydrogenase OS=Escherichia coli (strain K12) OX=83333 GN=ldhA PE=1 SV=1	C76		-0.06	High	-0.2525	High	0.1925
P0AB77	kbl	2-amino-3-ketobutyrate coenzyme A ligase OS=Escherichia coli (strain K12) OX=83333 GN=kbl PE=1 SV=1	C229		-0.138333	High	-0.33	High	0.191667
P15047	entA	2,3-dihydro-2,3-dihydroxybenzoate dehydrogenase OS=Escherichia coli (strain K12) OX=83333 GN=entA PE=1 SV=1	C169		0.273333	High	0.0825	High	0.190833
P04425	gshB	Glutathione synthetase OS=Escherichia coli (strain K12) OX=83333 GN=gshB PE=1 SV=1	C289		-0.0816667	High	-0.2725	High	0.190833
P0AGF6	tdcB	L-threonine dehydratase catabolic TdcB OS=Escherichia coli (strain K12) OX=83333 GN=tdcB PE=1 SV=1	C238		0.861667	High	0.6725	High	0.189167
P0A7M9	rpmE	50S ribosomal protein L31 OS=Escherichia coli (strain K12) OX=83333 GN=rpmE PE=1 SV=1	C16_AND_C18	Zinc (C16)	0.526667	High	0.3375	High	0.189167
P00961	glyS	Glycine--tRNA ligase beta subunit OS=Escherichia coli (strain K12) OX=83333 GN=glyS PE=1 SV=4	C98		0.225	High	0.0375	High	0.1875
P0A6K6	deoB	Phosphopentomutase OS=Escherichia coli (strain K12) OX=83333 GN=deoB PE=1 SV=1	C267		-0.262	High	-0.4475	High	0.1855
P39173	yeaD	Putative glucose-6-phosphate 1-epimerase OS=Escherichia coli (strain K12) OX=83333 GN=yeaD PE=1 SV=2	C217		-0.591667	High	-0.775	High	0.183333
P0A9H5	btuR	Corrinoid adenosyltransferase OS=Escherichia coli (strain K12) OX=83333 GN=btuR PE=3 SV=1	C105		1.065	High	0.8825	High	0.1825
P61517	can	Carbonic anhydrase 2 OS=Escherichia coli (strain K12) OX=83333 GN=can PE=1 SV=1	C42	Zinc (C42)	-0.0616667	High	-0.2425	High	0.180833
P61889	mdh	Malate dehydrogenase OS=Escherichia coli (strain K12) OX=83333 GN=mdh PE=1 SV=1	C251		-0.598333	High	-0.7775	High	0.179167
P33219	yebF	Protein YebF OS=Escherichia coli (strain K12) OX=83333 GN=yebF PE=1 SV=2	C108		-2.38167	High	-2.56	High	0.178333
P77552	ydhQ	Uncharacterized protein YdhQ OS=Escherichia coli (strain K12) OX=83333 GN=ydhQ PE=4 SV=1	C399		-0.305	High	-0.4825	High	0.1775
P30744	sdaB	L-serine dehydratase 2 OS=Escherichia coli (strain K12) OX=83333 GN=sdaB PE=2 SV=2;L-serine dehydratase TdcG OS=Escherichia coli (strain K12) OX=83333 GN=tdcG PE=1 SV=4	C290		1.31333	High	1.1375	High	0.175833
P24182	accC	Biotin carboxylase OS=Escherichia coli (strain K12) OX=83333 GN=accC PE=1 SV=2	C50		0.0933333	High	-0.0825	High	0.175833
P0A8L1	serS	Serine--tRNA ligase OS=Escherichia coli (strain K12) OX=83333 GN=serS PE=1 SV=1	C359		0.163333	High	-0.0125	High	0.175833
P0AB91	aroG	Phospho-2-dehydro-3-deoxyheptonate aldolase, Phe-sensitive OS=Escherichia coli (strain K12) OX=83333 GN=aroG PE=1 SV=1	C328		0.366667	High	0.1925	High	0.174167
P0AF18	nagA	N-acetylglucosamine-6-phosphate deacetylase OS=Escherichia coli (strain K12) OX=83333 GN=nagA PE=1 SV=1	C32		-0.0416667	High	-0.2125	High	0.170833
P0ACK2	agaR	Putative aga operon transcriptional repressor OS=Escherichia coli (strain K12) OX=83333 GN=agaR PE=4 SV=1	C211		0.263333	High	0.095	High	0.168333
P0AAG8	mglA	Galactose/methyl galactoside import ATP-binding protein MglA OS=Escherichia coli (strain K12) OX=83333 GN=mglA PE=1 SV=1	C216		-0.246667	High	-0.4125	High	0.165833
P09832	gltD	Glutamate synthase [NADPH] small chain OS=Escherichia coli (strain K12) OX=83333 GN=gltD PE=1 SV=3	C94		0.8	High	0.635	High	0.165
P0A6D0	argR	Arginine repressor OS=Escherichia coli (strain K12) OX=83333 GN=argR PE=1 SV=1	C68		-0.03	High	-0.193333	Medium	0.163333
P77737	oppF	Oligopeptide transport ATP-binding protein OppF OS=Escherichia coli (strain K12) OX=83333 GN=oppF PE=3 SV=1	C298		-0.8675	High	-1.03	High	0.1625
P0A910	ompA	Outer membrane protein A OS=Escherichia coli (strain K12) OX=83333 GN=ompA PE=1 SV=1	C323		-0.195	High	-0.355	High	0.16
P60757	hisG	ATP phosphoribosyltransferase OS=Escherichia coli (strain K12) OX=83333 GN=hisG PE=1 SV=1	C149		0.735	High	0.575	High	0.16
P0A7A2	gpmB	Probable phosphoglycerate mutase GpmB OS=Escherichia coli (strain K12) OX=83333 GN=gpmB PE=3 SV=1	C136		0.166667	High	0.0075	High	0.159167
P0AFP6	ybgI	GTP cyclohydrolase 1 type 2 homolog OS=Escherichia coli (strain K12) OX=83333 GN=ybgI PE=1 SV=1	C171		-0.171667	High	-0.33	High	0.158333
P28903	nrdD	Anaerobic ribonucleoside-triphosphate reductase OS=Escherichia coli (strain K12) OX=83333 GN=nrdD PE=1 SV=2	C39		-0.286667	High	-0.445	High	0.158333
P0AG40	ribF	Bifunctional riboflavin kinase/FMN adenylyltransferase OS=Escherichia coli (strain K12) OX=83333 GN=ribF PE=1 SV=1	C158		0.358333	High	0.2025	High	0.155833
P04079	guaA	GMP synthase [glutamine-hydrolyzing] OS=Escherichia coli (strain K12) OX=83333 GN=guaA PE=1 SV=1	C257		0.00833333	High	-0.1475	High	0.155833
P21599	pykA	Pyruvate kinase II OS=Escherichia coli (strain K12) OX=83333 GN=pykA PE=1 SV=3	C231		-0.22	High	-0.375	High	0.155
P0ADR8	ppnN	Pyrimidine/purine nucleotide 5'-monophosphate nucleosidase OS=Escherichia coli (strain K12) OX=83333 GN=ppnN PE=1 SV=1	C37		-0.0533333	High	-0.2075	High	0.154167
P08997	aceB	Malate synthase A OS=Escherichia coli (strain K12) OX=83333 GN=aceB PE=1 SV=1	C409		-0.835	High	-0.9875	High	0.1525
P07813	leuS	Leucine--tRNA ligase OS=Escherichia coli (strain K12) OX=83333 GN=leuS PE=1 SV=2	C128		0.103333	High	-0.0475	High	0.150833
P00960	glyQ	Glycine--tRNA ligase alpha subunit OS=Escherichia coli (strain K12) OX=83333 GN=glyQ PE=1 SV=2	C25_OR_C45		-0.07	High	-0.22	High	0.15
P24182	accC	Biotin carboxylase OS=Escherichia coli (strain K12) OX=83333 GN=accC PE=1 SV=2	C130		0.0666667	High	-0.0825	High	0.149167
P0CG19	rph	Truncated inactive ribonuclease PH OS=Escherichia coli (strain K12) OX=83333 GN=rph PE=1 SV=1	C134		0.408333	High	0.26	High	0.148333
P0ABH0	ftsA	Cell division protein FtsA OS=Escherichia coli (strain K12) OX=83333 GN=ftsA PE=1 SV=1	C90		-0.0466667	High	-0.195	High	0.148333
P60757	hisG	ATP phosphoribosyltransferase OS=Escherichia coli (strain K12) OX=83333 GN=hisG PE=1 SV=1	C104		0.723333	High	0.575	High	0.148333
P60906	hisS	Histidine--tRNA ligase OS=Escherichia coli (strain K12) OX=83333 GN=hisS PE=1 SV=2	C88		0.055	High	-0.0925	High	0.1475
P60720	lipB	Octanoyltransferase OS=Escherichia coli (strain K12) OX=83333 GN=lipB PE=1 SV=1	C169		0.0216667	High	-0.125	High	0.146667
P09373	pflB	Formate acetyltransferase 1 OS=Escherichia coli (strain K12) OX=83333 GN=pflB PE=1 SV=2	C419_AND_C420		-0.313333	High	-0.46	High	0.146667
P0A6H1	clpX	ATP-dependent Clp protease ATP-binding subunit ClpX OS=Escherichia coli (strain K12) OX=83333 GN=clpX PE=1 SV=2	C169		0.0566667	High	-0.09	High	0.146667
P0AG86	secB	Protein-export protein SecB OS=Escherichia coli (strain K12) OX=83333 GN=secB PE=1 SV=1	C113		0.105	High	-0.04	High	0.145
P0AF63	nsrR	HTH-type transcriptional repressor NsrR OS=Escherichia coli (strain K12) OX=83333 GN=nsrR PE=3 SV=1	C91_OR_C96_OR_C102	Iron-sulfur (2Fe-2S) (C91), Iron-sulfur (2Fe-2S) (C96), Iron-sulfur (2Fe-2S) (C102)	0.131667	High	-0.01	High	0.141667
P0ACN4	allR	HTH-type transcriptional repressor AllR OS=Escherichia coli (strain K12) OX=83333 GN=allR PE=1 SV=1	C135		-0.0883333	High	-0.23	High	0.141667
P36767	rdgC	Recombination-associated protein RdgC OS=Escherichia coli (strain K12) OX=83333 GN=rdgC PE=1 SV=1	C256		0.07	High	-0.07	High	0.14
P36928	yegD	Uncharacterized chaperone protein YegD OS=Escherichia coli (strain K12) OX=83333 GN=yegD PE=3 SV=2	C12		0.67	High	0.53	High	0.14
P30750	metN	Methionine import ATP-binding protein MetN OS=Escherichia coli (strain K12) OX=83333 GN=metN PE=1 SV=4	C265		-0.0933333	High	-0.2325	High	0.139167
P0A6K6	deoB	Phosphopentomutase OS=Escherichia coli (strain K12) OX=83333 GN=deoB PE=1 SV=1	C194		-0.31	High	-0.4475	High	0.1375
P0A9C0	glpA	Anaerobic glycerol-3-phosphate dehydrogenase subunit A OS=Escherichia coli (strain K12) OX=83333 GN=glpA PE=1 SV=1	C470_OR_C475_OR_C477		0.671667	High	0.5375	High	0.134167
P20083	parE	DNA topoisomerase 4 subunit B OS=Escherichia coli (strain K12) OX=83333 GN=parE PE=1 SV=3	C404		0.306667	High	0.1725	High	0.134167
P13016	ampD	1,6-anhydro-N-acetylmuramyl-L-alanine amidase AmpD OS=Escherichia coli (strain K12) OX=83333 GN=ampD PE=1 SV=1	C143		-0.371667	High	-0.505	High	0.133333
P0AC53	zwf	Glucose-6-phosphate 1-dehydrogenase OS=Escherichia coli (strain K12) OX=83333 GN=zwf PE=1 SV=1	C170		0.07	High	-0.0625	High	0.1325
P0A7D4	purA	Adenylosuccinate synthetase OS=Escherichia coli (strain K12) OX=83333 GN=purA PE=1 SV=2	C104		-0.0175	High	-0.15	High	0.1325
P0A6H1	clpX	ATP-dependent Clp protease ATP-binding subunit ClpX OS=Escherichia coli (strain K12) OX=83333 GN=clpX PE=1 SV=2	C247		0.0416667	High	-0.09	High	0.131667
P0A9M0	lon	Lon protease OS=Escherichia coli (strain K12) OX=83333 GN=lon PE=1 SV=1	C39		-0.181667	High	-0.3125	High	0.130833
P24232	hmp	Flavohemoprotein OS=Escherichia coli (strain K12) OX=83333 GN=hmp PE=1 SV=1	C389		1.29167	High	1.1625	High	0.129167
P00864	ppc	Phosphoenolpyruvate carboxylase OS=Escherichia coli (strain K12) OX=83333 GN=ppc PE=1 SV=1	C665		-0.0916667	High	-0.22	High	0.128333
P0ABP8	deoD	Purine nucleoside phosphorylase DeoD-type OS=Escherichia coli (strain K12) OX=83333 GN=deoD PE=1 SV=2	C201		-0.24	High	-0.3675	High	0.1275
P0A7L8	rpmA	50S ribosomal protein L27 OS=Escherichia coli (strain K12) OX=83333 GN=rpmA PE=1 SV=2	C53		0.155	High	0.0275	High	0.1275
P62399	rplE	50S ribosomal protein L5 OS=Escherichia coli (strain K12) OX=83333 GN=rplE PE=1 SV=2	C87		0.128333	High	0.0025	High	0.125833
P0AC33	fumA	Fumarate hydratase class I, aerobic OS=Escherichia coli (strain K12) OX=83333 GN=fumA PE=1 SV=2	C474		0.3675	High	0.2425	High	0.125
P0CG19	rph	Truncated inactive ribonuclease PH OS=Escherichia coli (strain K12) OX=83333 GN=rph PE=1 SV=1	C116		0.383333	High	0.26	High	0.123333
P30744	sdaB	L-serine dehydratase 2 OS=Escherichia coli (strain K12) OX=83333 GN=sdaB PE=2 SV=2	C181		1.26	High	1.1375	High	0.1225
P77667	sufA	Protein SufA OS=Escherichia coli (strain K12) OX=83333 GN=sufA PE=1 SV=1	C50		0.0183333	High	-0.1025	High	0.120833
P0A6L2	dapA	4-hydroxy-tetrahydrodipicolinate synthase OS=Escherichia coli (strain K12) OX=83333 GN=dapA PE=1 SV=1	C141		0.0883333	High	-0.0325	High	0.120833
P00452	nrdA	Ribonucleoside-diphosphate reductase 1 subunit alpha OS=Escherichia coli (strain K12) OX=83333 GN=nrdA PE=1 SV=2	C278		-0.16	High	-0.28	High	0.12
P0A6H1	clpX	ATP-dependent Clp protease ATP-binding subunit ClpX OS=Escherichia coli (strain K12) OX=83333 GN=clpX PE=1 SV=2	C44		0.03	High	-0.09	High	0.12
P0ABD5	accA	Acetyl-coenzyme A carboxylase carboxyl transferase subunit alpha OS=Escherichia coli (strain K12) OX=83333 GN=accA PE=1 SV=2	C197		0.476667	High	0.3575	High	0.119167
P0A805	frr	Ribosome-recycling factor OS=Escherichia coli (strain K12) OX=83333 GN=frr PE=1 SV=1	C16		0.246667	High	0.1275	High	0.119167
P0ADT2	ygiB	UPF0441 protein YgiB OS=Escherichia coli (strain K12) OX=83333 GN=ygiB PE=3 SV=2	C64		0.173333	High	0.055	High	0.118333
P04968	ilvA	L-threonine dehydratase biosynthetic IlvA OS=Escherichia coli (strain K12) OX=83333 GN=ilvA PE=1 SV=1	C331		-0.526667	High	-0.645	High	0.118333
P0AFF6	nusA	Transcription termination/antitermination protein NusA OS=Escherichia coli (strain K12) OX=83333 GN=nusA PE=1 SV=1	C251		0.155	High	0.0375	High	0.1175
P09373	pflB	Formate acetyltransferase 1 OS=Escherichia coli (strain K12) OX=83333 GN=pflB PE=1 SV=2	C525		-0.343333	High	-0.46	High	0.116667
P08200	icd	Isocitrate dehydrogenase [NADP] OS=Escherichia coli (strain K12) OX=83333 GN=icd PE=1 SV=1	C405		-0.128333	High	-0.245	High	0.116667
P0A7E5	pyrG	CTP synthase OS=Escherichia coli (strain K12) OX=83333 GN=pyrG PE=1 SV=2	C408		0.1	High	-0.015	High	0.115
P43672	uup	ATP-binding protein Uup OS=Escherichia coli (strain K12) OX=83333 GN=uup PE=1 SV=2	C326		0.375	High	0.26	High	0.115
P0A7G6	recA	Protein RecA OS=Escherichia coli (strain K12) OX=83333 GN=recA PE=1 SV=2	C91		0	High	-0.115	High	0.115
P0A879	trpB	Tryptophan synthase beta chain OS=Escherichia coli (strain K12) OX=83333 GN=trpB PE=1 SV=2	C170		-0.0283333	High	-0.1425	High	0.114167
P0A870	talB	Transaldolase B OS=Escherichia coli (strain K12) OX=83333 GN=talB PE=1 SV=2	C239		-0.318333	High	-0.4325	High	0.114167
P08839	ptsI	Phosphoenolpyruvate-protein phosphotransferase OS=Escherichia coli (strain K12) OX=83333 GN=ptsI PE=1 SV=1	C324		-0.0466667	High	-0.1575	High	0.110833
P17993	ubiG	Ubiquinone biosynthesis O-methyltransferase OS=Escherichia coli (strain K12) OX=83333 GN=ubiG PE=1 SV=1	C65		0.365	High	0.255	High	0.11
P36938	pgm	Phosphoglucomutase OS=Escherichia coli (strain K12) OX=83333 GN=pgm PE=1 SV=1	C81		-0.068	High	-0.1775	High	0.1095
P76403	trhP	tRNA hydroxylation protein P OS=Escherichia coli (strain K12) OX=83333 GN=trhP PE=1 SV=1	C177		0.641667	High	0.5325	High	0.109167
P0ACC7	glmU	Bifunctional protein GlmU OS=Escherichia coli (strain K12) OX=83333 GN=glmU PE=1 SV=1	C385		0.178333	High	0.0725	High	0.105833
P0AC13	folP	Dihydropteroate synthase OS=Escherichia coli (strain K12) OX=83333 GN=folP PE=1 SV=1	C172		0.266667	High	0.1625	High	0.104167
P76403	trhP	tRNA hydroxylation protein P OS=Escherichia coli (strain K12) OX=83333 GN=trhP PE=1 SV=1	C193_AND_C197		0.635	High	0.5325	High	0.1025
P0ABA6	atpG	ATP synthase gamma chain OS=Escherichia coli (strain K12) OX=83333 GN=atpG PE=1 SV=1	C88		0.0366667	High	-0.065	High	0.101667
P0A749	murA	UDP-N-acetylglucosamine 1-carboxyvinyltransferase OS=Escherichia coli (strain K12) OX=83333 GN=murA PE=1 SV=1	C81		-0.0233333	High	-0.125	High	0.101667
P75863	ycbX	Uncharacterized protein YcbX OS=Escherichia coli (strain K12) OX=83333 GN=ycbX PE=1 SV=1	C207		0.39	High	0.29	High	0.1
P0A968	cspD	Cold shock-like protein CspD OS=Escherichia coli (strain K12) OX=83333 GN=cspD PE=1 SV=1	C19		-0.998	High	-1.0975	High	0.0995
P0A953	fabB	3-oxoacyl-[acyl-carrier-protein] synthase 1 OS=Escherichia coli (strain K12) OX=83333 GN=fabB PE=1 SV=1	C163_OR_C169		-0.308333	High	-0.4075	High	0.0991667
P00957	alaS	Alanine--tRNA ligase OS=Escherichia coli (strain K12) OX=83333 GN=alaS PE=1 SV=2	C291		0.005	High	-0.0925	High	0.0975
P27298	prlC	Oligopeptidase A OS=Escherichia coli (strain K12) OX=83333 GN=prlC PE=3 SV=3	C33		-0.268333	High	-0.365	High	0.0966667
P04693	tyrB	Aromatic-amino-acid aminotransferase OS=Escherichia coli (strain K12) OX=83333 GN=tyrB PE=1 SV=1	C74		-0.141667	High	-0.2375	High	0.0958333
P75782	rlmF	Ribosomal RNA large subunit methyltransferase F OS=Escherichia coli (strain K12) OX=83333 GN=rlmF PE=1 SV=2	C24		0.323333	High	0.2275	High	0.0958333
P0A749	murA	UDP-N-acetylglucosamine 1-carboxyvinyltransferase OS=Escherichia coli (strain K12) OX=83333 GN=murA PE=1 SV=1	C354		-0.03	High	-0.125	High	0.095
P09030	xthA	Exodeoxyribonuclease III OS=Escherichia coli (strain K12) OX=83333 GN=xthA PE=1 SV=4	C177		0.0116667	Medium	-0.0825	High	0.0941667
P0A6K1	dapF	Diaminopimelate epimerase OS=Escherichia coli (strain K12) OX=83333 GN=dapF PE=1 SV=1	C217_OR_C222		-0.168333	High	-0.26	High	0.0916667
P0A6H5	hslU	ATP-dependent protease ATPase subunit HslU OS=Escherichia coli (strain K12) OX=83333 GN=hslU PE=1 SV=1	C288		-0.316667	High	-0.4075	High	0.0908333
P0A7E5	pyrG	CTP synthase OS=Escherichia coli (strain K12) OX=83333 GN=pyrG PE=1 SV=2	C210		0.075	High	-0.015	High	0.09
P0A7D4	purA	Adenylosuccinate synthetase OS=Escherichia coli (strain K12) OX=83333 GN=purA PE=1 SV=2	C292		-0.06	High	-0.15	High	0.09
P23003	trmA	tRNA/tmRNA (uracil-C(5))-methyltransferase OS=Escherichia coli (strain K12) OX=83333 GN=trmA PE=1 SV=1	C293		0.19	High	0.1	High	0.09
P77756	queC	7-cyano-7-deazaguanine synthase OS=Escherichia coli (strain K12) OX=83333 GN=queC PE=1 SV=1	C124_AND_C134		0.0583333	High	-0.03	Medium	0.0883333
P76502	sixA	Phosphohistidine phosphatase SixA OS=Escherichia coli (strain K12) OX=83333 GN=sixA PE=1 SV=1	C28		0.175	High	0.0875	High	0.0875
P0AG20	relA	GTP pyrophosphokinase OS=Escherichia coli (strain K12) OX=83333 GN=relA PE=1 SV=1	C178		0.055	High	-0.0325	High	0.0875
P0A862	tpx	Thiol peroxidase OS=Escherichia coli (strain K12) OX=83333 GN=tpx PE=1 SV=2	C95		-0.155	High	-0.2425	High	0.0875
P0A7G6	recA	Protein RecA OS=Escherichia coli (strain K12) OX=83333 GN=recA PE=1 SV=2	C117_AND_C130		-0.028	High	-0.115	High	0.087
P24186	folD	Bifunctional protein FolD OS=Escherichia coli (strain K12) OX=83333 GN=folD PE=1 SV=4	C58		-0.0366667	High	-0.12	High	0.0833333
P0A858	tpiA	Triosephosphate isomerase OS=Escherichia coli (strain K12) OX=83333 GN=tpiA PE=1 SV=1	C126_OR_C143		-0.625	High	-0.7075	High	0.0825
P0A8A0	yebC	Probable transcriptional regulatory protein YebC OS=Escherichia coli (strain K12) OX=83333 GN=yebC PE=1 SV=1	C120		0.188333	High	0.1075	High	0.0808333
P13039	fes	Enterochelin esterase OS=Escherichia coli (strain K12) OX=83333 GN=fes PE=1 SV=2	C157		-0.0316667	High	-0.1125	High	0.0808333
P09053	avtA	Valine--pyruvate aminotransferase OS=Escherichia coli (strain K12) OX=83333 GN=avtA PE=1 SV=3	C257		0.168333	High	0.0875	High	0.0808333
P0A9H7	cfa	Cyclopropane-fatty-acyl-phospholipid synthase OS=Escherichia coli (strain K12) OX=83333 GN=cfa PE=1 SV=2	C5		0.275	High	0.195	High	0.08
P69441	adk	Adenylate kinase OS=Escherichia coli (strain K12) OX=83333 GN=adk PE=1 SV=1	C77		0.205	High	0.125	High	0.08
P00350	gnd	6-phosphogluconate dehydrogenase, decarboxylating OS=Escherichia coli (strain K12) OX=83333 GN=gnd PE=1 SV=2	C169		-0.118333	High	-0.1975	High	0.0791667
P00509	aspC	Aspartate aminotransferase OS=Escherichia coli (strain K12) OX=83333 GN=aspC PE=1 SV=1	C77		-0.4	High	-0.4775	High	0.0775
P0AF12	mtnN	5'-methylthioadenosine/S-adenosylhomocysteine nucleosidase OS=Escherichia coli (strain K12) OX=83333 GN=mtnN PE=1 SV=1	C115		0.1	High	0.0225	High	0.0775
P25397	tehB	Tellurite methyltransferase OS=Escherichia coli (strain K12) OX=83333 GN=tehB PE=1 SV=1	C39		0.871667	High	0.795	High	0.0766667
P52108	rstA	Transcriptional regulatory protein RstA OS=Escherichia coli (strain K12) OX=83333 GN=rstA PE=1 SV=2	C64		0.0133333	High	-0.0625	High	0.0758333
P64554	queE	7-carboxy-7-deazaguanine synthase OS=Escherichia coli (strain K12) OX=83333 GN=queE PE=3 SV=1	C31_OR_C35_OR_C38	Iron-sulfur (4Fe-4S-S-AdoMet) (C31), Iron-sulfur (4Fe-4S-S-AdoMet) (C35), Iron-sulfur (4Fe-4S-S-AdoMet) (C38)	0.0116667	High	-0.0625	High	0.0741667
P77433	ykgG	Uncharacterized protein YkgG OS=Escherichia coli (strain K12) OX=83333 GN=ykgG PE=3 SV=2	C196		-0.316	High	-0.39	High	0.074
P77667	sufA	Protein SufA OS=Escherichia coli (strain K12) OX=83333 GN=sufA PE=1 SV=1	C114_AND_C116	Iron-sulfur (2Fe-2S) (C114), Iron-sulfur (2Fe-2S) (C116)	-0.03	High	-0.1025	High	0.0725
P06999	pfkB	ATP-dependent 6-phosphofructokinase isozyme 2 OS=Escherichia coli (strain K12) OX=83333 GN=pfkB PE=1 SV=2	C295		-1.435	High	-1.5075	High	0.0725
P21369	pncA	Nicotinamidase OS=Escherichia coli (strain K12) OX=83333 GN=pncA PE=1 SV=1	C178		0.342	High	0.27	High	0.072
P37330	glcB	Malate synthase G OS=Escherichia coli (strain K12) OX=83333 GN=glcB PE=1 SV=3	C617		0.355	High	0.285	High	0.07
P62623	ispH	4-hydroxy-3-methylbut-2-enyl diphosphate reductase OS=Escherichia coli (strain K12) OX=83333 GN=ispH PE=1 SV=1	C197	Iron-sulfur (4Fe-4S) (C197)	0.231667	High	0.1625	High	0.0691667
P0AFK0	pmbA	Metalloprotease PmbA OS=Escherichia coli (strain K12) OX=83333 GN=pmbA PE=1 SV=1	C192		0.0533333	High	-0.015	High	0.0683333
P0AG63	rpsQ	30S ribosomal protein S17 OS=Escherichia coli (strain K12) OX=83333 GN=rpsQ PE=1 SV=2	C53		0.231667	High	0.165	High	0.0666667
P77718	thiI	tRNA sulfurtransferase OS=Escherichia coli (strain K12) OX=83333 GN=thiI PE=1 SV=1	C344		0.101667	High	0.035	High	0.0666667
P0ABU0	menB	1,4-dihydroxy-2-naphthoyl-CoA synthase OS=Escherichia coli (strain K12) OX=83333 GN=menB PE=1 SV=1	C83		0.158333	High	0.0925	High	0.0658333
P0AG63	rpsQ	30S ribosomal protein S17 OS=Escherichia coli (strain K12) OX=83333 GN=rpsQ PE=1 SV=2	C64		0.23	High	0.165	High	0.065
P0A6H1	clpX	ATP-dependent Clp protease ATP-binding subunit ClpX OS=Escherichia coli (strain K12) OX=83333 GN=clpX PE=1 SV=2	C37_OR_C40_OR_C44	Zinc (C37), Zinc (C40)	-0.025	High	-0.09	High	0.065
P0ABU5	elbB	Glyoxalase ElbB OS=Escherichia coli (strain K12) OX=83333 GN=elbB PE=1 SV=1	C111		-0.295	High	-0.3575	High	0.0625
P64530	rcnR	Transcriptional repressor RcnR OS=Escherichia coli (strain K12) OX=83333 GN=rcnR PE=1 SV=1	C35		-0.0183333	High	-0.08	High	0.0616667
P0A8M0	asnS	Asparagine--tRNA ligase OS=Escherichia coli (strain K12) OX=83333 GN=asnS PE=1 SV=2	C72		-0.0566667	High	-0.1175	High	0.0608333
P0A8Y5	yidA	Sugar phosphatase YidA OS=Escherichia coli (strain K12) OX=83333 GN=yidA PE=1 SV=1	C66		0.07	High	0.01	High	0.06
P0C8J8	gatZ	D-tagatose-1,6-bisphosphate aldolase subunit GatZ OS=Escherichia coli (strain K12) OX=83333 GN=gatZ PE=1 SV=1	C149_OR_C159		-1.08667	High	-1.145	High	0.0583333
P0AEN1	fre	NAD(P)H-flavin reductase OS=Escherichia coli (strain K12) OX=83333 GN=fre PE=1 SV=2	C215		0.12	High	0.0625	High	0.0575
P68767	pepA	Cytosol aminopeptidase OS=Escherichia coli (strain K12) OX=83333 GN=pepA PE=1 SV=1	C360		0.28	High	0.2225	High	0.0575
P0AF12	mtnN	5'-methylthioadenosine/S-adenosylhomocysteine nucleosidase OS=Escherichia coli (strain K12) OX=83333 GN=mtnN PE=1 SV=1	C132		0.08	High	0.0225	High	0.0575
P30850	rnb	Exoribonuclease 2 OS=Escherichia coli (strain K12) OX=83333 GN=rnb PE=1 SV=3	C271		0.32	High	0.2625	High	0.0575
P37666	ghrB	Glyoxylate/hydroxypyruvate reductase B OS=Escherichia coli (strain K12) OX=83333 GN=ghrB PE=1 SV=3	C300		-0.3	High	-0.3575	High	0.0575
P77737	oppF	Oligopeptide transport ATP-binding protein OppF OS=Escherichia coli (strain K12) OX=83333 GN=oppF PE=3 SV=1	C61		-0.975	High	-1.03	High	0.055
P77611	rsxC	Ion-translocating oxidoreductase complex subunit C OS=Escherichia coli (strain K12) OX=83333 GN=rsxC PE=1 SV=1	C189		0.911667	High	0.86	High	0.0516667
P23538	ppsA	Phosphoenolpyruvate synthase OS=Escherichia coli (strain K12) OX=83333 GN=ppsA PE=1 SV=5	C501		0.183333	High	0.1325	High	0.0508333
P0A8T7	rpoC	DNA-directed RNA polymerase subunit beta' OS=Escherichia coli (strain K12) OX=83333 GN=rpoC PE=1 SV=1	C366		0.015	High	-0.035	High	0.05
P0AF67	tsaE	tRNA threonylcarbamoyladenosine biosynthesis protein TsaE OS=Escherichia coli (strain K12) OX=83333 GN=tsaE PE=1 SV=1	C25		0.445	High	0.395	High	0.05
P0CE48	tufB	Elongation factor Tu 2 OS=Escherichia coli (strain K12) OX=83333 GN=tufB PE=1 SV=1;Elongation factor Tu 1 OS=Escherichia coli (strain K12) OX=83333 GN=tufA PE=1 SV=1	C82		0.126667	High	0.0775	High	0.0491667
P0AGG0	thiL	Thiamine-monophosphate kinase OS=Escherichia coli (strain K12) OX=83333 GN=thiL PE=1 SV=1	C31		0.025	High	-0.0225	High	0.0475
P60906	hisS	Histidine--tRNA ligase OS=Escherichia coli (strain K12) OX=83333 GN=hisS PE=1 SV=2	C196		-0.045	High	-0.0925	High	0.0475
P0A832	smpB	SsrA-binding protein OS=Escherichia coli (strain K12) OX=83333 GN=smpB PE=1 SV=2	C82		-0.09	High	-0.1375	High	0.0475
P0AD61	pykF	Pyruvate kinase I OS=Escherichia coli (strain K12) OX=83333 GN=pykF PE=1 SV=1	C8		-0.161667	High	-0.2075	High	0.0458333
P0ABU2	ychF	Ribosome-binding ATPase YchF OS=Escherichia coli (strain K12) OX=83333 GN=ychF PE=1 SV=2	C35		0.0683333	High	0.0225	High	0.0458333
P04951	kdsB	3-deoxy-manno-octulosonate cytidylyltransferase OS=Escherichia coli (strain K12) OX=83333 GN=kdsB PE=1 SV=2	C66		0.22	High	0.175	High	0.045
P0A8H8	yacG	DNA gyrase inhibitor YacG OS=Escherichia coli (strain K12) OX=83333 GN=yacG PE=1 SV=1	C32	Zinc (C32)	-0.392	High	-0.435	Medium	0.043
P75874	yccU	Uncharacterized protein YccU OS=Escherichia coli (strain K12) OX=83333 GN=yccU PE=1 SV=2	C125		-0.215	High	-0.2575	High	0.0425
P0ABH0	ftsA	Cell division protein FtsA OS=Escherichia coli (strain K12) OX=83333 GN=ftsA PE=1 SV=1	C41		-0.153333	High	-0.195	High	0.0416667
P00962	glnS	Glutamine--tRNA ligase OS=Escherichia coli (strain K12) OX=83333 GN=glnS PE=1 SV=3	C526		-0.0333333	High	-0.075	High	0.0416667
P00393	ndh	NADH dehydrogenase OS=Escherichia coli (strain K12) OX=83333 GN=ndh PE=1 SV=2	C138		0.366667	High	0.3275	High	0.0391667
P08957	hsdM	Type I restriction enzyme EcoKI M protein OS=Escherichia coli (strain K12) OX=83333 GN=hsdM PE=1 SV=1	C14		0.103333	High	0.065	High	0.0383333
P0AAI5	fabF	3-oxoacyl-[acyl-carrier-protein] synthase 2 OS=Escherichia coli (strain K12) OX=83333 GN=fabF PE=1 SV=2	C164		0.236667	High	0.2	High	0.0366667
P0AES4	gyrA	DNA gyrase subunit A OS=Escherichia coli (strain K12) OX=83333 GN=gyrA PE=1 SV=1	C792		-0.084	High	-0.12	High	0.036
P0AB91	aroG	Phospho-2-dehydro-3-deoxyheptonate aldolase, Phe-sensitive OS=Escherichia coli (strain K12) OX=83333 GN=aroG PE=1 SV=1	C181		0.228333	High	0.1925	High	0.0358333
P39452	nrdE	Ribonucleoside-diphosphate reductase 2 subunit alpha OS=Escherichia coli (strain K12) OX=83333 GN=nrdE PE=2 SV=3	C415		0.215	High	0.18	High	0.035
Q46927	tcdA	tRNA threonylcarbamoyladenosine dehydratase OS=Escherichia coli (strain K12) OX=83333 GN=tcdA PE=1 SV=1	C66		0.1	High	0.065	High	0.035
P0A993	fbp	Fructose-1,6-bisphosphatase class 1 OS=Escherichia coli (strain K12) OX=83333 GN=fbp PE=1 SV=1	C100		0.0416667	High	0.0075	High	0.0341667
P0A6J5	dadA	D-amino acid dehydrogenase OS=Escherichia coli (strain K12) OX=83333 GN=dadA PE=1 SV=1	C239		-0.59	High	-0.6225	High	0.0325
P20083	parE	DNA topoisomerase 4 subunit B OS=Escherichia coli (strain K12) OX=83333 GN=parE PE=1 SV=3	C342		0.205	High	0.1725	High	0.0325
P0A8D3	yaiI	UPF0178 protein YaiI OS=Escherichia coli (strain K12) OX=83333 GN=yaiI PE=1 SV=1	C65		0.206667	High	0.175	High	0.0316667
P77488	dxs	1-deoxy-D-xylulose-5-phosphate synthase OS=Escherichia coli (strain K12) OX=83333 GN=dxs PE=1 SV=3	C32		0.0383333	High	0.0075	High	0.0308333
P0A910	ompA	Outer membrane protein A OS=Escherichia coli (strain K12) OX=83333 GN=ompA PE=1 SV=1	C311		-0.325	High	-0.355	High	0.03
P0AD10	yecJ	Uncharacterized protein YecJ OS=Escherichia coli (strain K12) OX=83333 GN=yecJ PE=4 SV=1	C18		0.465	High	0.435	High	0.03
P0A7F6	speD	S-adenosylmethionine decarboxylase proenzyme OS=Escherichia coli (strain K12) OX=83333 GN=speD PE=1 SV=1	C140		0.15	High	0.12	High	0.03
P30744	sdaB	L-serine dehydratase 2 OS=Escherichia coli (strain K12) OX=83333 GN=sdaB PE=2 SV=2	C454		1.16667	High	1.1375	High	0.0291667
P62623	ispH	4-hydroxy-3-methylbut-2-enyl diphosphate reductase OS=Escherichia coli (strain K12) OX=83333 GN=ispH PE=1 SV=1	C12	Iron-sulfur (4Fe-4S) (C12)	0.191667	High	0.1625	High	0.0291667
P0ABH0	ftsA	Cell division protein FtsA OS=Escherichia coli (strain K12) OX=83333 GN=ftsA PE=1 SV=1	C74		-0.166667	High	-0.195	High	0.0283333
P0A993	fbp	Fructose-1,6-bisphosphatase class 1 OS=Escherichia coli (strain K12) OX=83333 GN=fbp PE=1 SV=1	C276		0.035	High	0.0075	High	0.0275
P22106	asnB	Asparagine synthetase B [glutamine-hydrolyzing] OS=Escherichia coli (strain K12) OX=83333 GN=asnB PE=1 SV=3	C2		0.143333	High	0.1175	High	0.0258333
P10378	entE	Enterobactin synthase component E OS=Escherichia coli (strain K12) OX=83333 GN=entE PE=1 SV=3	C218		0.228333	High	0.2025	High	0.0258333
P0ACJ0	lrp	Leucine-responsive regulatory protein OS=Escherichia coli (strain K12) OX=83333 GN=lrp PE=1 SV=2	C106		0.06	High	0.035	High	0.025
P09832	gltD	Glutamate synthase [NADPH] small chain OS=Escherichia coli (strain K12) OX=83333 GN=gltD PE=1 SV=3	C104_AND_C108		0.66	High	0.635	High	0.025
P45395	kdsD	Arabinose 5-phosphate isomerase KdsD OS=Escherichia coli (strain K12) OX=83333 GN=kdsD PE=1 SV=1	C146		-0.168333	High	-0.1925	High	0.0241667
P0A9B6	epd	D-erythrose-4-phosphate dehydrogenase OS=Escherichia coli (strain K12) OX=83333 GN=epd PE=1 SV=2	C155		0.0283333	High	0.005	High	0.0233333
P75779	ybiX	PKHD-type hydroxylase YbiX OS=Escherichia coli (strain K12) OX=83333 GN=ybiX PE=3 SV=2	C159		0.2	High	0.1775	High	0.0225
P22106	asnB	Asparagine synthetase B [glutamine-hydrolyzing] OS=Escherichia coli (strain K12) OX=83333 GN=asnB PE=1 SV=3	C523		0.135	High	0.1175	High	0.0175
P0A8T7	rpoC	DNA-directed RNA polymerase subunit beta' OS=Escherichia coli (strain K12) OX=83333 GN=rpoC PE=1 SV=1	C517		-0.0183333	High	-0.035	High	0.0166667
P0CE48	tufB	Elongation factor Tu 2 OS=Escherichia coli (strain K12) OX=83333 GN=tufB PE=1 SV=1;Elongation factor Tu 1 OS=Escherichia coli (strain K12) OX=83333 GN=tufA PE=1 SV=1	C138		0.0933333	High	0.0775	High	0.0158333
P04079	guaA	GMP synthase [glutamine-hydrolyzing] OS=Escherichia coli (strain K12) OX=83333 GN=guaA PE=1 SV=1	C421		-0.131667	High	-0.1475	High	0.0158333
P0A9P0	lpdA	Dihydrolipoyl dehydrogenase OS=Escherichia coli (strain K12) OX=83333 GN=lpdA PE=1 SV=2	C392		0.06	High	0.045	High	0.015
P0ABH9	clpA	ATP-dependent Clp protease ATP-binding subunit ClpA OS=Escherichia coli (strain K12) OX=83333 GN=clpA PE=1 SV=1	C203		-0.00833333	High	-0.0225	High	0.0141667
P0AEW6	gsk	Inosine-guanosine kinase OS=Escherichia coli (strain K12) OX=83333 GN=gsk PE=1 SV=1	C152		0.331667	High	0.3175	High	0.0141667
P16095	sdaA	L-serine dehydratase 1 OS=Escherichia coli (strain K12) OX=83333 GN=sdaA PE=1 SV=3	C181		-0.241667	High	-0.255	High	0.0133333
P0A7D7	purC	Phosphoribosylaminoimidazole-succinocarboxamide synthase OS=Escherichia coli (strain K12) OX=83333 GN=purC PE=1 SV=1	C91		-0.118333	High	-0.13	High	0.0116667
P0A9C0	glpA	Anaerobic glycerol-3-phosphate dehydrogenase subunit A OS=Escherichia coli (strain K12) OX=83333 GN=glpA PE=1 SV=1	C370		0.548333	High	0.5375	High	0.0108333
P0AEI6	nudJ	Phosphatase NudJ OS=Escherichia coli (strain K12) OX=83333 GN=nudJ PE=1 SV=1	C129		-0.171667	High	-0.18	High	0.00833333
P0A7E5	pyrG	CTP synthase OS=Escherichia coli (strain K12) OX=83333 GN=pyrG PE=1 SV=2	C446		-0.00666667	High	-0.015	High	0.00833333
P76055	ttcA	tRNA-cytidine(32) 2-sulfurtransferase OS=Escherichia coli (strain K12) OX=83333 GN=ttcA PE=1 SV=1	C290		0.185	High	0.1775	High	0.0075
P00452	nrdA	Ribonucleoside-diphosphate reductase 1 subunit alpha OS=Escherichia coli (strain K12) OX=83333 GN=nrdA PE=1 SV=2	C292		-0.273333	High	-0.28	High	0.00666667
P27248	gcvT	Aminomethyltransferase OS=Escherichia coli (strain K12) OX=83333 GN=gcvT PE=1 SV=3	C14		-1.02667	High	-1.0325	High	0.00583333
P0A6K6	deoB	Phosphopentomutase OS=Escherichia coli (strain K12) OX=83333 GN=deoB PE=1 SV=1	C350		-0.443333	High	-0.4475	High	0.00416667
P0AAI3	ftsH	ATP-dependent zinc metalloprotease FtsH OS=Escherichia coli (strain K12) OX=83333 GN=ftsH PE=1 SV=1	C246		0.0866667	High	0.0825	High	0.00416667
P0AG16	purF	Amidophosphoribosyltransferase OS=Escherichia coli (strain K12) OX=83333 GN=purF PE=1 SV=2	C42		-0.416667	High	-0.42	High	0.00333333
P37745	rfbC	dTDP-4-dehydrorhamnose 3,5-epimerase OS=Escherichia coli (strain K12) OX=83333 GN=rfbC PE=1 SV=1	C144_AND_C147		0.201667	High	0.2	High	0.00166667
P23869	ppiB	Peptidyl-prolyl cis-trans isomerase B OS=Escherichia coli (strain K12) OX=83333 GN=ppiB PE=1 SV=2	C31		-0.143333	High	-0.145	High	0.00166667
P37646	pdeH	Cyclic di-GMP phosphodiesterase PdeH OS=Escherichia coli (strain K12) OX=83333 GN=pdeH PE=1 SV=3	C41		6.64	Medium	6.64	Medium	0
P0A9M2	hpt	Hypoxanthine phosphoribosyltransferase OS=Escherichia coli (strain K12) OX=83333 GN=hpt PE=1 SV=1	C53		0.345	High	0.345	High	0
P0A8I5	trmB	tRNA (guanine-N(7)-)-methyltransferase OS=Escherichia coli (strain K12) OX=83333 GN=trmB PE=1 SV=1	C119		0.0816667	High	0.0825	High	-0.000833333
P0AEI1	miaB	tRNA-2-methylthio-N(6)-dimethylallyladenosine synthase OS=Escherichia coli (strain K12) OX=83333 GN=miaB PE=1 SV=1	C157	Iron-sulfur (4Fe-4S-S-AdoMet) (C157)	0.461667	High	0.4625	High	-0.000833333
P00509	aspC	Aspartate aminotransferase OS=Escherichia coli (strain K12) OX=83333 GN=aspC PE=1 SV=1	C258		-0.48	High	-0.4775	High	-0.0025
P0A6E4	argG	Argininosuccinate synthase OS=Escherichia coli (strain K12) OX=83333 GN=argG PE=1 SV=2	C179		-0.195	High	-0.1925	High	-0.0025
P0A9M5	gpt	Xanthine-guanine phosphoribosyltransferase OS=Escherichia coli (strain K12) OX=83333 GN=gpt PE=1 SV=1	C59		0.405	High	0.41	High	-0.005
P22188	murE	UDP-N-acetylmuramoyl-L-alanyl-D-glutamate--2,6-diaminopimelate ligase OS=Escherichia coli (strain K12) OX=83333 GN=murE PE=1 SV=2	C269		-0.0383333	High	-0.0325	High	-0.00583333
P77488	dxs	1-deoxy-D-xylulose-5-phosphate synthase OS=Escherichia coli (strain K12) OX=83333 GN=dxs PE=1 SV=3	C310		0.00166667	High	0.0075	High	-0.00583333
P0A799	pgk	Phosphoglycerate kinase OS=Escherichia coli (strain K12) OX=83333 GN=pgk PE=1 SV=2	C249		-0.228333	High	-0.2225	High	-0.00583333
P0A761	nanE	Putative N-acetylmannosamine-6-phosphate 2-epimerase OS=Escherichia coli (strain K12) OX=83333 GN=nanE PE=1 SV=1	C217		-1.68833	High	-1.6825	High	-0.00583333
P00963	asnA	Aspartate--ammonia ligase OS=Escherichia coli (strain K12) OX=83333 GN=asnA PE=1 SV=1	C51		0.0433333	High	0.05	High	-0.00666667
P0AES4	gyrA	DNA gyrase subunit A OS=Escherichia coli (strain K12) OX=83333 GN=gyrA PE=1 SV=1	C716		-0.126667	High	-0.12	High	-0.00666667
P0ABQ2	garR	2-hydroxy-3-oxopropionate reductase OS=Escherichia coli (strain K12) OX=83333 GN=garR PE=1 SV=1	C282		-0.468333	High	-0.46	Medium	-0.00833333
P20083	parE	DNA topoisomerase 4 subunit B OS=Escherichia coli (strain K12) OX=83333 GN=parE PE=1 SV=3	C92		0.163333	High	0.1725	High	-0.00916667
P0A715	kdsA	2-dehydro-3-deoxyphosphooctonate aldolase OS=Escherichia coli (strain K12) OX=83333 GN=kdsA PE=1 SV=1	C38		-0.306667	High	-0.2975	High	-0.00916667
P0A862	tpx	Thiol peroxidase OS=Escherichia coli (strain K12) OX=83333 GN=tpx PE=1 SV=2	C61		-0.253333	High	-0.2425	High	-0.0108333
P0A955	eda	KHG/KDPG aldolase OS=Escherichia coli (strain K12) OX=83333 GN=eda PE=1 SV=1	C52		0.0883333	High	0.1	High	-0.0116667
P0ACF8	hns	DNA-binding protein H-NS OS=Escherichia coli (strain K12) OX=83333 GN=hns PE=1 SV=2	C21		0.123333	High	0.135	High	-0.0116667
P0CG19	rph	Truncated inactive ribonuclease PH OS=Escherichia coli (strain K12) OX=83333 GN=rph PE=1 SV=1	C39		0.245	High	0.26	High	-0.015
P0AAI5	fabF	3-oxoacyl-[acyl-carrier-protein] synthase 2 OS=Escherichia coli (strain K12) OX=83333 GN=fabF PE=1 SV=2	C376		0.185	High	0.2	High	-0.015
P07118	valS	Valine--tRNA ligase OS=Escherichia coli (strain K12) OX=83333 GN=valS PE=1 SV=2	C829		-0.201667	High	-0.185	High	-0.0166667
P0A7M9	rpmE	50S ribosomal protein L31 OS=Escherichia coli (strain K12) OX=83333 GN=rpmE PE=1 SV=1	C37		0.32	High	0.3375	High	-0.0175
P0A7D7	purC	Phosphoribosylaminoimidazole-succinocarboxamide synthase OS=Escherichia coli (strain K12) OX=83333 GN=purC PE=1 SV=1	C79		-0.148333	High	-0.13	High	-0.0183333
P0AE18	map	Methionine aminopeptidase OS=Escherichia coli (strain K12) OX=83333 GN=map PE=1 SV=1	C169		0.0733333	High	0.0925	High	-0.0191667
P0A7Z4	rpoA	DNA-directed RNA polymerase subunit alpha OS=Escherichia coli (strain K12) OX=83333 GN=rpoA PE=1 SV=1	C269		0.203333	High	0.2225	High	-0.0191667
P32695	dusA	tRNA-dihydrouridine(20/20a) synthase OS=Escherichia coli (strain K12) OX=83333 GN=dusA PE=1 SV=4	C127		-0.0216667	High	-0.0025	High	-0.0191667
P13039	fes	Enterochelin esterase OS=Escherichia coli (strain K12) OX=83333 GN=fes PE=1 SV=2	C379		-0.135	High	-0.1125	High	-0.0225
P0A9M8	pta	Phosphate acetyltransferase OS=Escherichia coli (strain K12) OX=83333 GN=pta PE=1 SV=2	C424		0.455	High	0.4775	High	-0.0225
P18843	nadE	NH(3)-dependent NAD(+) synthetase OS=Escherichia coli (strain K12) OX=83333 GN=nadE PE=1 SV=2	C94		-0.105	High	-0.08	High	-0.025
P76270	msrC	Free methionine-R-sulfoxide reductase OS=Escherichia coli (strain K12) OX=83333 GN=msrC PE=1 SV=2	C76		0.07	High	0.095	High	-0.025
P45578	luxS	S-ribosylhomocysteine lyase OS=Escherichia coli (strain K12) OX=83333 GN=luxS PE=1 SV=3	C83		-0.0416667	High	-0.015	High	-0.0266667
P35340	ahpF	Alkyl hydroperoxide reductase subunit F OS=Escherichia coli (strain K12) OX=83333 GN=ahpF PE=1 SV=2	C345_AND_C348		-0.085	High	-0.0575	High	-0.0275
P0AED5	uvrY	Response regulator UvrY OS=Escherichia coli (strain K12) OX=83333 GN=uvrY PE=1 SV=1	C35		-0.17	High	-0.1425	High	-0.0275
P60595	hisH	Imidazole glycerol phosphate synthase subunit HisH OS=Escherichia coli (strain K12) OX=83333 GN=hisH PE=1 SV=1	C10		0.271667	High	0.3	High	-0.0283333
P0A7V8	rpsD	30S ribosomal protein S4 OS=Escherichia coli (strain K12) OX=83333 GN=rpsD PE=1 SV=2	C32		-0.0283333	High	0	High	-0.0283333
P76055	ttcA	tRNA-cytidine(32) 2-sulfurtransferase OS=Escherichia coli (strain K12) OX=83333 GN=ttcA PE=1 SV=1	C45		0.148333	High	0.1775	High	-0.0291667
P77737	oppF	Oligopeptide transport ATP-binding protein OppF OS=Escherichia coli (strain K12) OX=83333 GN=oppF PE=3 SV=1	C170		-1.06167	High	-1.03	High	-0.0316667
P0AG40	ribF	Bifunctional riboflavin kinase/FMN adenylyltransferase OS=Escherichia coli (strain K12) OX=83333 GN=ribF PE=1 SV=1	C18		0.17	High	0.2025	High	-0.0325
P0AEP3	galU	UTP--glucose-1-phosphate uridylyltransferase OS=Escherichia coli (strain K12) OX=83333 GN=galU PE=1 SV=2	C183		0.15	High	0.1825	High	-0.0325
P31663	panC	Pantothenate synthetase OS=Escherichia coli (strain K12) OX=83333 GN=panC PE=1 SV=1	C79		-0.15	High	-0.1175	High	-0.0325
P39199	prmB	50S ribosomal protein L3 glutamine methyltransferase OS=Escherichia coli (strain K12) OX=83333 GN=prmB PE=1 SV=3	C100		0.271667	High	0.305	High	-0.0333333
P0A744	msrA	Peptide methionine sulfoxide reductase MsrA OS=Escherichia coli (strain K12) OX=83333 GN=msrA PE=1 SV=2	C87		-0.438333	High	-0.405	High	-0.0333333
P35340	ahpF	Alkyl hydroperoxide reductase subunit F OS=Escherichia coli (strain K12) OX=83333 GN=ahpF PE=1 SV=2	C345		-0.0916667	High	-0.0575	High	-0.0341667
P51025	frmB	S-formylglutathione hydrolase FrmB OS=Escherichia coli (strain K12) OX=83333 GN=frmB PE=1 SV=2	C237		-0.045	High	-0.01	High	-0.035
P76290	cmoA	Carboxy-S-adenosyl-L-methionine synthase OS=Escherichia coli (strain K12) OX=83333 GN=cmoA PE=1 SV=1	C65		-0.133333	High	-0.0975	High	-0.0358333
P45568	dxr	1-deoxy-D-xylulose 5-phosphate reductoisomerase OS=Escherichia coli (strain K12) OX=83333 GN=dxr PE=1 SV=2	C15		0.188333	High	0.225	High	-0.0366667
P0A9B6	epd	D-erythrose-4-phosphate dehydrogenase OS=Escherichia coli (strain K12) OX=83333 GN=epd PE=1 SV=2	C316		-0.0333333	High	0.005	High	-0.0383333
P29217	yceH	UPF0502 protein YceH OS=Escherichia coli (strain K12) OX=83333 GN=yceH PE=1 SV=3	C15		-0.00333333	High	0.035	High	-0.0383333
P04079	guaA	GMP synthase [glutamine-hydrolyzing] OS=Escherichia coli (strain K12) OX=83333 GN=guaA PE=1 SV=1	C163		-0.19	High	-0.1475	High	-0.0425
P37666	ghrB	Glyoxylate/hydroxypyruvate reductase B OS=Escherichia coli (strain K12) OX=83333 GN=ghrB PE=1 SV=3	C317		-0.4	High	-0.3575	High	-0.0425
P0ADT2	ygiB	UPF0441 protein YgiB OS=Escherichia coli (strain K12) OX=83333 GN=ygiB PE=3 SV=2	C53		0.0116667	High	0.055	High	-0.0433333
P0AAI5	fabF	3-oxoacyl-[acyl-carrier-protein] synthase 2 OS=Escherichia coli (strain K12) OX=83333 GN=fabF PE=1 SV=2	C396		0.156667	High	0.2	High	-0.0433333
P0AC41	sdhA	Succinate dehydrogenase flavoprotein subunit OS=Escherichia coli (strain K12) OX=83333 GN=sdhA PE=1 SV=1	C257		0.0783333	High	0.1225	High	-0.0441667
P0A6Y5	hslO	33 kDa chaperonin OS=Escherichia coli (strain K12) OX=83333 GN=hslO PE=1 SV=1	C237		-0.0716667	High	-0.0275	High	-0.0441667
P36928	yegD	Uncharacterized chaperone protein YegD OS=Escherichia coli (strain K12) OX=83333 GN=yegD PE=3 SV=2	C39		0.483333	High	0.53	High	-0.0466667
P0A7Z0	rpiA	Ribose-5-phosphate isomerase A OS=Escherichia coli (strain K12) OX=83333 GN=rpiA PE=1 SV=1	C115		-0.215	High	-0.1675	High	-0.0475
P00959	metG	Methionine--tRNA ligase OS=Escherichia coli (strain K12) OX=83333 GN=metG PE=1 SV=2	C162	Zinc (C162)	-0.45	High	-0.4025	High	-0.0475
P0A8M3	thrS	Threonine--tRNA ligase OS=Escherichia coli (strain K12) OX=83333 GN=thrS PE=1 SV=1	C48		-0.505	High	-0.4575	High	-0.0475
P0ACJ0	lrp	Leucine-responsive regulatory protein OS=Escherichia coli (strain K12) OX=83333 GN=lrp PE=1 SV=2	C45		-0.0133333	High	0.035	High	-0.0483333
P0A955	eda	KHG/KDPG aldolase OS=Escherichia coli (strain K12) OX=83333 GN=eda PE=1 SV=1	C159		0.0516667	High	0.1	High	-0.0483333
P20083	parE	DNA topoisomerase 4 subunit B OS=Escherichia coli (strain K12) OX=83333 GN=parE PE=1 SV=3	C156		0.123333	High	0.1725	High	-0.0491667
P39831	ydfG	NADP-dependent 3-hydroxy acid dehydrogenase YdfG OS=Escherichia coli (strain K12) OX=83333 GN=ydfG PE=1 SV=2	C15		-0.00166667	High	0.0475	High	-0.0491667
P0A825	glyA	Serine hydroxymethyltransferase OS=Escherichia coli (strain K12) OX=83333 GN=glyA PE=1 SV=1	C410		-0.345	High	-0.295	High	-0.05
P30178	hcxB	Hydroxycarboxylate dehydrogenase B OS=Escherichia coli (strain K12) OX=83333 GN=hcxB PE=1 SV=2	C356		-0.455	High	-0.405	High	-0.05
P28304	qorA	Quinone oxidoreductase 1 OS=Escherichia coli (strain K12) OX=83333 GN=qorA PE=1 SV=1	C228		-0.403333	High	-0.3525	High	-0.0508333
P0AES6	gyrB	DNA gyrase subunit B OS=Escherichia coli (strain K12) OX=83333 GN=gyrB PE=1 SV=2	C691		-0.01	High	0.0425	High	-0.0525
P0A707	infC	Translation initiation factor IF-3 OS=Escherichia coli (strain K12) OX=83333 GN=infC PE=1 SV=1	C65		0.173333	High	0.2275	High	-0.0541667
P0ABU2	ychF	Ribosome-binding ATPase YchF OS=Escherichia coli (strain K12) OX=83333 GN=ychF PE=1 SV=2	C140		-0.032	High	0.0225	High	-0.0545
P0A9B6	epd	D-erythrose-4-phosphate dehydrogenase OS=Escherichia coli (strain K12) OX=83333 GN=epd PE=1 SV=2	C99		-0.05	High	0.005	High	-0.055
Q46829	bglA	6-phospho-beta-glucosidase BglA OS=Escherichia coli (strain K12) OX=83333 GN=bglA PE=1 SV=2	C363		-0.153333	High	-0.0975	High	-0.0558333
P0AGD7	ffh	Signal recognition particle protein OS=Escherichia coli (strain K12) OX=83333 GN=ffh PE=1 SV=1	C406		-0.141667	High	-0.085	High	-0.0566667
P0AES6	gyrB	DNA gyrase subunit B OS=Escherichia coli (strain K12) OX=83333 GN=gyrB PE=1 SV=2	C476		-0.015	High	0.0425	High	-0.0575
P0A8V6	fadR	Fatty acid metabolism regulator protein OS=Escherichia coli (strain K12) OX=83333 GN=fadR PE=1 SV=2	C200		0.278333	High	0.3375	High	-0.0591667
P0CE48	tufB	Elongation factor Tu 2 OS=Escherichia coli (strain K12) OX=83333 GN=tufB PE=1 SV=1;Elongation factor Tu 1 OS=Escherichia coli (strain K12) OX=83333 GN=tufA PE=1 SV=1	C256		0.0166667	High	0.0775	High	-0.0608333
P0AEZ3	minD	Septum site-determining protein MinD OS=Escherichia coli (strain K12) OX=83333 GN=minD PE=1 SV=2	C52		-0.328333	High	-0.2675	High	-0.0608333
P0A959	alaA	Glutamate-pyruvate aminotransferase AlaA OS=Escherichia coli (strain K12) OX=83333 GN=alaA PE=1 SV=1	C325		-0.025	High	0.0375	High	-0.0625
P37760	rfbD	dTDP-4-dehydrorhamnose reductase OS=Escherichia coli (strain K12) OX=83333 GN=rfbD PE=3 SV=2	C195		0.015	High	0.0775	High	-0.0625
P0AGG0	thiL	Thiamine-monophosphate kinase OS=Escherichia coli (strain K12) OX=83333 GN=thiL PE=1 SV=1	C3		-0.0883333	High	-0.0225	High	-0.0658333
P0A9Q5	accD	Acetyl-coenzyme A carboxylase carboxyl transferase subunit beta OS=Escherichia coli (strain K12) OX=83333 GN=accD PE=1 SV=1	C27	Zinc"; (C27)	-0.0966667	High	-0.03	High	-0.0666667
P09424	mtlD	Mannitol-1-phosphate 5-dehydrogenase OS=Escherichia coli (strain K12) OX=83333 GN=mtlD PE=1 SV=3	C120		-0.105	High	-0.0375	High	-0.0675
P0AC62	grxC	Glutaredoxin 3 OS=Escherichia coli (strain K12) OX=83333 GN=grxC PE=1 SV=2	C66		-0.155	High	-0.0875	High	-0.0675
P0A717	prs	Ribose-phosphate pyrophosphokinase OS=Escherichia coli (strain K12) OX=83333 GN=prs PE=1 SV=2	C216_OR_C230		-0.03	High	0.0375	High	-0.0675
P33602	nuoG	NADH-quinone oxidoreductase subunit G OS=Escherichia coli (strain K12) OX=83333 GN=nuoG PE=1 SV=4	C67	Iron-sulfur (2Fe-2S) (C67)	0.126667	High	0.195	High	-0.0683333
P16095	sdaA	L-serine dehydratase 1 OS=Escherichia coli (strain K12) OX=83333 GN=sdaA PE=1 SV=3	C219		-0.323333	High	-0.255	High	-0.0683333
P0AEI1	miaB	tRNA-2-methylthio-N(6)-dimethylallyladenosine synthase OS=Escherichia coli (strain K12) OX=83333 GN=miaB PE=1 SV=1	C83	Iron-sulfur (4Fe-4S) (C83)	0.393333	High	0.4625	High	-0.0691667
P0A9Q9	asd	Aspartate-semialdehyde dehydrogenase OS=Escherichia coli (strain K12) OX=83333 GN=asd PE=1 SV=1	C72		0.155	High	0.225	High	-0.07
P0A7Z4	rpoA	DNA-directed RNA polymerase subunit alpha OS=Escherichia coli (strain K12) OX=83333 GN=rpoA PE=1 SV=1	C176		0.151667	High	0.2225	High	-0.0708333
P21170	speA	Biosynthetic arginine decarboxylase OS=Escherichia coli (strain K12) OX=83333 GN=speA PE=1 SV=2	C456		0.0666667	High	0.1375	High	-0.0708333
P0ACI0	rob	Right origin-binding protein OS=Escherichia coli (strain K12) OX=83333 GN=rob PE=1 SV=1	C147		-0.1975	High	-0.1225	High	-0.075
P0AEI4	rimO	Ribosomal protein S12 methylthiotransferase RimO OS=Escherichia coli (strain K12) OX=83333 GN=rimO PE=1 SV=1	C150	Iron-sulfur (4Fe-4S-S-AdoMet) (C150)	0.261667	High	0.3375	High	-0.0758333
P15639	purH	Bifunctional purine biosynthesis protein PurH OS=Escherichia coli (strain K12) OX=83333 GN=purH PE=1 SV=1	C117		-0.315	High	-0.2375	High	-0.0775
P34209	ydcF	Protein YdcF OS=Escherichia coli (strain K12) OX=83333 GN=ydcF PE=1 SV=3	C126		0.115	High	0.1925	High	-0.0775
P17315	cirA	Colicin I receptor OS=Escherichia coli (strain K12) OX=83333 GN=cirA PE=1 SV=2	C435		-0.558333	High	-0.48	High	-0.0783333
P0AEI4	rimO	Ribosomal protein S12 methylthiotransferase RimO OS=Escherichia coli (strain K12) OX=83333 GN=rimO PE=1 SV=1	C223		0.258333	High	0.3375	High	-0.0791667
P37188	gatB	PTS system galactitol-specific EIIB component OS=Escherichia coli (strain K12) OX=83333 GN=gatB PE=1 SV=2	C9_OR_C27_OR_C39		-1.33	High	-1.25	High	-0.08
P60422	rplB	50S ribosomal protein L2 OS=Escherichia coli (strain K12) OX=83333 GN=rplB PE=1 SV=2	C188		0.07	High	0.15	High	-0.08
P0A817	metK	S-adenosylmethionine synthase OS=Escherichia coli (strain K12) OX=83333 GN=metK PE=1 SV=2	C90		0.125	High	0.205	High	-0.08
P42632	tdcE	PFL-like enzyme TdcE OS=Escherichia coli (strain K12) OX=83333 GN=tdcE PE=1 SV=2	C423_AND_C424		-0.568333	High	-0.4875	High	-0.0808333
P0AF70	yjeI	Uncharacterized protein YjeI OS=Escherichia coli (strain K12) OX=83333 GN=yjeI PE=3 SV=1	C43		-0.408333	High	-0.3275	High	-0.0808333
P69828	gatA	PTS system galactitol-specific EIIA component OS=Escherichia coli (strain K12) OX=83333 GN=gatA PE=1 SV=1	C115		-1.20333	High	-1.1225	High	-0.0808333
P00960	glyQ	Glycine--tRNA ligase alpha subunit OS=Escherichia coli (strain K12) OX=83333 GN=glyQ PE=1 SV=2	C45		-0.301667	High	-0.22	High	-0.0816667
P0A8T7	rpoC	DNA-directed RNA polymerase subunit beta' OS=Escherichia coli (strain K12) OX=83333 GN=rpoC PE=1 SV=1	C198		-0.12	High	-0.035	High	-0.085
P0A884	thyA	Thymidylate synthase OS=Escherichia coli (strain K12) OX=83333 GN=thyA PE=1 SV=1	C146		0	High	0.085	High	-0.085
P0A8T7	rpoC	DNA-directed RNA polymerase subunit beta' OS=Escherichia coli (strain K12) OX=83333 GN=rpoC PE=1 SV=1	C88	Zinc 1 (C88)	-0.121667	High	-0.035	High	-0.0866667
P60716	lipA	Lipoyl synthase OS=Escherichia coli (strain K12) OX=83333 GN=lipA PE=1 SV=1	C152		0.395	High	0.4825	High	-0.0875
P11880	murF	UDP-N-acetylmuramoyl-tripeptide--D-alanyl-D-alanine ligase OS=Escherichia coli (strain K12) OX=83333 GN=murF PE=1 SV=2	C452		-0.0916667	High	-1.38778e-16	High	-0.0916667
P0AC16	folB	Dihydroneopterin aldolase OS=Escherichia coli (strain K12) OX=83333 GN=folB PE=1 SV=1	C50		0.008	High	0.1	High	-0.092
P0AED0	uspA	Universal stress protein A OS=Escherichia coli (strain K12) OX=83333 GN=uspA PE=1 SV=2	C109		-0.26	High	-0.1675	High	-0.0925
P0AD61	pykF	Pyruvate kinase I OS=Escherichia coli (strain K12) OX=83333 GN=pykF PE=1 SV=1	C359		-0.303333	High	-0.2075	High	-0.0958333
P60340	truB	tRNA pseudouridine synthase B OS=Escherichia coli (strain K12) OX=83333 GN=truB PE=1 SV=1	C174		0.02	High	0.1175	High	-0.0975
P64483	yeaK	Uncharacterized protein YeaK OS=Escherichia coli (strain K12) OX=83333 GN=yeaK PE=4 SV=1	C36		-0.03	High	0.07	High	-0.1
P21507	srmB	ATP-dependent RNA helicase SrmB OS=Escherichia coli (strain K12) OX=83333 GN=srmB PE=1 SV=1	C276		0.255	High	0.355	High	-0.1
P06610	btuE	Thioredoxin/glutathione peroxidase BtuE OS=Escherichia coli (strain K12) OX=83333 GN=btuE PE=1 SV=1	C37		-0.518333	High	-0.4175	High	-0.100833
P11880	murF	UDP-N-acetylmuramoyl-tripeptide--D-alanyl-D-alanine ligase OS=Escherichia coli (strain K12) OX=83333 GN=murF PE=1 SV=2	C371		-0.101667	High	-1.38778e-16	High	-0.101667
P77667	sufA	Protein SufA OS=Escherichia coli (strain K12) OX=83333 GN=sufA PE=1 SV=1	C114_OR_C116	Iron-sulfur (2Fe-2S) (C114), Iron-sulfur (2Fe-2S) (C116)	-0.206667	High	-0.1025	High	-0.104167
P0A6W5	greA	Transcription elongation factor GreA OS=Escherichia coli (strain K12) OX=83333 GN=greA PE=1 SV=1	C58		0	High	0.105	High	-0.105
P22524	mukE	Chromosome partition protein MukE OS=Escherichia coli (strain K12) OX=83333 GN=mukE PE=1 SV=5	C100		-0.31	High	-0.205	High	-0.105
P37349	dhaM	PEP-dependent dihydroxyacetone kinase, phosphoryl donor subunit DhaM OS=Escherichia coli (strain K12) OX=83333 GN=dhaM PE=1 SV=3	C195		0.261667	High	0.37	High	-0.108333
P15082	srlR	Glucitol operon repressor OS=Escherichia coli (strain K12) OX=83333 GN=srlR PE=1 SV=1	C220		-0.223333	High	-0.115	High	-0.108333
P60716	lipA	Lipoyl synthase OS=Escherichia coli (strain K12) OX=83333 GN=lipA PE=1 SV=1	C301		0.373333	High	0.4825	High	-0.109167
P0ABH0	ftsA	Cell division protein FtsA OS=Escherichia coli (strain K12) OX=83333 GN=ftsA PE=1 SV=1	C163		-0.305	High	-0.195	High	-0.11
P35340	ahpF	Alkyl hydroperoxide reductase subunit F OS=Escherichia coli (strain K12) OX=83333 GN=ahpF PE=1 SV=2	C489		-0.17	High	-0.0575	High	-0.1125
P0ACD4	iscU	Iron-sulfur cluster assembly scaffold protein IscU OS=Escherichia coli (strain K12) OX=83333 GN=iscU PE=1 SV=1	C63		-0.335	High	-0.2225	High	-0.1125
P23827	eco	Ecotin OS=Escherichia coli (strain K12) OX=83333 GN=eco PE=1 SV=1	C107		-0.628333	High	-0.515	High	-0.113333
P0A9R4	fdx	2Fe-2S ferredoxin OS=Escherichia coli (strain K12) OX=83333 GN=fdx PE=1 SV=2	C13		-0.096	High	0.0175	High	-0.1135
P0ACD4	iscU	Iron-sulfur cluster assembly scaffold protein IscU OS=Escherichia coli (strain K12) OX=83333 GN=iscU PE=1 SV=1	C106		-0.34	High	-0.2225	High	-0.1175
P07004	proA	Gamma-glutamyl phosphate reductase OS=Escherichia coli (strain K12) OX=83333 GN=proA PE=1 SV=2	C253		-0.0833333	High	0.035	High	-0.118333
P0AEK4	fabI	Enoyl-[acyl-carrier-protein] reductase [NADH] FabI OS=Escherichia coli (strain K12) OX=83333 GN=fabI PE=1 SV=2	C210		-0.145	High	-0.025	High	-0.12
P0AAI5	fabF	3-oxoacyl-[acyl-carrier-protein] synthase 2 OS=Escherichia coli (strain K12) OX=83333 GN=fabF PE=1 SV=2	C59		0.08	High	0.2	High	-0.12
P11875	argS	Arginine--tRNA ligase OS=Escherichia coli (strain K12) OX=83333 GN=argS PE=1 SV=1	C320		0.0516667	High	0.1725	High	-0.120833
P37440	ucpA	Oxidoreductase UcpA OS=Escherichia coli (strain K12) OX=83333 GN=ucpA PE=1 SV=3	C93		0.015	High	0.1375	High	-0.1225
P0A8T7	rpoC	DNA-directed RNA polymerase subunit beta' OS=Escherichia coli (strain K12) OX=83333 GN=rpoC PE=1 SV=1	C85	Zinc 1 (C85)	-0.158333	High	-0.035	High	-0.123333
P0AC62	grxC	Glutaredoxin 3 OS=Escherichia coli (strain K12) OX=83333 GN=grxC PE=1 SV=2	C12		-0.211667	High	-0.0875	High	-0.124167
P0A817	metK	S-adenosylmethionine synthase OS=Escherichia coli (strain K12) OX=83333 GN=metK PE=1 SV=2	C42		0.08	High	0.205	High	-0.125
P22523	mukB	Chromosome partition protein MukB OS=Escherichia coli (strain K12) OX=83333 GN=mukB PE=1 SV=2	C1423		-0.0933333	High	0.0325	High	-0.125833
P0A6R0	fabH	3-oxoacyl-[acyl-carrier-protein] synthase 3 OS=Escherichia coli (strain K12) OX=83333 GN=fabH PE=1 SV=1	C282		0.253333	High	0.38	High	-0.126667
P0ACD4	iscU	Iron-sulfur cluster assembly scaffold protein IscU OS=Escherichia coli (strain K12) OX=83333 GN=iscU PE=1 SV=1	C37		-0.35	High	-0.2225	High	-0.1275
P23538	ppsA	Phosphoenolpyruvate synthase OS=Escherichia coli (strain K12) OX=83333 GN=ppsA PE=1 SV=5	C420		0.00333333	High	0.1325	High	-0.129167
P26616	maeA	NAD-dependent malic enzyme OS=Escherichia coli (strain K12) OX=83333 GN=maeA PE=1 SV=4	C112		-0.486667	High	-0.3575	High	-0.129167
P16456	selD	Selenide, water dikinase OS=Escherichia coli (strain K12) OX=83333 GN=selD PE=1 SV=1	C297		0.035	High	0.165	High	-0.13
P0A9J0	rng	Ribonuclease G OS=Escherichia coli (strain K12) OX=83333 GN=rng PE=1 SV=2	C79		-0.17	High	-0.04	High	-0.13
P75863	ycbX	Uncharacterized protein YcbX OS=Escherichia coli (strain K12) OX=83333 GN=ycbX PE=1 SV=1	C204		0.16	High	0.29	High	-0.13
P06961	cca	Multifunctional CCA protein OS=Escherichia coli (strain K12) OX=83333 GN=cca PE=1 SV=1	C76		-0.2725	High	-0.1425	High	-0.13
P00547	thrB	Homoserine kinase OS=Escherichia coli (strain K12) OX=83333 GN=thrB PE=1 SV=2	C270		0.341667	High	0.4725	High	-0.130833
P68187	malK	Maltose/maltodextrin import ATP-binding protein MalK OS=Escherichia coli (strain K12) OX=83333 GN=malK PE=1 SV=1	C362		-0.65	High	-0.5175	High	-0.1325
P00452	nrdA	Ribonucleoside-diphosphate reductase 1 subunit alpha OS=Escherichia coli (strain K12) OX=83333 GN=nrdA PE=1 SV=2	C754_OR_C759		-0.415	High	-0.28	High	-0.135
P0AEW9	fruK	1-phosphofructokinase OS=Escherichia coli (strain K12) OX=83333 GN=fruK PE=3 SV=1	C163		-0.47	High	-0.335	High	-0.135
P0A959	alaA	Glutamate-pyruvate aminotransferase AlaA OS=Escherichia coli (strain K12) OX=83333 GN=alaA PE=1 SV=1	C14		-0.0983333	High	0.0375	High	-0.135833
P0A6U3	mnmG	tRNA uridine 5-carboxymethylaminomethyl modification enzyme MnmG OS=Escherichia coli (strain K12) OX=83333 GN=mnmG PE=1 SV=1	C277		0.213333	High	0.35	High	-0.136667
P29680	hemE	Uroporphyrinogen decarboxylase OS=Escherichia coli (strain K12) OX=83333 GN=hemE PE=3 SV=3	C50		-0.341667	High	-0.205	High	-0.136667
P0A9C0	glpA	Anaerobic glycerol-3-phosphate dehydrogenase subunit A OS=Escherichia coli (strain K12) OX=83333 GN=glpA PE=1 SV=1	C379		0.4	High	0.5375	High	-0.1375
P15031	fecE	Fe(3+) dicitrate transport ATP-binding protein FecE OS=Escherichia coli (strain K12) OX=83333 GN=fecE PE=2 SV=1	C252		0.122	High	0.2625	High	-0.1405
P12281	moeA	Molybdopterin molybdenumtransferase OS=Escherichia coli (strain K12) OX=83333 GN=moeA PE=1 SV=1	C35		-0.0116667	High	0.13	High	-0.141667
P0AGF6	tdcB	L-threonine dehydratase catabolic TdcB OS=Escherichia coli (strain K12) OX=83333 GN=tdcB PE=1 SV=1	C118		0.53	High	0.6725	High	-0.1425
P10378	entE	Enterobactin synthase component E OS=Escherichia coli (strain K12) OX=83333 GN=entE PE=1 SV=3	C63		0.06	High	0.2025	High	-0.1425
P37903	uspF	Universal stress protein F OS=Escherichia coli (strain K12) OX=83333 GN=uspF PE=1 SV=2	C138		-0.265	High	-0.1225	High	-0.1425
P67087	rsmI	Ribosomal RNA small subunit methyltransferase I OS=Escherichia coli (strain K12) OX=83333 GN=rsmI PE=1 SV=1	C123		0.065	High	0.21	High	-0.145
P0A9K3	ybeZ	PhoH-like protein OS=Escherichia coli (strain K12) OX=83333 GN=ybeZ PE=1 SV=2	C55		0.06	High	0.205	High	-0.145
P60422	rplB	50S ribosomal protein L2 OS=Escherichia coli (strain K12) OX=83333 GN=rplB PE=1 SV=2	C6		0.005	High	0.15	High	-0.145
P0A8F4	udk	Uridine kinase OS=Escherichia coli (strain K12) OX=83333 GN=udk PE=3 SV=1	C48		-0.05	High	0.095	High	-0.145
P0ABQ4	folA	Dihydrofolate reductase OS=Escherichia coli (strain K12) OX=83333 GN=folA PE=1 SV=1	C85		0.29	High	0.435	High	-0.145
P00887	aroH	Phospho-2-dehydro-3-deoxyheptonate aldolase, Trp-sensitive OS=Escherichia coli (strain K12) OX=83333 GN=aroH PE=1 SV=4	C281		0.501667	High	0.6475	High	-0.145833
P0AEN8	fucU	L-fucose mutarotase OS=Escherichia coli (strain K12) OX=83333 GN=fucU PE=1 SV=1	C99		-0.723333	High	-0.5775	High	-0.145833
P00956	ileS	Isoleucine--tRNA ligase OS=Escherichia coli (strain K12) OX=83333 GN=ileS PE=1 SV=5	C97		-0.206	High	-0.06	High	-0.146
P0A853	tnaA	Tryptophanase OS=Escherichia coli (strain K12) OX=83333 GN=tnaA PE=1 SV=1	C298		-1.92667	High	-1.78	High	-0.146667
P33650	feoB	Fe(2+) transporter FeoB OS=Escherichia coli (strain K12) OX=83333 GN=feoB PE=1 SV=1	C763		-0.318333	High	-0.1675	High	-0.150833
P0AC59	grxB	Glutaredoxin 2 OS=Escherichia coli (strain K12) OX=83333 GN=grxB PE=1 SV=1	C9_AND_C12		-0.323333	High	-0.17	High	-0.153333
P42599	ygjR	Uncharacterized oxidoreductase YgjR OS=Escherichia coli (strain K12) OX=83333 GN=ygjR PE=3 SV=3	C150		-0.301667	High	-0.1475	High	-0.154167
P29217	yceH	UPF0502 protein YceH OS=Escherichia coli (strain K12) OX=83333 GN=yceH PE=1 SV=3	C86		-0.12	High	0.035	High	-0.155
P0ADF8	ilvN	Acetolactate synthase isozyme 1 small subunit OS=Escherichia coli (strain K12) OX=83333 GN=ilvN PE=1 SV=1	C41		0.07	High	0.225	High	-0.155
P22333	add	Adenosine deaminase OS=Escherichia coli (strain K12) OX=83333 GN=add PE=3 SV=2	C76		-0.0983333	High	0.0575	High	-0.155833
P21513	rne	Ribonuclease E OS=Escherichia coli (strain K12) OX=83333 GN=rne PE=1 SV=6	C832		-0.128333	High	0.03	High	-0.158333
P76014	dhaL	PEP-dependent dihydroxyacetone kinase, ADP-binding subunit DhaL OS=Escherichia coli (strain K12) OX=83333 GN=dhaL PE=1 SV=3	C15		0.165	High	0.325	High	-0.16
P0A8K5	yaeP	UPF0253 protein YaeP OS=Escherichia coli (strain K12) OX=83333 GN=yaeP PE=3 SV=1	C5		0.285	High	0.445	High	-0.16
P33219	yebF	Protein YebF OS=Escherichia coli (strain K12) OX=83333 GN=yebF PE=1 SV=2	C35		-2.72	High	-2.56	High	-0.16
P0A7I0	prfA	Peptide chain release factor RF1 OS=Escherichia coli (strain K12) OX=83333 GN=prfA PE=1 SV=1	C257		0.241667	High	0.4025	High	-0.160833
P0A9C0	glpA	Anaerobic glycerol-3-phosphate dehydrogenase subunit A OS=Escherichia coli (strain K12) OX=83333 GN=glpA PE=1 SV=1	C532		0.376667	High	0.5375	High	-0.160833
P33195	gcvP	Glycine dehydrogenase (decarboxylating) OS=Escherichia coli (strain K12) OX=83333 GN=gcvP PE=1 SV=3	C948_AND_C950		-1.23833	High	-1.075	High	-0.163333
P77522	sufB	FeS cluster assembly protein SufB OS=Escherichia coli (strain K12) OX=83333 GN=sufB PE=1 SV=2	C448		0.0766667	High	0.24	High	-0.163333
P15254	purL	Phosphoribosylformylglycinamidine synthase OS=Escherichia coli (strain K12) OX=83333 GN=purL PE=1 SV=3	C1001		-0.753333	High	-0.59	High	-0.163333
P38489	nfsB	Oxygen-insensitive NAD(P)H nitroreductase OS=Escherichia coli (strain K12) OX=83333 GN=nfsB PE=1 SV=1	C85		0.276	High	0.44	High	-0.164
P0ABZ4	kdsC	3-deoxy-D-manno-octulosonate 8-phosphate phosphatase KdsC OS=Escherichia coli (strain K12) OX=83333 GN=kdsC PE=3 SV=1	C11		-0.151667	Medium	0.0125	High	-0.164167
P22188	murE	UDP-N-acetylmuramoyl-L-alanyl-D-glutamate--2,6-diaminopimelate ligase OS=Escherichia coli (strain K12) OX=83333 GN=murE PE=1 SV=2	C340		-0.196667	High	-0.0325	High	-0.164167
P0A8D6	ymdB	O-acetyl-ADP-ribose deacetylase OS=Escherichia coli (strain K12) OX=83333 GN=ymdB PE=1 SV=1	C60		-0.305	High	-0.14	High	-0.165
P77395	cnoX	Chaperedoxin OS=Escherichia coli (strain K12) OX=83333 GN=cnoX PE=1 SV=2	C63		0.075	High	0.24	High	-0.165
P77434	alaC	Glutamate-pyruvate aminotransferase AlaC OS=Escherichia coli (strain K12) OX=83333 GN=alaC PE=1 SV=1	C357		0.0866667	High	0.2525	High	-0.165833
P0A9C0	glpA	Anaerobic glycerol-3-phosphate dehydrogenase subunit A OS=Escherichia coli (strain K12) OX=83333 GN=glpA PE=1 SV=1	C71		0.371667	High	0.5375	High	-0.165833
P0ACK2	agaR	Putative aga operon transcriptional repressor OS=Escherichia coli (strain K12) OX=83333 GN=agaR PE=4 SV=1	C71		-0.0716667	High	0.095	High	-0.166667
P0AE52	bcp	Peroxiredoxin Bcp OS=Escherichia coli (strain K12) OX=83333 GN=bcp PE=1 SV=1	C46_OR_C51		-0.165	High	0.0025	High	-0.1675
P0AAB6	galF	UTP--glucose-1-phosphate uridylyltransferase OS=Escherichia coli (strain K12) OX=83333 GN=galF PE=1 SV=1	C263		0.0216667	High	0.19	High	-0.168333
P0ABB4	atpD	ATP synthase subunit beta OS=Escherichia coli (strain K12) OX=83333 GN=atpD PE=1 SV=2	C138		0.00833333	High	0.1775	High	-0.169167
P0ABH0	ftsA	Cell division protein FtsA OS=Escherichia coli (strain K12) OX=83333 GN=ftsA PE=1 SV=1	C263		-0.365	High	-0.195	High	-0.17
P23827	eco	Ecotin OS=Escherichia coli (strain K12) OX=83333 GN=eco PE=1 SV=1	C70		-0.686667	High	-0.515	High	-0.171667
P0A951	speG	Spermidine N(1)-acetyltransferase OS=Escherichia coli (strain K12) OX=83333 GN=speG PE=1 SV=2	C64		-0.0916667	High	0.0825	High	-0.174167
P0A717	prs	Ribose-phosphate pyrophosphokinase OS=Escherichia coli (strain K12) OX=83333 GN=prs PE=1 SV=2	C216_AND_C230		-0.136667	High	0.0375	High	-0.174167
P0A7E9	pyrH	Uridylate kinase OS=Escherichia coli (strain K12) OX=83333 GN=pyrH PE=1 SV=2	C150		0.1	High	0.275	High	-0.175
P0ACR9	mprA	Transcriptional repressor MprA OS=Escherichia coli (strain K12) OX=83333 GN=mprA PE=2 SV=1	C112		-0.545	High	-0.37	High	-0.175
P60757	hisG	ATP phosphoribosyltransferase OS=Escherichia coli (strain K12) OX=83333 GN=hisG PE=1 SV=1	C168		0.4	High	0.575	High	-0.175
P0A7I7	ribA	GTP cyclohydrolase-2 OS=Escherichia coli (strain K12) OX=83333 GN=ribA PE=1 SV=1	C54	Zinc; catalytic"; (C54)	-0.00333333	High	0.1725	High	-0.175833
P24188	trhO	tRNA uridine(34) hydroxylase OS=Escherichia coli (strain K12) OX=83333 GN=trhO PE=1 SV=2	C285		0.348333	High	0.525	High	-0.176667
P0A7Z4	rpoA	DNA-directed RNA polymerase subunit alpha OS=Escherichia coli (strain K12) OX=83333 GN=rpoA PE=1 SV=1	C54		0.045	High	0.2225	High	-0.1775
P36929	rsmB	Ribosomal RNA small subunit methyltransferase B OS=Escherichia coli (strain K12) OX=83333 GN=rsmB PE=1 SV=2	C48		-0.09	High	0.0875	High	-0.1775
P36562	cobT	Nicotinate-nucleotide--dimethylbenzimidazole phosphoribosyltransferase OS=Escherichia coli (strain K12) OX=83333 GN=cobT PE=3 SV=3	C158		-0.06	High	0.12	High	-0.18
P0AC33	fumA	Fumarate hydratase class I, aerobic OS=Escherichia coli (strain K12) OX=83333 GN=fumA PE=1 SV=2	C105	Iron-sulfur (4Fe-4S) (C105)	0.06	High	0.2425	High	-0.1825
P22333	add	Adenosine deaminase OS=Escherichia coli (strain K12) OX=83333 GN=add PE=3 SV=2	C149		-0.125	High	0.0575	High	-0.1825
P25665	metE	5-methyltetrahydropteroyltriglutamate--homocysteine methyltransferase OS=Escherichia coli (strain K12) OX=83333 GN=metE PE=1 SV=6	C726	Zinc (C726)	-0.235	High	-0.0525	High	-0.1825
P0AB24	efeO	Iron uptake system component EfeO OS=Escherichia coli (strain K12) OX=83333 GN=efeO PE=1 SV=1	C103		-0.318333	High	-0.135	High	-0.183333
P0AFC7	nuoB	NADH-quinone oxidoreductase subunit B OS=Escherichia coli (strain K12) OX=83333 GN=nuoB PE=1 SV=1	C102		0.07	High	0.255	High	-0.185
P00562	metL	Bifunctional aspartokinase/homoserine dehydrogenase 2 OS=Escherichia coli (strain K12) OX=83333 GN=metL PE=1 SV=3	C767		0.0716667	High	0.2575	High	-0.185833
P0A7S9	rpsM	30S ribosomal protein S13 OS=Escherichia coli (strain K12) OX=83333 GN=rpsM PE=1 SV=2	C85		0.00333333	High	0.19	High	-0.186667
P0AEN1	fre	NAD(P)H-flavin reductase OS=Escherichia coli (strain K12) OX=83333 GN=fre PE=1 SV=2	C150		-0.126667	High	0.0625	High	-0.189167
P0AEI4	rimO	Ribosomal protein S12 methylthiotransferase RimO OS=Escherichia coli (strain K12) OX=83333 GN=rimO PE=1 SV=1	C82	Iron-sulfur (4Fe-4S) (C82)	0.148333	High	0.3375	High	-0.189167
P37146	nrdF	Ribonucleoside-diphosphate reductase 2 subunit beta OS=Escherichia coli (strain K12) OX=83333 GN=nrdF PE=1 SV=2	C255		-0.31	High	-0.12	High	-0.19
P25522	mnmE	tRNA modification GTPase MnmE OS=Escherichia coli (strain K12) OX=83333 GN=mnmE PE=1 SV=3	C451		0.0666667	High	0.2575	High	-0.190833
P25745	mnmA	tRNA-specific 2-thiouridylase MnmA OS=Escherichia coli (strain K12) OX=83333 GN=mnmA PE=1 SV=4	C49		0.07	High	0.2625	High	-0.1925
P0AES6	gyrB	DNA gyrase subunit B OS=Escherichia coli (strain K12) OX=83333 GN=gyrB PE=1 SV=2	C410		-0.15	High	0.0425	High	-0.1925
Q46939	yqeF	Probable acetyl-CoA acetyltransferase OS=Escherichia coli (strain K12) OX=83333 GN=yqeF PE=3 SV=2	C104		-0.2175	High	-0.025	High	-0.1925
P23909	mutS	DNA mismatch repair protein MutS OS=Escherichia coli (strain K12) OX=83333 GN=mutS PE=1 SV=1	C93		-0.0316667	High	0.1625	High	-0.194167
Q57261	truD	tRNA pseudouridine synthase D OS=Escherichia coli (strain K12) OX=83333 GN=truD PE=1 SV=1	C152		-0.0166667	High	0.18	High	-0.196667
P0A959	alaA	Glutamate-pyruvate aminotransferase AlaA OS=Escherichia coli (strain K12) OX=83333 GN=alaA PE=1 SV=1	C69		-0.16	High	0.0375	High	-0.1975
P0ACM2	rspR	HTH-type transcriptional repressor RspR OS=Escherichia coli (strain K12) OX=83333 GN=rspR PE=1 SV=1	C110		0.241667	High	0.44	High	-0.198333
P42624	yhaK	Pirin-like protein YhaK OS=Escherichia coli (strain K12) OX=83333 GN=yhaK PE=1 SV=1	C122		-0.361667	High	-0.1625	High	-0.199167
P13033	glpB	Anaerobic glycerol-3-phosphate dehydrogenase subunit B OS=Escherichia coli (strain K12) OX=83333 GN=glpB PE=1 SV=1	C89		0.0683333	High	0.2675	High	-0.199167
P0AFL6	ppx	Exopolyphosphatase OS=Escherichia coli (strain K12) OX=83333 GN=ppx PE=1 SV=2	C68		-0.46	High	-0.2575	High	-0.2025
P10378	entE	Enterobactin synthase component E OS=Escherichia coli (strain K12) OX=83333 GN=entE PE=1 SV=3	C509		-0.00166667	High	0.2025	High	-0.204167
P60560	guaC	GMP reductase OS=Escherichia coli (strain K12) OX=83333 GN=guaC PE=1 SV=1	C186		-0.185	High	0.02	High	-0.205
P37188	gatB	PTS system galactitol-specific EIIB component OS=Escherichia coli (strain K12) OX=83333 GN=gatB PE=1 SV=2	C9		-1.455	High	-1.25	High	-0.205
P76658	hldE	Bifunctional protein HldE OS=Escherichia coli (strain K12) OX=83333 GN=hldE PE=1 SV=1	C206		-0.0866667	High	0.12	High	-0.206667
P0A847	tgt	Queuine tRNA-ribosyltransferase OS=Escherichia coli (strain K12) OX=83333 GN=tgt PE=1 SV=1	C321		0.211667	High	0.42	High	-0.208333
P0A9C0	glpA	Anaerobic glycerol-3-phosphate dehydrogenase subunit A OS=Escherichia coli (strain K12) OX=83333 GN=glpA PE=1 SV=1	C185		0.328333	High	0.5375	High	-0.209167
Q46927	tcdA	tRNA threonylcarbamoyladenosine dehydratase OS=Escherichia coli (strain K12) OX=83333 GN=tcdA PE=1 SV=1	C220		-0.146667	High	0.065	High	-0.211667
P0A7V0	rpsB	30S ribosomal protein S2 OS=Escherichia coli (strain K12) OX=83333 GN=rpsB PE=1 SV=2	C87		-0.0966667	High	0.115	High	-0.211667
P77756	queC	7-cyano-7-deazaguanine synthase OS=Escherichia coli (strain K12) OX=83333 GN=queC PE=1 SV=1	C124		-0.243333	High	-0.03	Medium	-0.213333
P19636	eutC	Ethanolamine ammonia-lyase light chain OS=Escherichia coli (strain K12) OX=83333 GN=eutC PE=1 SV=2	C144		-0.138333	High	0.075	High	-0.213333
P0ACR9	mprA	Transcriptional repressor MprA OS=Escherichia coli (strain K12) OX=83333 GN=mprA PE=2 SV=1	C33		-0.583333	High	-0.37	High	-0.213333
P0A6F5	groL	60 kDa chaperonin OS=Escherichia coli (strain K12) OX=83333 GN=groL PE=1 SV=2	C519		-0.621667	High	-0.4075	High	-0.214167
P0ADY3	rplN	50S ribosomal protein L14 OS=Escherichia coli (strain K12) OX=83333 GN=rplN PE=1 SV=1	C84		0.255	High	0.47	High	-0.215
P25539	ribD	Riboflavin biosynthesis protein RibD OS=Escherichia coli (strain K12) OX=83333 GN=ribD PE=1 SV=1	C334		-0.05	High	0.165	High	-0.215
P52647	ydbK	Probable pyruvate-flavodoxin oxidoreductase OS=Escherichia coli (strain K12) OX=83333 GN=ydbK PE=3 SV=2	C847	Iron-sulfur (4Fe-4S) 3 (C847)	0.196667	High	0.4125	High	-0.215833
P0AFR4	yciO	Uncharacterized protein YciO OS=Escherichia coli (strain K12) OX=83333 GN=yciO PE=1 SV=1	C69		0.00666667	High	0.225	High	-0.218333
P0A8V2	rpoB	DNA-directed RNA polymerase subunit beta OS=Escherichia coli (strain K12) OX=83333 GN=rpoB PE=1 SV=1	C85		-0.173333	High	0.045	High	-0.218333
P66817	diaA	DnaA initiator-associating protein DiaA OS=Escherichia coli (strain K12) OX=83333 GN=diaA PE=1 SV=1	C8		0.0583333	High	0.2775	High	-0.219167
P27278	nadR	Trifunctional NAD biosynthesis/regulator protein NadR OS=Escherichia coli (strain K12) OX=83333 GN=nadR PE=1 SV=2	C16		0.0233333	High	0.2425	High	-0.219167
P07118	valS	Valine--tRNA ligase OS=Escherichia coli (strain K12) OX=83333 GN=valS PE=1 SV=2	C424		-0.405	High	-0.185	High	-0.22
P27833	wecE	dTDP-4-amino-4,6-dideoxygalactose transaminase OS=Escherichia coli (strain K12) OX=83333 GN=wecE PE=1 SV=2	C286		0.00166667	High	0.2225	High	-0.220833
P25437	frmA	S-(hydroxymethyl)glutathione dehydrogenase OS=Escherichia coli (strain K12) OX=83333 GN=frmA PE=1 SV=3	C263		-0.178333	High	0.0425	High	-0.220833
P68688	grxA	Glutaredoxin 1 OS=Escherichia coli (strain K12) OX=83333 GN=grxA PE=1 SV=1	C11		-0.226667	High	-0.005	High	-0.221667
P0A7J3	rplJ	50S ribosomal protein L10 OS=Escherichia coli (strain K12) OX=83333 GN=rplJ PE=1 SV=2	C71		0.141667	High	0.365	High	-0.223333
P39452	nrdE	Ribonucleoside-diphosphate reductase 2 subunit alpha OS=Escherichia coli (strain K12) OX=83333 GN=nrdE PE=2 SV=3	C709_AND_C712		-0.0433333	High	0.18	High	-0.223333
P0AGL5	ratA	Ribosome association toxin RatA OS=Escherichia coli (strain K12) OX=83333 GN=ratA PE=1 SV=1	C113		0.223333	High	0.45	High	-0.226667
P37440	ucpA	Oxidoreductase UcpA OS=Escherichia coli (strain K12) OX=83333 GN=ucpA PE=1 SV=3	C184		-0.0916667	High	0.1375	High	-0.229167
P0A9C0	glpA	Anaerobic glycerol-3-phosphate dehydrogenase subunit A OS=Escherichia coli (strain K12) OX=83333 GN=glpA PE=1 SV=1	C111		0.308333	High	0.5375	High	-0.229167
P39452	nrdE	Ribonucleoside-diphosphate reductase 2 subunit alpha OS=Escherichia coli (strain K12) OX=83333 GN=nrdE PE=2 SV=3	C178		-0.05	High	0.18	High	-0.23
P0A9Q1	arcA	Aerobic respiration control protein ArcA OS=Escherichia coli (strain K12) OX=83333 GN=arcA PE=1 SV=1	C173		-0.4	High	-0.17	High	-0.23
P25745	mnmA	tRNA-specific 2-thiouridylase MnmA OS=Escherichia coli (strain K12) OX=83333 GN=mnmA PE=1 SV=4	C102		0.0316667	High	0.2625	High	-0.230833
P0A7W7	rpsH	30S ribosomal protein S8 OS=Escherichia coli (strain K12) OX=83333 GN=rpsH PE=1 SV=2	C127		0.286667	High	0.52	High	-0.233333
P0AGF2	csdE	Sulfur acceptor protein CsdE OS=Escherichia coli (strain K12) OX=83333 GN=csdE PE=1 SV=1	C61		-0.0266667	High	0.2075	High	-0.234167
P42599	ygjR	Uncharacterized oxidoreductase YgjR OS=Escherichia coli (strain K12) OX=83333 GN=ygjR PE=3 SV=3	C255		-0.383333	High	-0.1475	High	-0.235833
P26602	ubiC	Chorismate pyruvate-lyase OS=Escherichia coli (strain K12) OX=83333 GN=ubiC PE=1 SV=2	C82		0.0666667	High	0.3025	High	-0.235833
P37349	dhaM	PEP-dependent dihydroxyacetone kinase, phosphoryl donor subunit DhaM OS=Escherichia coli (strain K12) OX=83333 GN=dhaM PE=1 SV=3	C148		0.13	High	0.37	High	-0.24
P0A9Q9	asd	Aspartate-semialdehyde dehydrogenase OS=Escherichia coli (strain K12) OX=83333 GN=asd PE=1 SV=1	C265		-0.015	High	0.225	High	-0.24
P0A8D6	ymdB	O-acetyl-ADP-ribose deacetylase OS=Escherichia coli (strain K12) OX=83333 GN=ymdB PE=1 SV=1	C50		-0.381667	High	-0.14	High	-0.241667
P42616	yqjC	Protein YqjC OS=Escherichia coli (strain K12) OX=83333 GN=yqjC PE=1 SV=3	C61		-1.18167	High	-0.94	High	-0.241667
P05852	tsaD	tRNA N6-adenosine threonylcarbamoyltransferase OS=Escherichia coli (strain K12) OX=83333 GN=tsaD PE=1 SV=2	C10		-0.02	High	0.2225	High	-0.2425
P16456	selD	Selenide, water dikinase OS=Escherichia coli (strain K12) OX=83333 GN=selD PE=1 SV=1	C241		-0.0783333	High	0.165	High	-0.243333
P0ABQ0	coaBC	Coenzyme A biosynthesis bifunctional protein CoaBC OS=Escherichia coli (strain K12) OX=83333 GN=coaBC PE=1 SV=2	C158		-0.208333	High	0.035	High	-0.243333
P39160	uxuB	D-mannonate oxidoreductase OS=Escherichia coli (strain K12) OX=83333 GN=uxuB PE=3 SV=1	C133		-0.858333	High	-0.6125	High	-0.245833
P0AES0	gss	Bifunctional glutathionylspermidine synthetase/amidase OS=Escherichia coli (strain K12) OX=83333 GN=gss PE=1 SV=1	C539		0.274	High	0.52	Medium	-0.246
P76536	yfeX	Dye-decolorizing peroxidase YfeX OS=Escherichia coli (strain K12) OX=83333 GN=yfeX PE=1 SV=2	C13		-0.01	High	0.24	High	-0.25
P25526	gabD	Succinate-semialdehyde dehydrogenase [NADP(+)] GabD OS=Escherichia coli (strain K12) OX=83333 GN=gabD PE=1 SV=1	C289		-1.16333	High	-0.91	High	-0.253333
P11454	entF	Enterobactin synthase component F OS=Escherichia coli (strain K12) OX=83333 GN=entF PE=1 SV=3	C890		-0.353333	High	-0.1	High	-0.253333
P0AD07	yecF	Uncharacterized protein YecF OS=Escherichia coli (strain K12) OX=83333 GN=yecF PE=4 SV=1	C21		0.193333	High	0.4475	High	-0.254167
P11454	entF	Enterobactin synthase component F OS=Escherichia coli (strain K12) OX=83333 GN=entF PE=1 SV=3	C1269		-0.356	High	-0.1	High	-0.256
P14900	murD	UDP-N-acetylmuramoylalanine--D-glutamate ligase OS=Escherichia coli (strain K12) OX=83333 GN=murD PE=1 SV=3	C414		-0.213333	High	0.045	High	-0.258333
P37773	mpl	UDP-N-acetylmuramate--L-alanyl-gamma-D-glutamyl-meso-2,6-diaminoheptandioate ligase OS=Escherichia coli (strain K12) OX=83333 GN=mpl PE=1 SV=3	C77		-0.0966667	High	0.1625	High	-0.259167
P36928	yegD	Uncharacterized chaperone protein YegD OS=Escherichia coli (strain K12) OX=83333 GN=yegD PE=3 SV=2	C248		0.27	High	0.53	High	-0.26
P0A8V2	rpoB	DNA-directed RNA polymerase subunit beta OS=Escherichia coli (strain K12) OX=83333 GN=rpoB PE=1 SV=1	C764		-0.215	High	0.045	High	-0.26
P00547	thrB	Homoserine kinase OS=Escherichia coli (strain K12) OX=83333 GN=thrB PE=1 SV=2	C68		0.21	High	0.4725	High	-0.2625
P00452	nrdA	Ribonucleoside-diphosphate reductase 1 subunit alpha OS=Escherichia coli (strain K12) OX=83333 GN=nrdA PE=1 SV=2	C754_AND_C759		-0.545	High	-0.28	High	-0.265
P24188	trhO	tRNA uridine(34) hydroxylase OS=Escherichia coli (strain K12) OX=83333 GN=trhO PE=1 SV=2	C344		0.256667	High	0.525	High	-0.268333
P20083	parE	DNA topoisomerase 4 subunit B OS=Escherichia coli (strain K12) OX=83333 GN=parE PE=1 SV=3	C195		-0.096	High	0.1725	High	-0.2685
P0A8F4	udk	Uridine kinase OS=Escherichia coli (strain K12) OX=83333 GN=udk PE=3 SV=1	C8		-0.175	High	0.095	High	-0.27
P0A7S3	rpsL	30S ribosomal protein S12 OS=Escherichia coli (strain K12) OX=83333 GN=rpsL PE=1 SV=2	C27		0.095	High	0.3675	High	-0.2725
P27833	wecE	dTDP-4-amino-4,6-dideoxygalactose transaminase OS=Escherichia coli (strain K12) OX=83333 GN=wecE PE=1 SV=2	C27		-0.05	High	0.2225	High	-0.2725
P63020	nfuA	Fe/S biogenesis protein NfuA OS=Escherichia coli (strain K12) OX=83333 GN=nfuA PE=1 SV=1	C39_OR_C44		-0.758333	High	-0.485	High	-0.273333
P37773	mpl	UDP-N-acetylmuramate--L-alanyl-gamma-D-glutamyl-meso-2,6-diaminoheptandioate ligase OS=Escherichia coli (strain K12) OX=83333 GN=mpl PE=1 SV=3	C370		-0.111667	High	0.1625	High	-0.274167
P00562	metL	Bifunctional aspartokinase/homoserine dehydrogenase 2 OS=Escherichia coli (strain K12) OX=83333 GN=metL PE=1 SV=3	C363		-0.0175	High	0.2575	High	-0.275
P0A7S3	rpsL	30S ribosomal protein S12 OS=Escherichia coli (strain K12) OX=83333 GN=rpsL PE=1 SV=2	C104		0.0916667	High	0.3675	High	-0.275833
P0A8V2	rpoB	DNA-directed RNA polymerase subunit beta OS=Escherichia coli (strain K12) OX=83333 GN=rpoB PE=1 SV=1	C764_AND_C770		-0.233333	High	0.045	High	-0.278333
P0AAI3	ftsH	ATP-dependent zinc metalloprotease FtsH OS=Escherichia coli (strain K12) OX=83333 GN=ftsH PE=1 SV=1	C157		-0.198333	High	0.0825	High	-0.280833
P16456	selD	Selenide, water dikinase OS=Escherichia coli (strain K12) OX=83333 GN=selD PE=1 SV=1	C207		-0.116667	High	0.165	High	-0.281667
P0AES0	gss	Bifunctional glutathionylspermidine synthetase/amidase OS=Escherichia coli (strain K12) OX=83333 GN=gss PE=1 SV=1	C59		0.235	High	0.52	Medium	-0.285
P0A6G7	clpP	ATP-dependent Clp protease proteolytic subunit OS=Escherichia coli (strain K12) OX=83333 GN=clpP PE=1 SV=1	C127		-0.111667	High	0.1775	High	-0.289167
P00961	glyS	Glycine--tRNA ligase beta subunit OS=Escherichia coli (strain K12) OX=83333 GN=glyS PE=1 SV=4	C395		-0.255	High	0.0375	High	-0.2925
P0AEI4	rimO	Ribosomal protein S12 methylthiotransferase RimO OS=Escherichia coli (strain K12) OX=83333 GN=rimO PE=1 SV=1	C295		0.045	High	0.3375	High	-0.2925
P0A729	yceF	7-methyl-GTP pyrophosphatase OS=Escherichia coli (strain K12) OX=83333 GN=yceF PE=1 SV=1	C72		-0.0475	High	0.245	High	-0.2925
P13016	ampD	1,6-anhydro-N-acetylmuramyl-L-alanine amidase AmpD OS=Escherichia coli (strain K12) OX=83333 GN=ampD PE=1 SV=1	C155		-0.8	High	-0.505	High	-0.295
P27306	sthA	Soluble pyridine nucleotide transhydrogenase OS=Escherichia coli (strain K12) OX=83333 GN=sthA PE=1 SV=5	C45		-0.474	High	-0.1775	High	-0.2965
P0ACN7	cytR	HTH-type transcriptional repressor CytR OS=Escherichia coli (strain K12) OX=83333 GN=cytR PE=1 SV=1	C329		0.0133333	High	0.31	High	-0.296667
P65556	yfcD	Uncharacterized Nudix hydrolase YfcD OS=Escherichia coli (strain K12) OX=83333 GN=yfcD PE=1 SV=1	C150		-0.02	High	0.28	High	-0.3
P0AD33	yfcZ	UPF0381 protein YfcZ OS=Escherichia coli (strain K12) OX=83333 GN=yfcZ PE=3 SV=1	C59		0.121667	High	0.425	High	-0.303333
P37440	ucpA	Oxidoreductase UcpA OS=Escherichia coli (strain K12) OX=83333 GN=ucpA PE=1 SV=3	C50		-0.166667	High	0.1375	High	-0.304167
P0AD05	yecA	Uncharacterized protein YecA OS=Escherichia coli (strain K12) OX=83333 GN=yecA PE=4 SV=1	C207_OR_C209		-0.195	High	0.11	High	-0.305
P0A717	prs	Ribose-phosphate pyrophosphokinase OS=Escherichia coli (strain K12) OX=83333 GN=prs PE=1 SV=2	C272		-0.268333	High	0.0375	High	-0.305833
P0A7D7	purC	Phosphoribosylaminoimidazole-succinocarboxamide synthase OS=Escherichia coli (strain K12) OX=83333 GN=purC PE=1 SV=1	C137		-0.438333	High	-0.13	High	-0.308333
P60651	speB	Agmatinase OS=Escherichia coli (strain K12) OX=83333 GN=speB PE=1 SV=1	C202		-0.388333	High	-0.0775	High	-0.310833
P0ABT5	dusB	tRNA-dihydrouridine synthase B OS=Escherichia coli (strain K12) OX=83333 GN=dusB PE=1 SV=1	C175		0.346667	High	0.66	High	-0.313333
P0AAI9	fabD	Malonyl CoA-acyl carrier protein transacylase OS=Escherichia coli (strain K12) OX=83333 GN=fabD PE=1 SV=2	C147		0.03	High	0.3475	High	-0.3175
P27833	wecE	dTDP-4-amino-4,6-dideoxygalactose transaminase OS=Escherichia coli (strain K12) OX=83333 GN=wecE PE=1 SV=2	C36		-0.095	High	0.2225	High	-0.3175
P0A7R9	rpsK	30S ribosomal protein S11 OS=Escherichia coli (strain K12) OX=83333 GN=rpsK PE=1 SV=2	C70		0.151667	High	0.4725	High	-0.320833
P37646	pdeH	Cyclic di-GMP phosphodiesterase PdeH OS=Escherichia coli (strain K12) OX=83333 GN=pdeH PE=1 SV=3	C28		6.31667	High	6.64	Medium	-0.323333
P75913	ghrA	Glyoxylate/hydroxypyruvate reductase A OS=Escherichia coli (strain K12) OX=83333 GN=ghrA PE=1 SV=2	C303		-0.335	High	-0.01	High	-0.325
P00562	metL	Bifunctional aspartokinase/homoserine dehydrogenase 2 OS=Escherichia coli (strain K12) OX=83333 GN=metL PE=1 SV=3	C287		-0.0683333	High	0.2575	High	-0.325833
P0ABS1	dksA	RNA polymerase-binding transcription factor DksA OS=Escherichia coli (strain K12) OX=83333 GN=dksA PE=1 SV=1	C114_AND_C117	Zinc (C114), Zinc (C117)	-0.483333	High	-0.1525	High	-0.330833
P0ABS1	dksA	RNA polymerase-binding transcription factor DksA OS=Escherichia coli (strain K12) OX=83333 GN=dksA PE=1 SV=1	C138	Zinc (C138)	-0.486	High	-0.1525	High	-0.3335
P0AAS0	ylaC	Inner membrane protein YlaC OS=Escherichia coli (strain K12) OX=83333 GN=ylaC PE=1 SV=2	C98		0.133333	High	0.4675	High	-0.334167
P0A9X4	mreB	Cell shape-determining protein MreB OS=Escherichia coli (strain K12) OX=83333 GN=mreB PE=1 SV=1	C324		-0.03	High	0.305	High	-0.335
P37749	wbbI	Beta-1,6-galactofuranosyltransferase WbbI OS=Escherichia coli (strain K12) OX=83333 GN=wbbI PE=1 SV=1	C58		0.09	High	0.4275	High	-0.3375
P0AC33	fumA	Fumarate hydratase class I, aerobic OS=Escherichia coli (strain K12) OX=83333 GN=fumA PE=1 SV=2	C502		-0.096	High	0.2425	High	-0.3385
P0AEI4	rimO	Ribosomal protein S12 methylthiotransferase RimO OS=Escherichia coli (strain K12) OX=83333 GN=rimO PE=1 SV=1	C17	Iron-sulfur (4Fe-4S) (C17)	-0.00166667	High	0.3375	High	-0.339167
P06993	malT	HTH-type transcriptional regulator MalT OS=Escherichia coli (strain K12) OX=83333 GN=malT PE=1 SV=2	C500		-0.8325	High	-0.4925	High	-0.34
P0A9P0	lpdA	Dihydrolipoyl dehydrogenase OS=Escherichia coli (strain K12) OX=83333 GN=lpdA PE=1 SV=2	C45_OR_C50		-0.3	High	0.045	High	-0.345
P0A734	minE	Cell division topological specificity factor OS=Escherichia coli (strain K12) OX=83333 GN=minE PE=1 SV=1	C51		-0.493333	High	-0.1475	High	-0.345833
P0A9R4	fdx	2Fe-2S ferredoxin OS=Escherichia coli (strain K12) OX=83333 GN=fdx PE=1 SV=2	C87	Iron-sulfur (2Fe-2S) (C87)	-0.33	High	0.0175	High	-0.3475
P42632	tdcE	PFL-like enzyme TdcE OS=Escherichia coli (strain K12) OX=83333 GN=tdcE PE=1 SV=2	C583		-0.836667	High	-0.4875	High	-0.349167
P23878	fepC	Ferric enterobactin transport ATP-binding protein FepC OS=Escherichia coli (strain K12) OX=83333 GN=fepC PE=2 SV=2	C245		0.1	High	0.45	Medium	-0.35
P0A6S7	gpsA	Glycerol-3-phosphate dehydrogenase [NAD(P)+] OS=Escherichia coli (strain K12) OX=83333 GN=gpsA PE=3 SV=1	C253		-0.58	High	-0.23	High	-0.35
P0AEP3	galU	UTP--glucose-1-phosphate uridylyltransferase OS=Escherichia coli (strain K12) OX=83333 GN=galU PE=1 SV=2	C98		-0.17	High	0.1825	High	-0.3525
P0ADG7	guaB	Inosine-5'-monophosphate dehydrogenase OS=Escherichia coli (strain K12) OX=83333 GN=guaB PE=1 SV=1	C305	Potassium; via carbonyl oxygen (C305)	-0.0816667	High	0.2725	High	-0.354167
P08244	pyrF	Orotidine 5'-phosphate decarboxylase OS=Escherichia coli (strain K12) OX=83333 GN=pyrF PE=1 SV=1	C168		-0.24	High	0.115	High	-0.355
P0AD05	yecA	Uncharacterized protein YecA OS=Escherichia coli (strain K12) OX=83333 GN=yecA PE=4 SV=1;UPF0225 protein YchJ OS=Escherichia coli (strain K12) OX=83333 GN=ychJ PE=1 SV=2;Protein translocase subunit SecA OS=Escherichia coli (strain K12) OX=83333 GN=secA PE=1 SV=2	C207_AND_C209		-0.245	High	0.11	High	-0.355
P0AAI9	fabD	Malonyl CoA-acyl carrier protein transacylase OS=Escherichia coli (strain K12) OX=83333 GN=fabD PE=1 SV=2	C236		-0.00833333	High	0.3475	High	-0.355833
P0A993	fbp	Fructose-1,6-bisphosphatase class 1 OS=Escherichia coli (strain K12) OX=83333 GN=fbp PE=1 SV=1	C224		-0.348333	High	0.0075	High	-0.355833
P0A9K3	ybeZ	PhoH-like protein OS=Escherichia coli (strain K12) OX=83333 GN=ybeZ PE=1 SV=2	C22		-0.151667	High	0.205	High	-0.356667
P76558	maeB	NADP-dependent malic enzyme OS=Escherichia coli (strain K12) OX=83333 GN=maeB PE=1 SV=1	C263		-1.22	High	-0.86	High	-0.36
P42624	yhaK	Pirin-like protein YhaK OS=Escherichia coli (strain K12) OX=83333 GN=yhaK PE=1 SV=1	C10		-0.523333	High	-0.1625	High	-0.360833
Q46920	queF	NADPH-dependent 7-cyano-7-deazaguanine reductase OS=Escherichia coli (strain K12) OX=83333 GN=queF PE=1 SV=1	C190		-0.441667	High	-0.08	High	-0.361667
P0AED9	dcm	DNA-cytosine methyltransferase OS=Escherichia coli (strain K12) OX=83333 GN=dcm PE=1 SV=1	C177		-0.27	High	0.0925	High	-0.3625
P0ACU7	yjdC	HTH-type transcriptional regulator YjdC OS=Escherichia coli (strain K12) OX=83333 GN=yjdC PE=4 SV=1	C89		-0.323333	High	0.04	Low	-0.363333
P21513	rne	Ribonuclease E OS=Escherichia coli (strain K12) OX=83333 GN=rne PE=1 SV=6	C407	Zinc; shared with dimeric partner (C407)	-0.336667	High	0.03	High	-0.366667
P0AFI7	pdxH	Pyridoxine/pyridoxamine 5'-phosphate oxidase OS=Escherichia coli (strain K12) OX=83333 GN=pdxH PE=1 SV=2	C43		-0.415	High	-0.0475	High	-0.3675
P0A9X4	mreB	Cell shape-determining protein MreB OS=Escherichia coli (strain K12) OX=83333 GN=mreB PE=1 SV=1	C113		-0.0633333	High	0.305	High	-0.368333
P0AF93	ridA	2-iminobutanoate/2-iminopropanoate deaminase OS=Escherichia coli (strain K12) OX=83333 GN=ridA PE=1 SV=2	C107		-0.34	High	0.03	High	-0.37
P28248	dcd	dCTP deaminase OS=Escherichia coli (strain K12) OX=83333 GN=dcd PE=1 SV=1	C4		-0.148333	High	0.2225	High	-0.370833
P0A717	prs	Ribose-phosphate pyrophosphokinase OS=Escherichia coli (strain K12) OX=83333 GN=prs PE=1 SV=2	C230		-0.333333	High	0.0375	High	-0.370833
P0A799	pgk	Phosphoglycerate kinase OS=Escherichia coli (strain K12) OX=83333 GN=pgk PE=1 SV=2	C133		-0.594	High	-0.2225	High	-0.3715
P29208	menC	o-succinylbenzoate synthase OS=Escherichia coli (strain K12) OX=83333 GN=menC PE=1 SV=2	C110		0.143333	High	0.52	High	-0.376667
P0AGB6	rpoE	ECF RNA polymerase sigma-E factor OS=Escherichia coli (strain K12) OX=83333 GN=rpoE PE=1 SV=1	C165		0.116	High	0.495	High	-0.379
P25745	mnmA	tRNA-specific 2-thiouridylase MnmA OS=Escherichia coli (strain K12) OX=83333 GN=mnmA PE=1 SV=4	C199		-0.12	High	0.2625	High	-0.3825
P52061	rdgB	dITP/XTP pyrophosphatase OS=Escherichia coli (strain K12) OX=83333 GN=rdgB PE=1 SV=1	C136		-0.236667	High	0.1475	High	-0.384167
P21507	srmB	ATP-dependent RNA helicase SrmB OS=Escherichia coli (strain K12) OX=83333 GN=srmB PE=1 SV=1	C148		-0.0316667	High	0.355	High	-0.386667
P0A729	yceF	7-methyl-GTP pyrophosphatase OS=Escherichia coli (strain K12) OX=83333 GN=yceF PE=1 SV=1	C147		-0.141667	High	0.245	High	-0.386667
P39407	yjjU	Uncharacterized protein YjjU OS=Escherichia coli (strain K12) OX=83333 GN=yjjU PE=3 SV=1	C29		0.0866667	High	0.475	High	-0.388333
P0A7S3	rpsL	30S ribosomal protein S12 OS=Escherichia coli (strain K12) OX=83333 GN=rpsL PE=1 SV=2	C34		-0.0266667	High	0.3675	High	-0.394167
P64588	yqjI	Transcriptional regulator YqjI OS=Escherichia coli (strain K12) OX=83333 GN=yqjI PE=1 SV=1	C153		-0.106667	High	0.2875	High	-0.394167
P76539	ypeA	Acetyltransferase YpeA OS=Escherichia coli (strain K12) OX=83333 GN=ypeA PE=1 SV=2	C21		-0.085	High	0.31	Medium	-0.395
P0ADT5	ygiC	Putative acid--amine ligase YgiC OS=Escherichia coli (strain K12) OX=83333 GN=ygiC PE=1 SV=1	C59		-0.37	High	0.025	High	-0.395
P00562	metL	Bifunctional aspartokinase/homoserine dehydrogenase 2 OS=Escherichia coli (strain K12) OX=83333 GN=metL PE=1 SV=3	C247		-0.145	High	0.2575	High	-0.4025
Q46893	ispD	2-C-methyl-D-erythritol 4-phosphate cytidylyltransferase OS=Escherichia coli (strain K12) OX=83333 GN=ispD PE=1 SV=3	C25		-0.0333333	High	0.37	High	-0.403333
P0A9M2	hpt	Hypoxanthine phosphoribosyltransferase OS=Escherichia coli (strain K12) OX=83333 GN=hpt PE=1 SV=1	C126		-0.0633333	High	0.345	High	-0.408333
P13024	fdhE	Protein FdhE OS=Escherichia coli (strain K12) OX=83333 GN=fdhE PE=1 SV=2	C255_OR_C258		-0.263333	High	0.145	High	-0.408333
P39452	nrdE	Ribonucleoside-diphosphate reductase 2 subunit alpha OS=Escherichia coli (strain K12) OX=83333 GN=nrdE PE=2 SV=3	C709_OR_C712		-0.23	High	0.18	High	-0.41
P0ACM5	yegW	Uncharacterized HTH-type transcriptional regulator YegW OS=Escherichia coli (strain K12) OX=83333 GN=yegW PE=4 SV=1	C246		-0.26	High	0.155	High	-0.415
P42599	ygjR	Uncharacterized oxidoreductase YgjR OS=Escherichia coli (strain K12) OX=83333 GN=ygjR PE=3 SV=3	C125		-0.563333	High	-0.1475	High	-0.415833
P36683	acnB	Aconitate hydratase B OS=Escherichia coli (strain K12) OX=83333 GN=acnB PE=1 SV=3	C769_OR_C772	Iron-sulfur (4Fe-4S) (C769), Iron-sulfur (4Fe-4S) (C772)	-0.691667	High	-0.275	High	-0.416667
P0ADY3	rplN	50S ribosomal protein L14 OS=Escherichia coli (strain K12) OX=83333 GN=rplN PE=1 SV=1	C21		0.0516667	High	0.47	High	-0.418333
P45578	luxS	S-ribosylhomocysteine lyase OS=Escherichia coli (strain K12) OX=83333 GN=luxS PE=1 SV=3	C41		-0.435	High	-0.015	High	-0.42
P63177	rlmB	23S rRNA (guanosine-2'-O-)-methyltransferase RlmB OS=Escherichia coli (strain K12) OX=83333 GN=rlmB PE=1 SV=1	C143		-0.215	High	0.2075	High	-0.4225
P62768	yaeH	UPF0325 protein YaeH OS=Escherichia coli (strain K12) OX=83333 GN=yaeH PE=3 SV=1	C87		-0.698333	High	-0.275	High	-0.423333
P0A9J0	rng	Ribonuclease G OS=Escherichia coli (strain K12) OX=83333 GN=rng PE=1 SV=2	C162		-0.463333	High	-0.04	High	-0.423333
P69506	ytfE	Iron-sulfur cluster repair protein YtfE OS=Escherichia coli (strain K12) OX=83333 GN=ytfE PE=1 SV=1	C30_OR_C31		1.41167	High	1.8375	High	-0.425833
P0A7R9	rpsK	30S ribosomal protein S11 OS=Escherichia coli (strain K12) OX=83333 GN=rpsK PE=1 SV=2	C121		0.0416667	High	0.4725	High	-0.430833
P76256	tsaB	tRNA threonylcarbamoyladenosine biosynthesis protein TsaB OS=Escherichia coli (strain K12) OX=83333 GN=tsaB PE=1 SV=1	C199		0.323333	High	0.7575	High	-0.434167
P0ACB2	hemB	Delta-aminolevulinic acid dehydratase OS=Escherichia coli (strain K12) OX=83333 GN=hemB PE=1 SV=2	C243		-0.095	High	0.34	High	-0.435
P0ACL2	exuR	Exu regulon transcriptional regulator OS=Escherichia coli (strain K12) OX=83333 GN=exuR PE=4 SV=1	C192		-0.211667	High	0.225	High	-0.436667
P09831	gltB	Glutamate synthase [NADPH] large chain OS=Escherichia coli (strain K12) OX=83333 GN=gltB PE=1 SV=3	C12		1.1475	High	1.585	Medium	-0.4375
P63386	mlaF	Intermembrane phospholipid transport system ATP-binding protein MlaF OS=Escherichia coli (strain K12) OX=83333 GN=mlaF PE=1 SV=1	C22		-0.448	High	-0.01	High	-0.438
P27306	sthA	Soluble pyridine nucleotide transhydrogenase OS=Escherichia coli (strain K12) OX=83333 GN=sthA PE=1 SV=5	C129		-0.616667	High	-0.1775	High	-0.439167
P13024	fdhE	Protein FdhE OS=Escherichia coli (strain K12) OX=83333 GN=fdhE PE=1 SV=2	C255_AND_C258		-0.295	High	0.145	High	-0.44
P00954	trpS	Tryptophan--tRNA ligase OS=Escherichia coli (strain K12) OX=83333 GN=trpS PE=1 SV=3	C70		-0.213333	High	0.2275	High	-0.440833
P76034	yciT	Uncharacterized HTH-type transcriptional regulator YciT OS=Escherichia coli (strain K12) OX=83333 GN=yciT PE=4 SV=1	C154		0.241667	High	0.685	High	-0.443333
P0AEC3	arcB	Aerobic respiration control sensor protein ArcB OS=Escherichia coli (strain K12) OX=83333 GN=arcB PE=1 SV=1	C180		0.02	High	0.4675	Low	-0.4475
P0ACS7	rpiR	HTH-type transcriptional regulator RpiR OS=Escherichia coli (strain K12) OX=83333 GN=rpiR PE=1 SV=1	C238		0.353333	High	0.81	High	-0.456667
P0A6R0	fabH	3-oxoacyl-[acyl-carrier-protein] synthase 3 OS=Escherichia coli (strain K12) OX=83333 GN=fabH PE=1 SV=1	C146		-0.0766667	High	0.38	High	-0.456667
P0AAB6	galF	UTP--glucose-1-phosphate uridylyltransferase OS=Escherichia coli (strain K12) OX=83333 GN=galF PE=1 SV=1	C93		-0.266667	High	0.19	High	-0.456667
P76014	dhaL	PEP-dependent dihydroxyacetone kinase, ADP-binding subunit DhaL OS=Escherichia coli (strain K12) OX=83333 GN=dhaL PE=1 SV=3	C131		-0.138333	High	0.325	High	-0.463333
P0ADG7	guaB	Inosine-5'-monophosphate dehydrogenase OS=Escherichia coli (strain K12) OX=83333 GN=guaB PE=1 SV=1	C292		-0.195	High	0.2725	High	-0.4675
P0AAP3	frmR	Transcriptional repressor FrmR OS=Escherichia coli (strain K12) OX=83333 GN=frmR PE=1 SV=1	C35		-0.03	High	0.44	High	-0.47
P0A890	tusA	Sulfur carrier protein TusA OS=Escherichia coli (strain K12) OX=83333 GN=tusA PE=1 SV=1	C56		-0.055	High	0.4175	High	-0.4725
P0AAC8	iscA	Iron-binding protein IscA OS=Escherichia coli (strain K12) OX=83333 GN=iscA PE=1 SV=1	C99_OR_C101	Iron (C99), Iron (C101)	0.111667	High	0.59	High	-0.478333
P0ADI4	entB	Enterobactin synthase component B OS=Escherichia coli (strain K12) OX=83333 GN=entB PE=1 SV=1	C157		-0.563333	High	-0.08	High	-0.483333
P0ACS7	rpiR	HTH-type transcriptional regulator RpiR OS=Escherichia coli (strain K12) OX=83333 GN=rpiR PE=1 SV=1	C156		0.323333	High	0.81	High	-0.486667
P0A729	yceF	7-methyl-GTP pyrophosphatase OS=Escherichia coli (strain K12) OX=83333 GN=yceF PE=1 SV=1	C26		-0.243333	High	0.245	High	-0.488333
P0AC33	fumA	Fumarate hydratase class I, aerobic OS=Escherichia coli (strain K12) OX=83333 GN=fumA PE=1 SV=2	C543		-0.256667	High	0.2425	High	-0.499167
P0A8W8	yfbU	UPF0304 protein YfbU OS=Escherichia coli (strain K12) OX=83333 GN=yfbU PE=1 SV=1	C59		-0.705	High	-0.205	High	-0.5
P0A6K3	def	Peptide deformylase OS=Escherichia coli (strain K12) OX=83333 GN=def PE=1 SV=2	C91	Iron"; (C91)	-0.496667	High	0.005	High	-0.501667
P07913	tdh	L-threonine 3-dehydrogenase OS=Escherichia coli (strain K12) OX=83333 GN=tdh PE=1 SV=1	C38	Zinc 1; catalytic (C38)	-0.888333	High	-0.385	High	-0.503333
P0A890	tusA	Sulfur carrier protein TusA OS=Escherichia coli (strain K12) OX=83333 GN=tusA PE=1 SV=1	C19		-0.0866667	High	0.4175	High	-0.504167
P37440	ucpA	Oxidoreductase UcpA OS=Escherichia coli (strain K12) OX=83333 GN=ucpA PE=1 SV=3	C56		-0.366667	Medium	0.1375	High	-0.504167
P30177	ybiB	Uncharacterized protein YbiB OS=Escherichia coli (strain K12) OX=83333 GN=ybiB PE=1 SV=1	C239		-0.46	High	0.0475	High	-0.5075
P10378	entE	Enterobactin synthase component E OS=Escherichia coli (strain K12) OX=83333 GN=entE PE=1 SV=3	C475		-0.306667	High	0.2025	High	-0.509167
P60716	lipA	Lipoyl synthase OS=Escherichia coli (strain K12) OX=83333 GN=lipA PE=1 SV=1	C98_AND_C101	Iron-sulfur (4Fe-4S) 2; 4Fe-4S-S-AdoMet (C98), Iron-sulfur (4Fe-4S) 2; 4Fe-4S-S-AdoMet (C101)	-0.03	High	0.4825	High	-0.5125
P42626	yhaM	UPF0597 protein YhaM OS=Escherichia coli (strain K12) OX=83333 GN=yhaM PE=2 SV=3	C323		0.28	High	0.7975	High	-0.5175
Q46927	tcdA	tRNA threonylcarbamoyladenosine dehydratase OS=Escherichia coli (strain K12) OX=83333 GN=tcdA PE=1 SV=1	C100		-0.455	High	0.065	High	-0.52
P39452	nrdE	Ribonucleoside-diphosphate reductase 2 subunit alpha OS=Escherichia coli (strain K12) OX=83333 GN=nrdE PE=2 SV=3	C8		-0.341667	High	0.18	High	-0.521667
P0AGE9	sucD	Succinate--CoA ligase [ADP-forming] subunit alpha OS=Escherichia coli (strain K12) OX=83333 GN=sucD PE=1 SV=2	C124_OR_C133		-1.66833	High	-1.145	High	-0.523333
P76055	ttcA	tRNA-cytidine(32) 2-sulfurtransferase OS=Escherichia coli (strain K12) OX=83333 GN=ttcA PE=1 SV=1	C210_OR_C213	Iron-sulfur (4Fe-4S) (C213)	-0.353333	High	0.1775	High	-0.530833
P0A9V1	lptB	Lipopolysaccharide export system ATP-binding protein LptB OS=Escherichia coli (strain K12) OX=83333 GN=lptB PE=1 SV=2	C204		0.195	High	0.73	Medium	-0.535
P07913	tdh	L-threonine 3-dehydrogenase OS=Escherichia coli (strain K12) OX=83333 GN=tdh PE=1 SV=1	C93_OR_C96	Zinc 2 (C93), Zinc 2 (C96)	-0.92	High	-0.385	High	-0.535
P24178	yffB	Protein YffB OS=Escherichia coli (strain K12) OX=83333 GN=yffB PE=1 SV=1	C10		-0.481667	High	0.0575	Medium	-0.539167
P0ACL2	exuR	Exu regulon transcriptional regulator OS=Escherichia coli (strain K12) OX=83333 GN=exuR PE=4 SV=1	C136		-0.323333	High	0.225	High	-0.548333
P08957	hsdM	Type I restriction enzyme EcoKI M protein OS=Escherichia coli (strain K12) OX=83333 GN=hsdM PE=1 SV=1	C229		-0.483333	High	0.065	High	-0.548333
P0ACN7	cytR	HTH-type transcriptional repressor CytR OS=Escherichia coli (strain K12) OX=83333 GN=cytR PE=1 SV=1	C105		-0.24	High	0.31	High	-0.55
P45568	dxr	1-deoxy-D-xylulose 5-phosphate reductoisomerase OS=Escherichia coli (strain K12) OX=83333 GN=dxr PE=1 SV=2	C374		-0.325	High	0.225	High	-0.55
P14294	topB	DNA topoisomerase 3 OS=Escherichia coli (strain K12) OX=83333 GN=topB PE=1 SV=1	C159		0.271667	High	0.8225	Medium	-0.550833
P0AAD6	sdaC	Serine transporter OS=Escherichia coli (strain K12) OX=83333 GN=sdaC PE=1 SV=1	C247		0.631667	High	1.19	High	-0.558333
P0AES0	gss	Bifunctional glutathionylspermidine synthetase/amidase OS=Escherichia coli (strain K12) OX=83333 GN=gss PE=1 SV=1	C338		-0.04	High	0.52	Medium	-0.56
P0AED7	dapE	Succinyl-diaminopimelate desuccinylase OS=Escherichia coli (strain K12) OX=83333 GN=dapE PE=1 SV=1	C3		-0.0616667	High	0.5025	High	-0.564167
P30014	rnt	Ribonuclease T OS=Escherichia coli (strain K12) OX=83333 GN=rnt PE=1 SV=1	C168		0.005	High	0.5725	High	-0.5675
P10378	entE	Enterobactin synthase component E OS=Escherichia coli (strain K12) OX=83333 GN=entE PE=1 SV=3	C360		-0.366	High	0.2025	High	-0.5685
P10443	dnaE	DNA polymerase III subunit alpha OS=Escherichia coli (strain K12) OX=83333 GN=dnaE PE=1 SV=1	C530		-0.0266667	High	0.5425	High	-0.569167
Q46802	uacR	Putative uric acid sigma-54-dependent transcriptional regulator UacR OS=Escherichia coli (strain K12) OX=83333 GN=uacR PE=4 SV=1	C93		-0.55	High	0.02	High	-0.57
P24554	radA	DNA repair protein RadA OS=Escherichia coli (strain K12) OX=83333 GN=radA PE=1 SV=1	C236_AND_C239		-0.111667	High	0.46	High	-0.571667
P0A9R4	fdx	2Fe-2S ferredoxin OS=Escherichia coli (strain K12) OX=83333 GN=fdx PE=1 SV=2	C42	Iron-sulfur (2Fe-2S)"; (C42)	-0.555	High	0.0175	High	-0.5725
P45568	dxr	1-deoxy-D-xylulose 5-phosphate reductoisomerase OS=Escherichia coli (strain K12) OX=83333 GN=dxr PE=1 SV=2	C207		-0.348333	High	0.225	High	-0.573333
P64638	feoC	Probable [Fe-S]-dependent transcriptional repressor FeoC OS=Escherichia coli (strain K12) OX=83333 GN=feoC PE=1 SV=1	C56_AND_C61	Iron-sulfur (C56), Iron-sulfur (C61)	-0.231667	High	0.345	High	-0.576667
P13009	metH	Methionine synthase OS=Escherichia coli (strain K12) OX=83333 GN=metH PE=1 SV=5	C247	Zinc"; (C247)	-0.313333	High	0.265	High	-0.578333
P00550	mtlA	PTS system mannitol-specific EIICBA component OS=Escherichia coli (strain K12) OX=83333 GN=mtlA PE=1 SV=1	C384		-0.56	High	0.03	High	-0.59
P15031	fecE	Fe(3+) dicitrate transport ATP-binding protein FecE OS=Escherichia coli (strain K12) OX=83333 GN=fecE PE=2 SV=1	C47		-0.33	High	0.2625	High	-0.5925
P0AFR4	yciO	Uncharacterized protein YciO OS=Escherichia coli (strain K12) OX=83333 GN=yciO PE=1 SV=1	C42		-0.37	High	0.225	High	-0.595
P30014	rnt	Ribonuclease T OS=Escherichia coli (strain K12) OX=83333 GN=rnt PE=1 SV=1	C195		-0.025	High	0.5725	High	-0.5975
P52062	hemW	Heme chaperone HemW OS=Escherichia coli (strain K12) OX=83333 GN=hemW PE=1 SV=1	C265		-0.215	High	0.3825	High	-0.5975
P64636	yrfG	GMP/IMP nucleotidase YrfG OS=Escherichia coli (strain K12) OX=83333 GN=yrfG PE=1 SV=1	C190		0.128333	High	0.7275	High	-0.599167
P36929	rsmB	Ribosomal RNA small subunit methyltransferase B OS=Escherichia coli (strain K12) OX=83333 GN=rsmB PE=1 SV=2	C399		-0.521667	High	0.0875	High	-0.609167
P0A7X6	rimM	Ribosome maturation factor RimM OS=Escherichia coli (strain K12) OX=83333 GN=rimM PE=1 SV=1	C114		-0.673333	High	-0.0625	High	-0.610833
P0ACM2	rspR	HTH-type transcriptional repressor RspR OS=Escherichia coli (strain K12) OX=83333 GN=rspR PE=1 SV=1	C95		-0.176667	High	0.44	High	-0.616667
P0A9M0	lon	Lon protease OS=Escherichia coli (strain K12) OX=83333 GN=lon PE=1 SV=1	C691		-0.941667	Medium	-0.3125	High	-0.629167
P0A9S1	fucO	Lactaldehyde reductase OS=Escherichia coli (strain K12) OX=83333 GN=fucO PE=1 SV=2	C361		-0.508333	High	0.1225	High	-0.630833
P0A9J6	rbsK	Ribokinase OS=Escherichia coli (strain K12) OX=83333 GN=rbsK PE=1 SV=1	C63		0.203333	High	0.835	High	-0.631667
P0A8I8	rlmH	Ribosomal RNA large subunit methyltransferase H OS=Escherichia coli (strain K12) OX=83333 GN=rlmH PE=1 SV=1	C112		-0.445	High	0.1875	High	-0.6325
P00393	ndh	NADH dehydrogenase OS=Escherichia coli (strain K12) OX=83333 GN=ndh PE=1 SV=2	C316_OR_C319		-0.308333	High	0.3275	High	-0.635833
P45568	dxr	1-deoxy-D-xylulose 5-phosphate reductoisomerase OS=Escherichia coli (strain K12) OX=83333 GN=dxr PE=1 SV=2	C131		-0.415	High	0.225	High	-0.64
P69506	ytfE	Iron-sulfur cluster repair protein YtfE OS=Escherichia coli (strain K12) OX=83333 GN=ytfE PE=1 SV=1	C30_AND_C31		1.19	High	1.8375	High	-0.6475
P0AF56	yjcO	Sel1-repeat-containing protein YjcO OS=Escherichia coli (strain K12) OX=83333 GN=yjcO PE=3 SV=1	C70		-0.0375	High	0.61	Medium	-0.6475
P0A8K5	yaeP	UPF0253 protein YaeP OS=Escherichia coli (strain K12) OX=83333 GN=yaeP PE=3 SV=1	C29		-0.203333	High	0.445	High	-0.648333
P27306	sthA	Soluble pyridine nucleotide transhydrogenase OS=Escherichia coli (strain K12) OX=83333 GN=sthA PE=1 SV=5	C110		-0.831667	High	-0.1775	High	-0.654167
P0AFD1	nuoE	NADH-quinone oxidoreductase subunit E OS=Escherichia coli (strain K12) OX=83333 GN=nuoE PE=1 SV=1	C92_OR_C97	Iron-sulfur (2Fe-2S) (C92), Iron-sulfur (2Fe-2S) (C97)	-0.475	High	0.18	High	-0.655
P43672	uup	ATP-binding protein Uup OS=Escherichia coli (strain K12) OX=83333 GN=uup PE=1 SV=2	C356		-0.401667	High	0.26	High	-0.661667
P0A6E1	aroL	Shikimate kinase 2 OS=Escherichia coli (strain K12) OX=83333 GN=aroL PE=1 SV=3	C174		0.216667	High	0.88	Low	-0.663333
P20966	fruA	PTS system fructose-specific EIIB'BC component OS=Escherichia coli (strain K12) OX=83333 GN=fruA PE=1 SV=1	C112		-0.203333	High	0.4625	High	-0.665833
P14294	topB	DNA topoisomerase 3 OS=Escherichia coli (strain K12) OX=83333 GN=topB PE=1 SV=1	C246		0.156	High	0.8225	Medium	-0.6665
P45578	luxS	S-ribosylhomocysteine lyase OS=Escherichia coli (strain K12) OX=83333 GN=luxS PE=1 SV=3	C128	Iron (C128)	-0.69	High	-0.015	High	-0.675
P00962	glnS	Glutamine--tRNA ligase OS=Escherichia coli (strain K12) OX=83333 GN=glnS PE=1 SV=3	C331		-0.756667	High	-0.075	High	-0.681667
P37749	wbbI	Beta-1,6-galactofuranosyltransferase WbbI OS=Escherichia coli (strain K12) OX=83333 GN=wbbI PE=1 SV=1	C115		-0.263333	High	0.4275	High	-0.690833
P15031	fecE	Fe(3+) dicitrate transport ATP-binding protein FecE OS=Escherichia coli (strain K12) OX=83333 GN=fecE PE=2 SV=1	C39		-0.43	High	0.2625	High	-0.6925
P04391	argI	Ornithine carbamoyltransferase subunit I OS=Escherichia coli (strain K12) OX=83333 GN=argI PE=1 SV=3	C274	Zinc (C274)	-0.0733333	High	0.62	Low	-0.693333
P0A9K9	slyD	FKBP-type peptidyl-prolyl cis-trans isomerase SlyD OS=Escherichia coli (strain K12) OX=83333 GN=slyD PE=1 SV=1	C193_AND_C195	Nickel (C193), Nickel (C195)	-0.668333	High	0.03	High	-0.698333
P08178	purM	Phosphoribosylformylglycinamidine cyclo-ligase OS=Escherichia coli (strain K12) OX=83333 GN=purM PE=1 SV=3	C300		-0.206667	High	0.525	High	-0.731667
P76658	hldE	Bifunctional protein HldE OS=Escherichia coli (strain K12) OX=83333 GN=hldE PE=1 SV=1	C93		-0.62	High	0.12	High	-0.74
P36566	cmoM	tRNA 5-carboxymethoxyuridine methyltransferase OS=Escherichia coli (strain K12) OX=83333 GN=cmoM PE=1 SV=2	C224		-0.243333	High	0.51	High	-0.753333
P0AAC8	iscA	Iron-binding protein IscA OS=Escherichia coli (strain K12) OX=83333 GN=iscA PE=1 SV=1	C35	Iron (C35)	-0.165	High	0.59	High	-0.755
P13024	fdhE	Protein FdhE OS=Escherichia coli (strain K12) OX=83333 GN=fdhE PE=1 SV=2	C229_AND_C232		-0.613333	High	0.145	High	-0.758333
P0A9C3	galM	Aldose 1-epimerase OS=Escherichia coli (strain K12) OX=83333 GN=galM PE=1 SV=1	C56_OR_C61		-1.03333	High	-0.2625	High	-0.770833
P00547	thrB	Homoserine kinase OS=Escherichia coli (strain K12) OX=83333 GN=thrB PE=1 SV=2	C200		-0.303333	High	0.4725	High	-0.775833
P0A8Z0	yciA	Acyl-CoA thioester hydrolase YciA OS=Escherichia coli (strain K12) OX=83333 GN=yciA PE=3 SV=1	C75_OR_C76		-0.828333	High	-0.0475	High	-0.780833
P0A6V8	glk	Glucokinase OS=Escherichia coli (strain K12) OX=83333 GN=glk PE=1 SV=1	C227		-1.17833	High	-0.39	High	-0.788333
P75829	ybjX	Uncharacterized protein YbjX OS=Escherichia coli (strain K12) OX=83333 GN=ybjX PE=4 SV=1	C188		-1.12	High	-0.33	High	-0.79
P24554	radA	DNA repair protein RadA OS=Escherichia coli (strain K12) OX=83333 GN=radA PE=1 SV=1	C117		-0.33	High	0.46	High	-0.79
P0A6C8	argB	Acetylglutamate kinase OS=Escherichia coli (strain K12) OX=83333 GN=argB PE=1 SV=1	C46		-0.426667	High	0.365	High	-0.791667
P08245	yciH	Uncharacterized protein YciH OS=Escherichia coli (strain K12) OX=83333 GN=yciH PE=1 SV=1	C48		0.095	High	0.89	High	-0.795
P0AAC8	iscA	Iron-binding protein IscA OS=Escherichia coli (strain K12) OX=83333 GN=iscA PE=1 SV=1	C99_AND_C101	Iron (C99), Iron (C101)	-0.205	High	0.59	High	-0.795
P0A7Q1	rpmI	50S ribosomal protein L35 OS=Escherichia coli (strain K12) OX=83333 GN=rpmI PE=1 SV=2	C61		-0.278333	High	0.5475	Medium	-0.825833
P09831	gltB	Glutamate synthase [NADPH] large chain OS=Escherichia coli (strain K12) OX=83333 GN=gltB PE=1 SV=3	C55		0.736667	High	1.585	Medium	-0.848333
P05719	hsdS	Type-1 restriction enzyme EcoKI specificity protein OS=Escherichia coli (strain K12) OX=83333 GN=hsdS PE=1 SV=1	C273		-0.301667	High	0.55	Low	-0.851667
P36673	treR	HTH-type transcriptional regulator TreR OS=Escherichia coli (strain K12) OX=83333 GN=treR PE=1 SV=2	C293		0.26	High	1.12	High	-0.86
P64638	feoC	Probable [Fe-S]-dependent transcriptional repressor FeoC OS=Escherichia coli (strain K12) OX=83333 GN=feoC PE=1 SV=1	C61	Iron-sulfur (C61)	-0.516667	High	0.345	High	-0.861667
P0A7B5	proB	Glutamate 5-kinase OS=Escherichia coli (strain K12) OX=83333 GN=proB PE=1 SV=1	C225		-0.525	High	0.3425	High	-0.8675
P00887	aroH	Phospho-2-dehydro-3-deoxyheptonate aldolase, Trp-sensitive OS=Escherichia coli (strain K12) OX=83333 GN=aroH PE=1 SV=4	C327		-0.231667	High	0.6475	High	-0.879167
P60293	mukF	Chromosome partition protein MukF OS=Escherichia coli (strain K12) OX=83333 GN=mukF PE=1 SV=1	C204		-0.766	High	0.13	High	-0.896
P0A8N7	epmA	Elongation factor P--(R)-beta-lysine ligase OS=Escherichia coli (strain K12) OX=83333 GN=epmA PE=1 SV=1	C42		-0.106	High	0.7925	High	-0.8985
P16456	selD	Selenide, water dikinase OS=Escherichia coli (strain K12) OX=83333 GN=selD PE=1 SV=1	C17		-0.741667	High	0.165	High	-0.906667
P04805	gltX	Glutamate--tRNA ligase OS=Escherichia coli (strain K12) OX=83333 GN=gltX PE=1 SV=1	C361		-0.7	High	0.21	High	-0.91
P0A796	pfkA	ATP-dependent 6-phosphofructokinase isozyme 1 OS=Escherichia coli (strain K12) OX=83333 GN=pfkA PE=1 SV=1	C315		-1.07333	High	-0.1625	High	-0.910833
P23882	fmt	Methionyl-tRNA formyltransferase OS=Escherichia coli (strain K12) OX=83333 GN=fmt PE=1 SV=4	C157		-0.726667	High	0.19	High	-0.916667
P36566	cmoM	tRNA 5-carboxymethoxyuridine methyltransferase OS=Escherichia coli (strain K12) OX=83333 GN=cmoM PE=1 SV=2	C72		-0.415	High	0.51	High	-0.925
P30014	rnt	Ribonuclease T OS=Escherichia coli (strain K12) OX=83333 GN=rnt PE=1 SV=1	C11		-0.365	High	0.5725	High	-0.9375
P07363	cheA	Chemotaxis protein CheA OS=Escherichia coli (strain K12) OX=83333 GN=cheA PE=1 SV=3	C120		3.97667	High	4.9325	High	-0.955833
P36979	rlmN	Dual-specificity RNA methyltransferase RlmN OS=Escherichia coli (strain K12) OX=83333 GN=rlmN PE=1 SV=1	C132	Iron-sulfur (4Fe-4S-S-AdoMet) (C132)	-0.91	High	0.0825	High	-0.9925
P42624	yhaK	Pirin-like protein YhaK OS=Escherichia coli (strain K12) OX=83333 GN=yhaK PE=1 SV=1	C204		-1.17	High	-0.1625	High	-1.0075
P09099	xylB	Xylulose kinase OS=Escherichia coli (strain K12) OX=83333 GN=xylB PE=1 SV=1	C105		-6.64	Medium	-5.625	High	-1.015
P0ADX1	yhfA	Protein YhfA OS=Escherichia coli (strain K12) OX=83333 GN=yhfA PE=1 SV=1	C113		-1.08833	High	-0.05	High	-1.03833
P0ACQ4	oxyR	Hydrogen peroxide-inducible genes activator OS=Escherichia coli (strain K12) OX=83333 GN=oxyR PE=1 SV=1	C199		-1.08333	High	-0.035	High	-1.04833
P20083	parE	DNA topoisomerase 4 subunit B OS=Escherichia coli (strain K12) OX=83333 GN=parE PE=1 SV=3	C316		-0.89	Low	0.1725	High	-1.0625
P09831	gltB	Glutamate synthase [NADPH] large chain OS=Escherichia coli (strain K12) OX=83333 GN=gltB PE=1 SV=3	C645		0.516	High	1.585	Medium	-1.069
P0A6U8	glgA	Glycogen synthase OS=Escherichia coli (strain K12) OX=83333 GN=glgA PE=1 SV=1	C379		-0.973333	High	0.1075	High	-1.08083
P07395	pheT	Phenylalanine--tRNA ligase beta subunit OS=Escherichia coli (strain K12) OX=83333 GN=pheT PE=1 SV=2	C169		-0.875	High	0.215	High	-1.09
P00926	dsdA	D-serine dehydratase OS=Escherichia coli (strain K12) OX=83333 GN=dsdA PE=1 SV=3	C398		-2.8	High	-1.68	High	-1.12
P0AAH0	pstB	Phosphate import ATP-binding protein PstB OS=Escherichia coli (strain K12) OX=83333 GN=pstB PE=1 SV=2	C47		-0.07	High	1.0725	Low	-1.1425
P0AFJ1	yjdM	Protein YjdM OS=Escherichia coli (strain K12) OX=83333 GN=yjdM PE=3 SV=1	C93		-0.885	High	0.28	High	-1.165
Q59385	copA	Copper-exporting P-type ATPase OS=Escherichia coli (strain K12) OX=83333 GN=copA PE=1 SV=4	C14_AND_C17	Copper (C14), Copper (C17)	-1.21667	High	-0.0425	High	-1.17417
P37745	rfbC	dTDP-4-dehydrorhamnose 3,5-epimerase OS=Escherichia coli (strain K12) OX=83333 GN=rfbC PE=1 SV=1	C144_OR_C147		-1.02	High	0.2	High	-1.22
P56580	srlE	PTS system glucitol/sorbitol-specific EIIB component OS=Escherichia coli (strain K12) OX=83333 GN=srlE PE=1 SV=1	C71		-1.36333	High	-0.13	High	-1.23333
P77649	selO	Protein adenylyltransferase SelO OS=Escherichia coli (strain K12) OX=83333 GN=selO PE=1 SV=1	C476		-0.743333	High	0.4925	High	-1.23583
P00887	aroH	Phospho-2-dehydro-3-deoxyheptonate aldolase, Trp-sensitive OS=Escherichia coli (strain K12) OX=83333 GN=aroH PE=1 SV=4	C180		-0.598333	High	0.6475	High	-1.24583
P0ACS5	zntR	HTH-type transcriptional regulator ZntR OS=Escherichia coli (strain K12) OX=83333 GN=zntR PE=1 SV=1	C79		-0.421667	High	0.8325	High	-1.25417
P00888	aroF	Phospho-2-dehydro-3-deoxyheptonate aldolase, Tyr-sensitive OS=Escherichia coli (strain K12) OX=83333 GN=aroF PE=1 SV=1	C62		-0.0733333	High	1.19	High	-1.26333
P08178	purM	Phosphoribosylformylglycinamidine cyclo-ligase OS=Escherichia coli (strain K12) OX=83333 GN=purM PE=1 SV=3	C49		-0.746667	High	0.525	High	-1.27167
P64612	zapE	Cell division protein ZapE OS=Escherichia coli (strain K12) OX=83333 GN=zapE PE=1 SV=1	C202		-1.214	High	0.0775	High	-1.2915
P0AAH0	pstB	Phosphate import ATP-binding protein PstB OS=Escherichia coli (strain K12) OX=83333 GN=pstB PE=1 SV=2	C181		-0.236667	High	1.0725	Low	-1.30917
P19636	eutC	Ethanolamine ammonia-lyase light chain OS=Escherichia coli (strain K12) OX=83333 GN=eutC PE=1 SV=2	C29_OR_C34_OR_C43		-1.2975	High	0.075	High	-1.3725
P27838	cyaY	Iron-sulfur cluster assembly protein CyaY OS=Escherichia coli (strain K12) OX=83333 GN=cyaY PE=1 SV=1	C80		-0.115	High	1.27	High	-1.385
P0AAP3	frmR	Transcriptional repressor FrmR OS=Escherichia coli (strain K12) OX=83333 GN=frmR PE=1 SV=1	C70		-0.961667	High	0.44	High	-1.40167
P36938	pgm	Phosphoglucomutase OS=Escherichia coli (strain K12) OX=83333 GN=pgm PE=1 SV=1	C285		-1.62	High	-0.1775	High	-1.4425
P00547	thrB	Homoserine kinase OS=Escherichia coli (strain K12) OX=83333 GN=thrB PE=1 SV=2	C298		-1.008	High	0.4725	High	-1.4805
P0ACQ4	oxyR	Hydrogen peroxide-inducible genes activator OS=Escherichia coli (strain K12) OX=83333 GN=oxyR PE=1 SV=1	C208		-1.66167	High	-0.035	High	-1.62667
P0AES9	hdeA	Acid stress chaperone HdeA OS=Escherichia coli (strain K12) OX=83333 GN=hdeA PE=1 SV=1	C87		-1.18	High	0.4475	Medium	-1.6275
P08178	purM	Phosphoribosylformylglycinamidine cyclo-ligase OS=Escherichia coli (strain K12) OX=83333 GN=purM PE=1 SV=3	C206		-1.11	High	0.525	High	-1.635
P0AB91	aroG	Phospho-2-dehydro-3-deoxyheptonate aldolase, Phe-sensitive OS=Escherichia coli (strain K12) OX=83333 GN=aroG PE=1 SV=1	C282_OR_C286		-1.49667	High	0.1925	High	-1.68917
P0AFD1	nuoE	NADH-quinone oxidoreductase subunit E OS=Escherichia coli (strain K12) OX=83333 GN=nuoE PE=1 SV=1	C92_AND_C97	Iron-sulfur (2Fe-2S) (C92), Iron-sulfur (2Fe-2S) (C97)	-1.55667	High	0.18	High	-1.73667
P0A9D2	gstA	Glutathione S-transferase GstA OS=Escherichia coli (strain K12) OX=83333 GN=gstA PE=1 SV=1	C10		-1.13167	High	0.7325	Medium	-1.86417
P33355	yehS	Uncharacterized protein YehS OS=Escherichia coli (strain K12) OX=83333 GN=yehS PE=4 SV=1	C135		0.11	High	2.09	Medium	-1.98
P00887	aroH	Phospho-2-dehydro-3-deoxyheptonate aldolase, Trp-sensitive OS=Escherichia coli (strain K12) OX=83333 GN=aroH PE=1 SV=4	C281_AND_C285		-1.39	Medium	0.6475	High	-2.0375
P36979	rlmN	Dual-specificity RNA methyltransferase RlmN OS=Escherichia coli (strain K12) OX=83333 GN=rlmN PE=1 SV=1	C118_OR_C125_OR_C129	Iron-sulfur (4Fe-4S-S-AdoMet)"; (C125), Iron-sulfur (4Fe-4S-S-AdoMet)"; (C129)	-1.99667	High	0.0825	High	-2.07917
P77596	yagF	D-xylonate dehydratase YagF OS=Escherichia coli (strain K12) OX=83333 GN=yagF PE=1 SV=1	C162		-0.593333	High	1.565	High	-2.15833
P00903	pabA	Aminodeoxychorismate synthase component 2 OS=Escherichia coli (strain K12) OX=83333 GN=pabA PE=1 SV=1	C140		-0.17	High	2.06	High	-2.23
P0AEI4	rimO	Ribosomal protein S12 methylthiotransferase RimO OS=Escherichia coli (strain K12) OX=83333 GN=rimO PE=1 SV=1	C154	Iron-sulfur (4Fe-4S-S-AdoMet) (C154)	-1.925	High	0.3375	High	-2.2625
P00903	pabA	Aminodeoxychorismate synthase component 2 OS=Escherichia coli (strain K12) OX=83333 GN=pabA PE=1 SV=1	C54		-0.218333	High	2.06	High	-2.27833
P0AED9	dcm	DNA-cytosine methyltransferase OS=Escherichia coli (strain K12) OX=83333 GN=dcm PE=1 SV=1	C199		-2.195	High	0.0925	High	-2.2875
P23485	fecR	Protein FecR OS=Escherichia coli (strain K12) OX=83333 GN=fecR PE=2 SV=1	C271		-0.0616667	High	2.25	High	-2.31167
P0CF92	insL2	Putative transposase InsL for insertion sequence element IS186B OS=Escherichia coli (strain K12) OX=83333 GN=insL2 PE=3 SV=1	C105		0.278333	High	2.765	High	-2.48667
P76055	ttcA	tRNA-cytidine(32) 2-sulfurtransferase OS=Escherichia coli (strain K12) OX=83333 GN=ttcA PE=1 SV=1	C122_OR_C125	Iron-sulfur (4Fe-4S) (C122), Iron-sulfur (4Fe-4S) (C125)	-2.38667	High	0.1775	High	-2.56417
P0CF92	insL2	Putative transposase InsL for insertion sequence element IS186B OS=Escherichia coli (strain K12) OX=83333 GN=insL2 PE=3 SV=1	C220		-0.0733333	High	2.765	High	-2.83833
Q47679	yafV	Omega-amidase YafV OS=Escherichia coli (strain K12) OX=83333 GN=yafV PE=3 SV=1	C141		-0.0766667	High	2.7625	High	-2.83917
P0CF92	insL2	Putative transposase InsL for insertion sequence element IS186B OS=Escherichia coli (strain K12) OX=83333 GN=insL2 PE=3 SV=1	C140		-0.0766667	High	2.765	High	-2.84167
P12008	aroC	Chorismate synthase OS=Escherichia coli (strain K12) OX=83333 GN=aroC PE=1 SV=4	C323		-2.665	High	0.2075	High	-2.8725
P05706	srlB	PTS system glucitol/sorbitol-specific EIIA component OS=Escherichia coli (strain K12) OX=83333 GN=srlB PE=1 SV=1	C44		-2.3025	High	0.7775	Medium	-3.08
Q47679	yafV	Omega-amidase YafV OS=Escherichia coli (strain K12) OX=83333 GN=yafV PE=3 SV=1	C201		-0.323333	High	2.7625	High	-3.08583
P0ACY1	ydjA	Putative NAD(P)H nitroreductase YdjA OS=Escherichia coli (strain K12) OX=83333 GN=ydjA PE=1 SV=1	C96		-2.875	High	0.2525	High	-3.1275
P0A8P3	yggX	Probable Fe(2+)-trafficking protein OS=Escherichia coli (strain K12) OX=83333 GN=yggX PE=1 SV=2	C7		-0.105	High	3.1725	Medium	-3.2775
P15005	mcrB	5-methylcytosine-specific restriction enzyme B OS=Escherichia coli (strain K12) OX=83333 GN=mcrB PE=1 SV=3	C382		-0.258	High	3.045	High	-3.303
P37760	rfbD	dTDP-4-dehydrorhamnose reductase OS=Escherichia coli (strain K12) OX=83333 GN=rfbD PE=3 SV=2	C143		-3.32333	High	0.0775	High	-3.40083
P0AE52	bcp	Peroxiredoxin Bcp OS=Escherichia coli (strain K12) OX=83333 GN=bcp PE=1 SV=1	C51		-3.528	High	0.0025	High	-3.5305
P0A7Q6	rpmJ	50S ribosomal protein L36 OS=Escherichia coli (strain K12) OX=83333 GN=rpmJ PE=1 SV=1	C27		-0.636667	High	2.9175	High	-3.55417
P0AEW6	gsk	Inosine-guanosine kinase OS=Escherichia coli (strain K12) OX=83333 GN=gsk PE=1 SV=1	C199		-3.49167	High	0.3175	High	-3.80917
P39267	yjcZ	Uncharacterized protein YjcZ OS=Escherichia coli (strain K12) OX=83333 GN=yjcZ PE=4 SV=2	C168		1.38667	High	6.64	Low	-5.25333
P0A867	talA	Transaldolase A OS=Escherichia coli (strain K12) OX=83333 GN=talA PE=3 SV=1	C73		-6.64	Medium	-1.255	High	-5.385
P33195	gcvP	Glycine dehydrogenase (decarboxylating) OS=Escherichia coli (strain K12) OX=83333 GN=gcvP PE=1 SV=3	C948_OR_C950		-6.64	Medium	-1.075	High	-5.565
P08997	aceB	Malate synthase A OS=Escherichia coli (strain K12) OX=83333 GN=aceB PE=1 SV=1	C274		-6.64	Medium	-0.9875	High	-5.6525
P25526	gabD	Succinate-semialdehyde dehydrogenase [NADP(+)] GabD OS=Escherichia coli (strain K12) OX=83333 GN=gabD PE=1 SV=1	C245		-6.64	Medium	-0.91	High	-5.73
P28305	pabC	Aminodeoxychorismate lyase OS=Escherichia coli (strain K12) OX=83333 GN=pabC PE=1 SV=1	C50		-6.64	Medium	-0.296667	Medium	-6.34333
P0A8T7	rpoC	DNA-directed RNA polymerase subunit beta' OS=Escherichia coli (strain K12) OX=83333 GN=rpoC PE=1 SV=1	C608		-6.46667	High	-0.035	High	-6.43167
P04079	guaA	GMP synthase [glutamine-hydrolyzing] OS=Escherichia coli (strain K12) OX=83333 GN=guaA PE=1 SV=1	C202_OR_C204		-6.64	Medium	-0.1475	High	-6.4925
P0ACQ4	oxyR	Hydrogen peroxide-inducible genes activator OS=Escherichia coli (strain K12) OX=83333 GN=oxyR PE=1 SV=1	C180		-6.64	Medium	-0.035	High	-6.605
P21645	lpxD	UDP-3-O-(3-hydroxymyristoyl)glucosamine N-acyltransferase OS=Escherichia coli (strain K12) OX=83333 GN=lpxD PE=1 SV=2	C54		-6.64	Medium	-0.0325	High	-6.6075
P33644	yfiH	Purine nucleoside phosphorylase YfiH OS=Escherichia coli (strain K12) OX=83333 GN=yfiH PE=1 SV=1	C100_OR_C107_OR_C113	Zn(2+); catalytic (C107)	-6.64	Medium	-0.0175	High	-6.6225
P0AES2	gudD	Glucarate dehydratase OS=Escherichia coli (strain K12) OX=83333 GN=gudD PE=1 SV=2	C263		-6.64	Medium	0.07	High	-6.71
P0AAX8	ybiS	Probable L,D-transpeptidase YbiS OS=Escherichia coli (strain K12) OX=83333 GN=ybiS PE=1 SV=1	C210		-6.64	Medium	0.145	High	-6.785
P11875	argS	Arginine--tRNA ligase OS=Escherichia coli (strain K12) OX=83333 GN=argS PE=1 SV=1	C24		-6.64	Medium	0.1725	High	-6.8125
P07395	pheT	Phenylalanine--tRNA ligase beta subunit OS=Escherichia coli (strain K12) OX=83333 GN=pheT PE=1 SV=2	C781		-6.64	Medium	0.215	High	-6.855
P75782	rlmF	Ribosomal RNA large subunit methyltransferase F OS=Escherichia coli (strain K12) OX=83333 GN=rlmF PE=1 SV=2	C184		-6.64	Medium	0.2275	High	-6.8675
P00562	metL	Bifunctional aspartokinase/homoserine dehydrogenase 2 OS=Escherichia coli (strain K12) OX=83333 GN=metL PE=1 SV=3	C703		-6.64	Medium	0.2575	High	-6.8975
P15031	fecE	Fe(3+) dicitrate transport ATP-binding protein FecE OS=Escherichia coli (strain K12) OX=83333 GN=fecE PE=2 SV=1	C205		-6.64	Medium	0.2625	High	-6.9025
Q46822	idi	Isopentenyl-diphosphate Delta-isomerase OS=Escherichia coli (strain K12) OX=83333 GN=idi PE=1 SV=1	C118		-0.28	High	6.64	Low	-6.92
P0A725	lpxC	UDP-3-O-acyl-N-acetylglucosamine deacetylase OS=Escherichia coli (strain K12) OX=83333 GN=lpxC PE=1 SV=1	C63_OR_C65		-6.64	Medium	0.3325	High	-6.9725
P0AEI1	miaB	tRNA-2-methylthio-N(6)-dimethylallyladenosine synthase OS=Escherichia coli (strain K12) OX=83333 GN=miaB PE=1 SV=1	C161_OR_C164	Iron-sulfur (4Fe-4S-S-AdoMet) (C161), Iron-sulfur (4Fe-4S-S-AdoMet) (C164)	-6.64	Medium	0.4625	High	-7.1025
P76034	yciT	Uncharacterized HTH-type transcriptional regulator YciT OS=Escherichia coli (strain K12) OX=83333 GN=yciT PE=4 SV=1	C195		-6.64	Low	0.685	High	-7.325
P0A996	glpC	Anaerobic glycerol-3-phosphate dehydrogenase subunit C OS=Escherichia coli (strain K12) OX=83333 GN=glpC PE=1 SV=1	C66	Iron-sulfur (4Fe-4S) 1 (C66)	6.64	Medium
P0AAJ5	fdoH	Formate dehydrogenase-O iron-sulfur subunit OS=Escherichia coli (strain K12) OX=83333 GN=fdoH PE=1 SV=1	C175	Iron-sulfur (4Fe-4S) 2 (C175)	6.64	Medium
P0ACV0	lpxL	Lipid A biosynthesis lauroyltransferase OS=Escherichia coli (strain K12) OX=83333 GN=lpxL PE=1 SV=1	C66		6.64	Medium
P0AFR0	rssA	NTE family protein RssA OS=Escherichia coli (strain K12) OX=83333 GN=rssA PE=3 SV=2	C105		6.64	Medium
Q46905	ygcO	Ferredoxin-like protein YgcO OS=Escherichia coli (strain K12) OX=83333 GN=ygcO PE=3 SV=2	C64		6.64	Medium
P31826	yddA	Inner membrane ABC transporter ATP-binding protein YddA OS=Escherichia coli (strain K12) OX=83333 GN=yddA PE=1 SV=2	C449		6.074	High
P32141	yihT	Sulfofructosephosphate aldolase OS=Escherichia coli (strain K12) OX=83333 GN=yihT PE=1 SV=1	C70		5.465	High
P76214	ves	Protein Ves OS=Escherichia coli (strain K12) OX=83333 GN=ves PE=1 SV=2	C157		5.126	High
P0ABY7	flhC	Flagellar transcriptional regulator FlhC OS=Escherichia coli (strain K12) OX=83333 GN=flhC PE=1 SV=1	C89		4.085	High
P0ABY7	flhC	Flagellar transcriptional regulator FlhC OS=Escherichia coli (strain K12) OX=83333 GN=flhC PE=1 SV=1	C106		3.865	High
P52627	fliZ	Regulator of sigma S factor FliZ OS=Escherichia coli (strain K12) OX=83333 GN=fliZ PE=2 SV=1	C80		3.13667	High
P0A8S9	flhD	Flagellar transcriptional regulator FlhD OS=Escherichia coli (strain K12) OX=83333 GN=flhD PE=1 SV=1	C65		3.0825	High
P52613	fliJ	Flagellar FliJ protein OS=Escherichia coli (strain K12) OX=83333 GN=fliJ PE=1 SV=2	C32		1.87167	High
P27294	inaA	Protein InaA OS=Escherichia coli (strain K12) OX=83333 GN=inaA PE=1 SV=3	C36		1.654	High
P0A996	glpC	Anaerobic glycerol-3-phosphate dehydrogenase subunit C OS=Escherichia coli (strain K12) OX=83333 GN=glpC PE=1 SV=1	C369_AND_C372		1.63	High
P0DP90	ilvG	Acetolactate synthase isozyme 2 large subunit OS=Escherichia coli (strain K12) OX=83333 GN=ilvG PE=1 SV=1	C146		1.55	High
P0ABW3	yfaE	Uncharacterized ferredoxin-like protein YfaE OS=Escherichia coli (strain K12) OX=83333 GN=yfaE PE=4 SV=1	C42_OR_C45	Iron-sulfur (2Fe-2S) (C42), Iron-sulfur (2Fe-2S) (C45)	1.388	High
P0A996	glpC	Anaerobic glycerol-3-phosphate dehydrogenase subunit C OS=Escherichia coli (strain K12) OX=83333 GN=glpC PE=1 SV=1	C384		1.144	High
P0A996	glpC	Anaerobic glycerol-3-phosphate dehydrogenase subunit C OS=Escherichia coli (strain K12) OX=83333 GN=glpC PE=1 SV=1	C9	Iron-sulfur (4Fe-4S) 1 (C9)	1.07	High
P0ACQ7	tdcA	HTH-type transcriptional regulator TdcA OS=Escherichia coli (strain K12) OX=83333 GN=tdcA PE=3 SV=1	C303		1.056	High
P30745	moaA	GTP 3',8-cyclase OS=Escherichia coli (strain K12) OX=83333 GN=moaA PE=1 SV=1	C238		1.02667	High
P25666	htrL	Protein HtrL OS=Escherichia coli (strain K12) OX=83333 GN=htrL PE=2 SV=2	C121		0.98	High
P30745	moaA	GTP 3',8-cyclase OS=Escherichia coli (strain K12) OX=83333 GN=moaA PE=1 SV=1	C24	Iron-sulfur (4Fe-4S) 1; 4Fe-4S-S-AdoMet (C24)	0.963333	High
P52598	ygbI	Uncharacterized HTH-type transcriptional regulator YgbI OS=Escherichia coli (strain K12) OX=83333 GN=ygbI PE=4 SV=2	C152		0.955	High
P33014	yeeD	Putative sulfur carrier protein YeeD OS=Escherichia coli (strain K12) OX=83333 GN=yeeD PE=1 SV=1	C13		0.888333	High
P39399	lgoR	Probable HTH-type transcriptional regulator LgoR OS=Escherichia coli (strain K12) OX=83333 GN=lgoR PE=2 SV=2	C55		0.83	High
Q47141	hcaR	Hca operon transcriptional activator HcaR OS=Escherichia coli (strain K12) OX=83333 GN=hcaR PE=1 SV=2	C42		0.82	High
P37348	yecE	UPF0759 protein YecE OS=Escherichia coli (strain K12) OX=83333 GN=yecE PE=3 SV=4	C77		0.794	High
P69816	frwB	PTS system fructose-like EIIB component 2 OS=Escherichia coli (strain K12) OX=83333 GN=frwB PE=3 SV=1	C10		0.771667	High
P32162	yiiS	UPF0381 protein YiiS OS=Escherichia coli (strain K12) OX=83333 GN=yiiS PE=1 SV=1	C13_OR_C26		0.768333	High
P0ADU7	yqiB	Uncharacterized protein YqiB OS=Escherichia coli (strain K12) OX=83333 GN=yqiB PE=4 SV=1	C15		0.641667	High
P0ADU7	yqiB	Uncharacterized protein YqiB OS=Escherichia coli (strain K12) OX=83333 GN=yqiB PE=4 SV=1	C90		0.555	High
P36677	yhdN	Uncharacterized protein YhdN OS=Escherichia coli (strain K12) OX=83333 GN=yhdN PE=4 SV=1	C55		0.523333	High
P0CF11	insA5	Insertion element IS1 5 protein InsA OS=Escherichia coli (strain K12) OX=83333 GN=insA5 PE=3 SV=1	C66		0.52	High
P0AFW0	rfaH	Transcription antitermination protein RfaH OS=Escherichia coli (strain K12) OX=83333 GN=rfaH PE=1 SV=1	C28		0.51	High
P0A6V5	glpE	Thiosulfate sulfurtransferase GlpE OS=Escherichia coli (strain K12) OX=83333 GN=glpE PE=1 SV=1	C6		0.49	High
P21514	pdeL	Cyclic di-GMP phosphodiesterase PdeL OS=Escherichia coli (strain K12) OX=83333 GN=pdeL PE=1 SV=2	C4		0.486667	Medium
P0ACB4	hemG	Protoporphyrinogen IX dehydrogenase [quinone] OS=Escherichia coli (strain K12) OX=83333 GN=hemG PE=1 SV=1	C119		0.465	High
P64496	yoaG	Protein YoaG OS=Escherichia coli (strain K12) OX=83333 GN=yoaG PE=1 SV=1	C58		0.415	High
P0AB49	ychH	Uncharacterized protein YchH OS=Escherichia coli (strain K12) OX=83333 GN=ychH PE=4 SV=1	C70		0.385	High
P25666	htrL	Protein HtrL OS=Escherichia coli (strain K12) OX=83333 GN=htrL PE=2 SV=2	C241		0.385	High
P03007	dnaQ	DNA polymerase III subunit epsilon OS=Escherichia coli (strain K12) OX=83333 GN=dnaQ PE=1 SV=1	C149		0.378333	High
P75952	comR	HTH-type transcriptional repressor ComR OS=Escherichia coli (strain K12) OX=83333 GN=comR PE=1 SV=2	C88		0.37	High
P64610	yrbL	Uncharacterized protein YrbL OS=Escherichia coli (strain K12) OX=83333 GN=yrbL PE=2 SV=1	C18		0.365	High
P75972	ymfI	Uncharacterized protein YmfI OS=Escherichia coli (strain K12) OX=83333 GN=ymfI PE=4 SV=2	C41_OR_C42		0.365	High
P0AD21	yejG	Uncharacterized protein YejG OS=Escherichia coli (strain K12) OX=83333 GN=yejG PE=1 SV=1	C36		0.326667	High
P76938	epmC	Elongation factor P hydroxylase OS=Escherichia coli (strain K12) OX=83333 GN=epmC PE=1 SV=2	C82		0.313333	High
P39280	epmB	L-lysine 2,3-aminomutase OS=Escherichia coli (strain K12) OX=83333 GN=epmB PE=1 SV=1	C212		0.31	High
P0A828	smg	Protein Smg OS=Escherichia coli (strain K12) OX=83333 GN=smg PE=3 SV=1	C85		0.306667	High
P0A828	smg	Protein Smg OS=Escherichia coli (strain K12) OX=83333 GN=smg PE=3 SV=1	C78		0.296667	High
P0AB03	ycbJ	Uncharacterized protein YcbJ OS=Escherichia coli (strain K12) OX=83333 GN=ycbJ PE=4 SV=1	C21		0.29	High
P77607	yagL	Uncharacterized protein YagL OS=Escherichia coli (strain K12) OX=83333 GN=yagL PE=4 SV=1	C118		0.284	High
P75952	comR	HTH-type transcriptional repressor ComR OS=Escherichia coli (strain K12) OX=83333 GN=comR PE=1 SV=2	C117_OR_C123		0.251667	High
P0A8L7	yciU	UPF0263 protein YciU OS=Escherichia coli (strain K12) OX=83333 GN=yciU PE=1 SV=1	C103		0.238333	High
P0AA37	rluA	Dual-specificity RNA pseudouridine synthase RluA OS=Escherichia coli (strain K12) OX=83333 GN=rluA PE=1 SV=2	C128		0.228333	High
P0ACV8	ymjA	Uncharacterized protein YmjA OS=Escherichia coli (strain K12) OX=83333 GN=ymjA PE=4 SV=1	C20		0.226	High
P75952	comR	HTH-type transcriptional repressor ComR OS=Escherichia coli (strain K12) OX=83333 GN=comR PE=1 SV=2	C117_AND_C123		0.218333	High
P0A6V5	glpE	Thiosulfate sulfurtransferase GlpE OS=Escherichia coli (strain K12) OX=83333 GN=glpE PE=1 SV=1	C65		0.215	High
P76361	yeeR	Inner membrane protein YeeR OS=Escherichia coli (strain K12) OX=83333 GN=yeeR PE=1 SV=2	C455		0.21	Medium
P77295	ygaV	Probable HTH-type transcriptional regulator YgaV OS=Escherichia coli (strain K12) OX=83333 GN=ygaV PE=1 SV=1	C31		0.205	High
P0DSF4	ynfU	Putative zinc-binding protein YnfU OS=Escherichia coli (strain K12) OX=83333 GN=ynfU PE=1 SV=1	C17		0.204	High
P0ABE2	bolA	DNA-binding transcriptional regulator BolA OS=Escherichia coli (strain K12) OX=83333 GN=bolA PE=1 SV=1	C98		0.201667	High
P0ACJ5	decR	DNA-binding transcriptional activator DecR OS=Escherichia coli (strain K12) OX=83333 GN=decR PE=1 SV=1	C81		0.166667	High
P0A8L5	ycgN	UPF0260 protein YcgN OS=Escherichia coli (strain K12) OX=83333 GN=ycgN PE=3 SV=1	C78		0.16	Medium
P19925	entD	Enterobactin synthase component D OS=Escherichia coli (strain K12) OX=83333 GN=entD PE=1 SV=3	C68		0.151667	High
P45551	yhfY	Uncharacterized protein YhfY OS=Escherichia coli (strain K12) OX=83333 GN=yhfY PE=4 SV=2	C9		0.111667	High
P0ADM8	yieE	Uncharacterized protein YieE OS=Escherichia coli (strain K12) OX=83333 GN=yieE PE=4 SV=2	C24		0.111667	High
P23873	hipB	Antitoxin HipB OS=Escherichia coli (strain K12) OX=83333 GN=hipB PE=1 SV=1	C71		0.11	High
P77304	dtpA	Dipeptide and tripeptide permease A OS=Escherichia coli (strain K12) OX=83333 GN=dtpA PE=1 SV=1	C140		0.105	High
P76540	eutK	Ethanolamine utilization protein EutK OS=Escherichia coli (strain K12) OX=83333 GN=eutK PE=1 SV=2	C61		0.0933333	Medium
P76141	lsrR	Transcriptional regulator LsrR OS=Escherichia coli (strain K12) OX=83333 GN=lsrR PE=1 SV=1	C14		0.075	High
P00936	cyaA	Adenylate cyclase OS=Escherichia coli (strain K12) OX=83333 GN=cyaA PE=1 SV=5	C174		0.0666667	High
P67430	nemR	HTH-type transcriptional repressor NemR OS=Escherichia coli (strain K12) OX=83333 GN=nemR PE=1 SV=1	C116		0.065	High
P76245	dgcP	Diguanylate cyclase DgcP OS=Escherichia coli (strain K12) OX=83333 GN=dgcP PE=1 SV=2	C85		0.0583333	High
P0A8Q6	clpS	ATP-dependent Clp protease adapter protein ClpS OS=Escherichia coli (strain K12) OX=83333 GN=clpS PE=1 SV=1	C73		0.04	High
P76245	dgcP	Diguanylate cyclase DgcP OS=Escherichia coli (strain K12) OX=83333 GN=dgcP PE=1 SV=2	C98		0.0333333	High
P76419	yegV	Uncharacterized sugar kinase YegV OS=Escherichia coli (strain K12) OX=83333 GN=yegV PE=3 SV=1	C307		0.0316667	High
P45524	yheT	Putative esterase YheT OS=Escherichia coli (strain K12) OX=83333 GN=yheT PE=3 SV=1	C112		0.02	High
P00936	cyaA	Adenylate cyclase OS=Escherichia coli (strain K12) OX=83333 GN=cyaA PE=1 SV=5	C547		0.015	High
P0AD21	yejG	Uncharacterized protein YejG OS=Escherichia coli (strain K12) OX=83333 GN=yejG PE=1 SV=1	C95		0.015	High
P37671	yiaJ	DNA-binding transcriptional repressor YiaJ OS=Escherichia coli (strain K12) OX=83333 GN=yiaJ PE=1 SV=1	C222		0.00833333	High
P76194	sufE	Cysteine desulfuration protein SufE OS=Escherichia coli (strain K12) OX=83333 GN=sufE PE=1 SV=1	C17		0.00166667	High
P05052	appY	HTH-type transcriptional regulator AppY OS=Escherichia coli (strain K12) OX=83333 GN=appY PE=1 SV=3	C58		-0.015	High
P06709	birA	Bifunctional ligase/repressor BirA OS=Escherichia coli (strain K12) OX=83333 GN=birA PE=1 SV=1	C107		-0.03	High
P76586	yphH	Uncharacterized protein YphH OS=Escherichia coli (strain K12) OX=83333 GN=yphH PE=3 SV=2	C190		-0.04	High
Q46800	xdhB	Putative xanthine dehydrogenase FAD-binding subunit XdhB OS=Escherichia coli (strain K12) OX=83333 GN=xdhB PE=4 SV=1	C116		-0.04	Medium
P0AEF0	dnaC	DNA replication protein DnaC OS=Escherichia coli (strain K12) OX=83333 GN=dnaC PE=1 SV=1	C78		-0.06	High
P27305	gluQ	Glutamyl-Q tRNA(Asp) synthetase OS=Escherichia coli (strain K12) OX=83333 GN=gluQ PE=1 SV=6	C308		-0.0616667	High
P77295	ygaV	Probable HTH-type transcriptional regulator YgaV OS=Escherichia coli (strain K12) OX=83333 GN=ygaV PE=1 SV=1	C98		-0.065	High
P76250	dmlR	HTH-type transcriptional regulator DmlR OS=Escherichia coli (strain K12) OX=83333 GN=dmlR PE=1 SV=2	C169		-0.0683333	High
P0AFH0	ogt	Methylated-DNA--protein-cysteine methyltransferase OS=Escherichia coli (strain K12) OX=83333 GN=ogt PE=1 SV=1	C20		-0.082	High
P46887	yecH	Uncharacterized protein YecH OS=Escherichia coli (strain K12) OX=83333 GN=yecH PE=4 SV=2	C42		-0.113333	High
P39334	bdcR	HTH-type transcriptional repressor BdcR OS=Escherichia coli (strain K12) OX=83333 GN=bdcR PE=1 SV=2	C92		-0.118333	High
P77360	yphC	Uncharacterized zinc-type alcohol dehydrogenase-like protein YphC OS=Escherichia coli (strain K12) OX=83333 GN=yphC PE=3 SV=2	C308		-0.12	High
Q47155	dinB	DNA polymerase IV OS=Escherichia coli (strain K12) OX=83333 GN=dinB PE=1 SV=1	C11		-0.136	High
P23877	fepG	Ferric enterobactin transport system permease protein FepG OS=Escherichia coli (strain K12) OX=83333 GN=fepG PE=1 SV=2	C225		-0.138	High
P0ACN2	ytfH	Uncharacterized HTH-type transcriptional regulator YtfH OS=Escherichia coli (strain K12) OX=83333 GN=ytfH PE=4 SV=1	C20		-0.143333	High
P00936	cyaA	Adenylate cyclase OS=Escherichia coli (strain K12) OX=83333 GN=cyaA PE=1 SV=5	C62		-0.146667	High
P41039	ybiI	Uncharacterized protein YbiI OS=Escherichia coli (strain K12) OX=83333 GN=ybiI PE=1 SV=1	C42		-0.161667	High
P77495	prpE	Propionate--CoA ligase OS=Escherichia coli (strain K12) OX=83333 GN=prpE PE=3 SV=1	C602		-0.166667	High
P0AEZ1	metF	5,10-methylenetetrahydrofolate reductase OS=Escherichia coli (strain K12) OX=83333 GN=metF PE=1 SV=1	C91		-0.171667	High
P76491	yfbR	5'-deoxynucleotidase YfbR OS=Escherichia coli (strain K12) OX=83333 GN=yfbR PE=1 SV=1	C140		-0.173333	High
P0A6C5	argA	Amino-acid acetyltransferase OS=Escherichia coli (strain K12) OX=83333 GN=argA PE=1 SV=1	C365		-0.213333	High
P0A9U8	ydiO	Probable acyl-CoA dehydrogenase YdiO OS=Escherichia coli (strain K12) OX=83333 GN=ydiO PE=3 SV=1	C32		-0.22	High
P0ACU0	cecR	HTH-type transcriptional dual regulator CecR OS=Escherichia coli (strain K12) OX=83333 GN=cecR PE=1 SV=1	C158		-0.225	High
P27238	yfeD	Uncharacterized protein YfeD OS=Escherichia coli (strain K12) OX=83333 GN=yfeD PE=4 SV=3	C16		-0.226667	High
P76491	yfbR	5'-deoxynucleotidase YfbR OS=Escherichia coli (strain K12) OX=83333 GN=yfbR PE=1 SV=1	C145		-0.231667	High
P0AEF0	dnaC	DNA replication protein DnaC OS=Escherichia coli (strain K12) OX=83333 GN=dnaC PE=1 SV=1	C120		-0.24	High
P06134	ada	Bifunctional transcriptional activator/DNA repair enzyme Ada OS=Escherichia coli (strain K12) OX=83333 GN=ada PE=1 SV=2	C6		-0.241667	High
P38051	menF	Isochorismate synthase MenF OS=Escherichia coli (strain K12) OX=83333 GN=menF PE=1 SV=4	C335		-0.241667	High
P08194	glpT	Glycerol-3-phosphate transporter OS=Escherichia coli (strain K12) OX=83333 GN=glpT PE=1 SV=1	C215		-0.241667	High
P0A8C8	yidD	Putative membrane protein insertion efficiency factor OS=Escherichia coli (strain K12) OX=83333 GN=yidD PE=1 SV=1	C37		-0.268333	High
P39334	bdcR	HTH-type transcriptional repressor BdcR OS=Escherichia coli (strain K12) OX=83333 GN=bdcR PE=1 SV=2	C181		-0.31	High
P0AEE8	dam	DNA adenine methylase OS=Escherichia coli (strain K12) OX=83333 GN=dam PE=1 SV=1	C87		-0.311667	High
P0AB46	ymgD	Uncharacterized protein YmgD OS=Escherichia coli (strain K12) OX=83333 GN=ymgD PE=1 SV=2	C36		-0.323333	High
P0AFH0	ogt	Methylated-DNA--protein-cysteine methyltransferase OS=Escherichia coli (strain K12) OX=83333 GN=ogt PE=1 SV=1	C139		-0.346	High
P0AEE8	dam	DNA adenine methylase OS=Escherichia coli (strain K12) OX=83333 GN=dam PE=1 SV=1	C162		-0.356	High
P39208	idnK	Thermosensitive gluconokinase OS=Escherichia coli (strain K12) OX=83333 GN=idnK PE=3 SV=1	C162		-0.36	High
P62672	apaG	Protein ApaG OS=Escherichia coli (strain K12) OX=83333 GN=apaG PE=3 SV=1	C8		-0.366667	High
P0ACV6	mpaA	Murein peptide amidase A OS=Escherichia coli (strain K12) OX=83333 GN=mpaA PE=1 SV=2	C61		-0.371667	High
P06134	ada	Bifunctional transcriptional activator/DNA repair enzyme Ada OS=Escherichia coli (strain K12) OX=83333 GN=ada PE=1 SV=2	C196		-0.391667	High
P0AFU6	yiiF	Uncharacterized protein YiiF OS=Escherichia coli (strain K12) OX=83333 GN=yiiF PE=4 SV=1	C57		-0.405	High
P76194	sufE	Cysteine desulfuration protein SufE OS=Escherichia coli (strain K12) OX=83333 GN=sufE PE=1 SV=1	C51		-0.413333	High
P39161	uxuR	Uxu operon transcriptional regulator OS=Escherichia coli (strain K12) OX=83333 GN=uxuR PE=4 SV=1	C90		-0.425	High
P23862	priC	Primosomal replication protein N'' OS=Escherichia coli (strain K12) OX=83333 GN=priC PE=1 SV=3	C49		-0.425	High
P76086	paaX	Transcriptional repressor PaaX OS=Escherichia coli (strain K12) OX=83333 GN=paaX PE=1 SV=1	C312		-0.433333	High
P76141	lsrR	Transcriptional regulator LsrR OS=Escherichia coli (strain K12) OX=83333 GN=lsrR PE=1 SV=1	C192		-0.435	High
P32162	yiiS	UPF0381 protein YiiS OS=Escherichia coli (strain K12) OX=83333 GN=yiiS PE=1 SV=1	C8		-0.438333	High
P32141	yihT	Sulfofructosephosphate aldolase OS=Escherichia coli (strain K12) OX=83333 GN=yihT PE=1 SV=1	C209		-0.51	High
P0A9P9	idnO	5-keto-D-gluconate 5-reductase OS=Escherichia coli (strain K12) OX=83333 GN=idnO PE=1 SV=1	C173		-0.52	High
P31680	djlA	Co-chaperone protein DjlA OS=Escherichia coli (strain K12) OX=83333 GN=djlA PE=1 SV=1	C207		-0.53	High
P52129	rnlA	mRNA endoribonuclease toxin LS OS=Escherichia coli (strain K12) OX=83333 GN=rnlA PE=1 SV=2	C247		-0.533333	High
P0AFR0	rssA	NTE family protein RssA OS=Escherichia coli (strain K12) OX=83333 GN=rssA PE=3 SV=2	C264		-0.548	High
P0A9P9	idnO	5-keto-D-gluconate 5-reductase OS=Escherichia coli (strain K12) OX=83333 GN=idnO PE=1 SV=1	C210		-0.568333	High
P39334	bdcR	HTH-type transcriptional repressor BdcR OS=Escherichia coli (strain K12) OX=83333 GN=bdcR PE=1 SV=2	C155		-0.578333	High
P0ADI0	pinR	Serine recombinase PinR OS=Escherichia coli (strain K12) OX=83333 GN=pinR PE=1 SV=1	C62		-0.593333	High
P39279	yjeJ	Uncharacterized protein YjeJ OS=Escherichia coli (strain K12) OX=83333 GN=yjeJ PE=4 SV=1	C269		-0.635	High
P0A8L5	ycgN	UPF0260 protein YcgN OS=Escherichia coli (strain K12) OX=83333 GN=ycgN PE=3 SV=1	C55		-0.6575	High
Q46906	ygcP	Uncharacterized protein YgcP OS=Escherichia coli (strain K12) OX=83333 GN=ygcP PE=1 SV=1	C160		-0.675	High
P0AB65	yccX	Acylphosphatase OS=Escherichia coli (strain K12) OX=83333 GN=yccX PE=1 SV=1	C49		-0.716	High
P63201	gadW	HTH-type transcriptional regulator GadW OS=Escherichia coli (strain K12) OX=83333 GN=gadW PE=1 SV=1	C179		-0.728333	High
P0AGL2	tdcF	Putative reactive intermediate deaminase TdcF OS=Escherichia coli (strain K12) OX=83333 GN=tdcF PE=1 SV=1	C36		-0.735	High
P38051	menF	Isochorismate synthase MenF OS=Escherichia coli (strain K12) OX=83333 GN=menF PE=1 SV=4	C293		-0.771667	High
P41039	ybiI	Uncharacterized protein YbiI OS=Escherichia coli (strain K12) OX=83333 GN=ybiI PE=1 SV=1	C39_AND_C42		-0.851667	High
P15081	gutM	Glucitol operon activator protein OS=Escherichia coli (strain K12) OX=83333 GN=gutM PE=4 SV=1	C35		-0.905	High
P75931	yceM	Putative oxidoreductase YceM OS=Escherichia coli (strain K12) OX=83333 GN=yceM PE=1 SV=1	C46		-0.943333	High
P00895	trpE	Anthranilate synthase component 1 OS=Escherichia coli (strain K12) OX=83333 GN=trpE PE=1 SV=2	C236		-0.976667	High
P39829	garD	Galactarate dehydratase (L-threo-forming) OS=Escherichia coli (strain K12) OX=83333 GN=garD PE=1 SV=2	C215		-0.9825	High
P0AER0	glpF	Glycerol uptake facilitator protein OS=Escherichia coli (strain K12) OX=83333 GN=glpF PE=1 SV=1	C261_AND_C264		-1.01833	High
P56579	srlA	PTS system glucitol/sorbitol-specific EIIC component OS=Escherichia coli (strain K12) OX=83333 GN=srlA PE=1 SV=1	C60		-1.07667	High
P27245	marR	Multiple antibiotic resistance protein MarR OS=Escherichia coli (strain K12) OX=83333 GN=marR PE=1 SV=2	C51		-1.3375	High
P0A9P9	idnO	5-keto-D-gluconate 5-reductase OS=Escherichia coli (strain K12) OX=83333 GN=idnO PE=1 SV=1	C144		-1.33833	High
P54901	csiE	Stationary phase-inducible protein CsiE OS=Escherichia coli (strain K12) OX=83333 GN=csiE PE=4 SV=3	C182		-1.5375	High
P21151	fadA	3-ketoacyl-CoA thiolase FadA OS=Escherichia coli (strain K12) OX=83333 GN=fadA PE=1 SV=3	C91		-1.6275	High
P39451	adhP	Alcohol dehydrogenase, propanol-preferring OS=Escherichia coli (strain K12) OX=83333 GN=adhP PE=1 SV=1	C145	Zinc 1; catalytic (C145)	-1.74	High
P77302	dgcM	Diguanylate cyclase DgcM OS=Escherichia coli (strain K12) OX=83333 GN=dgcM PE=1 SV=2	C312		-1.94667	High
P13857	rimL	Ribosomal-protein-serine acetyltransferase OS=Escherichia coli (strain K12) OX=83333 GN=rimL PE=1 SV=1	C155		-2.12667	High
P07464	lacA	Galactoside O-acetyltransferase OS=Escherichia coli (strain K12) OX=83333 GN=lacA PE=1 SV=1	C19		-2.582	High
P0AER0	glpF	Glycerol uptake facilitator protein OS=Escherichia coli (strain K12) OX=83333 GN=glpF PE=1 SV=1	C261_OR_C264		-2.63	High
P75870	yccS	Inner membrane protein YccS OS=Escherichia coli (strain K12) OX=83333 GN=yccS PE=1 SV=2	C173		-2.665	High
P27242	waaU	Lipopolysaccharide 1,2-N-acetylglucosaminetransferase OS=Escherichia coli (strain K12) OX=83333 GN=waaU PE=4 SV=2	C94		-3.43	High
P0AGL2	tdcF	Putative reactive intermediate deaminase TdcF OS=Escherichia coli (strain K12) OX=83333 GN=tdcF PE=1 SV=1	C107		-4.30333	High
P0AFA2	narX	Nitrate/nitrite sensor protein NarX OS=Escherichia coli (strain K12) OX=83333 GN=narX PE=1 SV=1	C415		-6.64	Medium
P11864	yhaC	Uncharacterized protein YhaC OS=Escherichia coli (strain K12) OX=83333 GN=yhaC PE=4 SV=3	C145		-6.64	Medium
P37057	ogrK	Prophage late control protein OgrK OS=Escherichia coli (strain K12) OX=83333 GN=ogrK PE=4 SV=1	C4_OR_C7		-6.64	Medium
P77213	ybdK	Putative glutamate--cysteine ligase 2 OS=Escherichia coli (strain K12) OX=83333 GN=ybdK PE=1 SV=1	C111		-6.64	Medium
P77674	patD	Gamma-aminobutyraldehyde dehydrogenase OS=Escherichia coli (strain K12) OX=83333 GN=patD PE=1 SV=1	C280		-6.64	Medium
P0AD14	btsS	Sensor histidine kinase BtsS OS=Escherichia coli (strain K12) OX=83333 GN=btsS PE=1 SV=1	C543		-6.64	Medium
P27245	marR	Multiple antibiotic resistance protein MarR OS=Escherichia coli (strain K12) OX=83333 GN=marR PE=1 SV=2	C108		-6.64	Medium
P37018	yadM	Uncharacterized fimbrial-like protein YadM OS=Escherichia coli (strain K12) OX=83333 GN=yadM PE=2 SV=1	C86		-6.64	Medium

## Sheet: b. Peptide - isoTOP-ABPP
Uniprot ID	Protein Symbol	Protein Description	Cys Position	Cys Function	log2 L/H Ratio ∆GrxD / WT (+ 250 µM BiPy)													N	S.D.	S.E.M.	Conf.
					Raw						Corrected						Avg
					B1T1	B1T2	B2T1	B2T2	B3T1	B3T2	B1T1	B1T2	B2T1	B2T2	B3T1	B3T2
P39405	fhuF	Ferric iron reductase protein FhuF OS=Escherichia coli (strain K12) OX=83333 GN=fhuF PE=1 SV=1	C256	Iron-sulfur (2Fe-2S) (C256)	6.64	6.64	6.64	6.64	6.64	6.64	6.64	6.64	6.64	6.64	6.64	6.64	6.64	6	0	0	Medium
P62620	ispG	4-hydroxy-3-methylbut-2-en-1-yl diphosphate synthase (flavodoxin) OS=Escherichia coli (strain K12) OX=83333 GN=ispG PE=1 SV=1	C270_OR_C273	Iron-sulfur (4Fe-4S) (C270), Iron-sulfur (4Fe-4S) (C273)	6.64	6.64	6.64	6.64	6.64	6.64	6.64	6.64	6.64	6.64	6.64	6.64	6.64	6	0	0	Medium
P0AC33	fumA	Fumarate hydratase class I, aerobic OS=Escherichia coli (strain K12) OX=83333 GN=fumA PE=1 SV=2	C318	Iron-sulfur (4Fe-4S) (C318)	6.64	6.64	6.64	6.64	6.64	6.64	6.64	6.64	6.64	6.64	6.64	6.64	6.64	6	0	0	Medium
P0A996	glpC	Anaerobic glycerol-3-phosphate dehydrogenase subunit C OS=Escherichia coli (strain K12) OX=83333 GN=glpC PE=1 SV=1	C66	Iron-sulfur (4Fe-4S) 1 (C66)	6.64	6.64	6.64	6.64	6.64	6.64	6.64	6.64	6.64	6.64	6.64	6.64	6.64	6	0	0	Medium
P0AAJ5	fdoH	Formate dehydrogenase-O iron-sulfur subunit OS=Escherichia coli (strain K12) OX=83333 GN=fdoH PE=1 SV=1	C175	Iron-sulfur (4Fe-4S) 2 (C175)	6.64	6.64	6.64	6.64	6.64	6.64	6.64	6.64	6.64	6.64	6.64	6.64	6.64	6	0	0	Medium
P0ABS1	dksA	RNA polymerase-binding transcription factor DksA OS=Escherichia coli (strain K12) OX=83333 GN=dksA PE=1 SV=1	C114_OR_C117	Zinc (C114), Zinc (C117)	6.64	6.64	6.64	6.64	6.64	6.64	6.64	6.64	6.64	6.64	6.64	6.64	6.64	6	0	0	Medium
P0A847	tgt	Queuine tRNA-ribosyltransferase OS=Escherichia coli (strain K12) OX=83333 GN=tgt PE=1 SV=1	C307	Zinc (C307)		6.64		6.64	6.64	6.64		6.64		6.64	6.64	6.64	6.64	4	0	0	Medium
P07330	cheB	Protein-glutamate methylesterase/protein-glutamine glutaminase OS=Escherichia coli (strain K12) OX=83333 GN=cheB PE=1 SV=3	C325		6.64	6.64	6.64	6.64	6.64	6.64	6.64	6.64	6.64	6.64	6.64	6.64	6.64	6	0	0	Medium
P0A6D3	aroA	3-phosphoshikimate 1-carboxyvinyltransferase OS=Escherichia coli (strain K12) OX=83333 GN=aroA PE=1 SV=1	C288		6.64	6.64	6.64	6.64	6.64	6.64	6.64	6.64	6.64	6.64	6.64	6.64	6.64	6	0	0	Medium
P0AAT6	rsfS	Ribosomal silencing factor RsfS OS=Escherichia coli (strain K12) OX=83333 GN=rsfS PE=1 SV=1	C36		6.64	6.64	6.64	6.64	6.64	6.64	6.64	6.64	6.64	6.64	6.64	6.64	6.64	6	0	0	Medium
P0ACV0	lpxL	Lipid A biosynthesis lauroyltransferase OS=Escherichia coli (strain K12) OX=83333 GN=lpxL PE=1 SV=1	C66		6.64	6.64	6.64	6.64	6.64	6.64	6.64	6.64	6.64	6.64	6.64	6.64	6.64	6	0	0	Medium
P0AEJ6	eutB	Ethanolamine ammonia-lyase heavy chain OS=Escherichia coli (strain K12) OX=83333 GN=eutB PE=1 SV=1	C249		6.64	6.64	6.64	6.64	6.64	6.64	6.64	6.64	6.64	6.64	6.64	6.64	6.64	6	0	0	Medium
P0AFR0	rssA	NTE family protein RssA OS=Escherichia coli (strain K12) OX=83333 GN=rssA PE=3 SV=2	C105		6.64	6.64	6.64	6.64	6.64	6.64	6.64	6.64	6.64	6.64	6.64	6.64	6.64	6	0	0	Medium
P13029	katG	Catalase-peroxidase OS=Escherichia coli (strain K12) OX=83333 GN=katG PE=1 SV=2	C16		6.64	6.64	6.64	6.64	6.64	6.64	6.64	6.64	6.64	6.64	6.64	6.64	6.64	6	0	0	Medium
P21893	recJ	Single-stranded-DNA-specific exonuclease RecJ OS=Escherichia coli (strain K12) OX=83333 GN=recJ PE=1 SV=2	C344		6.64	6.64	6.64	6.64	6.64	6.64	6.64	6.64	6.64	6.64	6.64	6.64	6.64	6	0	0	Medium
P37344	pspF	Psp operon transcriptional activator OS=Escherichia coli (strain K12) OX=83333 GN=pspF PE=1 SV=2	C146		6.64	6.64	6.64	6.64	6.64	6.64	6.64	6.64	6.64	6.64	6.64	6.64	6.64	6	0	0	Medium
P37646	pdeH	Cyclic di-GMP phosphodiesterase PdeH OS=Escherichia coli (strain K12) OX=83333 GN=pdeH PE=1 SV=3	C41		6.64	6.64	6.64	6.64	6.64	6.64	6.64	6.64	6.64	6.64	6.64	6.64	6.64	6	0	0	Medium
P37751	wbbK	Putative glycosyltransferase WbbK OS=Escherichia coli (strain K12) OX=83333 GN=wbbK PE=4 SV=1	C270		6.64	6.64	6.64	6.64	6.64	6.64	6.64	6.64	6.64	6.64	6.64	6.64	6.64	6	0	0	Medium
P45748	tsaC	Threonylcarbamoyl-AMP synthase OS=Escherichia coli (strain K12) OX=83333 GN=tsaC PE=1 SV=2	C35		6.64	6.64	6.64	6.64	6.64	6.64	6.64	6.64	6.64	6.64	6.64	6.64	6.64	6	0	0	Medium
P75863	ycbX	Uncharacterized protein YcbX OS=Escherichia coli (strain K12) OX=83333 GN=ycbX PE=1 SV=1	C359		6.64	6.64	6.64	6.64	6.64	6.64	6.64	6.64	6.64	6.64	6.64	6.64	6.64	6	0	0	Medium
Q59385	copA	Copper-exporting P-type ATPase OS=Escherichia coli (strain K12) OX=83333 GN=copA PE=1 SV=4	C14	Copper (C14)	6.64	6.64	6.64	6.64		6.64	6.64	6.64	6.64	6.64		6.64	6.64	5	9.93014e-16	4.44089e-16	Medium
Q46905	ygcO	Ferredoxin-like protein YgcO OS=Escherichia coli (strain K12) OX=83333 GN=ygcO PE=3 SV=2	C64			6.64	6.64	6.64	6.64	6.64		6.64	6.64	6.64	6.64	6.64	6.64	5	9.93014e-16	4.44089e-16	Medium
P0A6W0	glsA2	Glutaminase 2 OS=Escherichia coli (strain K12) OX=83333 GN=glsA2 PE=1 SV=1	C46		6.64		6.64	6.64	6.64	6.64	6.64		6.64	6.64	6.64	6.64	6.64	5	9.93014e-16	4.44089e-16	Medium
P0A9C0	glpA	Anaerobic glycerol-3-phosphate dehydrogenase subunit A OS=Escherichia coli (strain K12) OX=83333 GN=glpA PE=1 SV=1	C85		6.64	6.64		6.64	6.64	6.64	6.64	6.64		6.64	6.64	6.64	6.64	5	9.93014e-16	4.44089e-16	Medium
P69924	nrdB	Ribonucleoside-diphosphate reductase 1 subunit beta OS=Escherichia coli (strain K12) OX=83333 GN=nrdB PE=1 SV=2	C269		6.64	6.64	6.64		6.64	6.64	6.64	6.64	6.64		6.64	6.64	6.64	5	9.93014e-16	4.44089e-16	Medium
P37646	pdeH	Cyclic di-GMP phosphodiesterase PdeH OS=Escherichia coli (strain K12) OX=83333 GN=pdeH PE=1 SV=3	C28		5.21	5.58	6.64	6.64	6.64	6.64	5.49	5.85	6.64	6.64	6.64	6.64	6.31667	6	0.51368	0.209709	High
P31826	yddA	Inner membrane ABC transporter ATP-binding protein YddA OS=Escherichia coli (strain K12) OX=83333 GN=yddA PE=1 SV=2	C449		5.8	6.17		5.85	5.63	6.15	6.08	6.44		6.06	5.64	6.15	6.074	5	0.286496	0.128125	High
P07364	cheR	Chemotaxis protein methyltransferase OS=Escherichia coli (strain K12) OX=83333 GN=cheR PE=4 SV=2	C7		2.88	6.64	6.64	6.64	6.64	6.64	3.16	6.64	6.64	6.64	6.64	6.64	6.06	6	1.4207	0.58	High
P12758	udp	Uridine phosphorylase OS=Escherichia coli (strain K12) OX=83333 GN=udp PE=1 SV=3	C136		4.65	4.22	6.64	6.64	6.64	6.64	4.93	4.49	6.64	6.64	6.64	6.64	5.99667	6	1.00631	0.410826	High
P32141	yihT	Sulfofructosephosphate aldolase OS=Escherichia coli (strain K12) OX=83333 GN=yihT PE=1 SV=1	C70		6.64	-0.68	6.64	6.64	6.64	6.64	6.64	-0.41	6.64	6.64	6.64	6.64	5.465	6	2.87815	1.175	High
P75767	ybhK	Putative gluconeogenesis factor OS=Escherichia coli (strain K12) OX=83333 GN=ybhK PE=1 SV=1	C66		6.64	6.64	6.64	6.64	6.64	-0.53	6.64	6.64	6.64	6.64	6.64	-0.53	5.445	6	2.92714	1.195	High
P76214	ves	Protein Ves OS=Escherichia coli (strain K12) OX=83333 GN=ves PE=1 SV=2	C157		4.65	4.7	5.39	5.03	4.88		4.93	4.97	5.6	5.24	4.89		5.126	5	0.298379	0.133439	High
P69506	ytfE	Iron-sulfur cluster repair protein YtfE OS=Escherichia coli (strain K12) OX=83333 GN=ytfE PE=1 SV=1	C184		3.43	5.35	3.68	4.2	4.03	3.62	3.71	5.62	3.89	4.41	4.04	3.62	4.215	6	0.74261	0.303169	High
P0ABY7	flhC	Flagellar transcriptional regulator FlhC OS=Escherichia coli (strain K12) OX=83333 GN=flhC PE=1 SV=1	C89		4.06	3.12	4.27	4.13	3.58	4.37	4.34	3.39	4.48	4.34	3.59	4.37	4.085	6	0.468049	0.19108	High
P07363	cheA	Chemotaxis protein CheA OS=Escherichia coli (strain K12) OX=83333 GN=cheA PE=1 SV=3	C120		4.59	4.89	2.03	2.33	3.9	5.14	4.87	5.16	2.24	2.54	3.91	5.14	3.97667	6	1.31424	0.536536	High
P0A6T3	galK	Galactokinase OS=Escherichia coli (strain K12) OX=83333 GN=galK PE=1 SV=2	C382		3.17	3.42	3.53	3.7	4.59	4.14	3.45	3.69	3.74	3.91	4.6	4.14	3.92167	6	0.404248	0.165034	High
P0ABY7	flhC	Flagellar transcriptional regulator FlhC OS=Escherichia coli (strain K12) OX=83333 GN=flhC PE=1 SV=1	C106		4.28	2.88	3.3	3.71	3.3	4.74	4.56	3.15	3.51	3.92	3.31	4.74	3.865	6	0.662865	0.270614	High
P52627	fliZ	Regulator of sigma S factor FliZ OS=Escherichia coli (strain K12) OX=83333 GN=fliZ PE=2 SV=1	C80		2.96	2.51	3.12	3.2	3.28	2.77	3.24	2.78	3.33	3.41	3.29	2.77	3.13667	6	0.285634	0.11661	High
P0A8S9	flhD	Flagellar transcriptional regulator FlhD OS=Escherichia coli (strain K12) OX=83333 GN=flhD PE=1 SV=1	C65		2.31	2.6	3.12	3.33			2.59	2.87	3.33	3.54			3.0825	4	0.431383	0.215692	High
P31068	fliH	Flagellar assembly protein FliH OS=Escherichia coli (strain K12) OX=83333 GN=fliH PE=3 SV=3	C199		2.36	2.11	3.09	3.19	3.22	3.33	2.64	2.38	3.3	3.4	3.23	3.33	3.04667	6	0.427255	0.174426	High
P0A6L4	nanA	N-acetylneuraminate lyase OS=Escherichia coli (strain K12) OX=83333 GN=nanA PE=1 SV=2	C82		1.87		2.21			2.91	2.15		2.42			2.91	2.49333	3	0.38527	0.222436	High
Q46802	uacR	Putative uric acid sigma-54-dependent transcriptional regulator UacR OS=Escherichia coli (strain K12) OX=83333 GN=uacR PE=4 SV=1	C84_OR_C87		2.55	2.07	2.16	1.88	2.05	3.15	2.83	2.34	2.37	2.09	2.06	3.15	2.47333	6	0.431586	0.176194	High
P0A7E5	pyrG	CTP synthase OS=Escherichia coli (strain K12) OX=83333 GN=pyrG PE=1 SV=2	C261		2.2	2.37	1.94	2.17	2.35	2.22	2.48	2.64	2.15	2.38	2.36	2.22	2.37167	6	0.176682	0.0721303	High
P0A8B5	ybaB	Nucleoid-associated protein YbaB OS=Escherichia coli (strain K12) OX=83333 GN=ybaB PE=1 SV=1	C52		-0.33	-0.29	3.66		3.71	4.05	-0.05	-0.02	3.87		3.72	4.05	2.314	5	2.14754	0.960409	High
P36683	acnB	Aconitate hydratase B OS=Escherichia coli (strain K12) OX=83333 GN=acnB PE=1 SV=3	C769_AND_C772	Iron-sulfur (4Fe-4S) (C769), Iron-sulfur (4Fe-4S) (C772)	1.37	2.38		2.05	2.05		1.65	2.65		2.26	2.06		2.155	4	0.416373	0.208187	High
Q46948	yajL	Protein/nucleic acid deglycase 3 OS=Escherichia coli (strain K12) OX=83333 GN=yajL PE=1 SV=2	C47			1.2	1.81	2.73		1.98		1.47	2.02	2.94		1.98	2.1025	4	0.611903	0.305951	High
P0A9R4	fdx	2Fe-2S ferredoxin OS=Escherichia coli (strain K12) OX=83333 GN=fdx PE=1 SV=2	C46		1.53	2.54		1.58	1.89	1.91	1.81	2.81		1.79	1.9	1.91	2.044	5	0.431486	0.192966	High
P30744	sdaB	L-serine dehydratase 2 OS=Escherichia coli (strain K12) OX=83333 GN=sdaB PE=2 SV=2	C420		1.08	1.56	2.46	2.33	1.29	2.13	1.36	1.83	2.67	2.54	1.3	2.13	1.97167	6	0.579842	0.236719	High
P52613	fliJ	Flagellar FliJ protein OS=Escherichia coli (strain K12) OX=83333 GN=fliJ PE=1 SV=2	C32		1.49	1.69	1.73	1.75	1.76	1.83	1.77	1.96	1.94	1.96	1.77	1.83	1.87167	6	0.0923941	0.0377197	High
P30744	sdaB	L-serine dehydratase 2 OS=Escherichia coli (strain K12) OX=83333 GN=sdaB PE=2 SV=2	C112		0.86	0.73			3.08		1.14	1			3.09		1.74333	3	1.16835	0.674545	High
P0AFI2	parC	DNA topoisomerase 4 subunit A OS=Escherichia coli (strain K12) OX=83333 GN=parC PE=1 SV=1	C82		0.55	1.23	1.38	1.98	0.98	3.27	0.83	1.5	1.59	2.19	0.99	3.27	1.72833	6	0.895911	0.365754	High
P27294	inaA	Protein InaA OS=Escherichia coli (strain K12) OX=83333 GN=inaA PE=1 SV=3	C36			1.12	1.25	1.83	2.01	1.36		1.39	1.46	2.04	2.02	1.36	1.654	5	0.345225	0.154389	High
P0A996	glpC	Anaerobic glycerol-3-phosphate dehydrogenase subunit C OS=Escherichia coli (strain K12) OX=83333 GN=glpC PE=1 SV=1	C369_AND_C372		1.45	1.38	1.17	1.46	1.43	1.91	1.73	1.65	1.38	1.67	1.44	1.91	1.63	6	0.194422	0.0793725	High
P0A7M9	rpmE	50S ribosomal protein L31 OS=Escherichia coli (strain K12) OX=83333 GN=rpmE PE=1 SV=1	C16_OR_C18	Zinc (C16)	1.31	0.98	1.43	1.28	1.85	1.92	1.59	1.25	1.64	1.49	1.86	1.92	1.625	6	0.245988	0.100424	High
P0A725	lpxC	UDP-3-O-acyl-N-acetylglucosamine deacetylase OS=Escherichia coli (strain K12) OX=83333 GN=lpxC PE=1 SV=1	C63		1.99	0.97	1.36	1.74	0.95	1.75	2.27	1.24	1.57	1.95	0.96	1.75	1.62333	6	0.475549	0.194142	High
P00582	polA	DNA polymerase I OS=Escherichia coli (strain K12) OX=83333 GN=polA PE=1 SV=1	C907		-3.84		5.96	6.14	-0.41	-0.45	-3.56		6.17	6.35	-0.4	-0.45	1.622	5	4.4236	1.9783	Low
P0A8H8	yacG	DNA gyrase inhibitor YacG OS=Escherichia coli (strain K12) OX=83333 GN=yacG PE=1 SV=1	C12	Zinc"; (C12)	0.81	1.06	1.81	1.14	1.71	2.16	1.09	1.33	2.02	1.35	1.72	2.16	1.61167	6	0.424048	0.173117	High
P00561	thrA	Bifunctional aspartokinase/homoserine dehydrogenase 1 OS=Escherichia coli (strain K12) OX=83333 GN=thrA PE=1 SV=2	C223_AND_C235		1.33	1.12	1.51	1.46			1.61	1.39	1.72	1.67			1.5975	4	0.145459	0.0727295	High
P42626	yhaM	UPF0597 protein YhaM OS=Escherichia coli (strain K12) OX=83333 GN=yhaM PE=2 SV=3	C413		0.13	3.93	0.76	0.47			0.41	4.2	0.97	0.68			1.565	4	1.77149	0.885744	Medium
P0DP90	ilvG	Acetolactate synthase isozyme 2 large subunit OS=Escherichia coli (strain K12) OX=83333 GN=ilvG PE=1 SV=1	C146		0.58	0.8	1.53	1.86	2.14	1.41	0.86	1.07	1.74	2.07	2.15	1.41	1.55	6	0.52775	0.215453	High
P0AEW6	gsk	Inosine-guanosine kinase OS=Escherichia coli (strain K12) OX=83333 GN=gsk PE=1 SV=1	C131		0.42	1.59	0.59	1.76	1.51	1.83	0.7	1.86	0.8	1.97	1.52	1.83	1.44667	6	0.560845	0.228964	High
P0AC65	nrdH	Glutaredoxin-like protein NrdH OS=Escherichia coli (strain K12) OX=83333 GN=nrdH PE=1 SV=1	C11		1.07	1.02	1.26	1.18	1.53	1.58	1.35	1.29	1.47	1.39	1.54	1.58	1.43667	6	0.112724	0.0460193	High
P09832	gltD	Glutamate synthase [NADPH] small chain OS=Escherichia coli (strain K12) OX=83333 GN=gltD PE=1 SV=3	C104_OR_C108		1.12	0.82	1.1	0.76	2.13	1.67	1.4	1.09	1.31	0.97	2.14	1.67	1.43	6	0.425253	0.173609	High
P0ABT5	dusB	tRNA-dihydrouridine synthase B OS=Escherichia coli (strain K12) OX=83333 GN=dusB PE=1 SV=1	C100		0.04	0.34		1.92	2.24	1.77	0.32	0.61		2.13	2.25	1.77	1.416	5	0.891841	0.398843	High
P69506	ytfE	Iron-sulfur cluster repair protein YtfE OS=Escherichia coli (strain K12) OX=83333 GN=ytfE PE=1 SV=1	C30_OR_C31		0.22	0.34	2.22	1.36	2.19	1.16	0.5	0.61	2.43	1.57	2.2	1.16	1.41167	6	0.802581	0.327652	High
P0ABW3	yfaE	Uncharacterized ferredoxin-like protein YfaE OS=Escherichia coli (strain K12) OX=83333 GN=yfaE PE=4 SV=1	C42_OR_C45	Iron-sulfur (2Fe-2S) (C42), Iron-sulfur (2Fe-2S) (C45)		1.04	1.15	1.14	1.58	1.33		1.31	1.36	1.35	1.59	1.33	1.388	5	0.114543	0.051225	High
P39267	yjcZ	Uncharacterized protein YjcZ OS=Escherichia coli (strain K12) OX=83333 GN=yjcZ PE=4 SV=2	C168				1.73		1.04	1.17			1.94		1.05	1.17	1.38667	3	0.482942	0.278827	High
P30744	sdaB	L-serine dehydratase 2 OS=Escherichia coli (strain K12) OX=83333 GN=sdaB PE=2 SV=2;L-serine dehydratase TdcG OS=Escherichia coli (strain K12) OX=83333 GN=tdcG PE=1 SV=4	C290		1.08	1.11	1.12	1.11	1.28	1.2	1.36	1.38	1.33	1.32	1.29	1.2	1.31333	6	0.0637704	0.0260342	High
P19926	agp	Glucose-1-phosphatase OS=Escherichia coli (strain K12) OX=83333 GN=agp PE=1 SV=1	C101		1.17	0.85	0.93	0.69	1.42	1.72	1.45	1.12	1.14	0.9	1.43	1.72	1.29333	6	0.29446	0.120213	High
P24232	hmp	Flavohemoprotein OS=Escherichia coli (strain K12) OX=83333 GN=hmp PE=1 SV=1	C389		1.1	1.12	1.06	1.08	1.2	1.21	1.38	1.39	1.27	1.29	1.21	1.21	1.29167	6	0.0790991	0.0322921	High
P30744	sdaB	L-serine dehydratase 2 OS=Escherichia coli (strain K12) OX=83333 GN=sdaB PE=2 SV=2	C181		0.92	0.86	1.21	1.17	1.09	1.33	1.2	1.13	1.42	1.38	1.1	1.33	1.26	6	0.134907	0.0550757	High
P00393	ndh	NADH dehydrogenase OS=Escherichia coli (strain K12) OX=83333 GN=ndh PE=1 SV=2	C316_AND_C319			0.99						1.26					1.26	1			Low
P25534	ubiH	2-octaprenyl-6-methoxyphenol hydroxylase OS=Escherichia coli (strain K12) OX=83333 GN=ubiH PE=1 SV=2	C330			-0.4	1.11	0.77	1.64	2.26		-0.13	1.32	0.98	1.65	2.26	1.216	5	0.88833	0.397273	High
P69506	ytfE	Iron-sulfur cluster repair protein YtfE OS=Escherichia coli (strain K12) OX=83333 GN=ytfE PE=1 SV=1	C30_AND_C31		1.06	1.19	0.86	1.15	0.68	1.22	1.34	1.46	1.07	1.36	0.69	1.22	1.19	6	0.279142	0.113959	High
P22564	rihC	Non-specific ribonucleoside hydrolase RihC OS=Escherichia coli (strain K12) OX=83333 GN=rihC PE=1 SV=1	C158_OR_C175		1.29		-0.44	2			1.57		-0.23	2.21			1.18333	3	1.26512	0.730418	Medium
P0ACC3	erpA	Iron-sulfur cluster insertion protein ErpA OS=Escherichia coli (strain K12) OX=83333 GN=erpA PE=1 SV=1	C106_OR_C108	Iron-sulfur (C106), Iron-sulfur (C108)	0.73	0.73	1.09	1.11	1.17	1.26	1.01	1	1.3	1.32	1.18	1.26	1.17833	6	0.142607	0.0582189	High
P0A763	ndk	Nucleoside diphosphate kinase OS=Escherichia coli (strain K12) OX=83333 GN=ndk PE=1 SV=2	C139		2.52	1.97	0.68	0.38	0.27	0.26	2.8	2.24	0.89	0.59	0.28	0.26	1.17667	6	1.08042	0.441079	High
P30744	sdaB	L-serine dehydratase 2 OS=Escherichia coli (strain K12) OX=83333 GN=sdaB PE=2 SV=2	C454		0.95	0.91	0.98	0.94	1.14	1.1	1.23	1.18	1.19	1.15	1.15	1.1	1.16667	6	0.044121	0.0180123	High
P09831	gltB	Glutamate synthase [NADPH] large chain OS=Escherichia coli (strain K12) OX=83333 GN=gltB PE=1 SV=3	C12		1.12	0.49	0.31	1.7			1.4	0.76	0.52	1.91			1.1475	4	0.62957	0.314785	High
P0A996	glpC	Anaerobic glycerol-3-phosphate dehydrogenase subunit C OS=Escherichia coli (strain K12) OX=83333 GN=glpC PE=1 SV=1	C384		1.13	1.1	1.37	0.9		0.25	1.41	1.37	1.58	1.11		0.25	1.144	5	0.527333	0.23583	High
P0AES0	gss	Bifunctional glutathionylspermidine synthetase/amidase OS=Escherichia coli (strain K12) OX=83333 GN=gss PE=1 SV=1	C572		0.77	0.51	0.82	1.16	1.47		1.05	0.78	1.03	1.37	1.48		1.142	5	0.282082	0.126151	High
P24188	trhO	tRNA uridine(34) hydroxylase OS=Escherichia coli (strain K12) OX=83333 GN=trhO PE=1 SV=2	C302_OR_C303_OR_C307_OR_C308		1.35	0.3	0.92	1.54	1.41	0.34	1.63	0.57	1.13	1.75	1.42	0.34	1.14	6	0.57543	0.234918	High
P0A7E5	pyrG	CTP synthase OS=Escherichia coli (strain K12) OX=83333 GN=pyrG PE=1 SV=2	C228		1.07	0.8	0.76	1.42	0.8	0.93	1.35	1.07	0.97	1.63	0.81	0.93	1.12667	6	0.306572	0.125158	High
P42626	yhaM	UPF0597 protein YhaM OS=Escherichia coli (strain K12) OX=83333 GN=yhaM PE=2 SV=3	C124		0.61	0.53	1.1	0.86	1.3	1.27	0.89	0.8	1.31	1.07	1.31	1.27	1.10833	6	0.224358	0.0915939	High
P42626	yhaM	UPF0597 protein YhaM OS=Escherichia coli (strain K12) OX=83333 GN=yhaM PE=2 SV=3	C212		0.77	0.76	0.95	0.92	1.12	1.12	1.05	1.03	1.16	1.13	1.13	1.12	1.10333	6	0.051251	0.0209231	High
P0A996	glpC	Anaerobic glycerol-3-phosphate dehydrogenase subunit C OS=Escherichia coli (strain K12) OX=83333 GN=glpC PE=1 SV=1	C9	Iron-sulfur (4Fe-4S) 1 (C9)	0.19	1.09	1.19	1.2	0.59	1.18	0.47	1.36	1.4	1.41	0.6	1.18	1.07	6	0.424641	0.173359	High
P36979	rlmN	Dual-specificity RNA methyltransferase RlmN OS=Escherichia coli (strain K12) OX=83333 GN=rlmN PE=1 SV=1	C355		0.73	1	0.86	0.71	1.02	1.11	1.01	1.27	1.07	0.92	1.03	1.11	1.06833	6	0.117714	0.0480567	High
P0A9H5	btuR	Corrinoid adenosyltransferase OS=Escherichia coli (strain K12) OX=83333 GN=btuR PE=3 SV=1	C105		1.07	0.26	1.27	0.5	0.82	1.49	1.35	0.53	1.48	0.71	0.83	1.49	1.065	6	0.424629	0.173354	High
P0ACQ7	tdcA	HTH-type transcriptional regulator TdcA OS=Escherichia coli (strain K12) OX=83333 GN=tdcA PE=3 SV=1	C303		0.42		1.19	1.28	0.82	0.86	0.7		1.4	1.49	0.83	0.86	1.056	5	0.361566	0.161697	High
P32176	fdoG	Formate dehydrogenase-O major subunit OS=Escherichia coli (strain K12) OX=83333 GN=fdoG PE=1 SV=5	C618		1.01	0.83	0.48	1.07	0.98	0.87	1.29	1.1	0.69	1.28	0.99	0.87	1.03667	6	0.235599	0.0961827	High
P0AGF6	tdcB	L-threonine dehydratase catabolic TdcB OS=Escherichia coli (strain K12) OX=83333 GN=tdcB PE=1 SV=1	C289		0.4	0.39	0.95	0.99	1.17	1.28	0.68	0.66	1.16	1.2	1.18	1.28	1.02667	6	0.279333	0.114037	High
P30745	moaA	GTP 3',8-cyclase OS=Escherichia coli (strain K12) OX=83333 GN=moaA PE=1 SV=1	C238		1.98	1.11	0.27	0.7	0.88	0.24	2.26	1.38	0.48	0.91	0.89	0.24	1.02667	6	0.720546	0.294162	High
P0A725	lpxC	UDP-3-O-acyl-N-acetylglucosamine deacetylase OS=Escherichia coli (strain K12) OX=83333 GN=lpxC PE=1 SV=1	C63_AND_C65		1.22	0.88	0.83	0.95	0.8	0.43	1.5	1.15	1.04	1.16	0.81	0.43	1.015	6	0.363139	0.148251	High
P29208	menC	o-succinylbenzoate synthase OS=Escherichia coli (strain K12) OX=83333 GN=menC PE=1 SV=2	C193		-0.53	0.49			1.55	1.97	-0.25	0.76			1.56	1.97	1.01	4	0.978809	0.489404	High
P0AC41	sdhA	Succinate dehydrogenase flavoprotein subunit OS=Escherichia coli (strain K12) OX=83333 GN=sdhA PE=1 SV=1	C303		-0.12	5.35	-0.12	-0.03	-0.1	0.04	0.16	5.62	0.09	0.18	-0.09	0.04	1	6	2.2654	0.924846	Medium
P25666	htrL	Protein HtrL OS=Escherichia coli (strain K12) OX=83333 GN=htrL PE=2 SV=2	C121		0.07	0.46	0.11	-0.08	1.69	2.65	0.35	0.73	0.32	0.13	1.7	2.65	0.98	6	0.992452	0.405167	High
P33599	nuoC	NADH-quinone oxidoreductase subunit C/D OS=Escherichia coli (strain K12) OX=83333 GN=nuoC PE=1 SV=3	C241		-0.16	1.65	0.69				0.12	1.92	0.9				0.98	3	0.902663	0.521153	Medium
P30745	moaA	GTP 3',8-cyclase OS=Escherichia coli (strain K12) OX=83333 GN=moaA PE=1 SV=1	C24	Iron-sulfur (4Fe-4S) 1; 4Fe-4S-S-AdoMet (C24)	0.78	0.76	0.79	0.84	0.84	0.79	1.06	1.03	1	1.05	0.85	0.79	0.963333	6	0.114484	0.046738	High
P52598	ygbI	Uncharacterized HTH-type transcriptional regulator YgbI OS=Escherichia coli (strain K12) OX=83333 GN=ygbI PE=4 SV=2	C152		0.28	0.08	0.08	1.58	0.34	2.39	0.56	0.35	0.29	1.79	0.35	2.39	0.955	6	0.904074	0.369087	High
P0A7M2	rpmB	50S ribosomal protein L28 OS=Escherichia coli (strain K12) OX=83333 GN=rpmB PE=1 SV=2	C5		0.49	0.47	1.21	1.19	0.67	0.7	0.77	0.74	1.42	1.4	0.68	0.7	0.951667	6	0.35645	0.14552	High
P76403	trhP	tRNA hydroxylation protein P OS=Escherichia coli (strain K12) OX=83333 GN=trhP PE=1 SV=1	C193_OR_C197		0.42	2.1	0.46	0.55	0.69	0.48	0.7	2.37	0.67	0.76	0.7	0.48	0.946667	6	0.703809	0.287329	High
P69228	baeR	Transcriptional regulatory protein BaeR OS=Escherichia coli (strain K12) OX=83333 GN=baeR PE=1 SV=1	C109		0.93	0.03	-0.46	1.05	1.89	1.17	1.21	0.3	-0.25	1.26	1.9	1.17	0.931667	6	0.771373	0.314912	High
P77611	rsxC	Ion-translocating oxidoreductase complex subunit C OS=Escherichia coli (strain K12) OX=83333 GN=rsxC PE=1 SV=1	C189		0.39	0.33	0.6	1.23	1.07	0.87	0.67	0.6	0.81	1.44	1.08	0.87	0.911667	6	0.308248	0.125842	High
P0A9M8	pta	Phosphate acetyltransferase OS=Escherichia coli (strain K12) OX=83333 GN=pta PE=1 SV=2	C432		0.04	1.17	0.28	0.04	0.81	2.06	0.32	1.44	0.49	0.25	0.82	2.06	0.896667	6	0.717012	0.292719	High
P33014	yeeD	Putative sulfur carrier protein YeeD OS=Escherichia coli (strain K12) OX=83333 GN=yeeD PE=1 SV=1	C13		0.58	0.57	0.92	0.87	0.76	0.65	0.86	0.84	1.13	1.08	0.77	0.65	0.888333	6	0.183893	0.075074	High
P62620	ispG	4-hydroxy-3-methylbut-2-en-1-yl diphosphate synthase (flavodoxin) OS=Escherichia coli (strain K12) OX=83333 GN=ispG PE=1 SV=1	C124		0.58	0.72	0.62	0.72	0.81	0.82	0.86	0.99	0.83	0.93	0.82	0.82	0.875	6	0.0700714	0.0286065	High
P75914	ycdX	Probable phosphatase YcdX OS=Escherichia coli (strain K12) OX=83333 GN=ycdX PE=1 SV=1	C85		0.3	0.42	0.54	0.96	0.82	1.23	0.58	0.69	0.75	1.17	0.83	1.23	0.875	6	0.265311	0.108313	High
P0ACC3	erpA	Iron-sulfur cluster insertion protein ErpA OS=Escherichia coli (strain K12) OX=83333 GN=erpA PE=1 SV=1	C106_AND_C108	Iron-sulfur (C106), Iron-sulfur (C108)	0.71	0.47	0.62	0.67	0.88	0.9	0.99	0.74	0.83	0.88	0.89	0.9	0.871667	6	0.082805	0.033805	High
P25397	tehB	Tellurite methyltransferase OS=Escherichia coli (strain K12) OX=83333 GN=tehB PE=1 SV=1	C39		0.2	0.14	0.83	0.9	1.06	1.12	0.48	0.41	1.04	1.11	1.07	1.12	0.871667	6	0.332471	0.135731	High
P0AGF6	tdcB	L-threonine dehydratase catabolic TdcB OS=Escherichia coli (strain K12) OX=83333 GN=tdcB PE=1 SV=1	C238		0.28	0.3	0.79	0.85	1.05	0.92	0.56	0.57	1	1.06	1.06	0.92	0.861667	6	0.235492	0.0961394	High
P0AEY3	mazG	Nucleoside triphosphate pyrophosphohydrolase OS=Escherichia coli (strain K12) OX=83333 GN=mazG PE=1 SV=1	C152		0.28	0.03	0.94	0.91	1.34	0.64	0.56	0.3	1.15	1.12	1.35	0.64	0.853333	6	0.410739	0.167684	High
P0ACL9	pdhR	Pyruvate dehydrogenase complex repressor OS=Escherichia coli (strain K12) OX=83333 GN=pdhR PE=1 SV=1	C172		-0.18	-0.11	1.11	1.15	0.65	1.52	0.1	0.16	1.32	1.36	0.66	1.52	0.853333	6	0.633172	0.258491	High
P33232	lldD	L-lactate dehydrogenase OS=Escherichia coli (strain K12) OX=83333 GN=lldD PE=1 SV=1	C149		0.74	1.97	1.02	-1.6	1.09	0.82	1.02	2.24	1.23	-1.39	1.1	0.82	0.836667	6	1.19878	0.489399	High
P13035	glpD	Aerobic glycerol-3-phosphate dehydrogenase OS=Escherichia coli (strain K12) OX=83333 GN=glpD PE=1 SV=3	C320		0.76	0.81	0.55	0.52	0.72	0.66	1.04	1.08	0.76	0.73	0.73	0.66	0.833333	6	0.179072	0.0731057	High
P39399	lgoR	Probable HTH-type transcriptional regulator LgoR OS=Escherichia coli (strain K12) OX=83333 GN=lgoR PE=2 SV=2	C55		0.63	0.72	0.97	0.19	0.66		0.91	0.99	1.18	0.4	0.67		0.83	5	0.302076	0.135093	High
P13035	glpD	Aerobic glycerol-3-phosphate dehydrogenase OS=Escherichia coli (strain K12) OX=83333 GN=glpD PE=1 SV=3	C39		0.77	0.84	0.61	0.53	0.81	0.38	1.05	1.11	0.82	0.74	0.82	0.38	0.82	6	0.259615	0.105987	High
Q47141	hcaR	Hca operon transcriptional activator HcaR OS=Escherichia coli (strain K12) OX=83333 GN=hcaR PE=1 SV=2	C42		0.62	0.21	0.94	0.88	0.19	1.1	0.9	0.48	1.15	1.09	0.2	1.1	0.82	6	0.391561	0.159854	High
P62620	ispG	4-hydroxy-3-methylbut-2-en-1-yl diphosphate synthase (flavodoxin) OS=Escherichia coli (strain K12) OX=83333 GN=ispG PE=1 SV=1	C104		0.69	0.69	0.57	0.6	0.7	0.68	0.97	0.96	0.78	0.81	0.71	0.68	0.818333	6	0.122868	0.0501609	High
P0A887	ubiE	Ubiquinone/menaquinone biosynthesis C-methyltransferase UbiE OS=Escherichia coli (strain K12) OX=83333 GN=ubiE PE=1 SV=1	C58		0.34	0.38	0.54	0.49	0.69	1.43	0.62	0.65	0.75	0.7	0.7	1.43	0.808333	6	0.307858	0.125683	High
P09832	gltD	Glutamate synthase [NADPH] small chain OS=Escherichia coli (strain K12) OX=83333 GN=gltD PE=1 SV=3	C94		0.82	0.12	0.79	0.58	0.58	0.93	1.1	0.39	1	0.79	0.59	0.93	0.8	6	0.26803	0.109423	High
P37348	yecE	UPF0759 protein YecE OS=Escherichia coli (strain K12) OX=83333 GN=yecE PE=3 SV=4	C77			-0.82	0.06	0.97	1.77	1.29		-0.55	0.27	1.18	1.78	1.29	0.794	5	0.928456	0.415218	High
P0A8M0	asnS	Asparagine--tRNA ligase OS=Escherichia coli (strain K12) OX=83333 GN=asnS PE=1 SV=2	C221		0.69	0.69	-0.72	0.27	0.5	2.33	0.97	0.96	-0.51	0.48	0.51	2.33	0.79	6	0.927081	0.378479	High
P69816	frwB	PTS system fructose-like EIIB component 2 OS=Escherichia coli (strain K12) OX=83333 GN=frwB PE=3 SV=1	C10		0.81	0.8	0.27	0.19	0.6	0.98	1.09	1.07	0.48	0.4	0.61	0.98	0.771667	6	0.310832	0.126897	High
P32162	yiiS	UPF0381 protein YiiS OS=Escherichia coli (strain K12) OX=83333 GN=yiiS PE=1 SV=1	C13_OR_C26		0.39	0.12	1.03	0.92	0.59	0.58	0.67	0.39	1.24	1.13	0.6	0.58	0.768333	6	0.337604	0.137826	High
P00961	glyS	Glycine--tRNA ligase beta subunit OS=Escherichia coli (strain K12) OX=83333 GN=glyS PE=1 SV=4	C450		0.69		0.35				0.97		0.56				0.765	2	0.289914	0.205	High
P04982	rbsD	D-ribose pyranase OS=Escherichia coli (strain K12) OX=83333 GN=rbsD PE=1 SV=3	C27		0.26	0.12	0.74	1.1	0.77	0.61	0.54	0.39	0.95	1.31	0.78	0.61	0.763333	6	0.330676	0.134998	High
P13035	glpD	Aerobic glycerol-3-phosphate dehydrogenase OS=Escherichia coli (strain K12) OX=83333 GN=glpD PE=1 SV=3	C144		0.62	0.61	0.59	0.56	0.52	0.6	0.9	0.88	0.8	0.77	0.53	0.6	0.746667	6	0.150422	0.0614094	High
P09831	gltB	Glutamate synthase [NADPH] large chain OS=Escherichia coli (strain K12) OX=83333 GN=gltB PE=1 SV=3	C55		0.15	0.2	0.73	0.57	0.82	0.97	0.43	0.47	0.94	0.78	0.83	0.97	0.736667	6	0.233038	0.0951373	High
P60757	hisG	ATP phosphoribosyltransferase OS=Escherichia coli (strain K12) OX=83333 GN=hisG PE=1 SV=1	C149		0.27	0.07	0.42	0.18	1.22	1.27	0.55	0.34	0.63	0.39	1.23	1.27	0.735	6	0.412686	0.168478	High
P07014	sdhB	Succinate dehydrogenase iron-sulfur subunit OS=Escherichia coli (strain K12) OX=83333 GN=sdhB PE=1 SV=1	C60	Iron-sulfur (2Fe-2S)"; (C60)	0.46	0.64	0.59	0.57	0.53	0.62	0.74	0.91	0.8	0.78	0.54	0.62	0.731667	6	0.132728	0.0541859	High
P60757	hisG	ATP phosphoribosyltransferase OS=Escherichia coli (strain K12) OX=83333 GN=hisG PE=1 SV=1	C104		0.31	0.51	0.22	0.2	0.97	1.15	0.59	0.78	0.43	0.41	0.98	1.15	0.723333	6	0.301043	0.1229	High
P0AEI1	miaB	tRNA-2-methylthio-N(6)-dimethylallyladenosine synthase OS=Escherichia coli (strain K12) OX=83333 GN=miaB PE=1 SV=1	C12	Iron-sulfur (4Fe-4S) (C12)	0.81	0.71	0.6	0.91	0.07	0.15	1.09	0.98	0.81	1.12	0.08	0.15	0.705	6	0.470266	0.191985	High
P0ABP8	deoD	Purine nucleoside phosphorylase DeoD-type OS=Escherichia coli (strain K12) OX=83333 GN=deoD PE=1 SV=2	C92		0.25	1.28	-0.95	1.4		0.57	0.53	1.55	-0.74	1.61		0.57	0.704	5	0.957852	0.428364	High
P36683	acnB	Aconitate hydratase B OS=Escherichia coli (strain K12) OX=83333 GN=acnB PE=1 SV=3	C769	Iron-sulfur (4Fe-4S) (C769)	0.1	-0.59	0.91	1.09	1.01	0.69	0.38	-0.32	1.12	1.3	1.02	0.69	0.698333	6	0.596939	0.243699	High
P0AF12	mtnN	5'-methylthioadenosine/S-adenosylhomocysteine nucleosidase OS=Escherichia coli (strain K12) OX=83333 GN=mtnN PE=1 SV=1	C31					1.22	-0.05					1.43	-0.04		0.695	2	1.03945	0.735	Medium
P0A9Q5	accD	Acetyl-coenzyme A carboxylase carboxyl transferase subunit beta OS=Escherichia coli (strain K12) OX=83333 GN=accD PE=1 SV=1	C154_OR_C158		0.29	-0.08	0.65	0.59	0.63	1.07	0.57	0.19	0.86	0.8	0.64	1.07	0.688333	6	0.30076	0.122785	High
P0ABH0	ftsA	Cell division protein FtsA OS=Escherichia coli (strain K12) OX=83333 GN=ftsA PE=1 SV=1	C347		-0.15	-0.07	1.03	1.39		0.23	0.13	0.2	1.24	1.6		0.23	0.68	5	0.688368	0.307847	High
P0AEJ2	entC	Isochorismate synthase EntC OS=Escherichia coli (strain K12) OX=83333 GN=entC PE=1 SV=1	C35		0.26	0.3	0.53	0.52	0.76	0.71	0.54	0.57	0.74	0.73	0.77	0.71	0.676667	6	0.0966782	0.0394687	High
P0A9C0	glpA	Anaerobic glycerol-3-phosphate dehydrogenase subunit A OS=Escherichia coli (strain K12) OX=83333 GN=glpA PE=1 SV=1	C470_OR_C475_OR_C477		0.3	0.07	1.34	0.5	0.48	0.36	0.58	0.34	1.55	0.71	0.49	0.36	0.671667	6	0.451992	0.184525	High
P23893	hemL	Glutamate-1-semialdehyde 2,1-aminomutase OS=Escherichia coli (strain K12) OX=83333 GN=hemL PE=1 SV=2	C148		0.49	0.33	0.4	0.3	0.81	0.71	0.77	0.6	0.61	0.51	0.82	0.71	0.67	6	0.11679	0.0476795	High
P36928	yegD	Uncharacterized chaperone protein YegD OS=Escherichia coli (strain K12) OX=83333 GN=yegD PE=3 SV=2	C12		0.53	0.34	0.34	0.67	0.62	0.54	0.81	0.61	0.55	0.88	0.63	0.54	0.67	6	0.141563	0.0577927	High
P0A6A3	ackA	Acetate kinase OS=Escherichia coli (strain K12) OX=83333 GN=ackA PE=1 SV=1	C209		-0.19	-0.15	0.72			1.54	0.09	0.12	0.93			1.54	0.67	4	0.698427	0.349213	High
P37759	rfbB	dTDP-glucose 4,6-dehydratase 1 OS=Escherichia coli (strain K12) OX=83333 GN=rfbB PE=3 SV=2	C60		-0.22		1.21	0.57	1.33	-0.27	0.06		1.42	0.78	1.34	-0.27	0.666	5	0.754838	0.337574	High
P0AB28	yceD	Large ribosomal RNA subunit accumulation protein YceD OS=Escherichia coli (strain K12) OX=83333 GN=yceD PE=2 SV=1	C73		0.03	0.04	-0.05	0.41	2.21	0.35	0.31	0.31	0.16	0.62	2.22	0.35	0.661667	6	0.777982	0.31761	High
P0AFG8	aceE	Pyruvate dehydrogenase E1 component OS=Escherichia coli (strain K12) OX=83333 GN=aceE PE=1 SV=2	C612		0.33	0.26	0.84	0.53	0.2	0.82	0.61	0.53	1.05	0.74	0.21	0.82	0.66	6	0.284956	0.116333	High
P09832	gltD	Glutamate synthase [NADPH] small chain OS=Escherichia coli (strain K12) OX=83333 GN=gltD PE=1 SV=3	C104_AND_C108		0.45	1.44	-0.3	0.08			0.73	1.71	-0.09	0.29			0.66	4	0.776058	0.388029	High
P33599	nuoC	NADH-quinone oxidoreductase subunit C/D OS=Escherichia coli (strain K12) OX=83333 GN=nuoC PE=1 SV=3	C480		-0.17	0.99	-0.1	0.71	1.41	0.07	0.11	1.26	0.11	0.92	1.42	0.07	0.648333	6	0.625697	0.25544	High
P23830	pssA	CDP-diacylglycerol--serine O-phosphatidyltransferase OS=Escherichia coli (strain K12) OX=83333 GN=pssA PE=1 SV=2	C110		0.23	0.28	0.1	0.74	-0.1	1.63	0.51	0.55	0.31	0.95	-0.09	1.63	0.643333	6	0.590412	0.241035	High
P0ADU7	yqiB	Uncharacterized protein YqiB OS=Escherichia coli (strain K12) OX=83333 GN=yqiB PE=4 SV=1	C15		0.13	0.2	0.56	0.68	0.54	0.76	0.41	0.47	0.77	0.89	0.55	0.76	0.641667	6	0.191668	0.0782482	High
P76403	trhP	tRNA hydroxylation protein P OS=Escherichia coli (strain K12) OX=83333 GN=trhP PE=1 SV=1	C177		0.47	0.51	0.58	0.48	0.24	0.59	0.75	0.78	0.79	0.69	0.25	0.59	0.641667	6	0.205564	0.0839213	High
P37647	kdgK	2-dehydro-3-deoxygluconokinase OS=Escherichia coli (strain K12) OX=83333 GN=kdgK PE=1 SV=1	C11		0.63	0.05	0.55	0.71	0.27		0.91	0.32	0.76	0.92	0.28		0.638	5	0.315309	0.141011	High
P00363	frdA	Fumarate reductase flavoprotein subunit OS=Escherichia coli (strain K12) OX=83333 GN=frdA PE=1 SV=3	C248			0.63		0.37		0.43		0.9		0.58		0.43	0.636667	3	0.240069	0.138604	High
P76403	trhP	tRNA hydroxylation protein P OS=Escherichia coli (strain K12) OX=83333 GN=trhP PE=1 SV=1	C193_AND_C197		0.68	0.5		-0.12		0.72	0.96	0.77		0.09		0.72	0.635	4	0.377757	0.188878	High
P0A6W9	gshA	Glutamate--cysteine ligase OS=Escherichia coli (strain K12) OX=83333 GN=gshA PE=1 SV=1	C223		0.01	-0.21	0.82	0.72	0.52	0.97	0.29	0.06	1.03	0.93	0.53	0.97	0.635	6	0.403968	0.164919	High
P0AAD6	sdaC	Serine transporter OS=Escherichia coli (strain K12) OX=83333 GN=sdaC PE=1 SV=1	C247		0.16	0.34	-0.05	1.24	0.5	0.62	0.44	0.61	0.16	1.45	0.51	0.62	0.631667	6	0.434576	0.177415	High
P04128	fimA	Type-1 fimbrial protein, A chain OS=Escherichia coli (strain K12) OX=83333 GN=fimA PE=1 SV=2	C44		0.88	0.98	0.38	0.31	0.08	0.16	1.16	1.25	0.59	0.52	0.09	0.16	0.628333	6	0.488156	0.199289	High
P37751	wbbK	Putative glycosyltransferase WbbK OS=Escherichia coli (strain K12) OX=83333 GN=wbbK PE=4 SV=1	C270_AND_C278		0.65	0.63	0.25	0.85	-0.27	0.65	0.93	0.9	0.46	1.06	-0.26	0.65	0.623333	6	0.483515	0.197394	High
P0A9C5	glnA	Glutamine synthetase OS=Escherichia coli (strain K12) OX=83333 GN=glnA PE=1 SV=2	C90		0.59		0.37	0.21	0.47	0.76	0.87		0.58	0.42	0.48	0.76	0.622	5	0.189262	0.0846404	High
P06616	era	GTPase Era OS=Escherichia coli (strain K12) OX=83333 GN=era PE=1 SV=2	C8		-0.17			1.24	0.39	0.52	0.11			1.45	0.4	0.52	0.62	4	0.579483	0.289741	High
P0ABH9	clpA	ATP-dependent Clp protease ATP-binding subunit ClpA OS=Escherichia coli (strain K12) OX=83333 GN=clpA PE=1 SV=1	C47		-0.55	-0.51	2.99	0.27	0.3	0.19	-0.27	-0.24	3.2	0.48	0.31	0.19	0.611667	6	1.30294	0.531924	Medium
P75829	ybjX	Uncharacterized protein YbjX OS=Escherichia coli (strain K12) OX=83333 GN=ybjX PE=4 SV=1	C124		0.23	0.05	0.23	0.33	1	0.74	0.51	0.32	0.44	0.54	1.01	0.74	0.593333	6	0.246225	0.100521	High
Q46920	queF	NADPH-dependent 7-cyano-7-deazaguanine reductase OS=Escherichia coli (strain K12) OX=83333 GN=queF PE=1 SV=1	C232		0.04	0.06	0.39	0.39	1.07	0.63	0.32	0.33	0.6	0.6	1.08	0.63	0.593333	6	0.276526	0.112891	High
P0A6U3	mnmG	tRNA uridine 5-carboxymethylaminomethyl modification enzyme MnmG OS=Escherichia coli (strain K12) OX=83333 GN=mnmG PE=1 SV=1	C47		0.29	-0.63	0.14	1.3	0.63	0.84	0.57	-0.36	0.35	1.51	0.64	0.84	0.591667	6	0.611863	0.249792	High
P0ABZ4	kdsC	3-deoxy-D-manno-octulosonate 8-phosphate phosphatase KdsC OS=Escherichia coli (strain K12) OX=83333 GN=kdsC PE=3 SV=1	C64		0.29	0.74	1.56	0.72	-0.38	-0.38	0.57	1.01	1.77	0.93	-0.37	-0.38	0.588333	6	0.842293	0.343864	High
P0A6W9	gshA	Glutamate--cysteine ligase OS=Escherichia coli (strain K12) OX=83333 GN=gshA PE=1 SV=1	C164		0.02	-0.09	0.51	0.49	0.74	0.72	0.3	0.18	0.72	0.7	0.75	0.72	0.561667	6	0.25254	0.103099	High
P0ADU7	yqiB	Uncharacterized protein YqiB OS=Escherichia coli (strain K12) OX=83333 GN=yqiB PE=4 SV=1	C90		0.56	0.08	0.26	0.32	0.45	0.68	0.84	0.35	0.47	0.53	0.46	0.68	0.555	6	0.176494	0.0720532	High
P0A9C0	glpA	Anaerobic glycerol-3-phosphate dehydrogenase subunit A OS=Escherichia coli (strain K12) OX=83333 GN=glpA PE=1 SV=1	C370		0.08	0.24	0.4	1.23	0.16	0.2	0.36	0.51	0.61	1.44	0.17	0.2	0.548333	6	0.469102	0.19151	High
P0A9N4	pflA	Pyruvate formate-lyase 1-activating enzyme OS=Escherichia coli (strain K12) OX=83333 GN=pflA PE=1 SV=2	C13		0.17	0.26	0.29	0.47	0.5	0.53	0.45	0.53	0.5	0.68	0.51	0.53	0.533333	6	0.0776316	0.031693	High
P0AGF6	tdcB	L-threonine dehydratase catabolic TdcB OS=Escherichia coli (strain K12) OX=83333 GN=tdcB PE=1 SV=1	C118		0.21	0.15	0.65	0.71	0.59	-0.11	0.49	0.42	0.86	0.92	0.6	-0.11	0.53	6	0.371268	0.15157	High
P0A7M9	rpmE	50S ribosomal protein L31 OS=Escherichia coli (strain K12) OX=83333 GN=rpmE PE=1 SV=1	C16_AND_C18	Zinc (C16)	0.1	0.24	0.18	0.07	0.81	0.78	0.38	0.51	0.39	0.28	0.82	0.78	0.526667	6	0.224291	0.0915666	High
P0AB91	aroG	Phospho-2-dehydro-3-deoxyheptonate aldolase, Phe-sensitive OS=Escherichia coli (strain K12) OX=83333 GN=aroG PE=1 SV=1	C208		-0.13	-0.01		0.36	0.71	0.93	0.15	0.26		0.57	0.72	0.93	0.526	5	0.322071	0.144035	High
P0A6T3	galK	Galactokinase OS=Escherichia coli (strain K12) OX=83333 GN=galK PE=1 SV=2	C191		0.04	0.06	0.41	0.43	0.61	0.62	0.32	0.33	0.62	0.64	0.62	0.62	0.525	6	0.155145	0.0633377	High
P36677	yhdN	Uncharacterized protein YhdN OS=Escherichia coli (strain K12) OX=83333 GN=yhdN PE=4 SV=1	C55		0.29	0.1	0.25	0.44	0.67	0.41	0.57	0.37	0.46	0.65	0.68	0.41	0.523333	6	0.128944	0.0526413	High
P0CF11	insA5	Insertion element IS1 5 protein InsA OS=Escherichia coli (strain K12) OX=83333 GN=insA5 PE=3 SV=1	C66		0.49	0.25	0.37	0.18	0.39	0.46	0.77	0.52	0.58	0.39	0.4	0.46	0.52	6	0.142127	0.058023	High
P0A6P5	der	GTPase Der OS=Escherichia coli (strain K12) OX=83333 GN=der PE=1 SV=1	C54		-0.15	-0.25	0.37	0.56	0.76	0.84	0.13	0.02	0.58	0.77	0.77	0.84	0.518333	6	0.355832	0.145268	High
P0A9P0	lpdA	Dihydrolipoyl dehydrogenase OS=Escherichia coli (strain K12) OX=83333 GN=lpdA PE=1 SV=2	C45_AND_C50		0.03	0.33	0.2	0.18	0.87		0.31	0.6	0.41	0.39	0.88		0.518	5	0.228626	0.102245	High
P09831	gltB	Glutamate synthase [NADPH] large chain OS=Escherichia coli (strain K12) OX=83333 GN=gltB PE=1 SV=3	C645		-0.05		0.64	-0.08	0.5	0.86	0.23		0.85	0.13	0.51	0.86	0.516	5	0.339382	0.151776	High
P0AFW0	rfaH	Transcription antitermination protein RfaH OS=Escherichia coli (strain K12) OX=83333 GN=rfaH PE=1 SV=1	C28		-0.19	-0.32	0.57	0.68	0.66	0.68	0.09	-0.05	0.78	0.89	0.67	0.68	0.51	6	0.390333	0.159353	High
P0A817	metK	S-adenosylmethionine synthase OS=Escherichia coli (strain K12) OX=83333 GN=metK PE=1 SV=2	C240		0.34	0.38	0.24	0.25	0.43	0.43	0.62	0.65	0.45	0.46	0.44	0.43	0.508333	6	0.0990791	0.0404489	High
P32099	lplA	Lipoate-protein ligase A OS=Escherichia coli (strain K12) OX=83333 GN=lplA PE=1 SV=3	C312		0.53	0.48	-0.27	0.22		0.61	0.81	0.75	-0.06	0.43		0.61	0.508	5	0.3496	0.156346	High
P0ABZ4	kdsC	3-deoxy-D-manno-octulosonate 8-phosphate phosphatase KdsC OS=Escherichia coli (strain K12) OX=83333 GN=kdsC PE=3 SV=1	C170		0.16		0.16	0.35	0.65		0.44		0.37	0.56	0.66		0.5075	4	0.12842	0.0642099	High
P0A6Y8	dnaK	Chaperone protein DnaK OS=Escherichia coli (strain K12) OX=83333 GN=dnaK PE=1 SV=2	C15		0.35	-0.52	0.1	-0.06	0.99	1.2	0.63	-0.25	0.31	0.15	1	1.2	0.506667	6	0.543642	0.221941	High
P0A705	infB	Translation initiation factor IF-2 OS=Escherichia coli (strain K12) OX=83333 GN=infB PE=1 SV=1	C861		-0.3	-0.03	0.4	0.54	0.69	0.75	-0.02	0.24	0.61	0.75	0.7	0.75	0.505	6	0.320921	0.131015	High
P00887	aroH	Phospho-2-dehydro-3-deoxyheptonate aldolase, Trp-sensitive OS=Escherichia coli (strain K12) OX=83333 GN=aroH PE=1 SV=4	C281		0.74	0.55	0.9	0.39	-0.29	-0.26	1.02	0.82	1.11	0.6	-0.28	-0.26	0.501667	6	0.623038	0.254354	High
P0A796	pfkA	ATP-dependent 6-phosphofructokinase isozyme 1 OS=Escherichia coli (strain K12) OX=83333 GN=pfkA PE=1 SV=1	C120		0.91	0.14	-0.05	-0.21	0.32	0.92	1.19	0.41	0.16	0	0.33	0.92	0.501667	6	0.459366	0.187535	High
P24182	accC	Biotin carboxylase OS=Escherichia coli (strain K12) OX=83333 GN=accC PE=1 SV=2	C264		-0.43	-0.57	0.52	0.67	0.87	0.94	-0.15	-0.3	0.73	0.88	0.88	0.94	0.496667	6	0.565285	0.230776	High
P23893	hemL	Glutamate-1-semialdehyde 2,1-aminomutase OS=Escherichia coli (strain K12) OX=83333 GN=hemL PE=1 SV=2	C179		0.05	-0.01	0.34	0.4	0.59	0.62	0.33	0.26	0.55	0.61	0.6	0.62	0.495	6	0.158335	0.06464	High
P0A6V5	glpE	Thiosulfate sulfurtransferase GlpE OS=Escherichia coli (strain K12) OX=83333 GN=glpE PE=1 SV=1	C6		0.33	-0.64	0.83	0.47			0.61	-0.37	1.04	0.68			0.49	4	0.60349	0.301745	High
P21514	pdeL	Cyclic di-GMP phosphodiesterase PdeL OS=Escherichia coli (strain K12) OX=83333 GN=pdeL PE=1 SV=2	C4				-0.68	2		-0.28			-0.47	2.21		-0.28	0.486667	3	1.49547	0.863411	Medium
P0AED5	uvrY	Response regulator UvrY OS=Escherichia coli (strain K12) OX=83333 GN=uvrY PE=1 SV=1	C35_AND_C43		3.18	-0.89		-0.22	-0.41	-0.01	3.46	-0.62		-0.01	-0.4	-0.01	0.484	5	1.68411	0.753157	Medium
P0AFG8	aceE	Pyruvate dehydrogenase E1 component OS=Escherichia coli (strain K12) OX=83333 GN=aceE PE=1 SV=2	C260		0.28	0.29	0.18	0.25	0.41	0.51	0.56	0.56	0.39	0.46	0.42	0.51	0.483333	6	0.0717403	0.0292878	High
P36928	yegD	Uncharacterized chaperone protein YegD OS=Escherichia coli (strain K12) OX=83333 GN=yegD PE=3 SV=2	C39		1.11	0.27	0.17	0.01	0.15	0.21	1.39	0.54	0.38	0.22	0.16	0.21	0.483333	6	0.465732	0.190134	High
P00561	thrA	Bifunctional aspartokinase/homoserine dehydrogenase 1 OS=Escherichia coli (strain K12) OX=83333 GN=thrA PE=1 SV=2	C235		0.22	0.07	-0.01	0.32	0.5	0.82	0.5	0.34	0.2	0.53	0.51	0.82	0.483333	6	0.208487	0.0851143	High
P05459	pdxB	Erythronate-4-phosphate dehydrogenase OS=Escherichia coli (strain K12) OX=83333 GN=pdxB PE=2 SV=2	C220		-0.4	0.6	0.2	0.3	0.49	0.73	-0.12	0.87	0.41	0.51	0.5	0.73	0.483333	6	0.340803	0.139132	High
P37051	purU	Formyltetrahydrofolate deformylase OS=Escherichia coli (strain K12) OX=83333 GN=purU PE=1 SV=1	C13		-0.16	-0.19	0.33	0.24	0.88	0.81	0.12	0.08	0.54	0.45	0.89	0.81	0.481667	6	0.33796	0.137971	High
P07395	pheT	Phenylalanine--tRNA ligase beta subunit OS=Escherichia coli (strain K12) OX=83333 GN=pheT PE=1 SV=2	C727		0.63	0.17	0.18	0.04	0.23	0.63	0.91	0.44	0.39	0.25	0.24	0.63	0.476667	6	0.255943	0.104488	High
P0ABD5	accA	Acetyl-coenzyme A carboxylase carboxyl transferase subunit alpha OS=Escherichia coli (strain K12) OX=83333 GN=accA PE=1 SV=2	C197		-0.5	-0.46	0.63	0.66	0.45	1.1	-0.22	-0.19	0.84	0.87	0.46	1.1	0.476667	6	0.566627	0.231325	High
P0AC53	zwf	Glucose-6-phosphate 1-dehydrogenase OS=Escherichia coli (strain K12) OX=83333 GN=zwf PE=1 SV=1	C345		1.04	0.09	-0.57	0.6	0.57	0.15	1.32	0.36	-0.36	0.81	0.58	0.15	0.476667	6	0.575036	0.234758	High
P75849	gloC	Hydroxyacylglutathione hydrolase GloC OS=Escherichia coli (strain K12) OX=83333 GN=gloC PE=1 SV=1	C102		-0.63	-0.46	0.59	0.61	1.08	0.69	-0.35	-0.19	0.8	0.82	1.09	0.69	0.476667	6	0.595304	0.243032	High
P31979	nuoF	NADH-quinone oxidoreductase subunit F OS=Escherichia coli (strain K12) OX=83333 GN=nuoF PE=1 SV=3	C180		0.22	0.27	0.51	0.91	-0.05	0.01	0.5	0.54	0.72	1.12	-0.04	0.01	0.475	6	0.438714	0.179104	High
P75829	ybjX	Uncharacterized protein YbjX OS=Escherichia coli (strain K12) OX=83333 GN=ybjX PE=4 SV=1	C282		0.35	-0.26	-0.09	0.36	0.59	0.89	0.63	0.01	0.12	0.57	0.6	0.89	0.47	6	0.335559	0.136991	High
P0DTT0	bipA	50S ribosomal subunit assembly factor BipA OS=Escherichia coli (strain K12) OX=83333 GN=bipA PE=1 SV=1	C537		-0.18	-0.19	0.24	0.3	0.73	0.94	0.1	0.08	0.45	0.51	0.74	0.94	0.47	6	0.341994	0.139619	High
P0ADE8	ygfZ	tRNA-modifying protein YgfZ OS=Escherichia coli (strain K12) OX=83333 GN=ygfZ PE=1 SV=2	C63		-0.13	-0.02	-0.09	-0.03	2.16	-0.06	0.15	0.25	0.12	0.18	2.17	-0.06	0.468333	6	0.840034	0.342942	High
P0ACB4	hemG	Protoporphyrinogen IX dehydrogenase [quinone] OS=Escherichia coli (strain K12) OX=83333 GN=hemG PE=1 SV=1	C119		0.24	0.19	0.37	0.19	0.56	0.26	0.52	0.46	0.58	0.4	0.57	0.26	0.465	6	0.121285	0.0495143	High
P0AD10	yecJ	Uncharacterized protein YecJ OS=Escherichia coli (strain K12) OX=83333 GN=yecJ PE=4 SV=1	C18		-0.14	-0.29	0.44	0.52	0.64	0.64	0.14	-0.02	0.65	0.73	0.65	0.64	0.465	6	0.319421	0.130403	High
P0AEI1	miaB	tRNA-2-methylthio-N(6)-dimethylallyladenosine synthase OS=Escherichia coli (strain K12) OX=83333 GN=miaB PE=1 SV=1	C157	Iron-sulfur (4Fe-4S-S-AdoMet) (C157)	0.23	0.21	0.07	1.18	-0.07	0.17	0.51	0.48	0.28	1.39	-0.06	0.17	0.461667	6	0.500936	0.204506	High
P77475	yqaB	Fructose-1-phosphate phosphatase YqaB OS=Escherichia coli (strain K12) OX=83333 GN=yqaB PE=1 SV=1	C162		0.19	0	0.17	0.42	0.49	0.52	0.47	0.27	0.38	0.63	0.5	0.52	0.461667	6	0.123841	0.050558	High
P0ABU2	ychF	Ribosome-binding ATPase YchF OS=Escherichia coli (strain K12) OX=83333 GN=ychF PE=1 SV=2	C5		-0.18	-0.37	0.21	0.93	0.51	0.68	0.1	-0.1	0.42	1.14	0.52	0.68	0.46	6	0.437995	0.178811	High
P0AGG8	tldD	Metalloprotease TldD OS=Escherichia coli (strain K12) OX=83333 GN=tldD PE=1 SV=1	C454			0.19						0.46					0.46	1			Low
P02943	lamB	Maltoporin OS=Escherichia coli (strain K12) OX=83333 GN=lamB PE=1 SV=1	C47		0.34	0.44	0.27	0.27	0.25	0.21	0.62	0.71	0.48	0.48	0.26	0.21	0.46	6	0.195653	0.0798749	High
P22259	pckA	Phosphoenolpyruvate carboxykinase (ATP) OS=Escherichia coli (strain K12) OX=83333 GN=pckA PE=1 SV=2	C125		0.23	0.31	0.31	0.19	0.16	0.55	0.51	0.58	0.52	0.4	0.17	0.55	0.455	6	0.152414	0.0622227	High
P0A9M8	pta	Phosphate acetyltransferase OS=Escherichia coli (strain K12) OX=83333 GN=pta PE=1 SV=2	C424		0.09	0.08	0.16	0.28	0.54	0.6	0.37	0.35	0.37	0.49	0.55	0.6	0.455	6	0.106536	0.0434933	High
P37744	rfbA	Glucose-1-phosphate thymidylyltransferase 1 OS=Escherichia coli (strain K12) OX=83333 GN=rfbA PE=1 SV=2	C253		0.21	0.12	0.41	0.38	0.15	0.43	0.49	0.39	0.62	0.59	0.16	0.43	0.446667	6	0.166213	0.0678561	High
P62623	ispH	4-hydroxy-3-methylbut-2-enyl diphosphate reductase OS=Escherichia coli (strain K12) OX=83333 GN=ispH PE=1 SV=1	C96	Iron-sulfur (4Fe-4S) (C96)	0.29	0.24	0.3	0.21	0.39	0.26	0.57	0.51	0.51	0.42	0.4	0.26	0.445	6	0.110408	0.045074	High
P16456	selD	Selenide, water dikinase OS=Escherichia coli (strain K12) OX=83333 GN=selD PE=1 SV=1	C17_AND_C19		0.18	0.75	0.18	0.25	0.05	0.28	0.46	1.02	0.39	0.46	0.06	0.28	0.445	6	0.319233	0.130327	High
P0AF67	tsaE	tRNA threonylcarbamoyladenosine biosynthesis protein TsaE OS=Escherichia coli (strain K12) OX=83333 GN=tsaE PE=1 SV=1	C25		-0.22	-0.36	0.5	0.12	0.93	0.72	0.06	-0.09	0.71	0.33	0.94	0.72	0.445	6	0.409524	0.167188	High
P62623	ispH	4-hydroxy-3-methylbut-2-enyl diphosphate reductase OS=Escherichia coli (strain K12) OX=83333 GN=ispH PE=1 SV=1	C261		-0.63	0.05	0.5	0.34	0.72	0.71	-0.35	0.32	0.71	0.55	0.73	0.71	0.445	6	0.419607	0.171304	High
P0A705	infB	Translation initiation factor IF-2 OS=Escherichia coli (strain K12) OX=83333 GN=infB PE=1 SV=1	C815		-0.18	-0.15	0.34	0.41	0.46	0.79	0.1	0.12	0.55	0.62	0.47	0.79	0.441667	6	0.277807	0.113414	High
P0AFD1	nuoE	NADH-quinone oxidoreductase subunit E OS=Escherichia coli (strain K12) OX=83333 GN=nuoE PE=1 SV=1	C132		0.55	0.06	0.14	0.24	0.53	0.14	0.83	0.33	0.35	0.45	0.54	0.14	0.44	6	0.23341	0.095289	High
P46837	yhgF	Protein YhgF OS=Escherichia coli (strain K12) OX=83333 GN=yhgF PE=1 SV=3	C550		-0.13	-0.1	0.29	0.13	0.69	0.78	0.15	0.17	0.5	0.34	0.7	0.78	0.44	6	0.266008	0.108597	High
P0A6A3	ackA	Acetate kinase OS=Escherichia coli (strain K12) OX=83333 GN=ackA PE=1 SV=1	C286		0.17	0.14	0.31	0.15	0.45	0.43	0.45	0.41	0.52	0.36	0.46	0.43	0.438333	6	0.0534478	0.02182	High
P33602	nuoG	NADH-quinone oxidoreductase subunit G OS=Escherichia coli (strain K12) OX=83333 GN=nuoG PE=1 SV=4	C263	Iron-sulfur (4Fe-4S) 3 (C263)	0.46	0.15	0.31	0.06	0.38	0.27	0.74	0.42	0.52	0.27	0.39	0.27	0.435	6	0.177172	0.0723303	High
P0AC53	zwf	Glucose-6-phosphate 1-dehydrogenase OS=Escherichia coli (strain K12) OX=83333 GN=zwf PE=1 SV=1	C89		0.03	-0.14	0.17	0.27	0.8	0.49	0.31	0.13	0.38	0.48	0.81	0.49	0.433333	6	0.226863	0.0926163	High
P36979	rlmN	Dual-specificity RNA methyltransferase RlmN OS=Escherichia coli (strain K12) OX=83333 GN=rlmN PE=1 SV=1	C129	Iron-sulfur (4Fe-4S-S-AdoMet)"; (C129)	0.03	0.12	0.28	0.24	0.36	0.57	0.31	0.39	0.49	0.45	0.37	0.57	0.43	6	0.0929516	0.0379473	High
P0AC41	sdhA	Succinate dehydrogenase flavoprotein subunit OS=Escherichia coli (strain K12) OX=83333 GN=sdhA PE=1 SV=1	C89		0.15	0.55	0.26	0.09	0.52	-0.03	0.43	0.82	0.47	0.3	0.53	-0.03	0.42	6	0.279857	0.114251	High
P0A6A3	ackA	Acetate kinase OS=Escherichia coli (strain K12) OX=83333 GN=ackA PE=1 SV=1	C225		-0.18	-0.11	0.04	-0.05	0.675	1.16	0.1	0.16	0.25	0.16	0.685	1.16	0.419167	6	0.420552	0.17169	High
Q46920	queF	NADPH-dependent 7-cyano-7-deazaguanine reductase OS=Escherichia coli (strain K12) OX=83333 GN=queF PE=1 SV=1	C122		-0.13	0.21	0.61	0.03	0.45	0.35	0.15	0.48	0.82	0.24	0.46	0.35	0.416667	6	0.234663	0.0958007	High
P08192	folC	Dihydrofolate synthase/folylpolyglutamate synthase OS=Escherichia coli (strain K12) OX=83333 GN=folC PE=1 SV=2	C354		-0.44	-0.51	0.54	0.45	0.76	0.72	-0.16	-0.24	0.75	0.66	0.77	0.72	0.416667	6	0.479778	0.195868	High
P64496	yoaG	Protein YoaG OS=Escherichia coli (strain K12) OX=83333 GN=yoaG PE=1 SV=1	C58		0.27	0.19	0.35	0.32	-0.06	0.44	0.55	0.46	0.56	0.53	-0.05	0.44	0.415	6	0.232959	0.0951052	High
P0CG19	rph	Truncated inactive ribonuclease PH OS=Escherichia coli (strain K12) OX=83333 GN=rph PE=1 SV=1	C134		0.25	0.31	0.17	0.17	0.28	0.29	0.53	0.58	0.38	0.38	0.29	0.29	0.408333	6	0.121559	0.0496264	High
P07649	truA	tRNA pseudouridine synthase A OS=Escherichia coli (strain K12) OX=83333 GN=truA PE=1 SV=1	C55		0.01	-0.1	0.15	0	1.18	0.23	0.29	0.17	0.36	0.21	1.19	0.23	0.408333	6	0.38866	0.15867	High
P23893	hemL	Glutamate-1-semialdehyde 2,1-aminomutase OS=Escherichia coli (strain K12) OX=83333 GN=hemL PE=1 SV=2	C262		0.04	-0.03	0.28	0.31	0.49	0.37	0.32	0.24	0.49	0.52	0.5	0.37	0.406667	6	0.114134	0.0465952	High
P0A8G0	uvrC	UvrABC system protein C OS=Escherichia coli (strain K12) OX=83333 GN=uvrC PE=1 SV=1	C154		0.16	0.11	0.25	0.22	0.38	0.34	0.44	0.38	0.46	0.43	0.39	0.34	0.406667	6	0.044572	0.0181965	High
P76055	ttcA	tRNA-cytidine(32) 2-sulfurtransferase OS=Escherichia coli (strain K12) OX=83333 GN=ttcA PE=1 SV=1	C255		-0.49	-0.54	0.59	0.34	1.15		-0.21	-0.27	0.8	0.55	1.16		0.406	5	0.628673	0.281151	High
P0A9M5	gpt	Xanthine-guanine phosphoribosyltransferase OS=Escherichia coli (strain K12) OX=83333 GN=gpt PE=1 SV=1	C59		-0.16	-0.28	0.56	0.67	0.05	0.61	0.12	-0.01	0.77	0.88	0.06	0.61	0.405	6	0.393281	0.160556	High
P0A9C0	glpA	Anaerobic glycerol-3-phosphate dehydrogenase subunit A OS=Escherichia coli (strain K12) OX=83333 GN=glpA PE=1 SV=1	C379		0.53	0.32	0.26	0.09	0.06	0.16	0.81	0.59	0.47	0.3	0.07	0.16	0.4	6	0.277705	0.113373	High
P60757	hisG	ATP phosphoribosyltransferase OS=Escherichia coli (strain K12) OX=83333 GN=hisG PE=1 SV=1	C168		0.38	0.37	-0.09	-0.03			0.66	0.64	0.12	0.18			0.4	4	0.289828	0.144914	High
P60785	lepA	Elongation factor 4 OS=Escherichia coli (strain K12) OX=83333 GN=lepA PE=1 SV=1	C28		-0.67	-0.55	0.44	0.44	0.91	0.84	-0.39	-0.28	0.65	0.65	0.92	0.84	0.398333	6	0.578875	0.236325	High
P31979	nuoF	NADH-quinone oxidoreductase subunit F OS=Escherichia coli (strain K12) OX=83333 GN=nuoF PE=1 SV=3	C398	Iron-sulfur (4Fe-4S) (C398)	0.83	0.26	0.06	0.12	0.09	0.05	1.11	0.53	0.27	0.33	0.1	0.05	0.398333	6	0.38866	0.15867	High
P0AB91	aroG	Phospho-2-dehydro-3-deoxyheptonate aldolase, Phe-sensitive OS=Escherichia coli (strain K12) OX=83333 GN=aroG PE=1 SV=1	C229		-0.19	-0.02	-0.08	0.21	0.72	0.76	0.09	0.25	0.13	0.42	0.73	0.76	0.396667	6	0.293371	0.119768	High
P60716	lipA	Lipoyl synthase OS=Escherichia coli (strain K12) OX=83333 GN=lipA PE=1 SV=1	C152		0.16	0.17	0.27	0.27	0.29	0.23	0.44	0.44	0.48	0.48	0.3	0.23	0.395	6	0.104642	0.04272	High
P0AEI1	miaB	tRNA-2-methylthio-N(6)-dimethylallyladenosine synthase OS=Escherichia coli (strain K12) OX=83333 GN=miaB PE=1 SV=1	C83	Iron-sulfur (4Fe-4S) (C83)	0.32	0.3	0.26	0.21	0.05	0.24	0.6	0.57	0.47	0.42	0.06	0.24	0.393333	6	0.207429	0.0846824	High
P08244	pyrF	Orotidine 5'-phosphate decarboxylase OS=Escherichia coli (strain K12) OX=83333 GN=pyrF PE=1 SV=1	C161_AND_C168		-0.07	-0.12	0.31	0.18	0.5	0.57	0.21	0.15	0.52	0.39	0.51	0.57	0.391667	6	0.175319	0.0715736	High
P75863	ycbX	Uncharacterized protein YcbX OS=Escherichia coli (strain K12) OX=83333 GN=ycbX PE=1 SV=1	C207		0.04	0.03	1.04	-0.06	0.18	0.13	0.32	0.3	1.25	0.15	0.19	0.13	0.39	6	0.428439	0.17491	High
P0ABU2	ychF	Ribosome-binding ATPase YchF OS=Escherichia coli (strain K12) OX=83333 GN=ychF PE=1 SV=2	C168		-0.26	-0.28	0.27	0.32	0.7	0.6	0.02	-0.01	0.48	0.53	0.71	0.6	0.388333	6	0.306947	0.125311	High
P32177	fdhD	Sulfur carrier protein FdhD OS=Escherichia coli (strain K12) OX=83333 GN=fdhD PE=1 SV=1	C121_OR_C124		0.25	0.14	0.2	-0.01			0.53	0.41	0.41	0.2			0.3875	4	0.137204	0.0686021	High
P31825	yfiC	tRNA1(Val) (adenine(37)-N6)-methyltransferase OS=Escherichia coli (strain K12) OX=83333 GN=yfiC PE=1 SV=2	C132		-0.19	0.2	-0.12	0.32	0.56	0.57	0.09	0.47	0.09	0.53	0.57	0.57	0.386667	6	0.232694	0.0949971	High
P0AB49	ychH	Uncharacterized protein YchH OS=Escherichia coli (strain K12) OX=83333 GN=ychH PE=4 SV=1	C70		0.24	0.23	0.41	-0.54	0.44	0.55	0.52	0.5	0.62	-0.33	0.45	0.55	0.385	6	0.354782	0.144839	High
P25666	htrL	Protein HtrL OS=Escherichia coli (strain K12) OX=83333 GN=htrL PE=2 SV=2	C241		-0.42	-0.27	0.87	0.39			-0.14	0	1.08	0.6			0.385	4	0.563649	0.281824	High
P0CG19	rph	Truncated inactive ribonuclease PH OS=Escherichia coli (strain K12) OX=83333 GN=rph PE=1 SV=1	C116		0.23	0.31	0.21	0.22	0.24	0.11	0.51	0.58	0.42	0.43	0.25	0.11	0.383333	6	0.173628	0.0708833	High
P0AC53	zwf	Glucose-6-phosphate 1-dehydrogenase OS=Escherichia coli (strain K12) OX=83333 GN=zwf PE=1 SV=1	C10		0.1	0.1	0.16	-0.02	0.5	0.46	0.38	0.37	0.37	0.19	0.51	0.46	0.38	6	0.109179	0.044572	High
P03007	dnaQ	DNA polymerase III subunit epsilon OS=Escherichia coli (strain K12) OX=83333 GN=dnaQ PE=1 SV=1	C149		-0.04	-0.59	0.13	0.39	0.77	0.63	0.24	-0.32	0.34	0.6	0.78	0.63	0.378333	6	0.395495	0.16146	High
P0A9C0	glpA	Anaerobic glycerol-3-phosphate dehydrogenase subunit A OS=Escherichia coli (strain K12) OX=83333 GN=glpA PE=1 SV=1	C532		0.41	0.44	0.16	0.18	-0.01	0.1	0.69	0.71	0.37	0.39	0	0.1	0.376667	6	0.292552	0.119434	High
P0A6T3	galK	Galactokinase OS=Escherichia coli (strain K12) OX=83333 GN=galK PE=1 SV=2	C230		-0.12	-0.14	0.23	0.2	0.5	0.6	0.16	0.13	0.44	0.41	0.51	0.6	0.375	6	0.190026	0.0775779	High
P0A9B2	gapA	Glyceraldehyde-3-phosphate dehydrogenase A OS=Escherichia coli (strain K12) OX=83333 GN=gapA PE=1 SV=2	C150_OR_C154		-0.34	-0.35	0.31	0.41	0.64	0.6	-0.06	-0.08	0.52	0.62	0.65	0.6	0.375	6	0.347433	0.141839	High
P43672	uup	ATP-binding protein Uup OS=Escherichia coli (strain K12) OX=83333 GN=uup PE=1 SV=2	C326			-0.6		0.1	0.57	0.94		-0.33		0.31	0.58	0.94	0.375	4	0.53619	0.268095	High
P60716	lipA	Lipoyl synthase OS=Escherichia coli (strain K12) OX=83333 GN=lipA PE=1 SV=1	C301		0.17	0.2	0.36	0.32	-0.17	0.38	0.45	0.47	0.57	0.53	-0.16	0.38	0.373333	6	0.269419	0.10999	High
P0A9C0	glpA	Anaerobic glycerol-3-phosphate dehydrogenase subunit A OS=Escherichia coli (strain K12) OX=83333 GN=glpA PE=1 SV=1	C71		0.27	0.2	0.2	0.07	0.32	0.19	0.55	0.47	0.41	0.28	0.33	0.19	0.371667	6	0.131212	0.0535672	High
P75952	comR	HTH-type transcriptional repressor ComR OS=Escherichia coli (strain K12) OX=83333 GN=comR PE=1 SV=2	C88		0.23	0.04	0.28	0.33	0.19	0.17	0.51	0.31	0.49	0.54	0.2	0.17	0.37	6	0.16456	0.0671813	High
P64554	queE	7-carboxy-7-deazaguanine synthase OS=Escherichia coli (strain K12) OX=83333 GN=queE PE=3 SV=1	C115		-0.02	-0.23	0.08	0.21	0.47	0.72	0.26	0.04	0.29	0.42	0.48	0.72	0.368333	6	0.229993	0.0938941	High
P0AC33	fumA	Fumarate hydratase class I, aerobic OS=Escherichia coli (strain K12) OX=83333 GN=fumA PE=1 SV=2	C474				0.31	0.26	0.24	0.23			0.52	0.47	0.25	0.23	0.3675	4	0.148857	0.0744284	High
P00393	ndh	NADH dehydrogenase OS=Escherichia coli (strain K12) OX=83333 GN=ndh PE=1 SV=2	C138		0.17	0.02	0.23	0.01	0.49	0.3	0.45	0.29	0.44	0.22	0.5	0.3	0.366667	6	0.111295	0.0454362	High
P0AB91	aroG	Phospho-2-dehydro-3-deoxyheptonate aldolase, Phe-sensitive OS=Escherichia coli (strain K12) OX=83333 GN=aroG PE=1 SV=1	C328		-0.2	-0.05	-0.02	-0.19	0.76	0.92	0.08	0.22	0.19	0.02	0.77	0.92	0.366667	6	0.380508	0.155342	High
P64610	yrbL	Uncharacterized protein YrbL OS=Escherichia coli (strain K12) OX=83333 GN=yrbL PE=2 SV=1	C18		0.14	0.01	0.63	0.49	0.2	-0.26	0.42	0.28	0.84	0.7	0.21	-0.26	0.365	6	0.390576	0.159452	High
P17993	ubiG	Ubiquinone biosynthesis O-methyltransferase OS=Escherichia coli (strain K12) OX=83333 GN=ubiG PE=1 SV=1	C65		-0.05	-0.09	0.21	0.22	0.44	0.48	0.23	0.18	0.42	0.43	0.45	0.48	0.365	6	0.12661	0.0516882	High
P00959	metG	Methionine--tRNA ligase OS=Escherichia coli (strain K12) OX=83333 GN=metG PE=1 SV=2	C478		0.11	-0.14	0.17	0.03	0.69	0.35	0.39	0.13	0.38	0.24	0.7	0.35	0.365	6	0.191911	0.0783475	High
P75972	ymfI	Uncharacterized protein YmfI OS=Escherichia coli (strain K12) OX=83333 GN=ymfI PE=4 SV=2	C41_OR_C42		-0.03	0.82	0.13	0.11	0.06	0.12	0.25	1.09	0.34	0.32	0.07	0.12	0.365	6	0.371093	0.151498	High
P0AG40	ribF	Bifunctional riboflavin kinase/FMN adenylyltransferase OS=Escherichia coli (strain K12) OX=83333 GN=ribF PE=1 SV=1	C158		-0.07	0.11	0.06	-0.53	0.79	0.81	0.21	0.38	0.27	-0.32	0.8	0.81	0.358333	6	0.421778	0.17219	High
P37330	glcB	Malate synthase G OS=Escherichia coli (strain K12) OX=83333 GN=glcB PE=1 SV=3	C617		0.4	0.05	0.15	0.12	0.03	0.4	0.68	0.32	0.36	0.33	0.04	0.4	0.355	6	0.204328	0.0834166	High
P0ACS7	rpiR	HTH-type transcriptional regulator RpiR OS=Escherichia coli (strain K12) OX=83333 GN=rpiR PE=1 SV=1	C238		-0.22	-0.05	0.45	0.31	0.22	0.43	0.06	0.22	0.66	0.52	0.23	0.43	0.353333	6	0.222141	0.0906887	High
P24188	trhO	tRNA uridine(34) hydroxylase OS=Escherichia coli (strain K12) OX=83333 GN=trhO PE=1 SV=2	C285		0.21	0.33	0.03	0.21	0.12	0.21	0.49	0.6	0.24	0.42	0.13	0.21	0.348333	6	0.182802	0.0746287	High
P0ABT5	dusB	tRNA-dihydrouridine synthase B OS=Escherichia coli (strain K12) OX=83333 GN=dusB PE=1 SV=1	C175		0.18	0.17	0.11	0.16	0.4	0.08	0.46	0.44	0.32	0.37	0.41	0.08	0.346667	6	0.139952	0.0571353	High
P0A9M2	hpt	Hypoxanthine phosphoribosyltransferase OS=Escherichia coli (strain K12) OX=83333 GN=hpt PE=1 SV=1	C53		-0.23	1.31	-0.1	-0.11	0.08	0.14	0.05	1.58	0.11	0.1	0.09	0.14	0.345	6	0.605731	0.247289	High
P0A6K6	deoB	Phosphopentomutase OS=Escherichia coli (strain K12) OX=83333 GN=deoB PE=1 SV=1	C145		-0.53	-0.12	0.37	-0.4	0.75	1.01	-0.25	0.15	0.58	-0.19	0.76	1.01	0.343333	6	0.519217	0.21197	High
P21369	pncA	Nicotinamidase OS=Escherichia coli (strain K12) OX=83333 GN=pncA PE=1 SV=1	C178		0.64	0.05	-0.36		0.28	0.33	0.92	0.32	-0.15		0.29	0.33	0.342	5	0.380618	0.170218	High
P00547	thrB	Homoserine kinase OS=Escherichia coli (strain K12) OX=83333 GN=thrB PE=1 SV=2	C270		-0.47	-0.11	0.6	0.06	0.84	0.15	-0.19	0.16	0.81	0.27	0.85	0.15	0.341667	6	0.408726	0.166862	High
P09053	avtA	Valine--pyruvate aminotransferase OS=Escherichia coli (strain K12) OX=83333 GN=avtA PE=1 SV=3	C68		0.05	0.84	-0.03	-0.04	0.12	0.11	0.33	1.11	0.18	0.17	0.13	0.11	0.338333	6	0.385871	0.157531	High
P0A9P0	lpdA	Dihydrolipoyl dehydrogenase OS=Escherichia coli (strain K12) OX=83333 GN=lpdA PE=1 SV=2	C25		0.86	0.05	-0.06	0.09	0.07	0.03	1.14	0.32	0.15	0.3	0.08	0.03	0.336667	6	0.410301	0.167505	High
P0A6A3	ackA	Acetate kinase OS=Escherichia coli (strain K12) OX=83333 GN=ackA PE=1 SV=1	C307		0.17	-0.18	0.04	0.02	0.5	0.46	0.45	0.09	0.25	0.23	0.51	0.46	0.331667	6	0.165942	0.0677454	High
P0AEW6	gsk	Inosine-guanosine kinase OS=Escherichia coli (strain K12) OX=83333 GN=gsk PE=1 SV=1	C152		-0.28	-0.16	0.39	-0.18	0.5	0.74	0	0.11	0.6	0.03	0.51	0.74	0.331667	6	0.322702	0.131743	High
P0A9C0	glpA	Anaerobic glycerol-3-phosphate dehydrogenase subunit A OS=Escherichia coli (strain K12) OX=83333 GN=glpA PE=1 SV=1	C185		0.13	0.11	0.17	0.17	0.25	0.16	0.41	0.38	0.38	0.38	0.26	0.16	0.328333	6	0.0976559	0.0398678	High
P24182	accC	Biotin carboxylase OS=Escherichia coli (strain K12) OX=83333 GN=accC PE=1 SV=2	C390		-0.39	-0.45	0.63	0.53	0.38	0.28	-0.11	-0.18	0.84	0.74	0.39	0.28	0.326667	6	0.42141	0.17204	High
P0AD21	yejG	Uncharacterized protein YejG OS=Escherichia coli (strain K12) OX=83333 GN=yejG PE=1 SV=1	C36		0.17	0.17	0.16	-0.94	0.29	1.13	0.45	0.44	0.37	-0.73	0.3	1.13	0.326667	6	0.598754	0.24444	High
P0A6M8	fusA	Elongation factor G OS=Escherichia coli (strain K12) OX=83333 GN=fusA PE=1 SV=2	C398		-0.1	-0.3	0.02	0.14	0.66	0.55	0.18	-0.03	0.23	0.35	0.67	0.55	0.325	6	0.25548	0.104299	High
P0A9D4	cysE	Serine acetyltransferase OS=Escherichia coli (strain K12) OX=83333 GN=cysE PE=1 SV=1	C23		-0.64	-0.31	0.07	-0.19	1.38	0.66	-0.36	-0.04	0.28	0.02	1.39	0.66	0.325	6	0.62353	0.254555	High
P75782	rlmF	Ribosomal RNA large subunit methyltransferase F OS=Escherichia coli (strain K12) OX=83333 GN=rlmF PE=1 SV=2	C24		-0.18	-0.14	-0.04	-0.02	0.66	0.68	0.1	0.13	0.17	0.19	0.67	0.68	0.323333	6	0.274202	0.111942	High
P00959	metG	Methionine--tRNA ligase OS=Escherichia coli (strain K12) OX=83333 GN=metG PE=1 SV=2	C50		0.2	0.35	0.28	-0.42	0.34	0.21	0.48	0.62	0.49	-0.21	0.35	0.21	0.323333	6	0.296086	0.120876	High
P0ACS7	rpiR	HTH-type transcriptional regulator RpiR OS=Escherichia coli (strain K12) OX=83333 GN=rpiR PE=1 SV=1	C156		-0.22	-0.06	0.38	0.21	0.4	0.25	0.06	0.21	0.59	0.42	0.41	0.25	0.323333	6	0.187368	0.0764926	High
P76256	tsaB	tRNA threonylcarbamoyladenosine biosynthesis protein TsaB OS=Escherichia coli (strain K12) OX=83333 GN=tsaB PE=1 SV=1	C199		0.25	0.15	-0.21	-0.06	0.35	0.48	0.53	0.42	0	0.15	0.36	0.48	0.323333	6	0.206171	0.0841691	High
Q46939	yqeF	Probable acetyl-CoA acetyltransferase OS=Escherichia coli (strain K12) OX=83333 GN=yqeF PE=3 SV=2	C16		0.29	-0.08	0.22	0.35	0.32	-0.14	0.57	0.19	0.43	0.56	0.33	-0.14	0.323333	6	0.268601	0.109656	High
P0A7M9	rpmE	50S ribosomal protein L31 OS=Escherichia coli (strain K12) OX=83333 GN=rpmE PE=1 SV=1	C37		-0.01	0	-0.02	0.1	0.47	0.4	0.27	0.27	0.19	0.31	0.48	0.4	0.32	6	0.103923	0.0424264	High
P0ADG4	suhB	Inositol-1-monophosphatase OS=Escherichia coli (strain K12) OX=83333 GN=suhB PE=1 SV=1	C179		-0.08	-0.11	0.15	0.27	0.44	0.27	0.2	0.16	0.36	0.48	0.45	0.27	0.32	6	0.131605	0.0537277	High
P30850	rnb	Exoribonuclease 2 OS=Escherichia coli (strain K12) OX=83333 GN=rnb PE=1 SV=3	C271		-0.25	-0.06	-0.06	0.92	0.23	0.16	0.03	0.21	0.15	1.13	0.24	0.16	0.32	6	0.403286	0.164641	High
P0A6T1	pgi	Glucose-6-phosphate isomerase OS=Escherichia coli (strain K12) OX=83333 GN=pgi PE=1 SV=1	C73		0.64	0.63	-0.21	-0.18	0.03	0.03	0.92	0.9	0	0.03	0.04	0.03	0.32	6	0.457253	0.186673	High
P0AA97	yaeQ	Uncharacterized protein YaeQ OS=Escherichia coli (strain K12) OX=83333 GN=yaeQ PE=1 SV=1	C62		0.65	0.41	-0.06	0.02	-0.7	0.62	0.93	0.68	0.15	0.23	-0.69	0.62	0.32	6	0.574247	0.234435	High
P76938	epmC	Elongation factor P hydroxylase OS=Escherichia coli (strain K12) OX=83333 GN=epmC PE=1 SV=2	C82		0.21	0.08	-0.11				0.49	0.35	0.1				0.313333	3	0.197569	0.114066	High
P39280	epmB	L-lysine 2,3-aminomutase OS=Escherichia coli (strain K12) OX=83333 GN=epmB PE=1 SV=1	C212		0.11	0.11	0.14	0.06	0.25	0.21	0.39	0.38	0.35	0.27	0.26	0.21	0.31	6	0.0734847	0.03	High
P0A9C0	glpA	Anaerobic glycerol-3-phosphate dehydrogenase subunit A OS=Escherichia coli (strain K12) OX=83333 GN=glpA PE=1 SV=1	C111		-0.59	1.08	0.21	0.23	-0.39	0.33	-0.31	1.35	0.42	0.44	-0.38	0.33	0.308333	6	0.62793	0.256352	High
P0A828	smg	Protein Smg OS=Escherichia coli (strain K12) OX=83333 GN=smg PE=3 SV=1	C85		-0.06	0.08	0.09	0	0.38	0.37	0.22	0.35	0.3	0.21	0.39	0.37	0.306667	6	0.0771146	0.0314819	High
P20083	parE	DNA topoisomerase 4 subunit B OS=Escherichia coli (strain K12) OX=83333 GN=parE PE=1 SV=3	C404		-0.44	-0.43	0.4	0.47	0.42	0.44	-0.16	-0.16	0.61	0.68	0.43	0.44	0.306667	6	0.374148	0.152745	High
P0A6B7	iscS	Cysteine desulfurase IscS OS=Escherichia coli (strain K12) OX=83333 GN=iscS PE=1 SV=1	C328	Iron-sulfur (2Fe-2S); via persulfide group; shared with IscU (C328)	-0.06	-0.09	0.09	0.17	0.35	0.39	0.22	0.18	0.3	0.38	0.36	0.39	0.305	6	0.0880341	0.0359398	High
P0AFK0	pmbA	Metalloprotease PmbA OS=Escherichia coli (strain K12) OX=83333 GN=pmbA PE=1 SV=1	C226		0.62	0.49	0.43	-0.23	-0.52	0.05	0.9	0.76	0.64	-0.02	-0.51	0.05	0.303333	6	0.549205	0.224212	High
P0A8G3	uxaC	Uronate isomerase OS=Escherichia coli (strain K12) OX=83333 GN=uxaC PE=2 SV=1	C75		-0.31	-0.43	0.54	0.42	0.33	0.29	-0.03	-0.16	0.75	0.63	0.34	0.29	0.303333	6	0.355959	0.14532	High
P0A9Q1	arcA	Aerobic respiration control protein ArcA OS=Escherichia coli (strain K12) OX=83333 GN=arcA PE=1 SV=1	C233		-0.18	-0.33	0.25	0.22	0.46	0.39	0.1	-0.06	0.46	0.43	0.47	0.39	0.298333	6	0.223196	0.0911196	High
P0A828	smg	Protein Smg OS=Escherichia coli (strain K12) OX=83333 GN=smg PE=3 SV=1	C78		0.04	0.01	0.06	0.13	0.29	0.27	0.32	0.28	0.27	0.34	0.3	0.27	0.296667	6	0.0287518	0.0117379	High
P0A705	infB	Translation initiation factor IF-2 OS=Escherichia coli (strain K12) OX=83333 GN=infB PE=1 SV=1	C599		-0.17	-0.11	0.17	0.13	0.4	0.38	0.11	0.16	0.38	0.34	0.41	0.38	0.296667	6	0.128167	0.0523238	High
P0AG14	sohB	Probable protease SohB OS=Escherichia coli (strain K12) OX=83333 GN=sohB PE=1 SV=1	C185		-0.04	0.15	0.22	-0.01	0.15	0.31	0.24	0.42	0.43	0.2	0.16	0.31	0.293333	6	0.113431	0.0463081	High
P0AAZ7	ycaR	UPF0434 protein YcaR OS=Escherichia coli (strain K12) OX=83333 GN=ycaR PE=1 SV=1	C11_OR_C14		0.01	-0.13	0.06	-0.12	0.4	0.55	0.29	0.14	0.27	0.09	0.41	0.55	0.291667	6	0.170225	0.0694942	High
P0AB03	ycbJ	Uncharacterized protein YcbJ OS=Escherichia coli (strain K12) OX=83333 GN=ycbJ PE=4 SV=1	C21		-0.08	0.02	0.19	0.06	0.28		0.2	0.29	0.4	0.27	0.29		0.29	5	0.0717635	0.0320936	High
P0ABU2	ychF	Ribosome-binding ATPase YchF OS=Escherichia coli (strain K12) OX=83333 GN=ychF PE=1 SV=2	C106		-0.34	-0.21	0.32	0.14	0.45	0.4	-0.06	0.06	0.53	0.35	0.46	0.4	0.29	6	0.235627	0.0961942	High
P0ABQ4	folA	Dihydrofolate reductase OS=Escherichia coli (strain K12) OX=83333 GN=folA PE=1 SV=1	C85		0.03	-0.08	-0.16	0.41	0.35	0.21	0.31	0.19	0.05	0.62	0.36	0.21	0.29	6	0.19401	0.0792044	High
P02943	lamB	Maltoporin OS=Escherichia coli (strain K12) OX=83333 GN=lamB PE=1 SV=1	C63		-0.05	0.34	0.1	0.12	0.08	0.16	0.23	0.61	0.31	0.33	0.09	0.16	0.288333	6	0.181595	0.0741358	High
P0A7W7	rpsH	30S ribosomal protein S8 OS=Escherichia coli (strain K12) OX=83333 GN=rpsH PE=1 SV=2	C127		-0.18	-0.21	0.11	0.09	0.46	0.47	0.1	0.06	0.32	0.3	0.47	0.47	0.286667	6	0.175917	0.0718177	High
P0AFK0	pmbA	Metalloprotease PmbA OS=Escherichia coli (strain K12) OX=83333 GN=pmbA PE=1 SV=1	C437		0.43	0	0.14	-0.2	0.26	0.1	0.71	0.27	0.35	0.01	0.27	0.1	0.285	6	0.242961	0.0991884	High
P0A8K5	yaeP	UPF0253 protein YaeP OS=Escherichia coli (strain K12) OX=83333 GN=yaeP PE=3 SV=1	C5		-0.2	-0.06	0.07	0.12	0.1	0.7	0.08	0.21	0.28	0.33	0.11	0.7	0.285	6	0.224744	0.0917515	High
P68567	rsmJ	Ribosomal RNA small subunit methyltransferase J OS=Escherichia coli (strain K12) OX=83333 GN=rsmJ PE=1 SV=1	C4		-1	0.31	0.61	0.45	0.4	-0.04	-0.72	0.58	0.82	0.66	0.41	-0.04	0.285	6	0.573611	0.234176	High
P77607	yagL	Uncharacterized protein YagL OS=Escherichia coli (strain K12) OX=83333 GN=yagL PE=4 SV=1	C118		1.35	-0.34	-0.27	0.23	-0.53		1.63	-0.07	-0.06	0.44	-0.52		0.284	5	0.825548	0.369196	High
P0A9C3	galM	Aldose 1-epimerase OS=Escherichia coli (strain K12) OX=83333 GN=galM PE=1 SV=1	C168		-3.29	0.74		0.17	1.27	1.74	-3.01	1.01		0.38	1.28	1.74	0.28	5	1.90385	0.851428	Medium
P68767	pepA	Cytosol aminopeptidase OS=Escherichia coli (strain K12) OX=83333 GN=pepA PE=1 SV=1	C360		-0.29	-0.11	0.32	-0.32		0.83	-0.01	0.16	0.53	-0.11		0.83	0.28	5	0.392301	0.175442	High
P42626	yhaM	UPF0597 protein YhaM OS=Escherichia coli (strain K12) OX=83333 GN=yhaM PE=2 SV=3	C323		0.02	0.08	-0.92		0.07	1.38	0.3	0.35	-0.71		0.08	1.38	0.28	5	0.747563	0.33432	High
P0CF92	insL2	Putative transposase InsL for insertion sequence element IS186B OS=Escherichia coli (strain K12) OX=83333 GN=insL2 PE=3 SV=1	C105		-0.1	-0.05	0.22	0.16	0.15	0.31	0.18	0.22	0.43	0.37	0.16	0.31	0.278333	6	0.109072	0.0445284	High
P0A8V6	fadR	Fatty acid metabolism regulator protein OS=Escherichia coli (strain K12) OX=83333 GN=fadR PE=1 SV=2	C200		-0.14	-0.11	0.02	0.1	0.35	0.47	0.14	0.16	0.23	0.31	0.36	0.47	0.278333	6	0.126399	0.0516021	High
P13039	fes	Enterochelin esterase OS=Escherichia coli (strain K12) OX=83333 GN=fes PE=1 SV=2	C92		0.22	-0.07	-0.09	0.33	0.06	0.23	0.5	0.2	0.12	0.54	0.07	0.23	0.276667	6	0.197248	0.080526	High
P38489	nfsB	Oxygen-insensitive NAD(P)H nitroreductase OS=Escherichia coli (strain K12) OX=83333 GN=nfsB PE=1 SV=1	C85		-0.46	-0.26	-0.26		0.7	0.89	-0.18	0.01	-0.05		0.71	0.89	0.276	5	0.487422	0.217982	High
P0A9H7	cfa	Cyclopropane-fatty-acyl-phospholipid synthase OS=Escherichia coli (strain K12) OX=83333 GN=cfa PE=1 SV=2	C5		0.17	0.13	0.02	-0.03	0.18	0.2	0.45	0.4	0.23	0.18	0.19	0.2	0.275	6	0.118448	0.0483563	High
P0AES0	gss	Bifunctional glutathionylspermidine synthetase/amidase OS=Escherichia coli (strain K12) OX=83333 GN=gss PE=1 SV=1	C539		-0.11	0.11		0.11	0.01	0.48	0.17	0.38		0.32	0.02	0.48	0.274	5	0.181052	0.0809691	High
P15047	entA	2,3-dihydro-2,3-dihydroxybenzoate dehydrogenase OS=Escherichia coli (strain K12) OX=83333 GN=entA PE=1 SV=1	C169		-0.29	-0.21	-0.07	0.68	0.19	0.36	-0.01	0.06	0.14	0.89	0.2	0.36	0.273333	6	0.327638	0.133758	High
P60595	hisH	Imidazole glycerol phosphate synthase subunit HisH OS=Escherichia coli (strain K12) OX=83333 GN=hisH PE=1 SV=1	C10		0.01	-0.05	0.09	0.14	0.16	0.3	0.29	0.22	0.3	0.35	0.17	0.3	0.271667	6	0.0649359	0.02651	High
P14294	topB	DNA topoisomerase 3 OS=Escherichia coli (strain K12) OX=83333 GN=topB PE=1 SV=1	C159		-0.03	0.03	-0.05	-0.02	0.3	0.42	0.25	0.3	0.16	0.19	0.31	0.42	0.271667	6	0.0936839	0.0382463	High
P39199	prmB	50S ribosomal protein L3 glutamine methyltransferase OS=Escherichia coli (strain K12) OX=83333 GN=prmB PE=1 SV=3	C100		-0.34	-0.35	0.08	0.33	0.49	0.44	-0.06	-0.08	0.29	0.54	0.5	0.44	0.271667	6	0.278023	0.113502	High
P36928	yegD	Uncharacterized chaperone protein YegD OS=Escherichia coli (strain K12) OX=83333 GN=yegD PE=3 SV=2	C248		0.16	-0.01	-0.11	0.34	-0.09	0.35	0.44	0.26	0.1	0.55	-0.08	0.35	0.27	6	0.230304	0.0940213	High
P0A9Q5	accD	Acetyl-coenzyme A carboxylase carboxyl transferase subunit beta OS=Escherichia coli (strain K12) OX=83333 GN=accD PE=1 SV=1	C154_AND_C158		-0.26	-0.01	0.42	0.61	0.27	-0.4	0.02	0.26	0.63	0.82	0.28	-0.4	0.268333	6	0.434438	0.177359	High
P0AC13	folP	Dihydropteroate synthase OS=Escherichia coli (strain K12) OX=83333 GN=folP PE=1 SV=1	C172		-0.34	-0.27	0.18	0.06	0.45	0.54	-0.06	0	0.39	0.27	0.46	0.54	0.266667	6	0.247036	0.100852	High
P0A7Y0	rnc	Ribonuclease 3 OS=Escherichia coli (strain K12) OX=83333 GN=rnc PE=1 SV=1	C93		-0.09	-0.11	-0.12	-0.07	0.13	0.87	0.19	0.16	0.09	0.14	0.14	0.87	0.265	6	0.298178	0.121731	High
P0ACK2	agaR	Putative aga operon transcriptional repressor OS=Escherichia coli (strain K12) OX=83333 GN=agaR PE=4 SV=1	C211		0	-0.07	0.12	0.2	0.25	0.1	0.28	0.2	0.33	0.41	0.26	0.1	0.263333	6	0.106708	0.0435635	High
P0AEI4	rimO	Ribosomal protein S12 methylthiotransferase RimO OS=Escherichia coli (strain K12) OX=83333 GN=rimO PE=1 SV=1	C150	Iron-sulfur (4Fe-4S-S-AdoMet) (C150)	0.14	0.12	0.11	0.13	0.04	0.05	0.42	0.39	0.32	0.34	0.05	0.05	0.261667	6	0.16774	0.0684795	High
P37349	dhaM	PEP-dependent dihydroxyacetone kinase, phosphoryl donor subunit DhaM OS=Escherichia coli (strain K12) OX=83333 GN=dhaM PE=1 SV=3	C195		-0.1	0	0.06	0.02	0.23	0.38	0.18	0.27	0.27	0.23	0.24	0.38	0.261667	6	0.0667583	0.0272539	High
P22188	murE	UDP-N-acetylmuramoyl-L-alanyl-D-glutamate--2,6-diaminopimelate ligase OS=Escherichia coli (strain K12) OX=83333 GN=murE PE=1 SV=2	C450		0.49	0.14	-0.14	0.17	-0.07	-0.01	0.77	0.41	0.07	0.38	-0.06	-0.01	0.26	6	0.318873	0.130179	High
P0A6F3	glpK	Glycerol kinase OS=Escherichia coli (strain K12) OX=83333 GN=glpK PE=1 SV=2	C113		-0.14	-0.01	-0.03	0.07	0.1	0.59	0.14	0.26	0.18	0.28	0.11	0.59	0.26	6	0.1747	0.0713209	High
P36673	treR	HTH-type transcriptional regulator TreR OS=Escherichia coli (strain K12) OX=83333 GN=treR PE=1 SV=2	C293		0.18	0.27	0.28	-0.47	-0.44	0.76	0.46	0.54	0.49	-0.26	-0.43	0.76	0.26	6	0.48328	0.197298	High
P0AEI4	rimO	Ribosomal protein S12 methylthiotransferase RimO OS=Escherichia coli (strain K12) OX=83333 GN=rimO PE=1 SV=1	C223		0.07	-0.16	0.1	0.18	0.54	-0.16	0.35	0.11	0.31	0.39	0.55	-0.16	0.258333	6	0.249192	0.101732	High
P24188	trhO	tRNA uridine(34) hydroxylase OS=Escherichia coli (strain K12) OX=83333 GN=trhO PE=1 SV=2	C344		0.1	-0.52	0.23	0.04	0.26	0.45	0.38	-0.25	0.44	0.25	0.27	0.45	0.256667	6	0.261967	0.106948	High
P0ACJ8	crp	cAMP-activated global transcriptional regulator CRP OS=Escherichia coli (strain K12) OX=83333 GN=crp PE=1 SV=1	C93		-0.45	-0.45	0.28	0.2	0.55	0.43	-0.17	-0.18	0.49	0.41	0.56	0.43	0.256667	6	0.338447	0.138171	High
P33599	nuoC	NADH-quinone oxidoreductase subunit C/D OS=Escherichia coli (strain K12) OX=83333 GN=nuoC PE=1 SV=3	C277		0.12	0.14	0.13	-0.03	0.08	0.11	0.4	0.41	0.34	0.18	0.09	0.11	0.255	6	0.145705	0.0594839	High
P0ADY3	rplN	50S ribosomal protein L14 OS=Escherichia coli (strain K12) OX=83333 GN=rplN PE=1 SV=1	C84		0.23	-0.23	0.04	0.05	0.22	0.24	0.51	0.04	0.25	0.26	0.23	0.24	0.255	6	0.149766	0.0611419	High
P21507	srmB	ATP-dependent RNA helicase SrmB OS=Escherichia coli (strain K12) OX=83333 GN=srmB PE=1 SV=1	C276		0.07	-0.45	0.04	0.5	-0.14	0.53	0.35	-0.18	0.25	0.71	-0.13	0.53	0.255	6	0.354725	0.144816	High
P76015	dhaK	PEP-dependent dihydroxyacetone kinase, dihydroxyacetone-binding subunit DhaK OS=Escherichia coli (strain K12) OX=83333 GN=dhaK PE=1 SV=2	C173		0.08	0.04	0.07	0.08	0.15	0.12	0.36	0.31	0.28	0.29	0.16	0.12	0.253333	6	0.0928799	0.037918	High
P0A6R0	fabH	3-oxoacyl-[acyl-carrier-protein] synthase 3 OS=Escherichia coli (strain K12) OX=83333 GN=fabH PE=1 SV=1	C282		-0.15	-0.17	0.14	0.1	0.4	0.22	0.13	0.1	0.35	0.31	0.41	0.22	0.253333	6	0.124043	0.0506403	High
P0AC38	aspA	Aspartate ammonia-lyase OS=Escherichia coli (strain K12) OX=83333 GN=aspA PE=1 SV=1	C80		-0.5	-0.25	0.39	0.27		0.38	-0.22	0.02	0.6	0.48		0.38	0.252	5	0.34135	0.152656	High
P75952	comR	HTH-type transcriptional repressor ComR OS=Escherichia coli (strain K12) OX=83333 GN=comR PE=1 SV=2	C117_OR_C123		-0.04	0	0.32	-0.04	0.09	0.2	0.24	0.27	0.53	0.17	0.1	0.2	0.251667	6	0.148515	0.0606309	High
P0A6J5	dadA	D-amino acid dehydrogenase OS=Escherichia coli (strain K12) OX=83333 GN=dadA PE=1 SV=1	C200		-0.26	-0.31	0.38	0.21	0.35	0.16	0.02	-0.04	0.59	0.42	0.36	0.16	0.251667	6	0.245635	0.10028	High
P60651	speB	Agmatinase OS=Escherichia coli (strain K12) OX=83333 GN=speB PE=1 SV=1	C88		-0.16	0.17	-0.14	0.16	-0.12	0.62	0.12	0.44	0.07	0.37	-0.11	0.62	0.251667	6	0.27066	0.110496	High
P0A6K6	deoB	Phosphopentomutase OS=Escherichia coli (strain K12) OX=83333 GN=deoB PE=1 SV=1	C38		-0.22	-0.26	-0.03	0.17	0.39	0.47	0.06	0.01	0.18	0.38	0.4	0.47	0.25	6	0.19308	0.0788247	High
P0AAF6	artP	Arginine transport ATP-binding protein ArtP OS=Escherichia coli (strain K12) OX=83333 GN=artP PE=1 SV=1	C227		0.21	-0.3	0.59	-0.26	0.21	0.07	0.49	-0.03	0.8	-0.05	0.22	0.07	0.25	6	0.335201	0.136845	High
P0A6M8	fusA	Elongation factor G OS=Escherichia coli (strain K12) OX=83333 GN=fusA PE=1 SV=2	C114		-0.18	-0.12	-0.07	0.1	0.41	0.36	0.1	0.15	0.14	0.31	0.42	0.36	0.246667	6	0.133517	0.0545079	High
P0A805	frr	Ribosome-recycling factor OS=Escherichia coli (strain K12) OX=83333 GN=frr PE=1 SV=1	C16		-0.44	-0.56	0.01	0.04	0.56	0.89	-0.16	-0.29	0.22	0.25	0.57	0.89	0.246667	6	0.441029	0.180049	High
P0CG19	rph	Truncated inactive ribonuclease PH OS=Escherichia coli (strain K12) OX=83333 GN=rph PE=1 SV=1	C39		0.27	-0.64	0.3	0.34	0.66	-0.44	0.55	-0.37	0.51	0.55	0.67	-0.44	0.245	6	0.506823	0.20691	High
P0A7I4	prfC	Peptide chain release factor RF3 OS=Escherichia coli (strain K12) OX=83333 GN=prfC PE=1 SV=2	C476		-0.61	0.03	-0.19	-0.1	0.66	0.69	-0.33	0.3	0.02	0.11	0.67	0.69	0.243333	6	0.395255	0.161362	High
P0A7I0	prfA	Peptide chain release factor RF1 OS=Escherichia coli (strain K12) OX=83333 GN=prfA PE=1 SV=1	C257		0.04	-0.02	0.09	-0.04	0.11	0.29	0.32	0.25	0.3	0.17	0.12	0.29	0.241667	6	0.079854	0.0326003	High
P76034	yciT	Uncharacterized HTH-type transcriptional regulator YciT OS=Escherichia coli (strain K12) OX=83333 GN=yciT PE=4 SV=1	C154		-0.3	-0.06	0.15	0.14	0.17	0.37	-0.02	0.21	0.36	0.35	0.18	0.37	0.241667	6	0.151976	0.0620439	High
P0ACM2	rspR	HTH-type transcriptional repressor RspR OS=Escherichia coli (strain K12) OX=83333 GN=rspR PE=1 SV=1	C110		0.44	0.16	0.05	-1.32	-0.04	1.18	0.72	0.43	0.26	-1.11	-0.03	1.18	0.241667	6	0.780498	0.318637	High
P75780	fiu	Catecholate siderophore receptor Fiu OS=Escherichia coli (strain K12) OX=83333 GN=fiu PE=1 SV=1	C481		-0.09	-0.14	0.1	0.28	0.31	0	0.19	0.13	0.31	0.49	0.32	0	0.24	6	0.17088	0.0697615	High
P0A8L7	yciU	UPF0263 protein YciU OS=Escherichia coli (strain K12) OX=83333 GN=yciU PE=1 SV=1	C103		0.34	0.05	-0.95	-0.55	1.2	0.36	0.62	0.32	-0.74	-0.34	1.21	0.36	0.238333	6	0.693236	0.283013	High
P0AAI5	fabF	3-oxoacyl-[acyl-carrier-protein] synthase 2 OS=Escherichia coli (strain K12) OX=83333 GN=fabF PE=1 SV=2	C164		-0.04	0.25	0.37	-0.18	-0.02	0.06	0.24	0.52	0.58	0.03	-0.01	0.06	0.236667	6	0.258044	0.105346	High
P0AES0	gss	Bifunctional glutathionylspermidine synthetase/amidase OS=Escherichia coli (strain K12) OX=83333 GN=gss PE=1 SV=1	C59		-0.4	-0.3	0.31	0.17	0.38	0.27	-0.12	-0.03	0.52	0.38	0.39	0.27	0.235	6	0.25446	0.103883	High
P0ACP1	cra	Catabolite repressor/activator OS=Escherichia coli (strain K12) OX=83333 GN=cra PE=1 SV=1	C98		0.12	0.21	-0.2	-0.05	0.27	0.07	0.4	0.48	0.01	0.16	0.28	0.07	0.233333	6	0.185867	0.07588	High
P0AE52	bcp	Peroxiredoxin Bcp OS=Escherichia coli (strain K12) OX=83333 GN=bcp PE=1 SV=1	C46_AND_C51		-0.26	-0.24	-0.18	0.76	0.23	0.11	0.02	0.03	0.03	0.97	0.24	0.11	0.233333	6	0.370441	0.151232	High
P62623	ispH	4-hydroxy-3-methylbut-2-enyl diphosphate reductase OS=Escherichia coli (strain K12) OX=83333 GN=ispH PE=1 SV=1	C197	Iron-sulfur (4Fe-4S) (C197)	0.01	0.03	0	0.05	0.29	0.03	0.29	0.3	0.21	0.26	0.3	0.03	0.231667	6	0.104579	0.042694	High
P32695	dusA	tRNA-dihydrouridine(20/20a) synthase OS=Escherichia coli (strain K12) OX=83333 GN=dusA PE=1 SV=4	C114		-0.02	-0.02	0.1	0.08	0.15	0.12	0.26	0.25	0.31	0.29	0.16	0.12	0.231667	6	0.0752108	0.0307047	High
P0AG63	rpsQ	30S ribosomal protein S17 OS=Escherichia coli (strain K12) OX=83333 GN=rpsQ PE=1 SV=2	C53		-0.66	-0.21	-0.03	0.01	0.76	0.54	-0.38	0.06	0.18	0.22	0.77	0.54	0.231667	6	0.397815	0.162407	High
P0AG63	rpsQ	30S ribosomal protein S17 OS=Escherichia coli (strain K12) OX=83333 GN=rpsQ PE=1 SV=2	C64		-0.08	-0.1	0.03	0.03	0.24	0.28	0.2	0.17	0.24	0.24	0.25	0.28	0.23	6	0.0389872	0.0159164	High
P22523	mukB	Chromosome partition protein MukB OS=Escherichia coli (strain K12) OX=83333 GN=mukB PE=1 SV=2	C1400		-0.26	-0.14	0.35	0.05		0.18	0.02	0.13	0.56	0.26		0.18	0.23	5	0.203961	0.091214	High
P10378	entE	Enterobactin synthase component E OS=Escherichia coli (strain K12) OX=83333 GN=entE PE=1 SV=3	C218		-0.24	-0.28	-0.02	-0.03	0.46	0.5	0.04	-0.01	0.19	0.18	0.47	0.5	0.228333	6	0.213674	0.0872321	High
P0AA37	rluA	Dual-specificity RNA pseudouridine synthase RluA OS=Escherichia coli (strain K12) OX=83333 GN=rluA PE=1 SV=2	C128		0.2	-0.22	0.1	0.07	-0.28	0.52	0.48	0.05	0.31	0.28	-0.27	0.52	0.228333	6	0.295934	0.120814	High
P0AB91	aroG	Phospho-2-dehydro-3-deoxyheptonate aldolase, Phe-sensitive OS=Escherichia coli (strain K12) OX=83333 GN=aroG PE=1 SV=1	C181		-0.33	-0.14	-0.15	-0.28	0.71	0.58	-0.05	0.13	0.06	-0.07	0.72	0.58	0.228333	6	0.337604	0.137826	High
P22939	ispA	Farnesyl diphosphate synthase OS=Escherichia coli (strain K12) OX=83333 GN=ispA PE=1 SV=1	C155		-0.08	-0.22	0.2	-0.81	0.83	0.47	0.2	0.05	0.41	-0.6	0.84	0.47	0.228333	6	0.486679	0.198686	High
P0A6A3	ackA	Acetate kinase OS=Escherichia coli (strain K12) OX=83333 GN=ackA PE=1 SV=1	C11		-0.07	-0.04	0.21	-0.86	0.44	0.7	0.21	0.23	0.42	-0.65	0.45	0.7	0.226667	6	0.464787	0.189748	High
P0A9C9	glpX	Fructose-1,6-bisphosphatase 1 class 2 OS=Escherichia coli (strain K12) OX=83333 GN=glpX PE=1 SV=1	C111		0	-0.51	-0.59	-0.13	0.72	0.89	0.28	-0.24	-0.38	0.08	0.73	0.89	0.226667	6	0.510594	0.208449	High
P0ACV8	ymjA	Uncharacterized protein YmjA OS=Escherichia coli (strain K12) OX=83333 GN=ymjA PE=4 SV=1	C20		-0.4	-0.2	0.08		0.3	0.58	-0.12	0.07	0.29		0.31	0.58	0.226	5	0.264821	0.118431	High
P00961	glyS	Glycine--tRNA ligase beta subunit OS=Escherichia coli (strain K12) OX=83333 GN=glyS PE=1 SV=4	C98		-0.16	-0.25	-0.02	0.06	0.36	0.38	0.12	0.02	0.19	0.27	0.37	0.38	0.225	6	0.142373	0.0581234	High
P0AGL5	ratA	Ribosome association toxin RatA OS=Escherichia coli (strain K12) OX=83333 GN=ratA PE=1 SV=1	C113		0.04	0.03	0.02	0.02	0.1	0.15	0.32	0.3	0.23	0.23	0.11	0.15	0.223333	6	0.0818942	0.0334332	High
P21165	pepQ	Xaa-Pro dipeptidase OS=Escherichia coli (strain K12) OX=83333 GN=pepQ PE=1 SV=2	C169		-0.02	0.18	-0.09		0.14	0.13	0.26	0.45	0.12		0.15	0.13	0.222	5	0.139176	0.0622415	High
P0A8T7	rpoC	DNA-directed RNA polymerase subunit beta' OS=Escherichia coli (strain K12) OX=83333 GN=rpoC PE=1 SV=1	C58		-0.05	0.04	0.15	0.19	0.02	0	0.23	0.31	0.36	0.4	0.03	0	0.221667	6	0.170108	0.0694462	High
P04951	kdsB	3-deoxy-manno-octulosonate cytidylyltransferase OS=Escherichia coli (strain K12) OX=83333 GN=kdsB PE=1 SV=2	C66		-0.21	-0.24	0.14	-0.02	0.45	0.22	0.07	0.03	0.35	0.19	0.46	0.22	0.22	6	0.163707	0.0668331	High
P75952	comR	HTH-type transcriptional repressor ComR OS=Escherichia coli (strain K12) OX=83333 GN=comR PE=1 SV=2	C117_AND_C123		-0.05	0.62	0.08	-0.08	-0.05	-0.19	0.23	0.89	0.29	0.13	-0.04	-0.19	0.218333	6	0.373546	0.1525	High
P0A6E1	aroL	Shikimate kinase 2 OS=Escherichia coli (strain K12) OX=83333 GN=aroL PE=1 SV=3	C174		0.02	0.06	-0.23	0.08	0.22	0.17	0.3	0.33	-0.02	0.29	0.23	0.17	0.216667	6	0.129254	0.0527678	High
P0ADS2	zapA	Cell division protein ZapA OS=Escherichia coli (strain K12) OX=83333 GN=zapA PE=1 SV=1	C19		-0.01	0.11	-0.21	-0.01	-0.01	0.45	0.27	0.38	0	0.2	0	0.45	0.216667	6	0.18875	0.077057	High
P0A6M8	fusA	Elongation factor G OS=Escherichia coli (strain K12) OX=83333 GN=fusA PE=1 SV=2	C266		-0.09	0.02	-0.19	-0.06	0.25	0.38	0.19	0.29	0.02	0.15	0.26	0.38	0.215	6	0.1247	0.0509084	High
P39452	nrdE	Ribonucleoside-diphosphate reductase 2 subunit alpha OS=Escherichia coli (strain K12) OX=83333 GN=nrdE PE=2 SV=3	C415		-0.53	-0.26	0.19	-0.05	0.73	0.23	-0.25	0.01	0.4	0.16	0.74	0.23	0.215	6	0.338038	0.138004	High
P0A6V5	glpE	Thiosulfate sulfurtransferase GlpE OS=Escherichia coli (strain K12) OX=83333 GN=glpE PE=1 SV=1	C65		0.1	-0.04	-0.04	-0.05	0.12	0.22	0.38	0.23	0.17	0.16	0.13	0.22	0.215	6	0.0891628	0.0364005	High
P30750	metN	Methionine import ATP-binding protein MetN OS=Escherichia coli (strain K12) OX=83333 GN=metN PE=1 SV=4	C164		0.08	0.05	0.04	0.01	0.06	0.06	0.36	0.32	0.25	0.22	0.07	0.06	0.213333	6	0.125167	0.051099	High
P0A6U3	mnmG	tRNA uridine 5-carboxymethylaminomethyl modification enzyme MnmG OS=Escherichia coli (strain K12) OX=83333 GN=mnmG PE=1 SV=1	C277		-0.09	0.49	-0.06	-0.06	-0.01	0.03	0.19	0.76	0.15	0.15	0	0.03	0.213333	6	0.278041	0.11351	High
P0A847	tgt	Queuine tRNA-ribosyltransferase OS=Escherichia coli (strain K12) OX=83333 GN=tgt PE=1 SV=1	C321		-0.15	-0.17	0.1	0.08	0.16	0.27	0.13	0.1	0.31	0.29	0.17	0.27	0.211667	6	0.0895358	0.0365529	High
P76361	yeeR	Inner membrane protein YeeR OS=Escherichia coli (strain K12) OX=83333 GN=yeeR PE=1 SV=2	C455		0.66				-0.53		0.94				-0.52		0.21	2	1.03238	0.73	Medium
P00547	thrB	Homoserine kinase OS=Escherichia coli (strain K12) OX=83333 GN=thrB PE=1 SV=2	C68		0.28	-0.28	-0.11	-0.07	0.24	0.22	0.56	-0.01	0.1	0.14	0.25	0.22	0.21	6	0.194731	0.0794984	High
Q59385	copA	Copper-exporting P-type ATPase OS=Escherichia coli (strain K12) OX=83333 GN=copA PE=1 SV=4	C14_OR_C17	Copper (C14), Copper (C17)	0.59	-0.01	0.36	0.31	-0.46	-0.51	0.87	0.26	0.57	0.52	-0.45	-0.51	0.21	6	0.568823	0.232221	High
P0A8D3	yaiI	UPF0178 protein YaiI OS=Escherichia coli (strain K12) OX=83333 GN=yaiI PE=1 SV=1	C65		0.01	-0.02	0	0.12	-0.08	0.23	0.29	0.25	0.21	0.33	-0.07	0.23	0.206667	6	0.14222	0.0580613	High
P20083	parE	DNA topoisomerase 4 subunit B OS=Escherichia coli (strain K12) OX=83333 GN=parE PE=1 SV=3	C342		-0.11	-0.19	0.15	0.03	0.18	0.19	0.17	0.08	0.36	0.24	0.19	0.19	0.205	6	0.0922497	0.0376608	High
P69441	adk	Adenylate kinase OS=Escherichia coli (strain K12) OX=83333 GN=adk PE=1 SV=1	C77		-0.12	-0.2	0.37	-0.17	0.23	0.14	0.16	0.07	0.58	0.04	0.24	0.14	0.205	6	0.196749	0.0803223	High
P0A8Y8	entH	Proofreading thioesterase EntH OS=Escherichia coli (strain K12) OX=83333 GN=entH PE=1 SV=1	C79		-0.61	-0.12	-0.33	0.23	0.06	1.02	-0.33	0.15	-0.12	0.44	0.07	1.02	0.205	6	0.475931	0.194298	High
P77295	ygaV	Probable HTH-type transcriptional regulator YgaV OS=Escherichia coli (strain K12) OX=83333 GN=ygaV PE=1 SV=1	C31		0.33	-0.18	-0.47	0.02	-0.39	0.94	0.61	0.09	-0.26	0.23	-0.38	0.94	0.205	6	0.505282	0.206281	High
P0DSF4	ynfU	Putative zinc-binding protein YnfU OS=Escherichia coli (strain K12) OX=83333 GN=ynfU PE=1 SV=1	C17		0.05	-0.18	0.17	-0.23	0.23		0.33	0.09	0.38	-0.02	0.24		0.204	5	0.166823	0.0746056	High
P0A9J6	rbsK	Ribokinase OS=Escherichia coli (strain K12) OX=83333 GN=rbsK PE=1 SV=1	C63		-0.22	0.08	0.14	-0.06	0.51	-0.21	0.06	0.35	0.35	0.15	0.52	-0.21	0.203333	6	0.25982	0.106071	High
P0A7Z4	rpoA	DNA-directed RNA polymerase subunit alpha OS=Escherichia coli (strain K12) OX=83333 GN=rpoA PE=1 SV=1	C269		-0.19	-0.22	-0.25	0.38	0.28	0.24	0.09	0.05	-0.04	0.59	0.29	0.24	0.203333	6	0.225359	0.0920024	High
P0ABE2	bolA	DNA-binding transcriptional regulator BolA OS=Escherichia coli (strain K12) OX=83333 GN=bolA PE=1 SV=1	C98		0.03	0.07	0.05	-0.13	0.19	0.02	0.31	0.34	0.26	0.08	0.2	0.02	0.201667	6	0.128128	0.0523078	High
P37745	rfbC	dTDP-4-dehydrorhamnose 3,5-epimerase OS=Escherichia coli (strain K12) OX=83333 GN=rfbC PE=1 SV=1	C144_AND_C147		0.25	-0.01	0	0.21	-0.22	0	0.53	0.26	0.21	0.42	-0.21	0	0.201667	6	0.271692	0.110918	High
P31979	nuoF	NADH-quinone oxidoreductase subunit F OS=Escherichia coli (strain K12) OX=83333 GN=nuoF PE=1 SV=3	C89		0.07	0.25	-0.1	-0.09	0.1	-0.01	0.35	0.52	0.11	0.12	0.11	-0.01	0.2	6	0.195755	0.0799166	High
P07023	tyrA	T-protein OS=Escherichia coli (strain K12) OX=83333 GN=tyrA PE=1 SV=1	C215		-0.2	-0.29	-0.24	0.78	0.07	0.1	0.08	-0.02	-0.03	0.99	0.08	0.1	0.2	6	0.390948	0.159604	High
P75779	ybiX	PKHD-type hydroxylase YbiX OS=Escherichia coli (strain K12) OX=83333 GN=ybiX PE=3 SV=2	C159		-0.77	-0.48	0.54	-0.26	0.28	0.91	-0.49	-0.21	0.75	-0.05	0.29	0.91	0.2	6	0.551616	0.225196	High
P07813	leuS	Leucine--tRNA ligase OS=Escherichia coli (strain K12) OX=83333 GN=leuS PE=1 SV=2	C565		-0.05	-0.21	-0.24	-0.02	0.5	0.24	0.23	0.06	-0.03	0.19	0.51	0.24	0.2	6	0.185041	0.0755425	High
P22939	ispA	Farnesyl diphosphate synthase OS=Escherichia coli (strain K12) OX=83333 GN=ispA PE=1 SV=1	C10		-0.07	0.02	-0.14	0.22	0.1	0.07	0.21	0.29	0.07	0.43	0.11	0.07	0.196667	6	0.143481	0.0585757	High
P52647	ydbK	Probable pyruvate-flavodoxin oxidoreductase OS=Escherichia coli (strain K12) OX=83333 GN=ydbK PE=3 SV=2	C847	Iron-sulfur (4Fe-4S) 3 (C847)	-0.02	-0.01	0.17	-0.4	0.62	-0.16	0.26	0.26	0.38	-0.19	0.63	-0.16	0.196667	6	0.318161	0.129889	High
P0A9V1	lptB	Lipopolysaccharide export system ATP-binding protein LptB OS=Escherichia coli (strain K12) OX=83333 GN=lptB PE=1 SV=2	C204		0.03	0.06	0.05	-0.02	0.03	0.04	0.31	0.33	0.26	0.19	0.04	0.04	0.195	6	0.129422	0.0528362	High
P0AD07	yecF	Uncharacterized protein YecF OS=Escherichia coli (strain K12) OX=83333 GN=yecF PE=4 SV=1	C21		-0.17	-0.04	0.03	-0.06	-0.53	0.95	0.11	0.23	0.24	0.15	-0.52	0.95	0.193333	6	0.467704	0.190939	High
P62623	ispH	4-hydroxy-3-methylbut-2-enyl diphosphate reductase OS=Escherichia coli (strain K12) OX=83333 GN=ispH PE=1 SV=1	C12	Iron-sulfur (4Fe-4S) (C12)	0.1	0.07	0	0.02	0	-0.02	0.38	0.34	0.21	0.23	0.01	-0.02	0.191667	6	0.16558	0.0675977	High
P0A6Q6	fabZ	3-hydroxyacyl-[acyl-carrier-protein] dehydratase FabZ OS=Escherichia coli (strain K12) OX=83333 GN=fabZ PE=1 SV=1	C145		-0.02	0.09	0.25	0	-0.3	0.15	0.26	0.36	0.46	0.21	-0.29	0.15	0.191667	6	0.260416	0.106315	High
P21889	aspS	Aspartate--tRNA ligase OS=Escherichia coli (strain K12) OX=83333 GN=aspS PE=1 SV=1	C21		-0.25	-0.38	0.06	-0.23	0.72	0.24	0.03	-0.11	0.27	-0.02	0.73	0.24	0.19	6	0.303381	0.123855	High
P23003	trmA	tRNA/tmRNA (uracil-C(5))-methyltransferase OS=Escherichia coli (strain K12) OX=83333 GN=trmA PE=1 SV=1	C293		-0.18	-0.52	-0.06			0.76	0.1	-0.25	0.15			0.76	0.19	4	0.419603	0.209801	High
P45568	dxr	1-deoxy-D-xylulose 5-phosphate reductoisomerase OS=Escherichia coli (strain K12) OX=83333 GN=dxr PE=1 SV=2	C15		-0.3	-0.19	0.11	0.31	0.07	0.15	-0.02	0.08	0.32	0.52	0.08	0.15	0.188333	6	0.19783	0.0807637	High
P0A6B7	iscS	Cysteine desulfurase IscS OS=Escherichia coli (strain K12) OX=83333 GN=iscS PE=1 SV=1	C111		-0.44	-0.4	0.13	0.2	0.23	0.43	-0.16	-0.13	0.34	0.41	0.24	0.43	0.188333	6	0.26679	0.108916	High
P0ABA6	atpG	ATP synthase gamma chain OS=Escherichia coli (strain K12) OX=83333 GN=atpG PE=1 SV=1	C113		-0.27	-0.42	0.06	0.67	0.05	0.06	0.01	-0.15	0.27	0.88	0.06	0.06	0.188333	6	0.364495	0.148804	High
P0A8A0	yebC	Probable transcriptional regulatory protein YebC OS=Escherichia coli (strain K12) OX=83333 GN=yebC PE=1 SV=1	C120		-0.29	-0.01	0.01	-0.15	0.22	0.37	-0.01	0.26	0.22	0.06	0.23	0.37	0.188333	6	0.139056	0.0567695	High
P31663	panC	Pantothenate synthetase OS=Escherichia coli (strain K12) OX=83333 GN=panC PE=1 SV=1	C147		-0.34	-0.39	-0.09	-0.28	0.75	0.49	-0.06	-0.12	0.12	-0.07	0.76	0.49	0.186667	6	0.359425	0.146735	High
P76055	ttcA	tRNA-cytidine(32) 2-sulfurtransferase OS=Escherichia coli (strain K12) OX=83333 GN=ttcA PE=1 SV=1	C290		-0.07	-0.04	0.04	-0.06	0.02	0.24	0.21	0.23	0.25	0.15	0.03	0.24	0.185	6	0.0838451	0.0342296	High
P0AAI5	fabF	3-oxoacyl-[acyl-carrier-protein] synthase 2 OS=Escherichia coli (strain K12) OX=83333 GN=fabF PE=1 SV=2	C376		-0.09	0.02	-0.09	-0.19	0.28	0.2	0.19	0.29	0.12	0.02	0.29	0.2	0.185	6	0.103682	0.0423281	High
P31825	yfiC	tRNA1(Val) (adenine(37)-N6)-methyltransferase OS=Escherichia coli (strain K12) OX=83333 GN=yfiC PE=1 SV=2	C216		-0.37	-0.61	0.77	-0.45	0.15	0.64	-0.09	-0.34	0.98	-0.24	0.16	0.64	0.185	6	0.523746	0.213818	High
P23538	ppsA	Phosphoenolpyruvate synthase OS=Escherichia coli (strain K12) OX=83333 GN=ppsA PE=1 SV=5	C501		-0.11	-0.16	-0.07	-0.05	0.16	0.35	0.17	0.11	0.14	0.16	0.17	0.35	0.183333	6	0.0847742	0.0346089	High
P0A9Q5	accD	Acetyl-coenzyme A carboxylase carboxyl transferase subunit beta OS=Escherichia coli (strain K12) OX=83333 GN=accD PE=1 SV=1	C46	Zinc"; (C46)	-0.6	-0.47	0.19	0.22	0.31	0.46	-0.32	-0.2	0.4	0.43	0.32	0.46	0.181667	6	0.347357	0.141808	High
P0AE08	ahpC	Alkyl hydroperoxide reductase C OS=Escherichia coli (strain K12) OX=83333 GN=ahpC PE=1 SV=2	C166		-0.08	-0.03	-0.07	-0.09	0.2	0.17	0.2	0.24	0.14	0.12	0.21	0.17	0.18	6	0.0451664	0.0184391	High
P0ACK5	deoR	Deoxyribose operon repressor OS=Escherichia coli (strain K12) OX=83333 GN=deoR PE=1 SV=1	C184		0.36		-0.49	-0.22	0.3	0.24	0.64		-0.28	-0.01	0.31	0.24	0.18	5	0.346338	0.154887	High
P0ACC7	glmU	Bifunctional protein GlmU OS=Escherichia coli (strain K12) OX=83333 GN=glmU PE=1 SV=1	C385		0.02	0.35	-0.32	-0.1	0.75	-0.61	0.3	0.62	-0.11	0.11	0.76	-0.61	0.178333	6	0.501494	0.204734	High
P09394	glpQ	Glycerophosphodiester phosphodiesterase, periplasmic OS=Escherichia coli (strain K12) OX=83333 GN=glpQ PE=1 SV=2	C209		0.18	0.23	0.03	0.45	-1.34	0.54	0.46	0.5	0.24	0.66	-1.33	0.54	0.178333	6	0.751596	0.306838	High
P76502	sixA	Phosphohistidine phosphatase SixA OS=Escherichia coli (strain K12) OX=83333 GN=sixA PE=1 SV=1	C28		-0.19	-0.1	0.47	-0.3	0.08	0.11	0.09	0.17	0.68	-0.09	0.09	0.11	0.175	6	0.262278	0.107075	High
P0A8E1	ycfP	UPF0227 protein YcfP OS=Escherichia coli (strain K12) OX=83333 GN=ycfP PE=1 SV=1	C81		-0.63	-0.55	0.06	0.09	0.56	0.54	-0.35	-0.28	0.27	0.3	0.57	0.54	0.175	6	0.399137	0.162947	High
P0ADT2	ygiB	UPF0441 protein YgiB OS=Escherichia coli (strain K12) OX=83333 GN=ygiB PE=3 SV=2	C64		-0.12	-0.04	0	0.07	0.09	0.06	0.16	0.23	0.21	0.28	0.1	0.06	0.173333	6	0.0828654	0.0338296	High
P0A707	infC	Translation initiation factor IF-3 OS=Escherichia coli (strain K12) OX=83333 GN=infC PE=1 SV=1	C65		-0.34	-0.37	-0.24	0.54	0.26	0.21	-0.06	-0.1	-0.03	0.75	0.27	0.21	0.173333	6	0.320541	0.13086	High
P0A6F3	glpK	Glycerol kinase OS=Escherichia coli (strain K12) OX=83333 GN=glpK PE=1 SV=2	C106		-0.07	-0.1	-0.1	0.07	0.28	-0.04	0.21	0.17	0.11	0.28	0.29	-0.04	0.17	6	0.123126	0.050266	High
P65870	queD	6-carboxy-5,6,7,8-tetrahydropterin synthase OS=Escherichia coli (strain K12) OX=83333 GN=queD PE=1 SV=1	C112		0	-0.03	0.11	0.06	-0.02	-0.08	0.28	0.24	0.32	0.27	-0.01	-0.08	0.17	6	0.169941	0.0693782	High
P22634	murI	Glutamate racemase OS=Escherichia coli (strain K12) OX=83333 GN=murI PE=1 SV=2	C256		-0.01	-0.23	-0.3	-0.14	0.12	0.6	0.27	0.04	-0.09	0.07	0.13	0.6	0.17	6	0.241247	0.0984886	High
Q47690	mmuM	Homocysteine S-methyltransferase OS=Escherichia coli (strain K12) OX=83333 GN=mmuM PE=1 SV=2	C32		0.15	-0.38	-0.36	0.04	-0.14	0.73	0.43	-0.11	-0.15	0.25	-0.13	0.73	0.17	6	0.362877	0.148144	High
P0AG40	ribF	Bifunctional riboflavin kinase/FMN adenylyltransferase OS=Escherichia coli (strain K12) OX=83333 GN=ribF PE=1 SV=1	C18		-0.56	-0.49	-0.04	-0.12	0.72	0.53	-0.28	-0.22	0.17	0.09	0.73	0.53	0.17	6	0.401049	0.163727	High
P0ADE8	ygfZ	tRNA-modifying protein YgfZ OS=Escherichia coli (strain K12) OX=83333 GN=ygfZ PE=1 SV=2	C228		-0.05	-0.07	-0.03	-0.1	0.17	0.11	0.23	0.2	0.18	0.11	0.18	0.11	0.168333	6	0.0487511	0.0199025	High
P09053	avtA	Valine--pyruvate aminotransferase OS=Escherichia coli (strain K12) OX=83333 GN=avtA PE=1 SV=3	C257		0.08	0.01	-0.01	-0.04	-0.13	0.12	0.36	0.28	0.2	0.17	-0.12	0.12	0.168333	6	0.164732	0.0672516	High
P0ACJ5	decR	DNA-binding transcriptional activator DecR OS=Escherichia coli (strain K12) OX=83333 GN=decR PE=1 SV=1	C81		-0.09	-0.04			0.07		0.19	0.23			0.08		0.166667	3	0.0776745	0.0448454	High
P0A7A2	gpmB	Probable phosphoglycerate mutase GpmB OS=Escherichia coli (strain K12) OX=83333 GN=gpmB PE=3 SV=1	C136		-0.51	-0.32	0.08	0.15	0.18	0.44	-0.23	-0.05	0.29	0.36	0.19	0.44	0.166667	6	0.257734	0.105219	High
P31120	glmM	Phosphoglucosamine mutase OS=Escherichia coli (strain K12) OX=83333 GN=glmM PE=1 SV=3	C162		-0.05	-0.11	0.1	-0.1	-0.09	0.26	0.23	0.16	0.31	0.11	-0.08	0.26	0.165	6	0.139535	0.0569649	High
P76014	dhaL	PEP-dependent dihydroxyacetone kinase, ADP-binding subunit DhaL OS=Escherichia coli (strain K12) OX=83333 GN=dhaL PE=1 SV=3	C15		-0.12	-0.03	-0.22	-0.2	0.33	0.25	0.16	0.24	-0.01	0.01	0.34	0.25	0.165	6	0.140107	0.0571985	High
P0A715	kdsA	2-dehydro-3-deoxyphosphooctonate aldolase OS=Escherichia coli (strain K12) OX=83333 GN=kdsA PE=1 SV=1	C206		0.06	-0.34	-0.09	0.09	0.3	-0.01	0.34	-0.07	0.12	0.3	0.31	-0.01	0.165	6	0.177623	0.0725144	High
P20083	parE	DNA topoisomerase 4 subunit B OS=Escherichia coli (strain K12) OX=83333 GN=parE PE=1 SV=3	C92		-0.02	-0.07	0.16	-0.21	-0.25	0.39	0.26	0.2	0.37	0	-0.24	0.39	0.163333	6	0.242542	0.0990174	High
P0A6J5	dadA	D-amino acid dehydrogenase OS=Escherichia coli (strain K12) OX=83333 GN=dadA PE=1 SV=1	C229		-0.18	-0.18	0.08	0.1	0.22	-0.04	0.1	0.09	0.29	0.31	0.23	-0.04	0.163333	6	0.136186	0.0555978	High
P0A8L1	serS	Serine--tRNA ligase OS=Escherichia coli (strain K12) OX=83333 GN=serS PE=1 SV=1	C359		-0.22	-0.26	0.03	-0.22	0.38	0.29	0.06	0.01	0.24	-0.01	0.39	0.29	0.163333	6	0.165851	0.0677085	High
P0A8L5	ycgN	UPF0260 protein YcgN OS=Escherichia coli (strain K12) OX=83333 GN=ycgN PE=3 SV=1	C78		-0.58	-0.72			1.22		-0.3	-0.45			1.23		0.16	3	0.929677	0.536749	Medium
P75863	ycbX	Uncharacterized protein YcbX OS=Escherichia coli (strain K12) OX=83333 GN=ycbX PE=1 SV=1	C204		-0.09	-0.09	-0.09	-0.04	0.18	0.11	0.19	0.18	0.12	0.17	0.19	0.11	0.16	6	0.0357771	0.0146059	High
P0ABU0	menB	1,4-dihydroxy-2-naphthoyl-CoA synthase OS=Escherichia coli (strain K12) OX=83333 GN=menB PE=1 SV=1	C83		-0.07	-0.15	0.23	-0.71	0.43	0.24	0.21	0.12	0.44	-0.5	0.44	0.24	0.158333	6	0.347242	0.141761	High
P0AAI5	fabF	3-oxoacyl-[acyl-carrier-protein] synthase 2 OS=Escherichia coli (strain K12) OX=83333 GN=fabF PE=1 SV=2	C396		-0.05	-0.05	0.02	-0.15	0.12	0.07	0.23	0.22	0.23	0.06	0.13	0.07	0.156667	6	0.0804156	0.0328295	High
P14294	topB	DNA topoisomerase 3 OS=Escherichia coli (strain K12) OX=83333 GN=topB PE=1 SV=1	C246			-0.12	-0.46	-0.16	0.37	0.45		0.15	-0.25	0.05	0.38	0.45	0.156	5	0.279607	0.125044	High
P0A9Q9	asd	Aspartate-semialdehyde dehydrogenase OS=Escherichia coli (strain K12) OX=83333 GN=asd PE=1 SV=1	C72		-0.2	-0.25	-0.1	0.07	0.14	0.29	0.08	0.02	0.11	0.28	0.15	0.29	0.155	6	0.109316	0.0446281	High
P0AFF6	nusA	Transcription termination/antitermination protein NusA OS=Escherichia coli (strain K12) OX=83333 GN=nusA PE=1 SV=1	C251		-0.09	-0.06	-0.11	-0.15	0.23	0.13	0.19	0.21	0.1	0.06	0.24	0.13	0.155	6	0.0694982	0.0283725	High
P0A7L8	rpmA	50S ribosomal protein L27 OS=Escherichia coli (strain K12) OX=83333 GN=rpmA PE=1 SV=2	C53		-0.87	-0.34	0.18	0.51	0.24	0.23	-0.59	-0.07	0.39	0.72	0.25	0.23	0.155	6	0.446038	0.182094	High
P0A7Z4	rpoA	DNA-directed RNA polymerase subunit alpha OS=Escherichia coli (strain K12) OX=83333 GN=rpoA PE=1 SV=1	C176		-0.2	-0.22	-0.03	-0.11	0.24	0.25	0.08	0.05	0.18	0.1	0.25	0.25	0.151667	6	0.0875024	0.0357227	High
P19925	entD	Enterobactin synthase component D OS=Escherichia coli (strain K12) OX=83333 GN=entD PE=1 SV=3	C68		-0.1	0.15	-0.23	-0.03	-0.03	0.17	0.18	0.42	-0.02	0.18	-0.02	0.17	0.151667	6	0.163024	0.0665541	High
P0A7R9	rpsK	30S ribosomal protein S11 OS=Escherichia coli (strain K12) OX=83333 GN=rpsK PE=1 SV=2	C70		-0.1	-0.15	-0.1	-0.13	0.2	0.21	0.18	0.12	0.11	0.08	0.21	0.21	0.151667	6	0.0556477	0.0227181	High
P0C8J6	gatY	D-tagatose-1,6-bisphosphate aldolase subunit GatY OS=Escherichia coli (strain K12) OX=83333 GN=gatY PE=1 SV=1	C278_OR_C280		-0.42	-0.21	0.24	0.24	0.06	0.02	-0.14	0.06	0.45	0.45	0.07	0.02	0.151667	6	0.243098	0.0992444	High
P0AC38	aspA	Aspartate ammonia-lyase OS=Escherichia coli (strain K12) OX=83333 GN=aspA PE=1 SV=1	C141		-0.35	-0.25	0.05	0.03	0.18	0.26	-0.07	0.02	0.26	0.24	0.19	0.26	0.15	6	0.140855	0.0575036	High
P0A7F6	speD	S-adenosylmethionine decarboxylase proenzyme OS=Escherichia coli (strain K12) OX=83333 GN=speD PE=1 SV=1	C140		-0.4	-0.36	0	0.06	0.4	0.22	-0.12	-0.09	0.21	0.27	0.41	0.22	0.15	6	0.210238	0.0858293	High
P0AEP3	galU	UTP--glucose-1-phosphate uridylyltransferase OS=Escherichia coli (strain K12) OX=83333 GN=galU PE=1 SV=2	C183		-0.4	-0.89	-0.18	-0.03	1.19	0.23	-0.12	-0.62	0.03	0.18	1.2	0.23	0.15	6	0.598331	0.244268	High
P0AEI4	rimO	Ribosomal protein S12 methylthiotransferase RimO OS=Escherichia coli (strain K12) OX=83333 GN=rimO PE=1 SV=1	C82	Iron-sulfur (4Fe-4S) (C82)	0.01	-0.07	0.05	0.05	-0.2	0.07	0.29	0.2	0.26	0.26	-0.19	0.07	0.148333	6	0.183458	0.0748962	High
P76055	ttcA	tRNA-cytidine(32) 2-sulfurtransferase OS=Escherichia coli (strain K12) OX=83333 GN=ttcA PE=1 SV=1	C45		0.21	0.18	0.13	-0.13	0.08	-0.56	0.49	0.45	0.34	0.08	0.09	-0.56	0.148333	6	0.388403	0.158565	High
P77150	pdxY	Pyridoxal kinase PdxY OS=Escherichia coli (strain K12) OX=83333 GN=pdxY PE=1 SV=3	C122		-0.27	-0.11	0.01	0.06	0.12	0.08	0.01	0.16	0.22	0.27	0.13	0.08	0.145	6	0.0939681	0.0383623	High
P22106	asnB	Asparagine synthetase B [glutamine-hydrolyzing] OS=Escherichia coli (strain K12) OX=83333 GN=asnB PE=1 SV=3	C2		-0.15	-0.2	-0.01	0.03	0.19	0.02	0.13	0.07	0.2	0.24	0.2	0.02	0.143333	6	0.085479	0.0348967	High
P29208	menC	o-succinylbenzoate synthase OS=Escherichia coli (strain K12) OX=83333 GN=menC PE=1 SV=2	C110		-0.25	-0.25	-0.06	-0.01	0.2	0.25	0.03	0.02	0.15	0.2	0.21	0.25	0.143333	6	0.097091	0.0396372	High
P0A7J3	rplJ	50S ribosomal protein L10 OS=Escherichia coli (strain K12) OX=83333 GN=rplJ PE=1 SV=2	C71		0.05	0.06	-0.35	-0.09	0.04	0.16	0.33	0.33	-0.14	0.12	0.05	0.16	0.141667	6	0.178596	0.0729117	High
P22106	asnB	Asparagine synthetase B [glutamine-hydrolyzing] OS=Escherichia coli (strain K12) OX=83333 GN=asnB PE=1 SV=3	C523		-0.08	-0.06	-0.06	-0.03	-0.05	0.11	0.2	0.21	0.15	0.18	-0.04	0.11	0.135	6	0.0931128	0.0380132	High
P0A7G6	recA	Protein RecA OS=Escherichia coli (strain K12) OX=83333 GN=recA PE=1 SV=2	C117_OR_C130		0.1	-0.22	-0.41	0.09		0.14	0.38	0.05	-0.2	0.3		0.14	0.134	5	0.227332	0.101666	High
P33599	nuoC	NADH-quinone oxidoreductase subunit C/D OS=Escherichia coli (strain K12) OX=83333 GN=nuoC PE=1 SV=3	C459		0.29	0.01	0.02	0.1	0.01	-0.61	0.57	0.28	0.23	0.31	0.02	-0.61	0.133333	6	0.404508	0.16514	High
P0AAS0	ylaC	Inner membrane protein YlaC OS=Escherichia coli (strain K12) OX=83333 GN=ylaC PE=1 SV=2	C98		0.08	0.12	-0.01	-0.05	-0.2	-0.12	0.36	0.39	0.2	0.16	-0.19	-0.12	0.133333	6	0.241302	0.0985111	High
P0AF63	nsrR	HTH-type transcriptional repressor NsrR OS=Escherichia coli (strain K12) OX=83333 GN=nsrR PE=3 SV=1	C91_OR_C96_OR_C102	Iron-sulfur (2Fe-2S) (C91), Iron-sulfur (2Fe-2S) (C96), Iron-sulfur (2Fe-2S) (C102)	0.19	0.04	-0.29	-0.1	-0.17	0.14	0.47	0.31	-0.08	0.11	-0.16	0.14	0.131667	6	0.235237	0.0960353	High
P0A6V1	glgC	Glucose-1-phosphate adenylyltransferase OS=Escherichia coli (strain K12) OX=83333 GN=glgC PE=1 SV=2	C61		0.02	-0.43	0.24	0.08	-0.73	0.62	0.3	-0.16	0.45	0.29	-0.72	0.62	0.13	6	0.490632	0.2003	High
P37349	dhaM	PEP-dependent dihydroxyacetone kinase, phosphoryl donor subunit DhaM OS=Escherichia coli (strain K12) OX=83333 GN=dhaM PE=1 SV=3	C148		-0.15	-0.23	-0.06	-0.05	0.17	0.12	0.13	0.04	0.15	0.16	0.18	0.12	0.13	6	0.0489898	0.02	High
P0AC38	aspA	Aspartate ammonia-lyase OS=Escherichia coli (strain K12) OX=83333 GN=aspA PE=1 SV=1	C340		-0.11	-1.07	0.37	0.06	0.36	0.19	0.17	-0.8	0.58	0.27	0.37	0.19	0.13	6	0.479541	0.195772	High
P62399	rplE	50S ribosomal protein L5 OS=Escherichia coli (strain K12) OX=83333 GN=rplE PE=1 SV=2	C87		-0.17	0.41	-0.33	-0.21	0	0.09	0.11	0.68	-0.12	0	0.01	0.09	0.128333	6	0.282235	0.115222	High
P64636	yrfG	GMP/IMP nucleotidase YrfG OS=Escherichia coli (strain K12) OX=83333 GN=yrfG PE=1 SV=1	C190		0.37	-0.3	-0.01	-0.04	-0.59	0.36	0.65	-0.03	0.2	0.17	-0.58	0.36	0.128333	6	0.414604	0.169261	High
P33602	nuoG	NADH-quinone oxidoreductase subunit G OS=Escherichia coli (strain K12) OX=83333 GN=nuoG PE=1 SV=4	C67	Iron-sulfur (2Fe-2S) (C67)	0.17	0.19	-0.18	-0.04	-0.11	-0.25	0.45	0.46	0.03	0.17	-0.1	-0.25	0.126667	6	0.289874	0.11834	High
P0CE48	tufB	Elongation factor Tu 2 OS=Escherichia coli (strain K12) OX=83333 GN=tufB PE=1 SV=1;Elongation factor Tu 1 OS=Escherichia coli (strain K12) OX=83333 GN=tufA PE=1 SV=1	C82		-0.27	0.02	0.1	-0.09	0.02	0	0.01	0.29	0.31	0.12	0.03	0	0.126667	6	0.140949	0.0575423	High
P0A817	metK	S-adenosylmethionine synthase OS=Escherichia coli (strain K12) OX=83333 GN=metK PE=1 SV=2	C90		-0.18	0.08	-0.34	-0.03	0.07	0.17	0.1	0.35	-0.13	0.18	0.08	0.17	0.125	6	0.157067	0.0641223	High
P76575	yfgJ	Uncharacterized protein YfgJ OS=Escherichia coli (strain K12) OX=83333 GN=yfgJ PE=1 SV=2	C24		-0.79	-0.54	-0.16	0.35	0.52	0.39	-0.51	-0.27	0.05	0.56	0.53	0.39	0.125	6	0.444601	0.181508	High
P0ACF8	hns	DNA-binding protein H-NS OS=Escherichia coli (strain K12) OX=83333 GN=hns PE=1 SV=2	C21		-0.04	-0.05	-0.11	-0.12	0	0.08	0.24	0.22	0.1	0.09	0.01	0.08	0.123333	6	0.0886942	0.0362093	High
P20083	parE	DNA topoisomerase 4 subunit B OS=Escherichia coli (strain K12) OX=83333 GN=parE PE=1 SV=3	C156		-0.33	-0.37	-0.04	0.02	0.19	0.29	-0.05	-0.1	0.17	0.23	0.2	0.29	0.123333	6	0.159457	0.0650982	High
P15031	fecE	Fe(3+) dicitrate transport ATP-binding protein FecE OS=Escherichia coli (strain K12) OX=83333 GN=fecE PE=2 SV=1	C252			-0.37	-0.38	0.44	0.13	0.09		-0.1	-0.17	0.65	0.14	0.09	0.122	5	0.321978	0.143993	High
P0AD33	yfcZ	UPF0381 protein YfcZ OS=Escherichia coli (strain K12) OX=83333 GN=yfcZ PE=3 SV=1	C59		-0.15	-0.95	0	0.01	0.43	0.41	0.13	-0.68	0.21	0.22	0.44	0.41	0.121667	6	0.411019	0.167798	High
P0AEW9	fruK	1-phosphofructokinase OS=Escherichia coli (strain K12) OX=83333 GN=fruK PE=3 SV=1	C20		-0.72		-0.22	-0.03	0.42	0.44	-0.44		-0.01	0.18	0.43	0.44	0.12	5	0.364897	0.163187	High
P0AEN1	fre	NAD(P)H-flavin reductase OS=Escherichia coli (strain K12) OX=83333 GN=fre PE=1 SV=2	C215		-0.47	-0.47	-0.02	0.14	0.17	0.39	-0.19	-0.2	0.19	0.35	0.18	0.39	0.12	6	0.257992	0.105325	High
P0AGB6	rpoE	ECF RNA polymerase sigma-E factor OS=Escherichia coli (strain K12) OX=83333 GN=rpoE PE=1 SV=1	C165		0.1	-0.18	0.16	-0.02	-0.46		0.38	0.09	0.37	0.19	-0.45		0.116	5	0.339382	0.151776	High
P34209	ydcF	Protein YdcF OS=Escherichia coli (strain K12) OX=83333 GN=ydcF PE=1 SV=3	C126		-0.26	-0.4	-0.06	0.02	0.19	0.22	0.02	-0.13	0.15	0.23	0.2	0.22	0.115	6	0.142653	0.058238	High
P04968	ilvA	L-threonine dehydratase biosynthetic IlvA OS=Escherichia coli (strain K12) OX=83333 GN=ilvA PE=1 SV=1	C219		0.03	-0.2	-0.77	0.07	0.11	0.47	0.31	0.07	-0.56	0.28	0.12	0.47	0.115	6	0.360264	0.147077	High
P0AAC8	iscA	Iron-binding protein IscA OS=Escherichia coli (strain K12) OX=83333 GN=iscA PE=1 SV=1	C99_OR_C101	Iron (C99), Iron (C101)	-0.24	-0.15	-0.07	0	0.03	0.12	0.04	0.12	0.14	0.21	0.04	0.12	0.111667	6	0.0646271	0.0263839	High
P08839	ptsI	Phosphoenolpyruvate-protein phosphotransferase OS=Escherichia coli (strain K12) OX=83333 GN=ptsI PE=1 SV=1	C502		-0.21	-0.17	-0.15	-0.17	0.27	0.12	0.07	0.1	0.06	0.04	0.28	0.12	0.111667	6	0.0872735	0.0356293	High
P32680	yjaG	Uncharacterized protein YjaG OS=Escherichia coli (strain K12) OX=83333 GN=yjaG PE=4 SV=1	C167		-0.5	-0.41	-0.09	-0.12	0.34	0.47	-0.22	-0.14	0.12	0.09	0.35	0.47	0.111667	6	0.267986	0.109405	High
P75829	ybjX	Uncharacterized protein YbjX OS=Escherichia coli (strain K12) OX=83333 GN=ybjX PE=4 SV=1	C220		0.15	-0.02	0.21	-0.02	0.22	-0.85	0.43	0.25	0.42	0.19	0.23	-0.85	0.111667	6	0.481764	0.196679	High
P45551	yhfY	Uncharacterized protein YhfY OS=Escherichia coli (strain K12) OX=83333 GN=yhfY PE=4 SV=2	C9		-0.28	-0.27	-0.03	0.11	-0.02	0.18	0	0	0.18	0.32	-0.01	0.18	0.111667	6	0.136002	0.0555228	High
P0ADM8	yieE	Uncharacterized protein YieE OS=Escherichia coli (strain K12) OX=83333 GN=yieE PE=4 SV=2	C24		-0.14	-0.38	-0.14	-0.16	0.29	0.22	0.14	-0.11	0.07	0.05	0.3	0.22	0.111667	6	0.143306	0.0585045	High
P23873	hipB	Antitoxin HipB OS=Escherichia coli (strain K12) OX=83333 GN=hipB PE=1 SV=1	C71		-0.05	-0.09	-0.09	-0.15	-0.06	0.12	0.23	0.18	0.12	0.06	-0.05	0.12	0.11	6	0.0975705	0.039833	High
P33355	yehS	Uncharacterized protein YehS OS=Escherichia coli (strain K12) OX=83333 GN=yehS PE=4 SV=1	C135		-0.27	-0.29	-0.03	-0.14	0.19	0.22	0.01	-0.02	0.18	0.07	0.2	0.22	0.11	6	0.103537	0.042269	High
P04425	gshB	Glutathione synthetase OS=Escherichia coli (strain K12) OX=83333 GN=gshB PE=1 SV=1	C222		-0.39	-0.42	-0.22	-0.16	0.43	0.43	-0.11	-0.15	-0.01	0.05	0.44	0.43	0.108333	6	0.262786	0.107282	High
P22259	pckA	Phosphoenolpyruvate carboxykinase (ATP) OS=Escherichia coli (strain K12) OX=83333 GN=pckA PE=1 SV=2	C175		-0.38	-0.39	-0.05	-0.15	0.35	0.27	-0.1	-0.12	0.16	0.06	0.36	0.27	0.105	6	0.19491	0.0795718	High
P0AG86	secB	Protein-export protein SecB OS=Escherichia coli (strain K12) OX=83333 GN=secB PE=1 SV=1	C113		-0.52	-0.44	-0.23	-0.18	0.66	0.36	-0.24	-0.17	-0.02	0.03	0.67	0.36	0.105	6	0.346453	0.141439	High
P31979	nuoF	NADH-quinone oxidoreductase subunit F OS=Escherichia coli (strain K12) OX=83333 GN=nuoF PE=1 SV=3	C388		0.21	0.18	0.01	0.01	0.06	-0.82	0.49	0.45	0.22	0.22	0.07	-0.82	0.105	6	0.479698	0.195836	High
P77304	dtpA	Dipeptide and tripeptide permease A OS=Escherichia coli (strain K12) OX=83333 GN=dtpA PE=1 SV=1	C140			-0.74	0.25		0.35	0.07		-0.47	0.46		0.36	0.07	0.105	4	0.417493	0.208746	High
P07813	leuS	Leucine--tRNA ligase OS=Escherichia coli (strain K12) OX=83333 GN=leuS PE=1 SV=2	C128		-0.27	-0.24	-0.1	-0.21	0.22	0.24	0.01	0.03	0.11	0	0.23	0.24	0.103333	6	0.109118	0.0445471	High
P0AB71	fbaA	Fructose-bisphosphate aldolase class 2 OS=Escherichia coli (strain K12) OX=83333 GN=fbaA PE=1 SV=2	C37		-0.4	-0.5	-0.02	-0.13	0.18	0.51	-0.12	-0.23	0.19	0.08	0.19	0.51	0.103333	6	0.261508	0.10676	High
P08957	hsdM	Type I restriction enzyme EcoKI M protein OS=Escherichia coli (strain K12) OX=83333 GN=hsdM PE=1 SV=1	C14		-0.02	0.01	-0.27	-0.26	0.1	0.08	0.26	0.28	-0.06	-0.05	0.11	0.08	0.103333	6	0.145968	0.0595912	High
P77718	thiI	tRNA sulfurtransferase OS=Escherichia coli (strain K12) OX=83333 GN=thiI PE=1 SV=1	C344		-0.13	-0.06	-0.09	0.02	0.02	-0.13	0.15	0.21	0.12	0.23	0.03	-0.13	0.101667	6	0.133928	0.0546758	High
P0A7E9	pyrH	Uridylate kinase OS=Escherichia coli (strain K12) OX=83333 GN=pyrH PE=1 SV=2	C150		-0.23	-0.31	-0.21	-0.14	0.22	0.29	0.05	-0.04	0	0.07	0.23	0.29	0.1	6	0.131149	0.0535413	High
P0AF12	mtnN	5'-methylthioadenosine/S-adenosylhomocysteine nucleosidase OS=Escherichia coli (strain K12) OX=83333 GN=mtnN PE=1 SV=1	C115		-0.26	-0.12	0.02	-0.02	-0.29	0.29	0.02	0.15	0.23	0.19	-0.28	0.29	0.1	6	0.207075	0.084538	High
Q46927	tcdA	tRNA threonylcarbamoyladenosine dehydratase OS=Escherichia coli (strain K12) OX=83333 GN=tcdA PE=1 SV=1	C66		-0.09	-0.01	-0.17	-0.14	0.35	-0.32	0.19	0.26	0.04	0.07	0.36	-0.32	0.1	6	0.237571	0.096988	High
P23878	fepC	Ferric enterobactin transport ATP-binding protein FepC OS=Escherichia coli (strain K12) OX=83333 GN=fepC PE=2 SV=2	C245		-0.05	-0.01	-0.62	-0.09	0.23	0.16	0.23	0.26	-0.41	0.12	0.24	0.16	0.1	6	0.255421	0.104275	High
P0A7E5	pyrG	CTP synthase OS=Escherichia coli (strain K12) OX=83333 GN=pyrG PE=1 SV=2	C408		-0.83	-0.27	-0.22	-0.52	1.06	0.4	-0.55	0	-0.01	-0.31	1.07	0.4	0.1	6	0.573341	0.234066	High
P00452	nrdA	Ribonucleoside-diphosphate reductase 1 subunit alpha OS=Escherichia coli (strain K12) OX=83333 GN=nrdA PE=1 SV=2	C565		-0.17	-0.21	0.02	-0.51	0.28	0.21	0.11	0.06	0.23	-0.3	0.29	0.21	0.1	6	0.212979	0.0869483	High
P76422	thiD	Hydroxymethylpyrimidine/phosphomethylpyrimidine kinase OS=Escherichia coli (strain K12) OX=83333 GN=thiD PE=1 SV=1	C213		0.27	0.17	0.21	-0.22	-0.92		0.55	0.44	0.42	-0.01	-0.91		0.098	5	0.602636	0.269507	High
P08245	yciH	Uncharacterized protein YciH OS=Escherichia coli (strain K12) OX=83333 GN=yciH PE=1 SV=1	C48		-0.16	-0.13	-0.19	-0.11	0.18	0	0.12	0.14	0.02	0.1	0.19	0	0.095	6	0.0725948	0.0296367	High
P0A7S3	rpsL	30S ribosomal protein S12 OS=Escherichia coli (strain K12) OX=83333 GN=rpsL PE=1 SV=2	C27		-0.47	-0.14	0.05	0.09	-0.04	0.1	-0.19	0.13	0.26	0.3	-0.03	0.1	0.095	6	0.182948	0.0746882	High
P24182	accC	Biotin carboxylase OS=Escherichia coli (strain K12) OX=83333 GN=accC PE=1 SV=2	C50		-0.12	-0.19	-0.12	-0.14	0.06	0.09	0.16	0.08	0.09	0.07	0.07	0.09	0.0933333	6	0.0338625	0.0138243	High
P0CE48	tufB	Elongation factor Tu 2 OS=Escherichia coli (strain K12) OX=83333 GN=tufB PE=1 SV=1;Elongation factor Tu 1 OS=Escherichia coli (strain K12) OX=83333 GN=tufA PE=1 SV=1	C138		-0.32	-0.36	-0.09	-0.03	0.14	0.24	-0.04	-0.09	0.12	0.18	0.15	0.24	0.0933333	6	0.129872	0.0530199	High
P76540	eutK	Ethanolamine utilization protein EutK OS=Escherichia coli (strain K12) OX=83333 GN=eutK PE=1 SV=2	C61		0.85		-0.58			-0.48	1.13		-0.37			-0.48	0.0933333	3	0.899463	0.519305	Medium
P0A7S3	rpsL	30S ribosomal protein S12 OS=Escherichia coli (strain K12) OX=83333 GN=rpsL PE=1 SV=2	C104		-0.29	-0.16	0.05	-0.14	0.05	0.06	-0.01	0.11	0.26	0.07	0.06	0.06	0.0916667	6	0.091086	0.0371857	High
P36683	acnB	Aconitate hydratase B OS=Escherichia coli (strain K12) OX=83333 GN=acnB PE=1 SV=3	C710	Iron-sulfur (4Fe-4S) (C710)	-0.35	0.05	0.1	-0.03	-0.09	-0.12	-0.07	0.32	0.31	0.18	-0.08	-0.12	0.09	6	0.203961	0.0832666	High
P37749	wbbI	Beta-1,6-galactofuranosyltransferase WbbI OS=Escherichia coli (strain K12) OX=83333 GN=wbbI PE=1 SV=1	C58		-0.13	-0.03	-0.08	-0.07	0.04	-0.17	0.15	0.24	0.13	0.14	0.05	-0.17	0.09	6	0.140996	0.0575616	High
P0A955	eda	KHG/KDPG aldolase OS=Escherichia coli (strain K12) OX=83333 GN=eda PE=1 SV=1	C52		-0.36	-0.19	-0.23	-0.14	0.1	0.37	-0.08	0.08	-0.02	0.07	0.11	0.37	0.0883333	6	0.155102	0.0633202	High
P0A6L2	dapA	4-hydroxy-tetrahydrodipicolinate synthase OS=Escherichia coli (strain K12) OX=83333 GN=dapA PE=1 SV=1	C141		-1.11	-0.7	0.41	-0.02	0.5	0.47	-0.83	-0.43	0.62	0.19	0.51	0.47	0.0883333	6	0.58796	0.240034	High
P39407	yjjU	Uncharacterized protein YjjU OS=Escherichia coli (strain K12) OX=83333 GN=yjjU PE=3 SV=1	C29		-0.08	-0.13	-0.23	0.01	0.01	-0.04	0.2	0.14	-0.02	0.22	0.02	-0.04	0.0866667	6	0.11431	0.0466667	High
P77434	alaC	Glutamate-pyruvate aminotransferase AlaC OS=Escherichia coli (strain K12) OX=83333 GN=alaC PE=1 SV=1	C357		-0.24	-0.27	-0.2	-0.21	0.23	0.23	0.04	0	0.01	0	0.24	0.23	0.0866667	6	0.115873	0.0473052	High
P69786	ptsG	PTS system glucose-specific EIICB component OS=Escherichia coli (strain K12) OX=83333 GN=ptsG PE=1 SV=1	C421		-0.07	-0.01	-0.15	-0.12	-0.06	-0.05	0.21	0.26	0.06	0.09	-0.05	-0.05	0.0866667	6	0.129099	0.0527046	High
P0AAI3	ftsH	ATP-dependent zinc metalloprotease FtsH OS=Escherichia coli (strain K12) OX=83333 GN=ftsH PE=1 SV=1	C246		0.02	-0.04	-0.78	-0.67	1.25	-0.24	0.3	0.23	-0.57	-0.46	1.26	-0.24	0.0866667	6	0.675209	0.275653	High
P06149	dld	Quinone-dependent D-lactate dehydrogenase OS=Escherichia coli (strain K12) OX=83333 GN=dld PE=1 SV=3	C256		-0.11	-0.04	-0.15	-0.17	-0.08		0.17	0.23	0.06	0.04	-0.07		0.086	5	0.117175	0.0524023	High
P0C8J6	gatY	D-tagatose-1,6-bisphosphate aldolase subunit GatY OS=Escherichia coli (strain K12) OX=83333 GN=gatY PE=1 SV=1	C124		-0.38	-0.13	0.21	0.03	-0.11	-0.09	-0.1	0.14	0.42	0.24	-0.1	-0.09	0.085	6	0.218335	0.0891347	High
P0AF18	nagA	N-acetylglucosamine-6-phosphate deacetylase OS=Escherichia coli (strain K12) OX=83333 GN=nagA PE=1 SV=1	C92			0.38	-0.12	-0.36	-0.27	0.09		0.65	0.09	-0.15	-0.26	0.09	0.084	5	0.351255	0.157086	High
P0A8I5	trmB	tRNA (guanine-N(7)-)-methyltransferase OS=Escherichia coli (strain K12) OX=83333 GN=trmB PE=1 SV=1	C119		-0.29	-0.39	-0.05	-0.2	0.28	0.16	-0.01	-0.12	0.16	0.01	0.29	0.16	0.0816667	6	0.148245	0.0605209	High
P0A9W3	ettA	Energy-dependent translational throttle protein EttA OS=Escherichia coli (strain K12) OX=83333 GN=ettA PE=1 SV=2	C493		-0.26	-0.49	-0.08	0.15	0.13	0.06	0.02	-0.22	0.13	0.36	0.14	0.06	0.0816667	6	0.188936	0.0771326	High
P0A817	metK	S-adenosylmethionine synthase OS=Escherichia coli (strain K12) OX=83333 GN=metK PE=1 SV=2	C42		-0.14	-0.21	-0.15	-0.06	0.07	-0.01	0.14	0.06	0.06	0.15	0.08	-0.01	0.08	6	0.0589915	0.0240832	High
P0AAI5	fabF	3-oxoacyl-[acyl-carrier-protein] synthase 2 OS=Escherichia coli (strain K12) OX=83333 GN=fabF PE=1 SV=2	C59		-0.08	-0.13	-0.1	-0.17	-0.04	0.02	0.2	0.14	0.11	0.04	-0.03	0.02	0.08	6	0.0850882	0.0347371	High
P0AF12	mtnN	5'-methylthioadenosine/S-adenosylhomocysteine nucleosidase OS=Escherichia coli (strain K12) OX=83333 GN=mtnN PE=1 SV=1	C132		-0.1	-0.66	-0.42	-0.16	0.49	0.35	0.18	-0.39	-0.21	0.05	0.5	0.35	0.08	6	0.336214	0.137259	High
P0AC41	sdhA	Succinate dehydrogenase flavoprotein subunit OS=Escherichia coli (strain K12) OX=83333 GN=sdhA PE=1 SV=1	C257		-0.24	-0.27	0.9	-0.13	-0.92	0.15	0.04	0	1.11	0.08	-0.91	0.15	0.0783333	6	0.640919	0.261654	High
P0A7D1	pth	Peptidyl-tRNA hydrolase OS=Escherichia coli (strain K12) OX=83333 GN=pth PE=1 SV=1	C172		-0.57	-0.36	0.03	0.05	0.26	0.08	-0.29	-0.09	0.24	0.26	0.27	0.08	0.0783333	6	0.227984	0.093074	High
P77522	sufB	FeS cluster assembly protein SufB OS=Escherichia coli (strain K12) OX=83333 GN=sufB PE=1 SV=2	C448		-0.28	-0.21	-0.11	-0.16	0.01	0.23	0	0.06	0.1	0.05	0.02	0.23	0.0766667	6	0.0826236	0.033731	High
P08839	ptsI	Phosphoenolpyruvate-protein phosphotransferase OS=Escherichia coli (strain K12) OX=83333 GN=ptsI PE=1 SV=1	C272		-0.24	-0.22	-0.31	-0.15	0.23	0.16	0.04	0.05	-0.1	0.06	0.24	0.16	0.075	6	0.115888	0.047311	High
P0A9L5	ppiC	Peptidyl-prolyl cis-trans isomerase C OS=Escherichia coli (strain K12) OX=83333 GN=ppiC PE=1 SV=2	C41		-0.17	-0.09	-0.06	-0.14	-0.01	-0.06	0.11	0.18	0.15	0.07	0	-0.06	0.075	6	0.0913783	0.037305	High
P76141	lsrR	Transcriptional regulator LsrR OS=Escherichia coli (strain K12) OX=83333 GN=lsrR PE=1 SV=1	C14		-0.23	-0.18	-0.45	0.09	0.24	0	0.05	0.09	-0.24	0.3	0.25	0	0.075	6	0.193365	0.0789409	High
P77395	cnoX	Chaperedoxin OS=Escherichia coli (strain K12) OX=83333 GN=cnoX PE=1 SV=2	C63		-0.56	-0.27	-0.09	0.01	0.11	0.27	-0.28	0	0.12	0.22	0.12	0.27	0.075	6	0.197358	0.0805709	High
P0A7E5	pyrG	CTP synthase OS=Escherichia coli (strain K12) OX=83333 GN=pyrG PE=1 SV=2	C210		-0.42	-0.07	0.05	-0.11	0.36	-0.34	-0.14	0.2	0.26	0.1	0.37	-0.34	0.075	6	0.266815	0.108927	High
P76558	maeB	NADP-dependent malic enzyme OS=Escherichia coli (strain K12) OX=83333 GN=maeB PE=1 SV=1	C47		-0.91	-0.16	0.31	0.08	0.12	0.03	-0.63	0.11	0.52	0.29	0.13	0.03	0.075	6	0.386665	0.157855	High
P0AE18	map	Methionine aminopeptidase OS=Escherichia coli (strain K12) OX=83333 GN=map PE=1 SV=1	C169		-0.37	-0.32	0.48	-0.19	0.34	-0.48	-0.09	-0.05	0.69	0.02	0.35	-0.48	0.0733333	6	0.401929	0.164087	High
P0ACJ8	crp	cAMP-activated global transcriptional regulator CRP OS=Escherichia coli (strain K12) OX=83333 GN=crp PE=1 SV=1	C179		-0.43	-0.43	0.01	-0.03	0.17	0.17	-0.15	-0.16	0.22	0.18	0.18	0.17	0.0733333	6	0.177726	0.0725565	High
P31120	glmM	Phosphoglucosamine mutase OS=Escherichia coli (strain K12) OX=83333 GN=glmM PE=1 SV=3	C139		-0.3	-0.25	-0.7	0.2	0.43		-0.02	0.02	-0.49	0.41	0.44		0.072	5	0.379697	0.169806	High
P37177	ptsP	Phosphoenolpyruvate-dependent phosphotransferase system OS=Escherichia coli (strain K12) OX=83333 GN=ptsP PE=1 SV=2	C519		0	-0.18	0.05	-0.45	-0.44	0.47	0.28	0.09	0.26	-0.24	-0.43	0.47	0.0716667	6	0.342544	0.139843	High
P00562	metL	Bifunctional aspartokinase/homoserine dehydrogenase 2 OS=Escherichia coli (strain K12) OX=83333 GN=metL PE=1 SV=3	C767		-0.06	-0.13	-0.19	-0.19	0.06	-0.04	0.22	0.14	0.02	0.02	0.07	-0.04	0.0716667	6	0.0943221	0.0385069	High
P60422	rplB	50S ribosomal protein L2 OS=Escherichia coli (strain K12) OX=83333 GN=rplB PE=1 SV=2	C188		-0.22	-0.24	-0.17	-0.12	0.37	-0.18	0.06	0.03	0.04	0.09	0.38	-0.18	0.07	6	0.179778	0.0733939	High
P76270	msrC	Free methionine-R-sulfoxide reductase OS=Escherichia coli (strain K12) OX=83333 GN=msrC PE=1 SV=2	C76		-0.16	-0.23	-0.23	-0.29	0.26	0.09	0.12	0.04	-0.02	-0.08	0.27	0.09	0.07	6	0.121984	0.0497996	High
P0AC53	zwf	Glucose-6-phosphate 1-dehydrogenase OS=Escherichia coli (strain K12) OX=83333 GN=zwf PE=1 SV=1	C170		-0.11	-0.08	-0.1	-0.1	-0.16	-0.01	0.17	0.19	0.11	0.11	-0.15	-0.01	0.07	6	0.128374	0.0524087	High
P36767	rdgC	Recombination-associated protein RdgC OS=Escherichia coli (strain K12) OX=83333 GN=rdgC PE=1 SV=1	C256		-0.18	-0.42	-0.15	-0.22	0.21	0.2	0.1	-0.15	0.06	-0.01	0.22	0.2	0.07	6	0.137986	0.0563323	High
P25745	mnmA	tRNA-specific 2-thiouridylase MnmA OS=Escherichia coli (strain K12) OX=83333 GN=mnmA PE=1 SV=4	C49		0	-0.05	-0.15	-0.12	-0.14	-0.1	0.28	0.22	0.06	0.09	-0.13	-0.1	0.07	6	0.164924	0.06733	High
P0ADF8	ilvN	Acetolactate synthase isozyme 1 small subunit OS=Escherichia coli (strain K12) OX=83333 GN=ilvN PE=1 SV=1	C41		-0.17	-0.38	-0.34	0.07	-0.02	0.28	0.11	-0.11	-0.13	0.28	-0.01	0.28	0.07	6	0.18363	0.0749667	High
P0AFC7	nuoB	NADH-quinone oxidoreductase subunit B OS=Escherichia coli (strain K12) OX=83333 GN=nuoB PE=1 SV=1	C102		0.04	0	-0.14	-0.1	-0.2	-0.16	0.32	0.27	0.07	0.11	-0.19	-0.16	0.07	6	0.211943	0.0865255	High
P0A8Y5	yidA	Sugar phosphatase YidA OS=Escherichia coli (strain K12) OX=83333 GN=yidA PE=1 SV=1	C66		-0.23	-0.23	-0.21	-0.14	0.06	0.19	0.05	0.04	0	0.07	0.07	0.19	0.07	6	0.0641872	0.0262043	High
P06149	dld	Quinone-dependent D-lactate dehydrogenase OS=Escherichia coli (strain K12) OX=83333 GN=dld PE=1 SV=3	C422		-0.18	-0.23	0.01	-0.29	0.09	0.03	0.1	0.04	0.22	-0.08	0.1	0.03	0.0683333	6	0.0992807	0.0405312	High
P0ABU2	ychF	Ribosome-binding ATPase YchF OS=Escherichia coli (strain K12) OX=83333 GN=ychF PE=1 SV=2	C35		-0.09	-0.17	-0.1	-0.1	-0.04	-0.07	0.19	0.1	0.11	0.11	-0.03	-0.07	0.0683333	6	0.0980646	0.0400347	High
P13033	glpB	Anaerobic glycerol-3-phosphate dehydrogenase subunit B OS=Escherichia coli (strain K12) OX=83333 GN=glpB PE=1 SV=1	C89		0.11	-0.03	0.04	0.15	0.16	-1	0.39	0.24	0.25	0.36	0.17	-1	0.0683333	6	0.529657	0.216232	High
P21170	speA	Biosynthetic arginine decarboxylase OS=Escherichia coli (strain K12) OX=83333 GN=speA PE=1 SV=2	C456		-0.15	0.08	-0.83	-0.24	0.2	0.36	0.13	0.35	-0.62	-0.03	0.21	0.36	0.0666667	6	0.366533	0.149637	High
P25522	mnmE	tRNA modification GTPase MnmE OS=Escherichia coli (strain K12) OX=83333 GN=mnmE PE=1 SV=3	C451		-0.2	-0.13	-0.09	-0.25	-0.01	0.1	0.08	0.14	0.12	-0.04	0	0.1	0.0666667	6	0.0711805	0.0290593	High
P26602	ubiC	Chorismate pyruvate-lyase OS=Escherichia coli (strain K12) OX=83333 GN=ubiC PE=1 SV=2	C82		-0.19	-0.1	-0.19	0.02	0.14	-0.26	0.09	0.17	0.02	0.23	0.15	-0.26	0.0666667	6	0.175347	0.0715852	High
P24182	accC	Biotin carboxylase OS=Escherichia coli (strain K12) OX=83333 GN=accC PE=1 SV=2	C130		-0.23	-0.19	-0.09	-0.47	0.3	0.1	0.05	0.08	0.12	-0.26	0.31	0.1	0.0666667	6	0.184572	0.075351	High
P0A9D4	cysE	Serine acetyltransferase OS=Escherichia coli (strain K12) OX=83333 GN=cysE PE=1 SV=1	C83		0.07	0.04	-0.14	-0.45	0.13	-0.23	0.35	0.31	0.07	-0.24	0.14	-0.23	0.0666667	6	0.255708	0.104392	High
P00936	cyaA	Adenylate cyclase OS=Escherichia coli (strain K12) OX=83333 GN=cyaA PE=1 SV=5	C174		0.09	0.04	-0.29	0.08	-0.95	0.45	0.37	0.31	-0.08	0.29	-0.94	0.45	0.0666667	6	0.525915	0.214704	High
P67087	rsmI	Ribosomal RNA small subunit methyltransferase I OS=Escherichia coli (strain K12) OX=83333 GN=rsmI PE=1 SV=1	C123		-0.12	-0.12	-0.14	-0.07	-0.22	0.08	0.16	0.15	0.07	0.14	-0.21	0.08	0.065	6	0.139821	0.0570818	High
P67430	nemR	HTH-type transcriptional repressor NemR OS=Escherichia coli (strain K12) OX=83333 GN=nemR PE=1 SV=1	C116		-0.35	-0.46	0.68	-0.41	0.07	-0.12	-0.07	-0.19	0.89	-0.2	0.08	-0.12	0.065	6	0.416785	0.170152	High
P0A9K3	ybeZ	PhoH-like protein OS=Escherichia coli (strain K12) OX=83333 GN=ybeZ PE=1 SV=2	C55		-0.23	-0.16	-0.02	-0.12	0	-0.09	0.05	0.11	0.19	0.09	0.01	-0.09	0.06	6	0.095289	0.0389016	High
P0AC33	fumA	Fumarate hydratase class I, aerobic OS=Escherichia coli (strain K12) OX=83333 GN=fumA PE=1 SV=2	C105	Iron-sulfur (4Fe-4S) (C105)	0	-0.78	0.11	0.16	-0.04	-0.07	0.28	-0.51	0.32	0.37	-0.03	-0.07	0.06	6	0.335261	0.13687	High
P0A9P0	lpdA	Dihydrolipoyl dehydrogenase OS=Escherichia coli (strain K12) OX=83333 GN=lpdA PE=1 SV=2	C392		-0.3	-0.26	-0.17	-0.11	0.14	0.08	-0.02	0.01	0.04	0.1	0.15	0.08	0.06	6	0.0622896	0.0254296	High
P0ACJ0	lrp	Leucine-responsive regulatory protein OS=Escherichia coli (strain K12) OX=83333 GN=lrp PE=1 SV=2	C106		-0.4	0.05	-0.01	0.07	0.11	-0.44	-0.12	0.32	0.2	0.28	0.12	-0.44	0.06	6	0.290379	0.118547	High
P10378	entE	Enterobactin synthase component E OS=Escherichia coli (strain K12) OX=83333 GN=entE PE=1 SV=3	C63		-0.39	-0.32	-0.2	-0.14	0.22	0.21	-0.11	-0.05	0.01	0.07	0.23	0.21	0.06	6	0.13784	0.0562731	High
P77756	queC	7-cyano-7-deazaguanine synthase OS=Escherichia coli (strain K12) OX=83333 GN=queC PE=1 SV=1	C124_AND_C134		-0.35	-0.12	0.08	-0.12	-0.06	-0.06	-0.07	0.15	0.29	0.09	-0.05	-0.06	0.0583333	6	0.145109	0.0592406	High
P66817	diaA	DnaA initiator-associating protein DiaA OS=Escherichia coli (strain K12) OX=83333 GN=diaA PE=1 SV=1	C8		-0.35	-0.23	-0.41	0.29	0.18	-0.11	-0.07	0.04	-0.2	0.5	0.19	-0.11	0.0583333	6	0.25467	0.103968	High
P0A9D4	cysE	Serine acetyltransferase OS=Escherichia coli (strain K12) OX=83333 GN=cysE PE=1 SV=1	C3		-0.12	-0.23	-0.14	-0.12	-0.03	0.01	0.16	0.04	0.07	0.09	-0.02	0.01	0.0583333	6	0.063692	0.0260021	High
P76245	dgcP	Diguanylate cyclase DgcP OS=Escherichia coli (strain K12) OX=83333 GN=dgcP PE=1 SV=2	C85		-0.18	-0.08	-0.22	-0.01	-0.13	-0.01	0.1	0.19	-0.01	0.2	-0.12	-0.01	0.0583333	6	0.126715	0.0517311	High
P0A6H1	clpX	ATP-dependent Clp protease ATP-binding subunit ClpX OS=Escherichia coli (strain K12) OX=83333 GN=clpX PE=1 SV=2	C169		-0.47	-0.46	-0.08	-0.08	0.21	0.24	-0.19	-0.19	0.13	0.13	0.22	0.24	0.0566667	6	0.196333	0.0801526	High
P07023	tyrA	T-protein OS=Escherichia coli (strain K12) OX=83333 GN=tyrA PE=1 SV=1	C169		-0.09	-0.07	-0.59	-0.25	0	0.36	0.19	0.2	-0.38	-0.04	0.01	0.36	0.0566667	6	0.257889	0.105283	High
P0AG20	relA	GTP pyrophosphokinase OS=Escherichia coli (strain K12) OX=83333 GN=relA PE=1 SV=1	C178		-0.24	-0.28	-0.22	0.11	-0.12	0.1	0.04	-0.01	-0.01	0.32	-0.11	0.1	0.055	6	0.147071	0.0600417	High
P0A8M3	thrS	Threonine--tRNA ligase OS=Escherichia coli (strain K12) OX=83333 GN=thrS PE=1 SV=1	C182		-0.21	-0.1	-0.18	0.6	-0.05	-0.71	0.07	0.17	0.03	0.81	-0.04	-0.71	0.055	6	0.485459	0.198188	High
P60906	hisS	Histidine--tRNA ligase OS=Escherichia coli (strain K12) OX=83333 GN=hisS PE=1 SV=2	C88		-0.24	-0.27	-0.22	-0.43	0.22	0.29	0.04	0	-0.01	-0.22	0.23	0.29	0.055	6	0.183821	0.0750444	High
P0AFK0	pmbA	Metalloprotease PmbA OS=Escherichia coli (strain K12) OX=83333 GN=pmbA PE=1 SV=1	C192		0	-0.25	-0.23	-0.22	0.12	-0.08	0.28	0.02	-0.02	-0.01	0.13	-0.08	0.0533333	6	0.130792	0.0533958	High
P11875	argS	Arginine--tRNA ligase OS=Escherichia coli (strain K12) OX=83333 GN=argS PE=1 SV=1	C320		-0.23	-0.17	-0.25	-0.11	0.14	-0.05	0.05	0.1	-0.04	0.1	0.15	-0.05	0.0516667	6	0.0813429	0.0332081	High
P0ADY3	rplN	50S ribosomal protein L14 OS=Escherichia coli (strain K12) OX=83333 GN=rplN PE=1 SV=1	C21		-0.16	-0.2	-0.17	-0.13	0	-0.01	0.12	0.07	0.04	0.08	0.01	-0.01	0.0516667	6	0.0479236	0.0195647	High
P0A955	eda	KHG/KDPG aldolase OS=Escherichia coli (strain K12) OX=83333 GN=eda PE=1 SV=1	C159		-0.64	-0.51	-0.14	-0.08	0.48	0.22	-0.36	-0.24	0.07	0.13	0.49	0.22	0.0516667	6	0.310317	0.126686	High
P03004	dnaA	Chromosomal replication initiator protein DnaA OS=Escherichia coli (strain K12) OX=83333 GN=dnaA PE=1 SV=2	C9		0.38	-0.2	-0.03	-0.1	-0.78		0.66	0.07	0.18	0.11	-0.77		0.05	5	0.516091	0.230803	High
P0A9G6	aceA	Isocitrate lyase OS=Escherichia coli (strain K12) OX=83333 GN=aceA PE=1 SV=1	C245		0.58	0.45	-0.26	-0.1	-0.72	-0.65	0.86	0.72	-0.05	0.11	-0.71	-0.65	0.0466667	6	0.661231	0.269946	High
P0AEI4	rimO	Ribosomal protein S12 methylthiotransferase RimO OS=Escherichia coli (strain K12) OX=83333 GN=rimO PE=1 SV=1	C295		-0.22	-0.35	-0.15	-0.14	-0.08	0.23	0.06	-0.08	0.06	0.07	-0.07	0.23	0.045	6	0.11327	0.0462421	High
P0A7Z4	rpoA	DNA-directed RNA polymerase subunit alpha OS=Escherichia coli (strain K12) OX=83333 GN=rpoA PE=1 SV=1	C54		-0.3	-0.36	-0.28	0	0.15	0.08	-0.02	-0.09	-0.07	0.21	0.16	0.08	0.045	6	0.124378	0.0507773	High
P00963	asnA	Aspartate--ammonia ligase OS=Escherichia coli (strain K12) OX=83333 GN=asnA PE=1 SV=1	C51		-0.29	-0.25	-0.34	-0.32	0.64	-0.16	-0.01	0.02	-0.13	-0.11	0.65	-0.16	0.0433333	6	0.305396	0.124677	High
P0A6H1	clpX	ATP-dependent Clp protease ATP-binding subunit ClpX OS=Escherichia coli (strain K12) OX=83333 GN=clpX PE=1 SV=2	C247		-0.48	-0.35	-0.22	-0.09	0.28	0.13	-0.2	-0.08	-0.01	0.12	0.29	0.13	0.0416667	6	0.174059	0.0710594	High
P0A993	fbp	Fructose-1,6-bisphosphatase class 1 OS=Escherichia coli (strain K12) OX=83333 GN=fbp PE=1 SV=1	C100		-0.12	-0.27	-0.04	-0.15	0.02	-0.17	0.16	0	0.17	0.06	0.03	-0.17	0.0416667	6	0.124486	0.050821	High
P0A7R9	rpsK	30S ribosomal protein S11 OS=Escherichia coli (strain K12) OX=83333 GN=rpsK PE=1 SV=2	C121		0.91	0.12	0.3	0.43	-2.16	-0.33	1.19	0.39	0.51	0.64	-2.15	-0.33	0.0416667	6	1.17974	0.481625	High
P0A8Q6	clpS	ATP-dependent Clp protease adapter protein ClpS OS=Escherichia coli (strain K12) OX=83333 GN=clpS PE=1 SV=1	C73		-0.07	-0.25	0.19	-0.45	-0.37	0.21	0.21	0.02	0.4	-0.24	-0.36	0.21	0.04	6	0.291959	0.119192	High
P0A731	mgsA	Methylglyoxal synthase OS=Escherichia coli (strain K12) OX=83333 GN=mgsA PE=1 SV=1	C22		-0.41	-0.41	-0.02	-0.01	0	0.11	-0.13	-0.14	0.19	0.2	0.01	0.11	0.04	6	0.151789	0.0619677	High
P61887	rffH	Glucose-1-phosphate thymidylyltransferase 2 OS=Escherichia coli (strain K12) OX=83333 GN=rffH PE=1 SV=1	C250		-0.28	-0.29	-0.05	-0.1	0.11	-0.13	0	-0.02	0.16	0.11	0.12	-0.13	0.04	6	0.109362	0.0446468	High
P77488	dxs	1-deoxy-D-xylulose-5-phosphate synthase OS=Escherichia coli (strain K12) OX=83333 GN=dxs PE=1 SV=3	C32		-0.26	-0.22	-0.29	-0.1	0.01	0.11	0.02	0.05	-0.08	0.11	0.02	0.11	0.0383333	6	0.0708284	0.0289156	High
P0C8J6	gatY	D-tagatose-1,6-bisphosphate aldolase subunit GatY OS=Escherichia coli (strain K12) OX=83333 GN=gatY PE=1 SV=1	C278_AND_C280		-0.34	-0.08	0.32	-0.35	-0.11	-0.2	-0.06	0.19	0.53	-0.14	-0.1	-0.2	0.0366667	6	0.276454	0.112862	High
P0ABA6	atpG	ATP synthase gamma chain OS=Escherichia coli (strain K12) OX=83333 GN=atpG PE=1 SV=1	C88		-0.32	-0.35	-0.27	-0.05	0.54	-0.31	-0.04	-0.08	-0.06	0.16	0.55	-0.31	0.0366667	6	0.292484	0.119406	High
P16456	selD	Selenide, water dikinase OS=Escherichia coli (strain K12) OX=83333 GN=selD PE=1 SV=1	C297		-0.21	-0.21	-0.18	-0.32	0.08	0.07	0.07	0.06	0.03	-0.11	0.09	0.07	0.035	6	0.0736885	0.0300832	High
P0ADF6	edd	Phosphogluconate dehydratase OS=Escherichia coli (strain K12) OX=83333 GN=edd PE=1 SV=1	C600		-0.15	-0.29	-0.17	-0.26	-0.18	0.28	0.13	-0.02	0.04	-0.05	-0.17	0.28	0.035	6	0.155788	0.0636003	High
P0A993	fbp	Fructose-1,6-bisphosphatase class 1 OS=Escherichia coli (strain K12) OX=83333 GN=fbp PE=1 SV=1	C276		-0.64	-0.28	-0.02	-0.13	0.17	0.13	-0.36	-0.01	0.19	0.08	0.18	0.13	0.035	6	0.206954	0.0844887	High
P00350	gnd	6-phosphogluconate dehydrogenase, decarboxylating OS=Escherichia coli (strain K12) OX=83333 GN=gnd PE=1 SV=2	C364		-0.43	-0.23	-0.02	-0.24	0.11		-0.15	0.04	0.19	-0.03	0.12		0.034	5	0.132023	0.0590424	High
P0ADF6	edd	Phosphogluconate dehydratase OS=Escherichia coli (strain K12) OX=83333 GN=edd PE=1 SV=1	C112		0.09	-0.06	0.01	0.02	-0.95	0.11	0.37	0.21	0.22	0.23	-0.94	0.11	0.0333333	6	0.484011	0.197597	High
P76245	dgcP	Diguanylate cyclase DgcP OS=Escherichia coli (strain K12) OX=83333 GN=dgcP PE=1 SV=2	C98		-0.02	-0.51	0.55	-0.1	-0.54	-0.16	0.26	-0.24	0.76	0.11	-0.53	-0.16	0.0333333	6	0.450496	0.183914	High
P76419	yegV	Uncharacterized sugar kinase YegV OS=Escherichia coli (strain K12) OX=83333 GN=yegV PE=3 SV=1	C307		-0.22	-0.29	-0.19	-0.21	0	0.12	0.06	-0.02	0.02	0	0.01	0.12	0.0316667	6	0.0507609	0.020723	High
P25745	mnmA	tRNA-specific 2-thiouridylase MnmA OS=Escherichia coli (strain K12) OX=83333 GN=mnmA PE=1 SV=4	C102		0	-0.56	-0.01	-0.14	-0.01	-0.07	0.28	-0.29	0.2	0.07	0	-0.07	0.0316667	6	0.203117	0.0829223	High
P0AAI9	fabD	Malonyl CoA-acyl carrier protein transacylase OS=Escherichia coli (strain K12) OX=83333 GN=fabD PE=1 SV=2	C147		0.06	-0.45	-0.33	-0.44	0.16	0.2	0.34	-0.18	-0.12	-0.23	0.17	0.2	0.03	6	0.236136	0.0964019	High
P0A6H1	clpX	ATP-dependent Clp protease ATP-binding subunit ClpX OS=Escherichia coli (strain K12) OX=83333 GN=clpX PE=1 SV=2	C44		-0.32	-0.23	-0.16	-0.28	0.05	0.14	-0.04	0.04	0.05	-0.07	0.06	0.14	0.03	6	0.0753658	0.0307679	High
P0A9B6	epd	D-erythrose-4-phosphate dehydrogenase OS=Escherichia coli (strain K12) OX=83333 GN=epd PE=1 SV=2	C155		-0.17	-0.15	-0.18	-0.16	-0.04	-0.11	0.11	0.12	0.03	0.05	-0.03	-0.11	0.0283333	6	0.0872735	0.0356293	High
P0AGE9	sucD	Succinate--CoA ligase [ADP-forming] subunit alpha OS=Escherichia coli (strain K12) OX=83333 GN=sucD PE=1 SV=2	C78		-0.42	-0.17	-0.11	-0.24	0.08	0.03	-0.14	0.1	0.1	-0.03	0.09	0.03	0.025	6	0.0956556	0.0390512	High
P0AGG0	thiL	Thiamine-monophosphate kinase OS=Escherichia coli (strain K12) OX=83333 GN=thiL PE=1 SV=1	C31		-0.01	-0.13	-0.14	-0.26	-0.12	-0.17	0.27	0.14	0.07	-0.05	-0.11	-0.17	0.025	6	0.16562	0.0676141	High
P27278	nadR	Trifunctional NAD biosynthesis/regulator protein NadR OS=Escherichia coli (strain K12) OX=83333 GN=nadR PE=1 SV=2	C16		-0.27	-0.56	-0.21	-0.15	0.22	0.13	0.01	-0.29	0	0.06	0.23	0.13	0.0233333	6	0.175689	0.0717248	High
P0AGE9	sucD	Succinate--CoA ligase [ADP-forming] subunit alpha OS=Escherichia coli (strain K12) OX=83333 GN=sucD PE=1 SV=2	C124_AND_C133		-0.15	-0.02	-0.01	0	-0.47	-0.19	0.13	0.25	0.2	0.21	-0.46	-0.19	0.0233333	6	0.285634	0.11661	High
P0AAB6	galF	UTP--glucose-1-phosphate uridylyltransferase OS=Escherichia coli (strain K12) OX=83333 GN=galF PE=1 SV=1	C263		-0.22	-0.24	-0.19	-0.3	0.05	0.05	0.06	0.03	0.02	-0.09	0.06	0.05	0.0216667	6	0.0570672	0.0232976	High
P37052	ychJ	UPF0225 protein YchJ OS=Escherichia coli (strain K12) OX=83333 GN=ychJ PE=1 SV=2	C57		-0.27	-0.26	-0.15	-0.28	-0.17	0.28	0.01	0.01	0.06	-0.07	-0.16	0.28	0.0216667	6	0.148245	0.0605209	High
P60720	lipB	Octanoyltransferase OS=Escherichia coli (strain K12) OX=83333 GN=lipB PE=1 SV=1	C169		0.025	-0.035	-0.12	-0.145	-0.315	-0.26	0.305	0.235	0.09	0.065	-0.305	-0.26	0.0216667	6	0.252342	0.103018	High
P45524	yheT	Putative esterase YheT OS=Escherichia coli (strain K12) OX=83333 GN=yheT PE=3 SV=1	C112			-0.12	0.01	-0.04	0.12	-0.57		0.15	0.22	0.17	0.13	-0.57	0.02	5	0.331512	0.148257	High
P0ADN2	yifE	UPF0438 protein YifE OS=Escherichia coli (strain K12) OX=83333 GN=yifE PE=1 SV=2	C64		-0.43	-0.48	-0.23	-0.07	0.08	0.27	-0.15	-0.21	-0.02	0.14	0.09	0.27	0.02	6	0.181769	0.0742069	High
P60340	truB	tRNA pseudouridine synthase B OS=Escherichia coli (strain K12) OX=83333 GN=truB PE=1 SV=1	C174		-0.18	-0.2	-0.19	-0.28	0.02	-0.03	0.1	0.07	0.02	-0.07	0.03	-0.03	0.02	6	0.0626099	0.0255604	High
P0AEC3	arcB	Aerobic respiration control sensor protein ArcB OS=Escherichia coli (strain K12) OX=83333 GN=arcB PE=1 SV=1	C180		0.17	-0.11	-0.26	-0.35	-0.03	-0.28	0.45	0.16	-0.05	-0.14	-0.02	-0.28	0.02	6	0.255578	0.104339	High
P0AG16	purF	Amidophosphoribosyltransferase OS=Escherichia coli (strain K12) OX=83333 GN=purF PE=1 SV=2	C459		-0.29	-0.19	-0.27	0.08	-0.34	0.14	-0.01	0.08	-0.06	0.29	-0.33	0.14	0.0183333	6	0.210087	0.0857678	High
P77667	sufA	Protein SufA OS=Escherichia coli (strain K12) OX=83333 GN=sufA PE=1 SV=1	C50		0.11	-0.27	-0.36	-0.38	-0.1	0.13	0.39	0	-0.15	-0.17	-0.09	0.13	0.0183333	6	0.21283	0.0868875	High
P0A6F3	glpK	Glycerol kinase OS=Escherichia coli (strain K12) OX=83333 GN=glpK PE=1 SV=2	C256		-0.17	-0.18	-0.17	-0.18	-0.05	-0.13	0.11	0.09	0.04	0.03	-0.04	-0.13	0.0166667	6	0.0889194	0.0363012	High
P0CE48	tufB	Elongation factor Tu 2 OS=Escherichia coli (strain K12) OX=83333 GN=tufB PE=1 SV=1;Elongation factor Tu 1 OS=Escherichia coli (strain K12) OX=83333 GN=tufA PE=1 SV=1	C256		-0.34	-0.38	-0.23	-0.21	0.08	0.2	-0.06	-0.11	-0.02	0	0.09	0.2	0.0166667	6	0.111833	0.0456557	High
P0A9C3	galM	Aldose 1-epimerase OS=Escherichia coli (strain K12) OX=83333 GN=galM PE=1 SV=1	C56_AND_C61		-0.35	-0.41	0.13	0.48		-0.74	-0.07	-0.14	0.34	0.69		-0.74	0.016	5	0.539101	0.241093	High
P37440	ucpA	Oxidoreductase UcpA OS=Escherichia coli (strain K12) OX=83333 GN=ucpA PE=1 SV=3	C93		-0.21	-0.24	-0.33	-0.36	0.52	-0.27	0.07	0.03	-0.12	-0.15	0.53	-0.27	0.015	6	0.281123	0.114768	High
P00936	cyaA	Adenylate cyclase OS=Escherichia coli (strain K12) OX=83333 GN=cyaA PE=1 SV=5	C547		-0.08	-0.31	-0.41	-0.06	0.03	-0.06	0.2	-0.04	-0.2	0.15	0.04	-0.06	0.015	6	0.146935	0.0599861	High
P0A8T7	rpoC	DNA-directed RNA polymerase subunit beta' OS=Escherichia coli (strain K12) OX=83333 GN=rpoC PE=1 SV=1	C366		-0.23	0	-0.2	-0.16	-0.2	-0.1	0.05	0.27	0.01	0.05	-0.19	-0.1	0.015	6	0.156684	0.0639661	High
P0AD21	yejG	Uncharacterized protein YejG OS=Escherichia coli (strain K12) OX=83333 GN=yejG PE=1 SV=1	C95		-0.3	-0.25	-0.12	-0.16	-0.02	-0.04	-0.02	0.02	0.09	0.05	-0.01	-0.04	0.015	6	0.0484768	0.0197906	High
P21599	pykA	Pyruvate kinase II OS=Escherichia coli (strain K12) OX=83333 GN=pykA PE=1 SV=3	C200		-0.3	-0.25	-0.12	-0.16	-0.02	-0.04	-0.02	0.02	0.09	0.05	-0.01	-0.04	0.015	6	0.0484768	0.0197906	High
P37760	rfbD	dTDP-4-dehydrorhamnose reductase OS=Escherichia coli (strain K12) OX=83333 GN=rfbD PE=3 SV=2	C195		-0.29	-0.27	-0.25	-0.38	0.29	0.01	-0.01	0	-0.04	-0.17	0.3	0.01	0.015	6	0.154499	0.063074	High
P0AEH3	elaA	Protein ElaA OS=Escherichia coli (strain K12) OX=83333 GN=elaA PE=1 SV=1	C34		-0.07	-0.23	-0.22	-0.23	-0.12	-0.02	0.21	0.04	-0.01	-0.02	-0.11	-0.02	0.015	6	0.107098	0.0437226	High
P31658	hchA	Protein/nucleic acid deglycase 1 OS=Escherichia coli (strain K12) OX=83333 GN=hchA PE=1 SV=3	C207		-0.84	-0.68	0.14	-0.14	0.61		-0.56	-0.41	0.35	0.07	0.62		0.014	5	0.498126	0.222769	High
P52108	rstA	Transcriptional regulatory protein RstA OS=Escherichia coli (strain K12) OX=83333 GN=rstA PE=1 SV=2	C64		-0.24	-0.11	-0.18	-0.09	-0.16	-0.12	0.04	0.16	0.03	0.12	-0.15	-0.12	0.0133333	6	0.125167	0.051099	High
P0ACN7	cytR	HTH-type transcriptional repressor CytR OS=Escherichia coli (strain K12) OX=83333 GN=cytR PE=1 SV=1	C329		-0.72	-0.56	-0.11	-0.21	0.72	-0.02	-0.44	-0.29	0.1	0	0.73	-0.02	0.0133333	6	0.404953	0.165321	High
P0A858	tpiA	Triosephosphate isomerase OS=Escherichia coli (strain K12) OX=83333 GN=tpiA PE=1 SV=1	C36		-0.78	-0.59	0.21	0.45	-0.15	-0.05	-0.5	-0.32	0.42	0.66	-0.14	-0.05	0.0116667	6	0.444001	0.181263	High
P0ADT2	ygiB	UPF0441 protein YgiB OS=Escherichia coli (strain K12) OX=83333 GN=ygiB PE=3 SV=2	C53		-2.11	0.57	0.1	0.08	0.36	0.09	-1.83	0.84	0.31	0.29	0.37	0.09	0.0116667	6	0.935829	0.382051	High
P64554	queE	7-carboxy-7-deazaguanine synthase OS=Escherichia coli (strain K12) OX=83333 GN=queE PE=3 SV=1	C31_OR_C35_OR_C38	Iron-sulfur (4Fe-4S-S-AdoMet) (C31), Iron-sulfur (4Fe-4S-S-AdoMet) (C35), Iron-sulfur (4Fe-4S-S-AdoMet) (C38)	-0.12	-0.12	-0.14	-0.15	-0.26	-0.12	0.16	0.15	0.07	0.06	-0.25	-0.12	0.0116667	6	0.162901	0.066504	High
P09030	xthA	Exodeoxyribonuclease III OS=Escherichia coli (strain K12) OX=83333 GN=xthA PE=1 SV=4	C177		-0.92	-0.87	-0.59	-0.69	-0.41	2.57	-0.64	-0.6	-0.38	-0.48	-0.4	2.57	0.0116667	6	1.25766	0.513436	Medium
P04079	guaA	GMP synthase [glutamine-hydrolyzing] OS=Escherichia coli (strain K12) OX=83333 GN=guaA PE=1 SV=1	C257		-0.15	-0.35	-0.07	-0.21	0.07	-0.22	0.13	-0.08	0.14	0	0.08	-0.22	0.00833333	6	0.139487	0.0569454	High
P37671	yiaJ	DNA-binding transcriptional repressor YiaJ OS=Escherichia coli (strain K12) OX=83333 GN=yiaJ PE=1 SV=1	C222		-0.47	-0.2	-0.04	-0.23	0.13	-0.12	-0.19	0.07	0.17	-0.02	0.14	-0.12	0.00833333	6	0.144141	0.0588454	High
P0ABB4	atpD	ATP synthase subunit beta OS=Escherichia coli (strain K12) OX=83333 GN=atpD PE=1 SV=2	C138		0.17	-0.27	-0.05	-0.27	-0.24	-0.27	0.45	0	0.16	-0.06	-0.23	-0.27	0.00833333	6	0.267239	0.1091	High
P0AC16	folB	Dihydroneopterin aldolase OS=Escherichia coli (strain K12) OX=83333 GN=folB PE=1 SV=1	C50		-0.29	0.07	-0.34	0.19		-0.56	-0.01	0.34	-0.13	0.4		-0.56	0.008	5	0.389191	0.174052	High
P0A6P9	eno	Enolase OS=Escherichia coli (strain K12) OX=83333 GN=eno PE=1 SV=2	C247		-0.41	-0.32	-0.16	-0.22	0.16	0.01	-0.13	-0.05	0.05	-0.01	0.17	0.01	0.00666667	6	0.100731	0.0411231	High
P0AFR4	yciO	Uncharacterized protein YciO OS=Escherichia coli (strain K12) OX=83333 GN=yciO PE=1 SV=1	C69		-0.59	-0.61	-0.55	-0.84	-0.57	2.22	-0.31	-0.34	-0.34	-0.63	-0.56	2.22	0.00666667	6	1.09233	0.445942	High
P0ABP8	deoD	Purine nucleoside phosphorylase DeoD-type OS=Escherichia coli (strain K12) OX=83333 GN=deoD PE=1 SV=2	C111		-0.28	-0.34	-0.23	-0.22	0.09	0.04	0	-0.07	-0.02	-0.01	0.1	0.04	0.00666667	6	0.0578504	0.0236173	High
P30014	rnt	Ribonuclease T OS=Escherichia coli (strain K12) OX=83333 GN=rnt PE=1 SV=1	C168		-0.23	-0.29	-0.21	-0.15	-0.05	-0.02	0.05	-0.02	0	0.06	-0.04	-0.02	0.005	6	0.0408656	0.0166833	High
P60422	rplB	50S ribosomal protein L2 OS=Escherichia coli (strain K12) OX=83333 GN=rplB PE=1 SV=2	C6		-0.19	-0.12	-0.52	-0.25	-0.01	0.14	0.09	0.15	-0.31	-0.04	0	0.14	0.005	6	0.171901	0.0701783	High
P00957	alaS	Alanine--tRNA ligase OS=Escherichia coli (strain K12) OX=83333 GN=alaS PE=1 SV=2	C291		-0.15	-0.13	-0.28	-0.4	-0.06	0.07	0.13	0.14	-0.07	-0.19	-0.05	0.07	0.005	6	0.130192	0.0531507	High
P23538	ppsA	Phosphoenolpyruvate synthase OS=Escherichia coli (strain K12) OX=83333 GN=ppsA PE=1 SV=5	C420		-0.35	-0.24	-0.16	-0.18	0.03	-0.06	-0.07	0.03	0.05	0.03	0.04	-0.06	0.00333333	6	0.0535413	0.0218581	High
P00722	lacZ	Beta-galactosidase OS=Escherichia coli (strain K12) OX=83333 GN=lacZ PE=1 SV=2	C248		-0.37	-0.21	-0.48	-0.1	0.16	0.04	-0.09	0.06	-0.27	0.11	0.17	0.04	0.00333333	6	0.159457	0.0650982	High
P00960	glyQ	Glycine--tRNA ligase alpha subunit OS=Escherichia coli (strain K12) OX=83333 GN=glyQ PE=1 SV=2	C299		-0.05	-0.13	-0.1	-0.29	-0.17	-0.22	0.23	0.14	0.11	-0.08	-0.16	-0.22	0.00333333	6	0.181622	0.074147	High
P0A7S9	rpsM	30S ribosomal protein S13 OS=Escherichia coli (strain K12) OX=83333 GN=rpsM PE=1 SV=2	C85		-0.17	-0.14	-0.29	-0.23	-0.08	-0.05	0.11	0.13	-0.08	-0.02	-0.07	-0.05	0.00333333	6	0.0928799	0.037918	High
P27833	wecE	dTDP-4-amino-4,6-dideoxygalactose transaminase OS=Escherichia coli (strain K12) OX=83333 GN=wecE PE=1 SV=2	C286		-0.01	-0.09	-0.23	-0.32	-0.05	-0.27	0.27	0.18	-0.02	-0.11	-0.04	-0.27	0.00166667	6	0.196104	0.080059	High
P77488	dxs	1-deoxy-D-xylulose-5-phosphate synthase OS=Escherichia coli (strain K12) OX=83333 GN=dxs PE=1 SV=3	C310		-0.12	0	-0.34	-0.34	-0.09	-0.08	0.16	0.27	-0.13	-0.13	-0.08	-0.08	0.00166667	6	0.170343	0.0695422	High
P76194	sufE	Cysteine desulfuration protein SufE OS=Escherichia coli (strain K12) OX=83333 GN=sufE PE=1 SV=1	C17		-0.37	-0.44	-0.07	0	0.11	-0.2	-0.09	-0.17	0.14	0.21	0.12	-0.2	0.00166667	6	0.176115	0.0718988	High
P0A6W5	greA	Transcription elongation factor GreA OS=Escherichia coli (strain K12) OX=83333 GN=greA PE=1 SV=1	C58		-0.29	-0.31	-0.28	-0.25	0.05	0.1	-0.01	-0.04	-0.07	-0.04	0.06	0.1	0	6	0.0660303	0.0269568	High
P0A7G6	recA	Protein RecA OS=Escherichia coli (strain K12) OX=83333 GN=recA PE=1 SV=2	C91		0.04	0.02	-0.32	-0.32	-0.15	-0.25	0.32	0.29	-0.11	-0.11	-0.14	-0.25	0	6	0.241992	0.0987927	High
P0A884	thyA	Thymidylate synthase OS=Escherichia coli (strain K12) OX=83333 GN=thyA PE=1 SV=1	C146		0.13	0.02	-0.81	-0.31			0.41	0.29	-0.6	-0.1			0	4	0.455412	0.227706	High
P0AEI4	rimO	Ribosomal protein S12 methylthiotransferase RimO OS=Escherichia coli (strain K12) OX=83333 GN=rimO PE=1 SV=1	C17	Iron-sulfur (4Fe-4S) (C17)	0.02	0.09	-0.26	-0.04	-0.1	-0.7	0.3	0.36	-0.05	0.17	-0.09	-0.7	-0.00166667	6	0.387062	0.158017	High
P39831	ydfG	NADP-dependent 3-hydroxy acid dehydrogenase YdfG OS=Escherichia coli (strain K12) OX=83333 GN=ydfG PE=1 SV=2	C15		-0.26	-0.23	-0.11	-0.34	0.11	-0.16	0.02	0.04	0.1	-0.13	0.12	-0.16	-0.00166667	6	0.117374	0.0479178	High
P10378	entE	Enterobactin synthase component E OS=Escherichia coli (strain K12) OX=83333 GN=entE PE=1 SV=3	C509		-0.43	-0.54	-0.29	-0.13	0.26	0.14	-0.15	-0.27	-0.08	0.08	0.27	0.14	-0.00166667	6	0.200341	0.081789	High
P29217	yceH	UPF0502 protein YceH OS=Escherichia coli (strain K12) OX=83333 GN=yceH PE=1 SV=3	C15		-0.48	-0.37	-0.11	-0.17	0.03	0.1	-0.2	-0.1	0.1	0.04	0.04	0.1	-0.00333333	6	0.120941	0.0493739	High
P0A7I7	ribA	GTP cyclohydrolase-2 OS=Escherichia coli (strain K12) OX=83333 GN=ribA PE=1 SV=1	C54	Zinc; catalytic"; (C54)	-0.18	-0.29	-0.1	-0.64	0.09	0.12	0.1	-0.02	0.11	-0.43	0.1	0.12	-0.00333333	6	0.215283	0.0878888	High
P0A7E5	pyrG	CTP synthase OS=Escherichia coli (strain K12) OX=83333 GN=pyrG PE=1 SV=2	C446		-0.35	-1.12	-0.1	-0.12	0.44	0.23	-0.07	-0.85	0.11	0.09	0.45	0.23	-0.00666667	6	0.447824	0.182824	High
P0ABH9	clpA	ATP-dependent Clp protease ATP-binding subunit ClpA OS=Escherichia coli (strain K12) OX=83333 GN=clpA PE=1 SV=1	C203		-0.95	-0.59	0.16	-0.07	0.4	0.02	-0.67	-0.32	0.37	0.14	0.41	0.02	-0.00833333	6	0.418541	0.170869	High
P0AAI9	fabD	Malonyl CoA-acyl carrier protein transacylase OS=Escherichia coli (strain K12) OX=83333 GN=fabD PE=1 SV=2	C236		-0.46	-0.41	-0.27	-0.29	0.18	0.22	-0.18	-0.14	-0.06	-0.08	0.19	0.22	-0.00833333	6	0.170929	0.0697814	High
P0AB77	kbl	2-amino-3-ketobutyrate coenzyme A ligase OS=Escherichia coli (strain K12) OX=83333 GN=kbl PE=1 SV=1	C83		-0.4	-0.31	-0.18	-0.25	-0.38	0.49	-0.12	-0.04	0.03	-0.04	-0.37	0.49	-0.00833333	6	0.281099	0.114758	High
P76550	yffS	Uncharacterized protein YffS OS=Escherichia coli (strain K12) OX=83333 GN=yffS PE=4 SV=2	C29		-0.47	-0.08	-0.27	0	-0.29	0.07	-0.19	0.19	-0.06	0.21	-0.28	0.07	-0.01	6	0.201296	0.0821787	High
P0AES6	gyrB	DNA gyrase subunit B OS=Escherichia coli (strain K12) OX=83333 GN=gyrB PE=1 SV=2	C691		-0.41	-0.38	-0.06	-0.22	0.06	-0.03	-0.13	-0.11	0.15	-0.01	0.07	-0.03	-0.01	6	0.106583	0.0435125	High
P76536	yfeX	Dye-decolorizing peroxidase YfeX OS=Escherichia coli (strain K12) OX=83333 GN=yfeX PE=1 SV=2	C13		-0.26	-0.38	-0.12	-0.25	0.03	-0.06	0.02	-0.11	0.09	-0.04	0.04	-0.06	-0.01	6	0.073212	0.0298887	High
P04693	tyrB	Aromatic-amino-acid aminotransferase OS=Escherichia coli (strain K12) OX=83333 GN=tyrB PE=1 SV=1	C263		-0.29	-0.32	-0.14	-0.2	-0.33	0.24	-0.01	-0.05	0.07	0.01	-0.32	0.24	-0.01	6	0.182757	0.0746101	High
P12281	moeA	Molybdopterin molybdenumtransferase OS=Escherichia coli (strain K12) OX=83333 GN=moeA PE=1 SV=1	C35		-0.14	-0.51	-0.03	-0.75	0.44	-0.06	0.14	-0.24	0.18	-0.54	0.45	-0.06	-0.0116667	6	0.348277	0.142183	High
P04825	pepN	Aminopeptidase N OS=Escherichia coli (strain K12) OX=83333 GN=pepN PE=1 SV=2	C418		-0.67	-0.52	-0.29	0.61	-0.03	-0.15	-0.39	-0.25	-0.08	0.82	-0.02	-0.15	-0.0116667	6	0.427898	0.174689	High
P0ACJ0	lrp	Leucine-responsive regulatory protein OS=Escherichia coli (strain K12) OX=83333 GN=lrp PE=1 SV=2	C45		-0.35	-0.42	-0.35	-0.26	0.13	0.19	-0.07	-0.15	-0.14	-0.05	0.14	0.19	-0.0133333	6	0.144314	0.0589161	High
P0AES6	gyrB	DNA gyrase subunit B OS=Escherichia coli (strain K12) OX=83333 GN=gyrB PE=1 SV=2	C476		-0.19	-0.29	-0.22	-0.12	-0.3	0.05	0.09	-0.02	-0.01	0.09	-0.29	0.05	-0.015	6	0.142794	0.0582952	High
P0A9Q9	asd	Aspartate-semialdehyde dehydrogenase OS=Escherichia coli (strain K12) OX=83333 GN=asd PE=1 SV=1	C265		-0.44	-0.46	-0.2	-0.18	0.09	0.12	-0.16	-0.19	0.01	0.03	0.1	0.12	-0.015	6	0.130958	0.0534634	High
P0AGK4	yhbY	RNA-binding protein YhbY OS=Escherichia coli (strain K12) OX=83333 GN=yhbY PE=1 SV=1	C73		-0.23	-0.27	-0.2	-0.42	0.02	0.03	0.05	0	0.01	-0.21	0.03	0.03	-0.015	6	0.0971082	0.0396443	High
P05052	appY	HTH-type transcriptional regulator AppY OS=Escherichia coli (strain K12) OX=83333 GN=appY PE=1 SV=3	C58		-0.06	-0.18	-0.64	-0.4	-0.19	0.4	0.22	0.09	-0.43	-0.19	-0.18	0.4	-0.015	6	0.306121	0.124973	High
Q57261	truD	tRNA pseudouridine synthase D OS=Escherichia coli (strain K12) OX=83333 GN=truD PE=1 SV=1	C152		-0.34	-0.38	-0.12	-0.26	-0.12	0.14	-0.06	-0.11	0.09	-0.05	-0.11	0.14	-0.0166667	6	0.106145	0.0433333	High
P0A8M3	thrS	Threonine--tRNA ligase OS=Escherichia coli (strain K12) OX=83333 GN=thrS PE=1 SV=1	C361		-0.19	-0.16	-0.33	-0.23	-0.05	-0.12	0.09	0.11	-0.12	-0.02	-0.04	-0.12	-0.0166667	6	0.0993311	0.0405518	High
P00562	metL	Bifunctional aspartokinase/homoserine dehydrogenase 2 OS=Escherichia coli (strain K12) OX=83333 GN=metL PE=1 SV=3	C363		-0.12	-0.89	-0.24	0.21			0.16	-0.62	-0.03	0.42			-0.0175	4	0.441994	0.220997	High
P0A7D4	purA	Adenylosuccinate synthetase OS=Escherichia coli (strain K12) OX=83333 GN=purA PE=1 SV=2	C104		-0.55	-0.2	0.21	-0.5			-0.27	0.07	0.42	-0.29			-0.0175	4	0.335199	0.167599	High
P0A8T7	rpoC	DNA-directed RNA polymerase subunit beta' OS=Escherichia coli (strain K12) OX=83333 GN=rpoC PE=1 SV=1	C517		-0.14	0.15	-0.1	-0.08	0	-0.92	0.14	0.42	0.11	0.13	0.01	-0.92	-0.0183333	6	0.46249	0.188811	High
P64530	rcnR	Transcriptional repressor RcnR OS=Escherichia coli (strain K12) OX=83333 GN=rcnR PE=1 SV=1	C35		-0.22	-0.12	-0.64	-0.53	0.25	0.17	0.06	0.15	-0.43	-0.32	0.26	0.17	-0.0183333	6	0.285616	0.116602	High
P65556	yfcD	Uncharacterized Nudix hydrolase YfcD OS=Escherichia coli (strain K12) OX=83333 GN=yfcD PE=1 SV=1	C150		-0.36	-0.22	-0.24	-0.26	0.05	-0.07	-0.08	0.05	-0.03	-0.05	0.06	-0.07	-0.02	6	0.060663	0.0247656	High
P05852	tsaD	tRNA N6-adenosine threonylcarbamoyltransferase OS=Escherichia coli (strain K12) OX=83333 GN=tsaD PE=1 SV=2	C10		-0.28	-0.16	-0.31	-0.24	-0.11	0	0	0.11	-0.1	-0.03	-0.1	0	-0.02	6	0.0782304	0.0319374	High
P32695	dusA	tRNA-dihydrouridine(20/20a) synthase OS=Escherichia coli (strain K12) OX=83333 GN=dusA PE=1 SV=4	C127		-0.59	-0.2	-0.87	-0.42	0.77	0.2	-0.31	0.07	-0.66	-0.21	0.78	0.2	-0.0216667	6	0.495234	0.202178	High
P0A749	murA	UDP-N-acetylglucosamine 1-carboxyvinyltransferase OS=Escherichia coli (strain K12) OX=83333 GN=murA PE=1 SV=1	C81		-0.27	-0.34	-0.34	-0.18	-0.01	0.02	0.01	-0.07	-0.13	0.03	0	0.02	-0.0233333	6	0.0631401	0.0257768	High
P00960	glyQ	Glycine--tRNA ligase alpha subunit OS=Escherichia coli (strain K12) OX=83333 GN=glyQ PE=1 SV=2	C25_AND_C45		-0.24	-0.14	0.09	-0.66	-0.1	-0.07	0.04	0.13	0.3	-0.45	-0.09	-0.07	-0.0233333	6	0.253272	0.103398	High
P30014	rnt	Ribonuclease T OS=Escherichia coli (strain K12) OX=83333 GN=rnt PE=1 SV=1	C195		-0.55	-0.6	-1.03			1.32	-0.27	-0.33	-0.82			1.32	-0.025	4	0.929892	0.464946	High
P0A959	alaA	Glutamate-pyruvate aminotransferase AlaA OS=Escherichia coli (strain K12) OX=83333 GN=alaA PE=1 SV=1	C325		-0.08	-0.14	0.02	-0.7	-0.18	-0.05	0.2	0.13	0.23	-0.49	-0.17	-0.05	-0.025	6	0.274791	0.112183	High
P0A6H1	clpX	ATP-dependent Clp protease ATP-binding subunit ClpX OS=Escherichia coli (strain K12) OX=83333 GN=clpX PE=1 SV=2	C37_OR_C40_OR_C44	Zinc (C37), Zinc (C40)	-0.28	-0.28	-0.36	-0.28	0.02	0.05	0	-0.01	-0.15	-0.07	0.03	0.05	-0.025	6	0.0736885	0.0300832	High
P0AGF2	csdE	Sulfur acceptor protein CsdE OS=Escherichia coli (strain K12) OX=83333 GN=csdE PE=1 SV=1	C61		-0.42	-0.41	-0.2	-0.17	0.03	0.03	-0.14	-0.14	0.01	0.04	0.04	0.03	-0.0266667	6	0.0884685	0.0361171	High
P10443	dnaE	DNA polymerase III subunit alpha OS=Escherichia coli (strain K12) OX=83333 GN=dnaE PE=1 SV=1	C530		-0.24			-0.16		-0.17	0.04			0.05		-0.17	-0.0266667	3	0.124231	0.0717248	High
P0A7S3	rpsL	30S ribosomal protein S12 OS=Escherichia coli (strain K12) OX=83333 GN=rpsL PE=1 SV=2	C34		0.01	-0.04	-0.88	0.19	0.1	-0.52	0.29	0.23	-0.67	0.4	0.11	-0.52	-0.0266667	6	0.452578	0.184764	High
P0A7G6	recA	Protein RecA OS=Escherichia coli (strain K12) OX=83333 GN=recA PE=1 SV=2	C117_AND_C130		0.15	0.2	-0.12	-0.18		-1.16	0.43	0.47	0.09	0.03		-1.16	-0.028	5	0.662661	0.296351	High
P0A7V8	rpsD	30S ribosomal protein S4 OS=Escherichia coli (strain K12) OX=83333 GN=rpsD PE=1 SV=2	C32		-0.2	-0.29	-0.36	-0.21	-0.09	0	0.08	-0.02	-0.15	0	-0.08	0	-0.0283333	6	0.0785918	0.032085	High
P0A879	trpB	Tryptophan synthase beta chain OS=Escherichia coli (strain K12) OX=83333 GN=trpB PE=1 SV=2	C170		-0.46	-0.37	-0.21	-0.21	0.09	0.01	-0.18	-0.1	0	0	0.1	0.01	-0.0283333	6	0.0976559	0.0398678	High
P06709	birA	Bifunctional ligase/repressor BirA OS=Escherichia coli (strain K12) OX=83333 GN=birA PE=1 SV=1	C107		-0.33	-0.26	-0.35	-0.37	0.14	0.01	-0.05	0.01	-0.14	-0.16	0.15	0.01	-0.03	6	0.114018	0.0465475	High
P64483	yeaK	Uncharacterized protein YeaK OS=Escherichia coli (strain K12) OX=83333 GN=yeaK PE=4 SV=1	C36		-0.25	0.02	0.15	-0.17	0.23	-1.14	0.03	0.29	0.36	0.04	0.24	-1.14	-0.03	6	0.56	0.228619	High
P0AAP3	frmR	Transcriptional repressor FrmR OS=Escherichia coli (strain K12) OX=83333 GN=frmR PE=1 SV=1	C35		-0.22	-0.25	-0.16	-0.15	-0.18	-0.2	0.06	0.02	0.05	0.06	-0.17	-0.2	-0.03	6	0.121326	0.0495311	High
P0A6D0	argR	Arginine repressor OS=Escherichia coli (strain K12) OX=83333 GN=argR PE=1 SV=1	C68		-0.49	-0.19	-0.07	-0.25	0.15	-0.31	-0.21	0.08	0.14	-0.04	0.16	-0.31	-0.03	6	0.193907	0.0791623	High
P77667	sufA	Protein SufA OS=Escherichia coli (strain K12) OX=83333 GN=sufA PE=1 SV=1	C114_AND_C116	Iron-sulfur (2Fe-2S) (C114), Iron-sulfur (2Fe-2S) (C116)	-0.23	-0.27	-0.26	-0.29	-0.04	-0.07	0.05	0	-0.05	-0.08	-0.03	-0.07	-0.03	6	0.0485798	0.0198326	High
P0A749	murA	UDP-N-acetylglucosamine 1-carboxyvinyltransferase OS=Escherichia coli (strain K12) OX=83333 GN=murA PE=1 SV=1	C354		-0.61	-0.15	-0.28	-0.32	0.19	0.01	-0.33	0.12	-0.07	-0.11	0.2	0.01	-0.03	6	0.187083	0.0763763	High
P0A9X4	mreB	Cell shape-determining protein MreB OS=Escherichia coli (strain K12) OX=83333 GN=mreB PE=1 SV=1	C324		-0.12	-0.16	-0.27	-0.23	-0.18	-0.2	0.16	0.11	-0.06	-0.02	-0.17	-0.2	-0.03	6	0.145052	0.0592171	High
P0A717	prs	Ribose-phosphate pyrophosphokinase OS=Escherichia coli (strain K12) OX=83333 GN=prs PE=1 SV=2	C216_OR_C230		-0.44	-0.19	-0.52	-0.35	0.22	0.12	-0.16	0.08	-0.31	-0.14	0.23	0.12	-0.03	6	0.204744	0.0835863	High
P60716	lipA	Lipoyl synthase OS=Escherichia coli (strain K12) OX=83333 GN=lipA PE=1 SV=1	C98_AND_C101	Iron-sulfur (4Fe-4S) 2; 4Fe-4S-S-AdoMet (C98), Iron-sulfur (4Fe-4S) 2; 4Fe-4S-S-AdoMet (C101)			-0.43	-0.05					-0.22	0.16			-0.03	2	0.268701	0.19	High
P21507	srmB	ATP-dependent RNA helicase SrmB OS=Escherichia coli (strain K12) OX=83333 GN=srmB PE=1 SV=1	C148		-0.31	-0.31	-0.35	-0.23	-0.01	0.04	-0.03	-0.04	-0.14	-0.02	0	0.04	-0.0316667	6	0.0601387	0.0245515	High
P23909	mutS	DNA mismatch repair protein MutS OS=Escherichia coli (strain K12) OX=83333 GN=mutS PE=1 SV=1	C93		-0.27	-0.2	-0.33	-0.73	0.13	0.23	0.01	0.07	-0.12	-0.52	0.14	0.23	-0.0316667	6	0.266939	0.108978	High
P13039	fes	Enterochelin esterase OS=Escherichia coli (strain K12) OX=83333 GN=fes PE=1 SV=2	C157		-0.56	-0.08	-0.68	-0.14	0.29	0	-0.28	0.19	-0.47	0.07	0.3	0	-0.0316667	6	0.291302	0.118923	High
P0ABU2	ychF	Ribosome-binding ATPase YchF OS=Escherichia coli (strain K12) OX=83333 GN=ychF PE=1 SV=2	C140		-0.57	-0.73	-0.13	-0.1		0.4	-0.29	-0.46	0.08	0.11		0.4	-0.032	5	0.342447	0.153147	High
P00962	glnS	Glutamine--tRNA ligase OS=Escherichia coli (strain K12) OX=83333 GN=glnS PE=1 SV=3	C526		-0.55	-0.26	-0.21	-0.29	0.18	-0.05	-0.27	0.01	0	-0.08	0.19	-0.05	-0.0333333	6	0.14922	0.0609189	High
P0A9B6	epd	D-erythrose-4-phosphate dehydrogenase OS=Escherichia coli (strain K12) OX=83333 GN=epd PE=1 SV=2	C316		-0.09	-0.57	-0.43	0.25	-0.28	-0.06	0.19	-0.3	-0.22	0.46	-0.27	-0.06	-0.0333333	6	0.301971	0.123279	High
Q46893	ispD	2-C-methyl-D-erythritol 4-phosphate cytidylyltransferase OS=Escherichia coli (strain K12) OX=83333 GN=ispD PE=1 SV=3	C25		-0.27	-0.26	-0.15	-0.22	-0.12	-0.16	0.01	0.01	0.06	-0.01	-0.11	-0.16	-0.0333333	6	0.0835863	0.034124	High
P0A6J5	dadA	D-amino acid dehydrogenase OS=Escherichia coli (strain K12) OX=83333 GN=dadA PE=1 SV=1	C96		-0.65	-0.38	-0.14	-0.12	0.01	0.1	-0.37	-0.11	0.07	0.09	0.02	0.1	-0.0333333	6	0.182062	0.0743266	High
P24186	folD	Bifunctional protein FolD OS=Escherichia coli (strain K12) OX=83333 GN=folD PE=1 SV=4	C58		-0.21	-0.33	-0.24	-0.38	0.07	-0.11	0.07	-0.06	-0.03	-0.17	0.08	-0.11	-0.0366667	6	0.0987252	0.0403044	High
P0AF56	yjcO	Sel1-repeat-containing protein YjcO OS=Escherichia coli (strain K12) OX=83333 GN=yjcO PE=3 SV=1	C70			-0.58		-0.2	-0.68	0.82		-0.31		0.01	-0.67	0.82	-0.0375	4	0.635577	0.317789	High
P22188	murE	UDP-N-acetylmuramoyl-L-alanyl-D-glutamate--2,6-diaminopimelate ligase OS=Escherichia coli (strain K12) OX=83333 GN=murE PE=1 SV=2	C269		-0.52	-0.08	-0.35	-0.23	-0.12	0.09	-0.24	0.19	-0.14	-0.02	-0.11	0.09	-0.0383333	6	0.158167	0.0645712	High
P0AES0	gss	Bifunctional glutathionylspermidine synthetase/amidase OS=Escherichia coli (strain K12) OX=83333 GN=gss PE=1 SV=1	C338		-0.33	-0.38	-0.32	-0.16	-0.04	0.01	-0.05	-0.11	-0.11	0.05	-0.03	0.01	-0.04	6	0.0641872	0.0262043	High
P76586	yphH	Uncharacterized protein YphH OS=Escherichia coli (strain K12) OX=83333 GN=yphH PE=3 SV=2	C190			-0.34	-0.44	-0.45	0.23	0.1		-0.07	-0.23	-0.24	0.24	0.1	-0.04	5	0.209165	0.0935414	High
Q46800	xdhB	Putative xanthine dehydrogenase FAD-binding subunit XdhB OS=Escherichia coli (strain K12) OX=83333 GN=xdhB PE=4 SV=1	C116			1.13	0.36	-0.76	-2.09	0.46		1.4	0.57	-0.55	-2.08	0.46	-0.04	5	1.33392	0.596548	Medium
P45578	luxS	S-ribosylhomocysteine lyase OS=Escherichia coli (strain K12) OX=83333 GN=luxS PE=1 SV=3	C83		-0.31	-0.3	-0.31	-0.4	0.14	-0.05	-0.03	-0.03	-0.1	-0.19	0.15	-0.05	-0.0416667	6	0.111788	0.0456375	High
P0AF18	nagA	N-acetylglucosamine-6-phosphate deacetylase OS=Escherichia coli (strain K12) OX=83333 GN=nagA PE=1 SV=1	C32		-0.78	-0.17	-0.1	-0.33	-0.18	0.33	-0.5	0.1	0.11	-0.12	-0.17	0.33	-0.0416667	6	0.287709	0.117457	High
P39452	nrdE	Ribonucleoside-diphosphate reductase 2 subunit alpha OS=Escherichia coli (strain K12) OX=83333 GN=nrdE PE=2 SV=3	C709_AND_C712		-0.79	-0.71	-0.07	-0.29	0.61	0.01	-0.51	-0.44	0.14	-0.08	0.62	0.01	-0.0433333	6	0.413021	0.168615	High
P60906	hisS	Histidine--tRNA ligase OS=Escherichia coli (strain K12) OX=83333 GN=hisS PE=1 SV=2	C196		-0.31	-0.89	-0.14	-0.21	0.18	0.12	-0.03	-0.62	0.07	0	0.19	0.12	-0.045	6	0.292763	0.11952	High
P51025	frmB	S-formylglutathione hydrolase FrmB OS=Escherichia coli (strain K12) OX=83333 GN=frmB PE=1 SV=2	C237		-0.17	-0.18	-0.31	-0.32	-0.1	-0.17	0.11	0.09	-0.1	-0.11	-0.09	-0.17	-0.045	6	0.115888	0.047311	High
P0AGJ2	trmH	tRNA (guanosine(18)-2'-O)-methyltransferase OS=Escherichia coli (strain K12) OX=83333 GN=trmH PE=1 SV=1	C10		-0.4	-0.16	-0.34	-0.41	0.2	-0.15	-0.12	0.11	-0.13	-0.2	0.21	-0.15	-0.0466667	6	0.165489	0.0675607	High
P0ABH0	ftsA	Cell division protein FtsA OS=Escherichia coli (strain K12) OX=83333 GN=ftsA PE=1 SV=1	C90		0	-0.09	-0.03	-0.26	-0.42	-0.46	0.28	0.18	0.18	-0.05	-0.41	-0.46	-0.0466667	6	0.320104	0.130682	High
P08839	ptsI	Phosphoenolpyruvate-protein phosphotransferase OS=Escherichia coli (strain K12) OX=83333 GN=ptsI PE=1 SV=1	C324		-0.25	-0.4	-0.37	-0.46	0.16	0.06	0.03	-0.13	-0.16	-0.25	0.17	0.06	-0.0466667	6	0.158325	0.0646357	High
P0A729	yceF	7-methyl-GTP pyrophosphatase OS=Escherichia coli (strain K12) OX=83333 GN=yceF PE=1 SV=1	C72		-0.29	0.12	-0.09	-0.9			-0.01	0.39	0.12	-0.69			-0.0475	4	0.459592	0.229796	High
P39452	nrdE	Ribonucleoside-diphosphate reductase 2 subunit alpha OS=Escherichia coli (strain K12) OX=83333 GN=nrdE PE=2 SV=3	C178		-0.3	-0.24	-0.1	-0.22	-0.25	-0.17	-0.02	0.03	0.11	-0.01	-0.24	-0.17	-0.05	6	0.130384	0.0532291	High
P0A9B6	epd	D-erythrose-4-phosphate dehydrogenase OS=Escherichia coli (strain K12) OX=83333 GN=epd PE=1 SV=2	C99		-0.11	-0.31	-0.31	-0.21	-0.25	-0.09	0.17	-0.04	-0.1	0	-0.24	-0.09	-0.05	6	0.135056	0.0551362	High
P27833	wecE	dTDP-4-amino-4,6-dideoxygalactose transaminase OS=Escherichia coli (strain K12) OX=83333 GN=wecE PE=1 SV=2	C27		-0.26	-0.23	-0.3	-0.25	-0.14	-0.1	0.02	0.04	-0.09	-0.04	-0.13	-0.1	-0.05	6	0.0687023	0.0280476	High
P0A8F4	udk	Uridine kinase OS=Escherichia coli (strain K12) OX=83333 GN=udk PE=3 SV=1	C48		-0.06	-0.09	-0.28	-0.32	-0.24	-0.29	0.22	0.18	-0.07	-0.11	-0.23	-0.29	-0.05	6	0.209666	0.085596	High
P25539	ribD	Riboflavin biosynthesis protein RibD OS=Escherichia coli (strain K12) OX=83333 GN=ribD PE=1 SV=1	C334		-0.24	-0.17	-0.9	-0.15	-0.21	0.39	0.04	0.1	-0.69	0.06	-0.2	0.39	-0.05	6	0.365623	0.149265	High
P0ADR8	ppnN	Pyrimidine/purine nucleotide 5'-monophosphate nucleosidase OS=Escherichia coli (strain K12) OX=83333 GN=ppnN PE=1 SV=1	C37		-0.37	-0.48	-0.12	-0.15	-0.15	-0.03	-0.09	-0.21	0.09	0.06	-0.14	-0.03	-0.0533333	6	0.116046	0.0473756	High
P0A9B2	gapA	Glyceraldehyde-3-phosphate dehydrogenase A OS=Escherichia coli (strain K12) OX=83333 GN=gapA PE=1 SV=2	C150_AND_C154		-0.29	-0.3	-0.41	-0.29	0.02	-0.04	-0.01	-0.03	-0.2	-0.08	0.03	-0.04	-0.055	6	0.0796869	0.032532	High
P0A6K1	dapF	Diaminopimelate epimerase OS=Escherichia coli (strain K12) OX=83333 GN=dapF PE=1 SV=1	C73		-0.23	-0.26	-0.18	-0.3	-0.17	-0.17	0.05	0.01	0.03	-0.09	-0.16	-0.17	-0.055	6	0.0979285	0.0399792	High
P0A890	tusA	Sulfur carrier protein TusA OS=Escherichia coli (strain K12) OX=83333 GN=tusA PE=1 SV=1	C56		-0.52	-0.08	-0.27	-0.36	-0.01	-0.07	-0.24	0.19	-0.06	-0.15	0	-0.07	-0.055	6	0.145979	0.0595959	High
P0A8M0	asnS	Asparagine--tRNA ligase OS=Escherichia coli (strain K12) OX=83333 GN=asnS PE=1 SV=2	C72		-0.5	-0.61	-0.21	-0.43	0.21	0.22	-0.22	-0.34	0	-0.22	0.22	0.22	-0.0566667	6	0.240804	0.0983079	High
P0A6H5	hslU	ATP-dependent protease ATPase subunit HslU OS=Escherichia coli (strain K12) OX=83333 GN=hslU PE=1 SV=1	C262		-0.2	-0.2	-0.31	-0.38		-0.17	0.08	0.07	-0.1	-0.17		-0.17	-0.058	5	0.12478	0.0558032	High
P0AEF0	dnaC	DNA replication protein DnaC OS=Escherichia coli (strain K12) OX=83333 GN=dnaC PE=1 SV=1	C78		-0.35	-0.18	-0.21	-0.38	-0.07	-0.15	-0.07	0.09	0	-0.17	-0.06	-0.15	-0.06	6	0.0963328	0.0393277	High
P0A7D4	purA	Adenylosuccinate synthetase OS=Escherichia coli (strain K12) OX=83333 GN=purA PE=1 SV=2	C292		-0.34	-0.42	-0.06	-0.35	0.12	-0.29	-0.06	-0.15	0.15	-0.14	0.13	-0.29	-0.06	6	0.171814	0.0701427	High
P64624	yheO	Uncharacterized protein YheO OS=Escherichia coli (strain K12) OX=83333 GN=yheO PE=4 SV=1	C99		-0.44	-0.22	-0.57	0.02			-0.16	0.05	-0.36	0.23			-0.06	4	0.255734	0.127867	High
P36562	cobT	Nicotinate-nucleotide--dimethylbenzimidazole phosphoribosyltransferase OS=Escherichia coli (strain K12) OX=83333 GN=cobT PE=3 SV=3	C158		-0.34	-0.26	-0.54	-0.29	0.04	0.05	-0.06	0.01	-0.33	-0.08	0.05	0.05	-0.06	6	0.143108	0.0584237	High
P52643	ldhA	D-lactate dehydrogenase OS=Escherichia coli (strain K12) OX=83333 GN=ldhA PE=1 SV=1	C76		-0.55	-0.46	-0.3	-0.24	0.22	-0.01	-0.27	-0.19	-0.09	-0.03	0.23	-0.01	-0.06	6	0.172858	0.0705691	High
P61517	can	Carbonic anhydrase 2 OS=Escherichia coli (strain K12) OX=83333 GN=can PE=1 SV=1	C42	Zinc (C42)	-0.7	-0.63	-0.46	-0.39	0.57	0.26	-0.42	-0.36	-0.25	-0.18	0.58	0.26	-0.0616667	6	0.395495	0.16146	High
P23485	fecR	Protein FecR OS=Escherichia coli (strain K12) OX=83333 GN=fecR PE=2 SV=1	C271		-0.29	-0.19	-0.25	-0.37	-0.12	-0.13	-0.01	0.08	-0.04	-0.16	-0.11	-0.13	-0.0616667	6	0.0893122	0.0364615	High
P27305	gluQ	Glutamyl-Q tRNA(Asp) synthetase OS=Escherichia coli (strain K12) OX=83333 GN=gluQ PE=1 SV=6	C308		-0.38	0.03	-0.08	-0.51	-0.64	0.23	-0.1	0.3	0.13	-0.3	-0.63	0.23	-0.0616667	6	0.356057	0.14536	High
P0AED7	dapE	Succinyl-diaminopimelate desuccinylase OS=Escherichia coli (strain K12) OX=83333 GN=dapE PE=1 SV=1	C3		-0.54	-0.39	-0.03	-0.14	-0.23	-0.02	-0.26	-0.12	0.18	0.07	-0.22	-0.02	-0.0616667	6	0.17046	0.0695901	High
P0A9M2	hpt	Hypoxanthine phosphoribosyltransferase OS=Escherichia coli (strain K12) OX=83333 GN=hpt PE=1 SV=1	C126		-0.09	-0.34	-0.39	-0.29	-0.11	-0.14	0.19	-0.07	-0.18	-0.08	-0.1	-0.14	-0.0633333	6	0.130639	0.0533333	High
P0A9X4	mreB	Cell shape-determining protein MreB OS=Escherichia coli (strain K12) OX=83333 GN=mreB PE=1 SV=1	C113		-0.16	-0.18	-0.3	-0.32	-0.23	-0.17	0.12	0.09	-0.09	-0.11	-0.22	-0.17	-0.0633333	6	0.138516	0.0565489	High
P77295	ygaV	Probable HTH-type transcriptional regulator YgaV OS=Escherichia coli (strain K12) OX=83333 GN=ygaV PE=1 SV=1	C98		-0.16	-0.22	-0.31	-0.21	-0.21	-0.26	0.12	0.05	-0.1	0	-0.2	-0.26	-0.065	6	0.14775	0.0603186	High
P0A715	kdsA	2-dehydro-3-deoxyphosphooctonate aldolase OS=Escherichia coli (strain K12) OX=83333 GN=kdsA PE=1 SV=1	C249		-0.22	-0.98	-0.19	-0.18	0.06	0.14	0.06	-0.71	0.02	0.03	0.07	0.14	-0.065	6	0.318795	0.130147	High
P0A9K7	phoU	Phosphate-specific transport system accessory protein PhoU OS=Escherichia coli (strain K12) OX=83333 GN=phoU PE=1 SV=1	C110		-0.38	-0.39	-0.3	-0.27	-0.01	-0.03	-0.1	-0.12	-0.09	-0.06	0	-0.03	-0.0666667	6	0.0454606	0.0185592	High
P36938	pgm	Phosphoglucomutase OS=Escherichia coli (strain K12) OX=83333 GN=pgm PE=1 SV=1	C81		-0.19	-0.56	-0.5		0.19	-0.05	0.09	-0.29	-0.29		0.2	-0.05	-0.068	5	0.221179	0.0989141	High
P00562	metL	Bifunctional aspartokinase/homoserine dehydrogenase 2 OS=Escherichia coli (strain K12) OX=83333 GN=metL PE=1 SV=3	C287		-0.42	-0.22	-0.1	-0.32	-0.18	-0.15	-0.14	0.05	0.11	-0.11	-0.17	-0.15	-0.0683333	6	0.118054	0.0481952	High
P76250	dmlR	HTH-type transcriptional regulator DmlR OS=Escherichia coli (strain K12) OX=83333 GN=dmlR PE=1 SV=2	C169		-0.26	-0.41	-0.28	-0.07	-0.17	-0.2	0.02	-0.14	-0.07	0.14	-0.16	-0.2	-0.0683333	6	0.128128	0.0523078	High
P0AAH0	pstB	Phosphate import ATP-binding protein PstB OS=Escherichia coli (strain K12) OX=83333 GN=pstB PE=1 SV=2	C47		-0.3	-0.35	-0.1	-0.28	-0.23	-0.14	-0.02	-0.08	0.11	-0.07	-0.22	-0.14	-0.07	6	0.111714	0.045607	High
P00960	glyQ	Glycine--tRNA ligase alpha subunit OS=Escherichia coli (strain K12) OX=83333 GN=glyQ PE=1 SV=2	C25_OR_C45		-0.12	-0.19	-0.27	-0.29	-0.26	-0.27	0.16	0.08	-0.06	-0.08	-0.25	-0.27	-0.07	6	0.172047	0.0702377	High
P37765	rluB	Ribosomal large subunit pseudouridine synthase B OS=Escherichia coli (strain K12) OX=83333 GN=rluB PE=1 SV=2	C67		-0.5	-0.5	-0.43	-0.12	0.2	-0.06	-0.22	-0.23	-0.22	0.09	0.21	-0.06	-0.0716667	6	0.186914	0.0763071	High
P0A6Y5	hslO	33 kDa chaperonin OS=Escherichia coli (strain K12) OX=83333 GN=hslO PE=1 SV=1	C237		-0.47	0.28	-0.48	-0.59	-0.07	-0.08	-0.19	0.55	-0.27	-0.38	-0.06	-0.08	-0.0716667	6	0.327134	0.133552	High
P0ACK2	agaR	Putative aga operon transcriptional repressor OS=Escherichia coli (strain K12) OX=83333 GN=agaR PE=4 SV=1	C71		-0.3	-0.42	-0.31	-0.27	-0.04	-0.07	-0.02	-0.15	-0.1	-0.06	-0.03	-0.07	-0.0716667	6	0.0479236	0.0195647	High
P04391	argI	Ornithine carbamoyltransferase subunit I OS=Escherichia coli (strain K12) OX=83333 GN=argI PE=1 SV=3	C274	Zinc (C274)		-0.61		0.02		-0.11		-0.34		0.23		-0.11	-0.0733333	3	0.286764	0.165563	High
P00888	aroF	Phospho-2-dehydro-3-deoxyheptonate aldolase, Tyr-sensitive OS=Escherichia coli (strain K12) OX=83333 GN=aroF PE=1 SV=1	C62		-0.7	-0.67	-0.79	0.61	0.17	-0.04	-0.42	-0.4	-0.58	0.82	0.18	-0.04	-0.0733333	6	0.519025	0.211891	High
P0CF92	insL2	Putative transposase InsL for insertion sequence element IS186B OS=Escherichia coli (strain K12) OX=83333 GN=insL2 PE=3 SV=1	C220		-0.17	-0.29	-0.17	-0.23	-0.07	-0.49	0.11	-0.02	0.04	-0.02	-0.06	-0.49	-0.0733333	6	0.212572	0.086782	High
Q47679	yafV	Omega-amidase YafV OS=Escherichia coli (strain K12) OX=83333 GN=yafV PE=3 SV=1	C141		-0.34	-0.36	-0.21	-0.19	-0.18	-0.16	-0.06	-0.09	0	0.02	-0.17	-0.16	-0.0766667	6	0.0791623	0.0323179	High
P0CF92	insL2	Putative transposase InsL for insertion sequence element IS186B OS=Escherichia coli (strain K12) OX=83333 GN=insL2 PE=3 SV=1	C140		-0.49	-0.12	-0.23	-0.28	-0.08	-0.24	-0.21	0.15	-0.02	-0.07	-0.07	-0.24	-0.0766667	6	0.140807	0.0574843	High
P0A6R0	fabH	3-oxoacyl-[acyl-carrier-protein] synthase 3 OS=Escherichia coli (strain K12) OX=83333 GN=fabH PE=1 SV=1	C146		-0.18	-0.2	-0.87	-0.19	0.02	-0.02	0.1	0.07	-0.66	0.02	0.03	-0.02	-0.0766667	6	0.288767	0.117889	High
P0A9W0	ulaR	HTH-type transcriptional regulator UlaR OS=Escherichia coli (strain K12) OX=83333 GN=ulaR PE=1 SV=1	C101		-0.39	-0.19	-0.58		0.07	-0.07	-0.11	0.08	-0.37		0.08	-0.07	-0.078	5	0.184581	0.082547	High
P08142	ilvB	Acetolactate synthase isozyme 1 large subunit OS=Escherichia coli (strain K12) OX=83333 GN=ilvB PE=1 SV=1	C298			-0.58	-0.26	-0.23	-0.07	0.05		-0.31	-0.05	-0.02	-0.06	0.05	-0.078	5	0.136638	0.0611065	High
P16456	selD	Selenide, water dikinase OS=Escherichia coli (strain K12) OX=83333 GN=selD PE=1 SV=1	C241		-0.02	-0.26	-0.2	-0.39	-0.53	-0.05	0.26	0.01	0.01	-0.18	-0.52	-0.05	-0.0783333	6	0.259339	0.105875	High
P0ADG7	guaB	Inosine-5'-monophosphate dehydrogenase OS=Escherichia coli (strain K12) OX=83333 GN=guaB PE=1 SV=1	C305	Potassium; via carbonyl oxygen (C305)	-0.12	0.16	-0.18	-0.24	-0.06	-1.03	0.16	0.43	0.03	-0.03	-0.05	-1.03	-0.0816667	6	0.497128	0.202952	High
P04425	gshB	Glutathione synthetase OS=Escherichia coli (strain K12) OX=83333 GN=gshB PE=1 SV=1	C289		-0.32	-0.29	-0.28	-0.31	-0.15	-0.12	-0.04	-0.02	-0.07	-0.1	-0.14	-0.12	-0.0816667	6	0.0466548	0.0190467	High
P0AFH0	ogt	Methylated-DNA--protein-cysteine methyltransferase OS=Escherichia coli (strain K12) OX=83333 GN=ogt PE=1 SV=1	C20		-0.41	-0.08	-0.22	-0.3		-0.37	-0.13	0.19	-0.01	-0.09		-0.37	-0.082	5	0.202781	0.0906863	High
P0A9K7	phoU	Phosphate-specific transport system accessory protein PhoU OS=Escherichia coli (strain K12) OX=83333 GN=phoU PE=1 SV=1	C72		-0.28	-0.32	-0.29	-0.28	-0.15	-0.16	0	-0.05	-0.08	-0.07	-0.14	-0.16	-0.0833333	6	0.0588784	0.024037	High
P07004	proA	Gamma-glutamyl phosphate reductase OS=Escherichia coli (strain K12) OX=83333 GN=proA PE=1 SV=2	C253		-0.6	-0.31	-0.22	-0.31	-0.04	0	-0.32	-0.04	-0.01	-0.1	-0.03	0	-0.0833333	6	0.121106	0.0494413	High
P0AES4	gyrA	DNA gyrase subunit A OS=Escherichia coli (strain K12) OX=83333 GN=gyrA PE=1 SV=1	C792			-0.2	-0.23	-0.24	-0.26	-0.19		0.07	-0.02	-0.03	-0.25	-0.19	-0.084	5	0.131833	0.0589576	High
P76539	ypeA	Acetyltransferase YpeA OS=Escherichia coli (strain K12) OX=83333 GN=ypeA PE=1 SV=2	C21		-0.38	-0.44		-0.39		0.11	-0.1	-0.17		-0.18		0.11	-0.085	4	0.134784	0.0673919	High
P35340	ahpF	Alkyl hydroperoxide reductase subunit F OS=Escherichia coli (strain K12) OX=83333 GN=ahpF PE=1 SV=2	C345_AND_C348		-0.18	-0.15	-0.68	-0.62	0.26	-0.12	0.1	0.12	-0.47	-0.41	0.27	-0.12	-0.085	6	0.30244	0.123471	High
P0A890	tusA	Sulfur carrier protein TusA OS=Escherichia coli (strain K12) OX=83333 GN=tusA PE=1 SV=1	C19		-0.37	-0.44	-0.33	-0.26	0.07	-0.17	-0.09	-0.17	-0.12	-0.05	0.08	-0.17	-0.0866667	6	0.0939503	0.0383551	High
P76658	hldE	Bifunctional protein HldE OS=Escherichia coli (strain K12) OX=83333 GN=hldE PE=1 SV=1	C206		-0.52	-0.28	-0.25	-0.36	0.06	-0.15	-0.24	-0.01	-0.04	-0.15	0.07	-0.15	-0.0866667	6	0.113255	0.0462361	High
P0A814	ruvC	Crossover junction endodeoxyribonuclease RuvC OS=Escherichia coli (strain K12) OX=83333 GN=ruvC PE=1 SV=2	C33		-0.21	0.1	-0.24	0.19	-0.95	-0.4	0.07	0.37	-0.03	0.4	-0.94	-0.4	-0.0883333	6	0.509801	0.208125	High
P0ACN4	allR	HTH-type transcriptional repressor AllR OS=Escherichia coli (strain K12) OX=83333 GN=allR PE=1 SV=1	C135		-0.34	-0.22	-0.43	-0.27	-0.09	-0.16	-0.06	0.05	-0.22	-0.06	-0.08	-0.16	-0.0883333	6	0.0930412	0.0379839	High
P0AGG0	thiL	Thiamine-monophosphate kinase OS=Escherichia coli (strain K12) OX=83333 GN=thiL PE=1 SV=1	C3		-0.25	-0.19	-0.26	-0.27	-0.3	-0.24	0.03	0.08	-0.05	-0.06	-0.29	-0.24	-0.0883333	6	0.147162	0.0600787	High
P0A8M3	thrS	Threonine--tRNA ligase OS=Escherichia coli (strain K12) OX=83333 GN=thrS PE=1 SV=1	C473		-0.32	-0.41	-0.41	-0.29	-0.03	-0.06	-0.04	-0.14	-0.2	-0.08	-0.02	-0.06	-0.09	6	0.0678233	0.0276887	High
P36929	rsmB	Ribosomal RNA small subunit methyltransferase B OS=Escherichia coli (strain K12) OX=83333 GN=rsmB PE=1 SV=2	C48		-0.39	-0.34					-0.11	-0.07					-0.09	2	0.0282843	0.02	High
P0A832	smpB	SsrA-binding protein OS=Escherichia coli (strain K12) OX=83333 GN=smpB PE=1 SV=2	C82		0.19	-0.45	-0.46	-0.24	-0.8	0.24	0.47	-0.18	-0.25	-0.03	-0.79	0.24	-0.09	6	0.435844	0.177933	High
P00864	ppc	Phosphoenolpyruvate carboxylase OS=Escherichia coli (strain K12) OX=83333 GN=ppc PE=1 SV=1	C665		-0.74	-0.57	-0.18	-0.22	0.08	0.1	-0.46	-0.3	0.03	-0.01	0.09	0.1	-0.0916667	6	0.232501	0.0949181	High
P11880	murF	UDP-N-acetylmuramoyl-tripeptide--D-alanyl-D-alanine ligase OS=Escherichia coli (strain K12) OX=83333 GN=murF PE=1 SV=2	C452		-0.39	-0.34	-0.3	-0.39	-0.1	-0.01	-0.11	-0.07	-0.09	-0.18	-0.09	-0.01	-0.0916667	6	0.0552871	0.0225709	High
P0A951	speG	Spermidine N(1)-acetyltransferase OS=Escherichia coli (strain K12) OX=83333 GN=speG PE=1 SV=2	C64		-0.37	-0.33	-0.34	-0.25	-0.23	-0.01	-0.09	-0.06	-0.13	-0.04	-0.22	-0.01	-0.0916667	6	0.0752108	0.0307047	High
P35340	ahpF	Alkyl hydroperoxide reductase subunit F OS=Escherichia coli (strain K12) OX=83333 GN=ahpF PE=1 SV=2	C345		-0.34	-0.65	-0.28	-0.15	0.04	-0.15	-0.06	-0.38	-0.07	0.06	0.05	-0.15	-0.0916667	6	0.161916	0.0661018	High
P37440	ucpA	Oxidoreductase UcpA OS=Escherichia coli (strain K12) OX=83333 GN=ucpA PE=1 SV=3	C184		-0.07	-0.28	-0.39	-0.32	-0.27	-0.2	0.21	-0.01	-0.18	-0.11	-0.26	-0.2	-0.0916667	6	0.170812	0.0697336	High
P0C8J6	gatY	D-tagatose-1,6-bisphosphate aldolase subunit GatY OS=Escherichia coli (strain K12) OX=83333 GN=gatY PE=1 SV=1	C227		-0.52	-0.46	-0.2	-0.11	-0.35	0.1	-0.24	-0.19	0.01	0.1	-0.34	0.1	-0.0933333	6	0.18822	0.0768404	High
P30750	metN	Methionine import ATP-binding protein MetN OS=Escherichia coli (strain K12) OX=83333 GN=metN PE=1 SV=4	C265		-0.75	-0.18	-0.54	-0.55	0.37	0.11	-0.47	0.09	-0.33	-0.34	0.38	0.11	-0.0933333	6	0.333986	0.136349	High
P22523	mukB	Chromosome partition protein MukB OS=Escherichia coli (strain K12) OX=83333 GN=mukB PE=1 SV=2	C1423		-0.38	-0.49	-0.33	-0.89	0.21	0.34	-0.1	-0.22	-0.12	-0.68	0.22	0.34	-0.0933333	6	0.359704	0.146848	High
P27833	wecE	dTDP-4-amino-4,6-dideoxygalactose transaminase OS=Escherichia coli (strain K12) OX=83333 GN=wecE PE=1 SV=2	C36		-0.47	-0.5	-0.28	-0.31	0	0.01	-0.19	-0.23	-0.07	-0.1	0.01	0.01	-0.095	6	0.09995	0.0408044	High
P0ACB2	hemB	Delta-aminolevulinic acid dehydratase OS=Escherichia coli (strain K12) OX=83333 GN=hemB PE=1 SV=2	C243		-0.31	-0.24	-0.01	-0.41	-0.1	-0.48	-0.03	0.03	0.2	-0.2	-0.09	-0.48	-0.095	6	0.230716	0.0941895	High
P0AC33	fumA	Fumarate hydratase class I, aerobic OS=Escherichia coli (strain K12) OX=83333 GN=fumA PE=1 SV=2	C502		-0.97	-0.21	-0.14		0.17	-0.1	-0.69	0.06	0.07		0.18	-0.1	-0.096	5	0.346742	0.155068	High
P0A9R4	fdx	2Fe-2S ferredoxin OS=Escherichia coli (strain K12) OX=83333 GN=fdx PE=1 SV=2	C13		-0.26	-0.12	-0.5	-0.44		-0.13	0.02	0.15	-0.29	-0.23		-0.13	-0.096	5	0.180776	0.0808455	High
P20083	parE	DNA topoisomerase 4 subunit B OS=Escherichia coli (strain K12) OX=83333 GN=parE PE=1 SV=3	C195		-0.97	-1	0.28	0.01		0.23	-0.69	-0.73	0.49	0.22		0.23	-0.096	5	0.571034	0.255374	High
P0A9Q5	accD	Acetyl-coenzyme A carboxylase carboxyl transferase subunit beta OS=Escherichia coli (strain K12) OX=83333 GN=accD PE=1 SV=1	C27	Zinc"; (C27)	-0.84	-0.57	0.15	-0.23	-0.1	0.03	-0.56	-0.3	0.36	-0.02	-0.09	0.03	-0.0966667	6	0.31194	0.127349	High
P37773	mpl	UDP-N-acetylmuramate--L-alanyl-gamma-D-glutamyl-meso-2,6-diaminoheptandioate ligase OS=Escherichia coli (strain K12) OX=83333 GN=mpl PE=1 SV=3	C77		-0.36	-0.38	-0.36	-0.3	-0.09	-0.07	-0.08	-0.11	-0.15	-0.09	-0.08	-0.07	-0.0966667	6	0.0294392	0.0120185	High
P23367	mutL	DNA mismatch repair protein MutL OS=Escherichia coli (strain K12) OX=83333 GN=mutL PE=1 SV=2	C480		-0.13	-0.52	0.09	-0.31	-0.28	-0.41	0.15	-0.25	0.3	-0.1	-0.27	-0.41	-0.0966667	6	0.272005	0.111046	High
P0A7V0	rpsB	30S ribosomal protein S2 OS=Escherichia coli (strain K12) OX=83333 GN=rpsB PE=1 SV=2	C87		-0.17	-0.17	-0.39	-0.32	-0.26	-0.25	0.11	0.1	-0.18	-0.11	-0.25	-0.25	-0.0966667	6	0.164641	0.0672144	High
P37747	glf	UDP-galactopyranose mutase OS=Escherichia coli (strain K12) OX=83333 GN=glf PE=1 SV=1	C45		-1.03	-0.15	-0.06	-0.04	0.02	-0.3	-0.75	0.12	0.15	0.17	0.03	-0.3	-0.0966667	6	0.364179	0.148676	High
P0A959	alaA	Glutamate-pyruvate aminotransferase AlaA OS=Escherichia coli (strain K12) OX=83333 GN=alaA PE=1 SV=1	C14		-0.17	-0.48	-0.4	-0.24	-0.13	-0.15	0.11	-0.21	-0.19	-0.03	-0.12	-0.15	-0.0983333	6	0.120069	0.0490181	High
P22333	add	Adenosine deaminase OS=Escherichia coli (strain K12) OX=83333 GN=add PE=3 SV=2	C76		-0.44	-0.31	-0.1	-0.09	-0.31	-0.32	-0.16	-0.04	0.11	0.12	-0.3	-0.32	-0.0983333	6	0.19395	0.0791798	High
P37689	gpmI	2,3-bisphosphoglycerate-independent phosphoglycerate mutase OS=Escherichia coli (strain K12) OX=83333 GN=gpmI PE=1 SV=1	C424		-0.58	-0.66	-0.49	-0.13	-0.03	0.31	-0.3	-0.39	-0.28	0.08	-0.02	0.31	-0.1	6	0.269592	0.110061	High
P11880	murF	UDP-N-acetylmuramoyl-tripeptide--D-alanyl-D-alanine ligase OS=Escherichia coli (strain K12) OX=83333 GN=murF PE=1 SV=2	C371		-0.31	-0.41	-0.2	-0.15	-0.15	-0.37	-0.03	-0.14	0.01	0.06	-0.14	-0.37	-0.101667	6	0.154067	0.0628976	High
P0AG27	yibN	Uncharacterized protein YibN OS=Escherichia coli (strain K12) OX=83333 GN=yibN PE=1 SV=1	C107		-0.12	-0.12	-0.58	-0.31	-0.21	-0.25	0.16	0.15	-0.37	-0.1	-0.2	-0.25	-0.101667	6	0.217018	0.0885971	High
P0A8P3	yggX	Probable Fe(2+)-trafficking protein OS=Escherichia coli (strain K12) OX=83333 GN=yggX PE=1 SV=2	C7		-0.3	-0.46					-0.02	-0.19					-0.105	2	0.120208	0.085	High
P09424	mtlD	Mannitol-1-phosphate 5-dehydrogenase OS=Escherichia coli (strain K12) OX=83333 GN=mtlD PE=1 SV=3	C120		0.09	-0.85					0.37	-0.58					-0.105	2	0.671751	0.475	High
P18843	nadE	NH(3)-dependent NAD(+) synthetase OS=Escherichia coli (strain K12) OX=83333 GN=nadE PE=1 SV=2	C94		-0.27	-0.33	-0.32	-0.16	0.08	-0.61	0.01	-0.06	-0.11	0.05	0.09	-0.61	-0.105	6	0.257818	0.105254	High
P0A8N7	epmA	Elongation factor P--(R)-beta-lysine ligase OS=Escherichia coli (strain K12) OX=83333 GN=epmA PE=1 SV=1	C42		-0.86	0.35	-0.69	-0.45	0.14		-0.58	0.62	-0.48	-0.24	0.15		-0.106	5	0.493741	0.220808	High
P64588	yqjI	Transcriptional regulator YqjI OS=Escherichia coli (strain K12) OX=83333 GN=yqjI PE=1 SV=1	C153		-0.24	-0.21	-0.43	-0.42	-0.27	-0.05	0.04	0.06	-0.22	-0.21	-0.26	-0.05	-0.106667	6	0.141091	0.0576002	High
P29012	dadX	Alanine racemase, catabolic OS=Escherichia coli (strain K12) OX=83333 GN=dadX PE=2 SV=2	C185		-0.32	-0.43	-0.21	-0.14	-0.36	-0.18	-0.04	-0.16	0	0.07	-0.35	-0.18	-0.11	6	0.151261	0.0617522	High
P0A6G7	clpP	ATP-dependent Clp protease proteolytic subunit OS=Escherichia coli (strain K12) OX=83333 GN=clpP PE=1 SV=1	C127		-0.69	-0.25	-0.11	-0.04	-0.33	-0.23	-0.41	0.02	0.1	0.17	-0.32	-0.23	-0.111667	6	0.239951	0.0979597	High
P24554	radA	DNA repair protein RadA OS=Escherichia coli (strain K12) OX=83333 GN=radA PE=1 SV=1	C236_AND_C239		-0.17	-0.29	0	-0.22	-0.78	-0.19	0.11	-0.02	0.21	-0.01	-0.77	-0.19	-0.111667	6	0.349538	0.142698	High
P37773	mpl	UDP-N-acetylmuramate--L-alanyl-gamma-D-glutamyl-meso-2,6-diaminoheptandioate ligase OS=Escherichia coli (strain K12) OX=83333 GN=mpl PE=1 SV=3	C370		-0.31	-0.34	-0.24	-0.27	-0.26	-0.23	-0.03	-0.07	-0.03	-0.06	-0.25	-0.23	-0.111667	6	0.100879	0.0411839	High
P46887	yecH	Uncharacterized protein YecH OS=Escherichia coli (strain K12) OX=83333 GN=yecH PE=4 SV=2	C42		-0.41	-0.18	-0.08	0.12	-0.54	-0.57	-0.13	0.09	0.13	0.33	-0.53	-0.57	-0.113333	6	0.368655	0.150503	High
P27838	cyaY	Iron-sulfur cluster assembly protein CyaY OS=Escherichia coli (strain K12) OX=83333 GN=cyaY PE=1 SV=1	C80		-0.53	-0.47	-0.45	-0.33	0.05	0.06	-0.25	-0.2	-0.24	-0.12	0.06	0.06	-0.115	6	0.143073	0.0584095	High
P16456	selD	Selenide, water dikinase OS=Escherichia coli (strain K12) OX=83333 GN=selD PE=1 SV=1	C207		-0.1	-0.35	-0.19	-0.69	-0.35	0	0.18	-0.08	0.02	-0.48	-0.34	0	-0.116667	6	0.246387	0.100587	High
P39334	bdcR	HTH-type transcriptional repressor BdcR OS=Escherichia coli (strain K12) OX=83333 GN=bdcR PE=1 SV=2	C92		-0.3	-0.09	-0.38	-0.35	-0.25	-0.32	-0.02	0.18	-0.17	-0.14	-0.24	-0.32	-0.118333	6	0.17736	0.072407	High
P00350	gnd	6-phosphogluconate dehydrogenase, decarboxylating OS=Escherichia coli (strain K12) OX=83333 GN=gnd PE=1 SV=2	C169		-0.48	-0.33	-0.29	-0.28	-0.28	-0.03	-0.2	-0.06	-0.08	-0.07	-0.27	-0.03	-0.118333	6	0.0945339	0.0385933	High
P0A7D7	purC	Phosphoribosylaminoimidazole-succinocarboxamide synthase OS=Escherichia coli (strain K12) OX=83333 GN=purC PE=1 SV=1	C91		-0.34	-1.28	0.36	-0.15	-0.17	-0.11	-0.06	-1.01	0.57	0.06	-0.16	-0.11	-0.118333	6	0.511054	0.208637	High
P77360	yphC	Uncharacterized zinc-type alcohol dehydrogenase-like protein YphC OS=Escherichia coli (strain K12) OX=83333 GN=yphC PE=3 SV=2	C308		-0.44	-0.35	-0.26	-0.34	-0.43	0.12	-0.16	-0.08	-0.05	-0.13	-0.42	0.12	-0.12	6	0.176522	0.0720648	High
P0A8T7	rpoC	DNA-directed RNA polymerase subunit beta' OS=Escherichia coli (strain K12) OX=83333 GN=rpoC PE=1 SV=1	C198		-0.35	-0.36	-0.29	-0.29	-0.4	-0.01	-0.07	-0.09	-0.08	-0.08	-0.39	-0.01	-0.12	6	0.135351	0.055257	High
P25745	mnmA	tRNA-specific 2-thiouridylase MnmA OS=Escherichia coli (strain K12) OX=83333 GN=mnmA PE=1 SV=4	C199		-0.19	-0.2	-0.19	-0.18	-0.51	-0.43	0.09	0.07	0.02	0.03	-0.5	-0.43	-0.12	6	0.26937	0.10997	High
P29217	yceH	UPF0502 protein YceH OS=Escherichia coli (strain K12) OX=83333 GN=yceH PE=1 SV=3	C86		-0.23		-0.5				0.05		-0.29				-0.12	2	0.240416	0.17	High
P0A8T7	rpoC	DNA-directed RNA polymerase subunit beta' OS=Escherichia coli (strain K12) OX=83333 GN=rpoC PE=1 SV=1	C88	Zinc 1 (C88)	-0.42	-0.36	-0.3	-0.32	-0.18	-0.13	-0.14	-0.09	-0.09	-0.11	-0.17	-0.13	-0.121667	6	0.0312517	0.0127584	High
P0ABP8	deoD	Purine nucleoside phosphorylase DeoD-type OS=Escherichia coli (strain K12) OX=83333 GN=deoD PE=1 SV=2	C70				-0.61	-0.23		0.05			-0.4	-0.02		0.05	-0.123333	3	0.242143	0.139801	High
P22333	add	Adenosine deaminase OS=Escherichia coli (strain K12) OX=83333 GN=add PE=3 SV=2	C149		-0.47	-0.36	-0.15	-0.07	-0.37	-0.31	-0.19	-0.09	0.06	0.14	-0.36	-0.31	-0.125	6	0.199675	0.0815169	High
P0AEN1	fre	NAD(P)H-flavin reductase OS=Escherichia coli (strain K12) OX=83333 GN=fre PE=1 SV=2	C150		-0.32	-0.35	-0.3	-0.29	-0.04	-0.44	-0.04	-0.08	-0.09	-0.08	-0.03	-0.44	-0.126667	6	0.155392	0.0634385	High
P0AES4	gyrA	DNA gyrase subunit A OS=Escherichia coli (strain K12) OX=83333 GN=gyrA PE=1 SV=1	C716		-0.21	-1.31	-0.24	-0.29	0.03	0.28	0.07	-1.04	-0.03	-0.08	0.04	0.28	-0.126667	6	0.464227	0.18952	High
P21513	rne	Ribonuclease E OS=Escherichia coli (strain K12) OX=83333 GN=rne PE=1 SV=6	C832		-0.76	-0.29	-0.23	-0.27	-0.24	0.04	-0.48	-0.02	-0.02	-0.06	-0.23	0.04	-0.128333	6	0.195184	0.0796834	High
P08200	icd	Isocitrate dehydrogenase [NADP] OS=Escherichia coli (strain K12) OX=83333 GN=icd PE=1 SV=1	C405		-0.56	-0.56	-0.34	-0.37	0.07	0.01	-0.28	-0.29	-0.13	-0.16	0.08	0.01	-0.128333	6	0.150122	0.0612871	High
P04079	guaA	GMP synthase [glutamine-hydrolyzing] OS=Escherichia coli (strain K12) OX=83333 GN=guaA PE=1 SV=1	C421		-0.37	-0.37	-0.28	-0.79	0.03	0.01	-0.09	-0.1	-0.07	-0.58	0.04	0.01	-0.131667	6	0.226752	0.0925713	High
P76290	cmoA	Carboxy-S-adenosyl-L-methionine synthase OS=Escherichia coli (strain K12) OX=83333 GN=cmoA PE=1 SV=1	C65		-0.24	-0.34	-0.45	-0.51	-0.1	-0.14	0.04	-0.07	-0.24	-0.3	-0.09	-0.14	-0.133333	6	0.122583	0.0500444	High
P13039	fes	Enterochelin esterase OS=Escherichia coli (strain K12) OX=83333 GN=fes PE=1 SV=2	C379		-0.44	-0.36	-0.33	-0.32	-0.22	-0.12	-0.16	-0.09	-0.12	-0.11	-0.21	-0.12	-0.135	6	0.0432435	0.0176541	High
Q47155	dinB	DNA polymerase IV OS=Escherichia coli (strain K12) OX=83333 GN=dinB PE=1 SV=1	C11		-0.29		-0.4	-0.71	0.27	-0.26	-0.01		-0.19	-0.5	0.28	-0.26	-0.136	5	0.291428	0.13033	High
P0A717	prs	Ribose-phosphate pyrophosphokinase OS=Escherichia coli (strain K12) OX=83333 GN=prs PE=1 SV=2	C216_AND_C230		0.33	0	-0.8	-0.47	-0.26	-0.6	0.61	0.27	-0.59	-0.26	-0.25	-0.6	-0.136667	6	0.48397	0.19758	High
P23877	fepG	Ferric enterobactin transport system permease protein FepG OS=Escherichia coli (strain K12) OX=83333 GN=fepG PE=1 SV=2	C225			0.3	-0.78	-0.35	-0.24	-0.32		0.57	-0.57	-0.14	-0.23	-0.32	-0.138	5	0.427048	0.190982	High
P19636	eutC	Ethanolamine ammonia-lyase light chain OS=Escherichia coli (strain K12) OX=83333 GN=eutC PE=1 SV=2	C144		-0.48	-0.55	-0.15	-0.1	-0.2	-0.33	-0.2	-0.28	0.06	0.11	-0.19	-0.33	-0.138333	6	0.181264	0.0740008	High
P0AB77	kbl	2-amino-3-ketobutyrate coenzyme A ligase OS=Escherichia coli (strain K12) OX=83333 GN=kbl PE=1 SV=1	C229		-0.2	-0.76	-0.29	-0.52	-0.01	-0.03	0.08	-0.49	-0.08	-0.31	0	-0.03	-0.138333	6	0.216833	0.0885218	High
P76014	dhaL	PEP-dependent dihydroxyacetone kinase, ADP-binding subunit DhaL OS=Escherichia coli (strain K12) OX=83333 GN=dhaL PE=1 SV=3	C131		-0.54	-0.5	-0.52	0.05	0.45	-0.75	-0.26	-0.23	-0.31	0.26	0.46	-0.75	-0.138333	6	0.434392	0.17734	High
P04693	tyrB	Aromatic-amino-acid aminotransferase OS=Escherichia coli (strain K12) OX=83333 GN=tyrB PE=1 SV=1	C74		-0.52	-0.33	-0.58	-0.1	-0.1	-0.2	-0.24	-0.06	-0.37	0.11	-0.09	-0.2	-0.141667	6	0.166062	0.0677946	High
P0A729	yceF	7-methyl-GTP pyrophosphatase OS=Escherichia coli (strain K12) OX=83333 GN=yceF PE=1 SV=1	C147		-0.36	-0.36	-0.36	-0.24	-0.14	-0.37	-0.08	-0.09	-0.15	-0.03	-0.13	-0.37	-0.141667	6	0.119401	0.0487454	High
P0A6G3	pncC	Nicotinamide-nucleotide amidohydrolase PncC OS=Escherichia coli (strain K12) OX=83333 GN=pncC PE=1 SV=1	C137		-0.72	-0.62	-0.13	-0.33	-0.03	0	-0.44	-0.35	0.08	-0.12	-0.02	0	-0.141667	6	0.208271	0.0850261	High
P0AGD7	ffh	Signal recognition particle protein OS=Escherichia coli (strain K12) OX=83333 GN=ffh PE=1 SV=1	C406		-0.16	-0.21	-0.35	-0.34	-0.37	-0.4	0.12	0.06	-0.14	-0.13	-0.36	-0.4	-0.141667	6	0.21151	0.0863488	High
P23869	ppiB	Peptidyl-prolyl cis-trans isomerase B OS=Escherichia coli (strain K12) OX=83333 GN=ppiB PE=1 SV=2	C31		-0.57	-0.6	-0.43	-0.39	0.08	0.07	-0.29	-0.33	-0.22	-0.18	0.09	0.07	-0.143333	6	0.18085	0.0738316	High
P0ACN2	ytfH	Uncharacterized HTH-type transcriptional regulator YtfH OS=Escherichia coli (strain K12) OX=83333 GN=ytfH PE=4 SV=1	C20		-0.46	-0.21	-0.35	-0.42	-0.54	0.14	-0.18	0.06	-0.14	-0.21	-0.53	0.14	-0.143333	6	0.235344	0.0960787	High
P00562	metL	Bifunctional aspartokinase/homoserine dehydrogenase 2 OS=Escherichia coli (strain K12) OX=83333 GN=metL PE=1 SV=3	C247		-0.46	-0.27	0.16	-0.57	-0.12	-0.59	-0.18	0	0.37	-0.36	-0.11	-0.59	-0.145	6	0.326481	0.133285	High
P0AEK4	fabI	Enoyl-[acyl-carrier-protein] reductase [NADH] FabI OS=Escherichia coli (strain K12) OX=83333 GN=fabI PE=1 SV=2	C210		-0.23	0.01	-0.92	-0.11	0.09	-0.69	0.05	0.28	-0.71	0.1	0.1	-0.69	-0.145	6	0.437024	0.178414	High
Q46927	tcdA	tRNA threonylcarbamoyladenosine dehydratase OS=Escherichia coli (strain K12) OX=83333 GN=tcdA PE=1 SV=1	C220		-0.83	-0.09	-0.53	-0.61	0.21	-0.01	-0.55	0.18	-0.32	-0.4	0.22	-0.01	-0.146667	6	0.321476	0.131242	High
P00936	cyaA	Adenylate cyclase OS=Escherichia coli (strain K12) OX=83333 GN=cyaA PE=1 SV=5	C62		-0.48	-0.4	-0.34	-0.36	-0.16	-0.12	-0.2	-0.13	-0.13	-0.15	-0.15	-0.12	-0.146667	6	0.0287518	0.0117379	High
P38521	yggL	Uncharacterized protein YggL OS=Escherichia coli (strain K12) OX=83333 GN=yggL PE=4 SV=2	C77		-0.34	-0.36	-0.59	-0.58	-0.06	0.07	-0.06	-0.09	-0.38	-0.37	-0.05	0.07	-0.146667	6	0.185113	0.0755719	High
P28248	dcd	dCTP deaminase OS=Escherichia coli (strain K12) OX=83333 GN=dcd PE=1 SV=1	C4		-0.29	-0.51	-0.37	-0.21	-0.13	-0.36	-0.01	-0.24	-0.16	0	-0.12	-0.36	-0.148333	6	0.138046	0.056357	High
P0A7D7	purC	Phosphoribosylaminoimidazole-succinocarboxamide synthase OS=Escherichia coli (strain K12) OX=83333 GN=purC PE=1 SV=1	C79		-0.63	-0.63	-0.34	-0.07	-0.12	-0.08	-0.35	-0.36	-0.13	0.14	-0.11	-0.08	-0.148333	6	0.187127	0.0763944	High
P31663	panC	Pantothenate synthetase OS=Escherichia coli (strain K12) OX=83333 GN=panC PE=1 SV=1	C79		-0.4	-0.37	-0.45	-0.42	-0.08	-0.16	-0.12	-0.1	-0.24	-0.21	-0.07	-0.16	-0.15	6	0.0657267	0.0268328	High
P0AES6	gyrB	DNA gyrase subunit B OS=Escherichia coli (strain K12) OX=83333 GN=gyrB PE=1 SV=2	C410		-0.45	-0.36	-0.27	-0.19	-0.36	-0.25	-0.17	-0.09	-0.06	0.02	-0.35	-0.25	-0.15	6	0.134907	0.0550757	High
P0ABZ4	kdsC	3-deoxy-D-manno-octulosonate 8-phosphate phosphatase KdsC OS=Escherichia coli (strain K12) OX=83333 GN=kdsC PE=3 SV=1	C11		0.62	-0.05	0.08	-3.13	0.31	0.28	0.9	0.22	0.29	-2.92	0.32	0.28	-0.151667	6	1.37925	0.563077	Medium
P0A9K3	ybeZ	PhoH-like protein OS=Escherichia coli (strain K12) OX=83333 GN=ybeZ PE=1 SV=2	C22		-0.44	-0.55	-0.18	-0.26	-0.8	0.34	-0.16	-0.28	0.03	-0.05	-0.79	0.34	-0.151667	6	0.376586	0.15374	High
Q46829	bglA	6-phospho-beta-glucosidase BglA OS=Escherichia coli (strain K12) OX=83333 GN=bglA PE=1 SV=2	C363		-0.55	-0.47	-0.43	-0.36	-0.01	-0.08	-0.27	-0.2	-0.22	-0.15	0	-0.08	-0.153333	6	0.0991295	0.0404695	High
P08142	ilvB	Acetolactate synthase isozyme 1 large subunit OS=Escherichia coli (strain K12) OX=83333 GN=ilvB PE=1 SV=1	C359		-0.12	-0.28	-0.33	-0.48	-0.12	-0.57	0.16	-0.01	-0.12	-0.27	-0.11	-0.57	-0.153333	6	0.248569	0.101478	High
P0ABH0	ftsA	Cell division protein FtsA OS=Escherichia coli (strain K12) OX=83333 GN=ftsA PE=1 SV=1	C41		-0.18	0.08	-0.29	0.22	-1.25	-0.48	0.1	0.35	-0.08	0.43	-1.24	-0.48	-0.153333	6	0.624617	0.254999	High
P0A862	tpx	Thiol peroxidase OS=Escherichia coli (strain K12) OX=83333 GN=tpx PE=1 SV=2	C95		-0.38	-0.36	-0.45	-0.36	-0.16	-0.2	-0.1	-0.09	-0.24	-0.15	-0.15	-0.2	-0.155	6	0.0575326	0.0234876	High
P0AC62	grxC	Glutaredoxin 3 OS=Escherichia coli (strain K12) OX=83333 GN=grxC PE=1 SV=2	C66		-0.55	-0.58	-0.49	-0.53	0.11	0.13	-0.27	-0.31	-0.28	-0.32	0.12	0.13	-0.155	6	0.217692	0.0888726	High
P0A8T7	rpoC	DNA-directed RNA polymerase subunit beta' OS=Escherichia coli (strain K12) OX=83333 GN=rpoC PE=1 SV=1	C85	Zinc 1 (C85)	-0.33	-0.47	-0.42	-0.34	-0.19	-0.18	-0.05	-0.2	-0.21	-0.13	-0.18	-0.18	-0.158333	6	0.0598052	0.0244154	High
P0A953	fabB	3-oxoacyl-[acyl-carrier-protein] synthase 1 OS=Escherichia coli (strain K12) OX=83333 GN=fabB PE=1 SV=1	C145		-0.28	-0.31	-0.43	-0.35	-0.32	-0.24	0	-0.04	-0.22	-0.14	-0.31	-0.24	-0.158333	6	0.120734	0.0492894	High
P00452	nrdA	Ribonucleoside-diphosphate reductase 1 subunit alpha OS=Escherichia coli (strain K12) OX=83333 GN=nrdA PE=1 SV=2	C278		-0.3	-0.38	-0.28	-0.39	-0.33	-0.26	-0.02	-0.11	-0.07	-0.18	-0.32	-0.26	-0.16	6	0.115065	0.0469752	High
P0A959	alaA	Glutamate-pyruvate aminotransferase AlaA OS=Escherichia coli (strain K12) OX=83333 GN=alaA PE=1 SV=1	C69		-0.09	-0.24	-1.17	0.03	-0.15	-0.32	0.19	0.03	-0.96	0.24	-0.14	-0.32	-0.16	6	0.443757	0.181163	High
P0AD61	pykF	Pyruvate kinase I OS=Escherichia coli (strain K12) OX=83333 GN=pykF PE=1 SV=1	C8		-0.51	-0.57	-0.33	-0.4	-0.05	-0.09	-0.23	-0.3	-0.12	-0.19	-0.04	-0.09	-0.161667	6	0.0962116	0.0392782	High
P41039	ybiI	Uncharacterized protein YbiI OS=Escherichia coli (strain K12) OX=83333 GN=ybiI PE=1 SV=1	C42		-0.73	-0.28	-0.54	-0.36	-0.26	0.22	-0.45	-0.01	-0.33	-0.15	-0.25	0.22	-0.161667	6	0.240035	0.0979938	High
P0AAC8	iscA	Iron-binding protein IscA OS=Escherichia coli (strain K12) OX=83333 GN=iscA PE=1 SV=1	C35	Iron (C35)	-0.36	-0.32	-0.35	-0.53	-0.29	-0.12	-0.08	-0.05	-0.14	-0.32	-0.28	-0.12	-0.165	6	0.109864	0.0448516	High
P0AE52	bcp	Peroxiredoxin Bcp OS=Escherichia coli (strain K12) OX=83333 GN=bcp PE=1 SV=1	C46_OR_C51		-0.38	-0.27	-0.58	-0.23	-0.28	-0.23	-0.1	0	-0.37	-0.02	-0.27	-0.23	-0.165	6	0.148155	0.0604842	High
P37440	ucpA	Oxidoreductase UcpA OS=Escherichia coli (strain K12) OX=83333 GN=ucpA PE=1 SV=3	C50		-0.34	-0.26	-0.41	-0.5	-0.27	-0.2	-0.06	0.01	-0.2	-0.29	-0.26	-0.2	-0.166667	6	0.117246	0.0478656	High
P0ABH0	ftsA	Cell division protein FtsA OS=Escherichia coli (strain K12) OX=83333 GN=ftsA PE=1 SV=1	C74		-0.43	-0.19	-0.22	-0.52	-0.4	-0.22	-0.15	0.08	-0.01	-0.31	-0.39	-0.22	-0.166667	6	0.178288	0.0727858	High
P77495	prpE	Propionate--CoA ligase OS=Escherichia coli (strain K12) OX=83333 GN=prpE PE=3 SV=1	C602		-0.37	-0.45	-0.08	-0.19	-0.35	-0.54	-0.09	-0.18	0.13	0.02	-0.34	-0.54	-0.166667	6	0.244268	0.0997218	High
P45395	kdsD	Arabinose 5-phosphate isomerase KdsD OS=Escherichia coli (strain K12) OX=83333 GN=kdsD PE=1 SV=1	C146		-0.65	-0.34	-0.16	-0.8	-0.01	-0.03	-0.37	-0.07	0.05	-0.59	0	-0.03	-0.168333	6	0.254277	0.103808	High
P0A6K1	dapF	Diaminopimelate epimerase OS=Escherichia coli (strain K12) OX=83333 GN=dapF PE=1 SV=1	C217_OR_C222		-0.45	-0.44	-0.63	-0.42	-0.39	0.34	-0.17	-0.17	-0.42	-0.21	-0.38	0.34	-0.168333	6	0.271398	0.110798	High
P35340	ahpF	Alkyl hydroperoxide reductase subunit F OS=Escherichia coli (strain K12) OX=83333 GN=ahpF PE=1 SV=2	C489		-0.45	-0.7	-0.46	-0.41	0.03	-0.01	-0.17	-0.43	-0.25	-0.2	0.04	-0.01	-0.17	6	0.170059	0.0694262	High
P00903	pabA	Aminodeoxychorismate synthase component 2 OS=Escherichia coli (strain K12) OX=83333 GN=pabA PE=1 SV=1	C140		-0.49	-0.17	-0.58	-0.41			-0.21	0.1	-0.37	-0.2			-0.17	4	0.196129	0.0980646	High
P0AED5	uvrY	Response regulator UvrY OS=Escherichia coli (strain K12) OX=83333 GN=uvrY PE=1 SV=1	C35		-0.48	-0.45	-0.33	-0.37	-0.19	-0.18	-0.2	-0.18	-0.12	-0.16	-0.18	-0.18	-0.17	6	0.0275681	0.0112546	High
P0AEP3	galU	UTP--glucose-1-phosphate uridylyltransferase OS=Escherichia coli (strain K12) OX=83333 GN=galU PE=1 SV=2	C98		-0.32	-0.22	-0.36	-0.24	-0.36	-0.5	-0.04	0.05	-0.15	-0.03	-0.35	-0.5	-0.17	6	0.212885	0.0869099	High
P0A9J0	rng	Ribonuclease G OS=Escherichia coli (strain K12) OX=83333 GN=rng PE=1 SV=2	C79		-0.43	-0.55	-0.78	0.03	-0.17	-0.1	-0.15	-0.28	-0.57	0.24	-0.16	-0.1	-0.17	6	0.262907	0.107331	High
P75821	ybjS	Uncharacterized protein YbjS OS=Escherichia coli (strain K12) OX=83333 GN=ybjS PE=3 SV=2	C257		-2.41	-0.29	0	0.1	0.2	0.4	-2.13	-0.02	0.21	0.31	0.21	0.4	-0.17	6	0.970381	0.396157	High
P0AEZ1	metF	5,10-methylenetetrahydrofolate reductase OS=Escherichia coli (strain K12) OX=83333 GN=metF PE=1 SV=1	C91		-0.28	-0.42	-0.36	-0.43	-0.22	-0.3	0	-0.15	-0.15	-0.22	-0.21	-0.3	-0.171667	6	0.100681	0.0411029	High
P0AFP6	ybgI	GTP cyclohydrolase 1 type 2 homolog OS=Escherichia coli (strain K12) OX=83333 GN=ybgI PE=1 SV=1	C171		-0.55	-0.49	-0.4	-0.26	-0.21	-0.1	-0.27	-0.22	-0.19	-0.05	-0.2	-0.1	-0.171667	6	0.0813429	0.0332081	High
P0AEI6	nudJ	Phosphatase NudJ OS=Escherichia coli (strain K12) OX=83333 GN=nudJ PE=1 SV=1	C129		-0.72	-0.48	-0.33	-0.34	-0.13	-0.01	-0.44	-0.21	-0.12	-0.13	-0.12	-0.01	-0.171667	6	0.146071	0.0596331	High
P76491	yfbR	5'-deoxynucleotidase YfbR OS=Escherichia coli (strain K12) OX=83333 GN=yfbR PE=1 SV=1	C140		-1.51	-1.33	-0.02	0.18	0.34	0.32	-1.23	-1.06	0.19	0.39	0.35	0.32	-0.173333	6	0.75754	0.309264	High
P0A8V2	rpoB	DNA-directed RNA polymerase subunit beta OS=Escherichia coli (strain K12) OX=83333 GN=rpoB PE=1 SV=1	C85		-0.98	0.08	-0.6	-0.49	-0.08	0.05	-0.7	0.35	-0.39	-0.28	-0.07	0.05	-0.173333	6	0.366097	0.149458	High
P0A8F4	udk	Uridine kinase OS=Escherichia coli (strain K12) OX=83333 GN=udk PE=3 SV=1	C8		-0.13	-0.09	-0.26	-0.3	-0.15	-1.1	0.15	0.18	-0.05	-0.09	-0.14	-1.1	-0.175	6	0.471455	0.192471	High
P0ACM2	rspR	HTH-type transcriptional repressor RspR OS=Escherichia coli (strain K12) OX=83333 GN=rspR PE=1 SV=1	C95		-0.4	-0.33	-0.39	-0.28	-0.3	-0.34	-0.12	-0.06	-0.18	-0.07	-0.29	-0.34	-0.176667	6	0.11639	0.0475161	High
P25437	frmA	S-(hydroxymethyl)glutathione dehydrogenase OS=Escherichia coli (strain K12) OX=83333 GN=frmA PE=1 SV=3	C263		-0.36	-0.27	-0.79	-0.42	-0.16	-0.05	-0.08	0	-0.58	-0.21	-0.15	-0.05	-0.178333	6	0.210278	0.0858455	High
P0AAC0	uspE	Universal stress protein E OS=Escherichia coli (strain K12) OX=83333 GN=uspE PE=1 SV=2	C294			-0.45						-0.18					-0.18	1			Low
P0AC51	zur	Zinc uptake regulation protein OS=Escherichia coli (strain K12) OX=83333 GN=zur PE=1 SV=1	C113		-0.68	-0.38	-0.12	-0.99	0	0.11	-0.4	-0.11	0.09	-0.78	0.01	0.11	-0.18	6	0.348253	0.142174	High
P0A9M0	lon	Lon protease OS=Escherichia coli (strain K12) OX=83333 GN=lon PE=1 SV=1	C39		-0.49	-0.35	-0.3	-0.39	-0.26	-0.28	-0.21	-0.08	-0.09	-0.18	-0.25	-0.28	-0.181667	6	0.0823205	0.0336072	High
P60560	guaC	GMP reductase OS=Escherichia coli (strain K12) OX=83333 GN=guaC PE=1 SV=1	C186		-0.49	-0.43	-0.35	-0.41	-0.16	-0.25	-0.21	-0.16	-0.14	-0.2	-0.15	-0.25	-0.185	6	0.0423084	0.0172723	High
P0A6F5	groL	60 kDa chaperonin OS=Escherichia coli (strain K12) OX=83333 GN=groL PE=1 SV=2	C458		-0.64	-0.68	-0.44	-0.38	0.03	0.02	-0.36	-0.41	-0.23	-0.17	0.04	0.02	-0.185	6	0.187697	0.0766268	High
P76558	maeB	NADP-dependent malic enzyme OS=Escherichia coli (strain K12) OX=83333 GN=maeB PE=1 SV=1	C143		-0.54	-0.62	-0.07	-0.29	-0.35	-0.23	-0.26	-0.35	0.14	-0.08	-0.34	-0.23	-0.186667	6	0.187368	0.0764926	High
P04079	guaA	GMP synthase [glutamine-hydrolyzing] OS=Escherichia coli (strain K12) OX=83333 GN=guaA PE=1 SV=1	C163		-0.31	-0.29	-0.65	-0.57	0.05	-0.35	-0.03	-0.02	-0.44	-0.36	0.06	-0.35	-0.19	6	0.216333	0.0883176	High
P0A6F5	groL	60 kDa chaperonin OS=Escherichia coli (strain K12) OX=83333 GN=groL PE=1 SV=2	C138		-0.66	-0.67	-0.34	-0.37	-0.04	-0.05	-0.38	-0.4	-0.13	-0.16	-0.03	-0.05	-0.191667	6	0.161173	0.0657985	High
P0A6E4	argG	Argininosuccinate synthase OS=Escherichia coli (strain K12) OX=83333 GN=argG PE=1 SV=2	C179		-0.41	-0.21	-0.72	-0.43	-0.12	-0.26	-0.13	0.06	-0.51	-0.22	-0.11	-0.26	-0.195	6	0.190026	0.0775779	High
P0AD05	yecA	Uncharacterized protein YecA OS=Escherichia coli (strain K12) OX=83333 GN=yecA PE=4 SV=1	C207_OR_C209		-0.86	-0.69	-0.29	-0.29	-0.26	0.24	-0.58	-0.42	-0.08	-0.08	-0.25	0.24	-0.195	6	0.288981	0.117976	High
P0ADG7	guaB	Inosine-5'-monophosphate dehydrogenase OS=Escherichia coli (strain K12) OX=83333 GN=guaB PE=1 SV=1	C292		-0.46	-0.4	-0.55	-0.61	-0.16	0.03	-0.18	-0.13	-0.34	-0.4	-0.15	0.03	-0.195	6	0.155016	0.0632851	High
P0A910	ompA	Outer membrane protein A OS=Escherichia coli (strain K12) OX=83333 GN=ompA PE=1 SV=1	C323		-0.03	0.43	-0.62	-0.74	-0.41	-0.78	0.25	0.7	-0.41	-0.53	-0.4	-0.78	-0.195	6	0.555293	0.226697	High
P22188	murE	UDP-N-acetylmuramoyl-L-alanyl-D-glutamate--2,6-diaminopimelate ligase OS=Escherichia coli (strain K12) OX=83333 GN=murE PE=1 SV=2	C340		-0.21	-1.09	-0.26	-0.2	-0.13	-0.27	0.07	-0.82	-0.05	0.01	-0.12	-0.27	-0.196667	6	0.327149	0.133558	High
P0ACI0	rob	Right origin-binding protein OS=Escherichia coli (strain K12) OX=83333 GN=rob PE=1 SV=1	C147		-0.59	-0.28	-0.6	-0.29			-0.31	-0.01	-0.39	-0.08			-0.1975	4	0.181361	0.0906803	High
P0AAI3	ftsH	ATP-dependent zinc metalloprotease FtsH OS=Escherichia coli (strain K12) OX=83333 GN=ftsH PE=1 SV=1	C157		-0.39	-0.27	-0.49	-0.49	-0.08	-0.45	-0.11	0	-0.28	-0.28	-0.07	-0.45	-0.198333	6	0.167501	0.0683821	High
P07118	valS	Valine--tRNA ligase OS=Escherichia coli (strain K12) OX=83333 GN=valS PE=1 SV=2	C829		-1.33	-1.03	-0.21	-0.18	0.31	0.25	-1.05	-0.76	0	0.03	0.32	0.25	-0.201667	6	0.566018	0.231076	High
P20966	fruA	PTS system fructose-specific EIIB'BC component OS=Escherichia coli (strain K12) OX=83333 GN=fruA PE=1 SV=1	C112		-0.23	-0.35	-0.87	-0.47	-0.16	-0.12	0.05	-0.08	-0.66	-0.26	-0.15	-0.12	-0.203333	6	0.24533	0.100155	High
P0A8K5	yaeP	UPF0253 protein YaeP OS=Escherichia coli (strain K12) OX=83333 GN=yaeP PE=3 SV=1	C29		-0.58	-0.52	-0.27	-0.45	-0.18	-0.2	-0.3	-0.25	-0.06	-0.24	-0.17	-0.2	-0.203333	6	0.0831064	0.033928	High
P0AAC8	iscA	Iron-binding protein IscA OS=Escherichia coli (strain K12) OX=83333 GN=iscA PE=1 SV=1	C99_AND_C101	Iron (C99), Iron (C101)	-0.4	-0.55	-0.51	-0.46	-0.18	-0.11	-0.12	-0.28	-0.3	-0.25	-0.17	-0.11	-0.205	6	0.0826438	0.0337392	High
P00956	ileS	Isoleucine--tRNA ligase OS=Escherichia coli (strain K12) OX=83333 GN=ileS PE=1 SV=5	C97		-1.86	-0.32	-0.09	0.15		0.12	-1.58	-0.05	0.12	0.36		0.12	-0.206	5	0.781844	0.349651	High
P08178	purM	Phosphoribosylformylglycinamidine cyclo-ligase OS=Escherichia coli (strain K12) OX=83333 GN=purM PE=1 SV=3	C300		-0.17	-0.19	-0.3	-0.45	-0.68	-0.43	0.11	0.08	-0.09	-0.24	-0.67	-0.43	-0.206667	6	0.303886	0.124061	High
P77667	sufA	Protein SufA OS=Escherichia coli (strain K12) OX=83333 GN=sufA PE=1 SV=1	C114_OR_C116	Iron-sulfur (2Fe-2S) (C114), Iron-sulfur (2Fe-2S) (C116)	-0.34	-0.4	-0.34	-0.24	-0.14	-0.76	-0.06	-0.13	-0.13	-0.03	-0.13	-0.76	-0.206667	6	0.274421	0.112032	High
P77552	ydhQ	Uncharacterized protein YdhQ OS=Escherichia coli (strain K12) OX=83333 GN=ydhQ PE=4 SV=1	C115		-0.12	-1.29	-0.68	0.13		-0.05	0.16	-1.02	-0.47	0.34		-0.05	-0.208	5	0.545133	0.243791	High
P0ABQ0	coaBC	Coenzyme A biosynthesis bifunctional protein CoaBC OS=Escherichia coli (strain K12) OX=83333 GN=coaBC PE=1 SV=2	C158		-0.62	-0.29	-0.32	-0.35	-0.25	-0.4	-0.34	-0.02	-0.11	-0.14	-0.24	-0.4	-0.208333	6	0.144833	0.0591279	High
P0AC62	grxC	Glutaredoxin 3 OS=Escherichia coli (strain K12) OX=83333 GN=grxC PE=1 SV=2	C12		-0.49	-0.42	-0.3	-0.38	-0.32	-0.34	-0.21	-0.15	-0.09	-0.17	-0.31	-0.34	-0.211667	6	0.0964192	0.039363	High
P0ACL2	exuR	Exu regulon transcriptional regulator OS=Escherichia coli (strain K12) OX=83333 GN=exuR PE=4 SV=1	C192		-0.6	-0.68	-0.2	-0.27	-0.3	-0.2	-0.32	-0.41	0.01	-0.06	-0.29	-0.2	-0.211667	6	0.160924	0.0656971	High
P00954	trpS	Tryptophan--tRNA ligase OS=Escherichia coli (strain K12) OX=83333 GN=trpS PE=1 SV=3	C70		-0.54	-0.7	-0.21	-0.43	-0.2	-0.18	-0.26	-0.43	0	-0.22	-0.19	-0.18	-0.213333	6	0.138804	0.0566667	High
P0A6C5	argA	Amino-acid acetyltransferase OS=Escherichia coli (strain K12) OX=83333 GN=argA PE=1 SV=1	C365		-0.59	-0.14	-0.33	-0.69	-0.63	0.12	-0.31	0.13	-0.12	-0.48	-0.62	0.12	-0.213333	6	0.310977	0.126956	High
P0A6F3	glpK	Glycerol kinase OS=Escherichia coli (strain K12) OX=83333 GN=glpK PE=1 SV=2	C270		-0.55	-0.42	-0.15	-0.47	-0.2	-0.47	-0.27	-0.15	0.06	-0.26	-0.19	-0.47	-0.213333	6	0.173513	0.0708363	High
[truncated: 428 more rows]

## Sheet: c. Protein - ReDiMe
Uniprot ID	Protein Symbol	Protein Description	log2 L/H Ratio ∆GrxD / WT (+ 250 µM BiPy)									N	S.D.	S.E.M.	Conf.
			Raw				Corrected				Avg
[truncated: 1,671 more rows]
