# Supplementary material for: Escherichia coli monothiol glutaredoxin GrxD replenishes Fe-S clusters to the essential ErpA A-type carrier under low iron stress
Source: J Biol Chem. 2024 Jun 27;300(8):107506. doi: 10.1016/j.jbc.2024.107506 (PMC11327457; doi:10.1016/j.jbc.2024.107506)
Supplement: Dataset 3 [file mmc3.xlsx]

## Sheet: TOC
	Supplemental Dataset 3 - Table of contents			Table Colorcoding Legend
				Fe-S Protein	AcnB
Title:	∆GrxD / WT Proteomic Dataset
Test Sample (Light):	ΔgrxD E. coli cells (MG-1655-2 ΔgrxD::kanR)			Fe-S Cluster Cys Ligand	1.99
Control Sample (Heavy):	wild-type E. coli cells (MG1655-1)
Tab	Description	Data Assocaitions
a.	Cysteine peptides quantified by IA-L/H reactivity profiling, corrected for ReDiMe protein abundance	Final Data
b.	Total protein abundance quantified by ReDiMe analysis (MS: Orbitrap Exploris 240)	Used to generate tab a.
c.	Cysteine peptides quantified by reactivity profiling using IA-L/H (aerobic purification - MS: Orbitrap Exploris 240)	Used to generate tab a.
Glossary for common legends in supplementary tables
Column Title	Description of Column Data
Uniprot ID	UniProt accession number
Protein Symbol	UniProt gene symbol
Protein Description	Protein name and description
Cys Position	Modified cystiene residue position in protein sequence
Cys Function	Known function of modified cysteine residue
Log2 L/H Ratio	Log2 light to heavy ratio caluclated from the Geo. Mean light to heavy ratio for an individual run
B#T#	Ratio values observed in multiple biological (B) /technical (T) replicates of sample preparation and mass spectrometry analysis
Avg.	Ratio average of the biological replicates
Peptide	Ratio for indicated peptide sequence
Protein	Ratio for protein of indicated peptide sequence
Corrected	Ratio for indicated peptide sequence upon correction of protein ratio
N	Sum of biological/technical replicates that contian a ratio value for a given peptide sequence
StdDev	Standard deviation of biological/technical replicates
SEM	Standard error of the measurment of biological/technical replicates
Conf.	Confidence of Log2 light to heavy ratio based on SEM value and N
	High = R>|1|, SEM/Avg < 0.5, n >1 or R<|1|, SEM < 0.5, n>1
	Medium = R>|1|, SEM/Avg 0.5-1.0, n >1 or R<|1|, SEM 0.5-1.0, n>1 or R = singleton, n>2
	Low = R>|1|, SEM/Avg >1.0, n >1 or R<|1|, SEM >1.0, n>1 or n = 1 or R = singleton, n=1 or 2

## Sheet: a. Corrected Peptide Data
Uniprot ID	Protein Symbol	Protein Description	Cys Position	Cys Function	log2 L/H Ratio
					Peptide	Conf.	Protein	Conf.	Corrected
P0AC33	fumA	Fumarate hydratase class I, aerobic OS=Escherichia coli (strain K12) OX=83333 GN=fumA PE=1 SV=2	C318	Iron-sulfur (4Fe-4S) (C318)	6.64	Low	-0.925	High	7.565
P0AAJ8	hybA	Hydrogenase-2 operon protein HybA OS=Escherichia coli (strain K12) OX=83333 GN=hybA PE=3 SV=1	C193_OR_C197	Iron-sulfur (4Fe-4S) 2 (C193), Iron-sulfur (4Fe-4S) 1 (C197)	6.64	Low	-0.66	High	7.3
P0AAJ3	fdnH	Formate dehydrogenase, nitrate-inducible, iron-sulfur subunit OS=Escherichia coli (strain K12) OX=83333 GN=fdnH PE=1 SV=1	C39_OR_C42	Iron-sulfur (4Fe-4S) 1 (C39), Iron-sulfur (4Fe-4S) 1 (C42)	6.64	Medium	-0.273333	High	6.91333
P77536	ykgF	Uncharacterized electron transport protein YkgF OS=Escherichia coli (strain K12) OX=83333 GN=ykgF PE=3 SV=1	C362	Iron-sulfur (4Fe-4S) 2 (C362)	6.64	Medium	-0.0975	High	6.7375
P23873	hipB	Antitoxin HipB OS=Escherichia coli (strain K12) OX=83333 GN=hipB PE=1 SV=1	C71		0.0366667	High	-6.64	Low	6.67667
P0A7I4	prfC	Peptide chain release factor RF3 OS=Escherichia coli (strain K12) OX=83333 GN=prfC PE=1 SV=2	C175		6.64	Medium	-0.03	High	6.67
P0A8J8	rhlB	ATP-dependent RNA helicase RhlB OS=Escherichia coli (strain K12) OX=83333 GN=rhlB PE=1 SV=2	C32		6.64	Low	-0.0275	High	6.6675
P00561	thrA	Bifunctional aspartokinase/homoserine dehydrogenase 1 OS=Escherichia coli (strain K12) OX=83333 GN=thrA PE=1 SV=2	C217		6.64	Medium	0.0075	High	6.6325
P00561	thrA	Bifunctional aspartokinase/homoserine dehydrogenase 1 OS=Escherichia coli (strain K12) OX=83333 GN=thrA PE=1 SV=2	C755		6.64	Low	0.0075	High	6.6325
P0AD05	yecA	Uncharacterized protein YecA OS=Escherichia coli (strain K12) OX=83333 GN=yecA PE=4 SV=1	C207_OR_C209		6.64	Medium	0.12	High	6.52
P38489	nfsB	Oxygen-insensitive NAD(P)H nitroreductase OS=Escherichia coli (strain K12) OX=83333 GN=nfsB PE=1 SV=1	C85		6.64	Medium	0.1725	High	6.4675
P00888	aroF	Phospho-2-dehydro-3-deoxyheptonate aldolase, Tyr-sensitive OS=Escherichia coli (strain K12) OX=83333 GN=aroF PE=1 SV=1	C250		6.64	Low	0.18	High	6.46
P33650	feoB	Fe(2+) transporter FeoB OS=Escherichia coli (strain K12) OX=83333 GN=feoB PE=1 SV=1	C763		6.64	Low	0.1925	High	6.4475
P21693	dbpA	ATP-dependent RNA helicase DbpA OS=Escherichia coli (strain K12) OX=83333 GN=dbpA PE=1 SV=2	C345		6.64	Medium	0.3025	High	6.3375
P09831	gltB	Glutamate synthase [NADPH] large chain OS=Escherichia coli (strain K12) OX=83333 GN=gltB PE=1 SV=3	C190		6.64	Medium	0.3425	High	6.2975
P27241	rfaZ	Lipopolysaccharide core biosynthesis protein RfaZ OS=Escherichia coli (strain K12) OX=83333 GN=rfaZ PE=4 SV=2	C199		6.64	Medium	0.3775	High	6.2625
P0A725	lpxC	UDP-3-O-acyl-N-acetylglucosamine deacetylase OS=Escherichia coli (strain K12) OX=83333 GN=lpxC PE=1 SV=1	C63_AND_C65		6.64	Medium	0.43	High	6.21
P09373	pflB	Formate acetyltransferase 1 OS=Escherichia coli (strain K12) OX=83333 GN=pflB PE=1 SV=2	C419_AND_C420		6.64	Medium	0.445	High	6.195
P37647	kdgK	2-dehydro-3-deoxygluconokinase OS=Escherichia coli (strain K12) OX=83333 GN=kdgK PE=1 SV=1	C11		6.64	Medium	0.64	High	6
P0A996	glpC	Anaerobic glycerol-3-phosphate dehydrogenase subunit C OS=Escherichia coli (strain K12) OX=83333 GN=glpC PE=1 SV=1	C59	Iron-sulfur (4Fe-4S) 2 (C59)	6.64	Medium	0.75	High	5.89
P25526	gabD	Succinate-semialdehyde dehydrogenase [NADP(+)] GabD OS=Escherichia coli (strain K12) OX=83333 GN=gabD PE=1 SV=1	C479		5.46	High	0.4475	High	5.0125
P07330	cheB	Protein-glutamate methylesterase/protein-glutamine glutaminase OS=Escherichia coli (strain K12) OX=83333 GN=cheB PE=1 SV=3	C325		6.64	Medium	2.0175	High	4.6225
P11349	narH	Respiratory nitrate reductase 1 beta chain OS=Escherichia coli (strain K12) OX=83333 GN=narH PE=1 SV=3	C217	Iron-sulfur (3Fe-4S) (C217)	6.64	Medium	2.055	High	4.585
P11349	narH	Respiratory nitrate reductase 1 beta chain OS=Escherichia coli (strain K12) OX=83333 GN=narH PE=1 SV=3	C476		6.64	Medium	2.055	High	4.585
P37646	pdeH	Cyclic di-GMP phosphodiesterase PdeH OS=Escherichia coli (strain K12) OX=83333 GN=pdeH PE=1 SV=3	C28		6.64	Medium	2.06	Low	4.58
P0A9I8	nirD	Nitrite reductase (NADH) small subunit OS=Escherichia coli (strain K12) OX=83333 GN=nirD PE=1 SV=1	C84		6.38333	High	1.89667	High	4.48667
P69506	ytfE	Iron-sulfur cluster repair protein YtfE OS=Escherichia coli (strain K12) OX=83333 GN=ytfE PE=1 SV=1	C30		6.144	High	1.705	High	4.439
P11349	narH	Respiratory nitrate reductase 1 beta chain OS=Escherichia coli (strain K12) OX=83333 GN=narH PE=1 SV=3	C259_OR_C263	Iron-sulfur (4Fe-4S) 2 (C259), Iron-sulfur (4Fe-4S) 1 (C263)	6.36	High	2.055	High	4.305
Q46802	uacR	Putative uric acid sigma-54-dependent transcriptional regulator UacR OS=Escherichia coli (strain K12) OX=83333 GN=uacR PE=4 SV=1	C84_OR_C87		4.51	High	0.27	High	4.24
P0ABK9	nrfA	Cytochrome c-552 OS=Escherichia coli (strain K12) OX=83333 GN=nrfA PE=1 SV=1	C122		6.64	Medium	2.5475	High	4.0925
P0ABK9	nrfA	Cytochrome c-552 OS=Escherichia coli (strain K12) OX=83333 GN=nrfA PE=1 SV=1	C125		6.64	Medium	2.5475	High	4.0925
P0ABK9	nrfA	Cytochrome c-552 OS=Escherichia coli (strain K12) OX=83333 GN=nrfA PE=1 SV=1	C122_AND_C125		6.64	Medium	2.5475	High	4.0925
P0ABK9	nrfA	Cytochrome c-552 OS=Escherichia coli (strain K12) OX=83333 GN=nrfA PE=1 SV=1	C209_AND_C212		6.64	Low	2.5475	High	4.0925
P0ABK9	nrfA	Cytochrome c-552 OS=Escherichia coli (strain K12) OX=83333 GN=nrfA PE=1 SV=1	C314		6.64	Low	2.5475	High	4.0925
P0AAN3	hypB	Hydrogenase maturation factor HypB OS=Escherichia coli (strain K12) OX=83333 GN=hypB PE=1 SV=1	C134		6.64	Medium	2.7625	High	3.8775
P0A8H8	yacG	DNA gyrase inhibitor YacG OS=Escherichia coli (strain K12) OX=83333 GN=yacG PE=1 SV=1	C12	Zinc"; (C12)	3.35	High	-0.3875	High	3.7375
P0A6T3	galK	Galactokinase OS=Escherichia coli (strain K12) OX=83333 GN=galK PE=1 SV=2	C382		4.318	High	0.5875	High	3.7305
P52627	fliZ	Regulator of sigma S factor FliZ OS=Escherichia coli (strain K12) OX=83333 GN=fliZ PE=2 SV=1	C80		4.612	High	1.03	Medium	3.582
P08201	nirB	Nitrite reductase (NADH) large subunit OS=Escherichia coli (strain K12) OX=83333 GN=nirB PE=3 SV=4	C141		6.64	Medium	3.1775	High	3.4625
P08201	nirB	Nitrite reductase (NADH) large subunit OS=Escherichia coli (strain K12) OX=83333 GN=nirB PE=3 SV=4	C126		6.64	Medium	3.1775	High	3.4625
P08201	nirB	Nitrite reductase (NADH) large subunit OS=Escherichia coli (strain K12) OX=83333 GN=nirB PE=3 SV=4	C443		6.64	Medium	3.1775	High	3.4625
P08201	nirB	Nitrite reductase (NADH) large subunit OS=Escherichia coli (strain K12) OX=83333 GN=nirB PE=3 SV=4	C459		6.64	Medium	3.1775	High	3.4625
P07363	cheA	Chemotaxis protein CheA OS=Escherichia coli (strain K12) OX=83333 GN=cheA PE=1 SV=3	C120		6.64	Medium	3.18	High	3.46
P32695	dusA	tRNA-dihydrouridine(20/20a) synthase OS=Escherichia coli (strain K12) OX=83333 GN=dusA PE=1 SV=4	C127		3.59	High	0.14	High	3.45
P37342	yjjI	Uncharacterized protein YjjI OS=Escherichia coli (strain K12) OX=83333 GN=yjjI PE=1 SV=2	C236		6.64	Medium	3.3375	High	3.3025
P09152	narG	Respiratory nitrate reductase 1 alpha chain OS=Escherichia coli (strain K12) OX=83333 GN=narG PE=1 SV=4	C54_OR_C58	Iron-sulfur (4Fe-4S)"; (C54), Iron-sulfur (4Fe-4S)"; (C58)	6.64	Medium	3.4275	High	3.2125
P09152	narG	Respiratory nitrate reductase 1 alpha chain OS=Escherichia coli (strain K12) OX=83333 GN=narG PE=1 SV=4	C875		6.64	Medium	3.4275	High	3.2125
P09152	narG	Respiratory nitrate reductase 1 alpha chain OS=Escherichia coli (strain K12) OX=83333 GN=narG PE=1 SV=4	C292		6.64	Medium	3.4275	High	3.2125
P09152	narG	Respiratory nitrate reductase 1 alpha chain OS=Escherichia coli (strain K12) OX=83333 GN=narG PE=1 SV=4	C493		6.64	Medium	3.4275	High	3.2125
P00561	thrA	Bifunctional aspartokinase/homoserine dehydrogenase 1 OS=Escherichia coli (strain K12) OX=83333 GN=thrA PE=1 SV=2	C223_AND_C235		3.17667	High	0.0075	High	3.16917
P33937	napA	Periplasmic nitrate reductase OS=Escherichia coli (strain K12) OX=83333 GN=napA PE=1 SV=3	C81	Iron-sulfur (4Fe-4S) (C81)	6.64	Medium	3.535	High	3.105
P33937	napA	Periplasmic nitrate reductase OS=Escherichia coli (strain K12) OX=83333 GN=napA PE=1 SV=3	C480		6.42167	High	3.535	High	2.88667
P31120	glmM	Phosphoglucosamine mutase OS=Escherichia coli (strain K12) OX=83333 GN=glmM PE=1 SV=3	C139		2.80333	High	-0.01	High	2.81333
P0ABE2	bolA	DNA-binding transcriptional regulator BolA OS=Escherichia coli (strain K12) OX=83333 GN=bolA PE=1 SV=1	C98		1.36833	High	-1.325	High	2.69333
P0AGF6	tdcB	L-threonine dehydratase catabolic TdcB OS=Escherichia coli (strain K12) OX=83333 GN=tdcB PE=1 SV=1	C81		3.58	High	0.97	High	2.61
P64638	feoC	Probable [Fe-S]-dependent transcriptional repressor FeoC OS=Escherichia coli (strain K12) OX=83333 GN=feoC PE=1 SV=1	C61	Iron-sulfur (C61)	2.74	High	0.235	High	2.505
P04128	fimA	Type-1 fimbrial protein, A chain OS=Escherichia coli (strain K12) OX=83333 GN=fimA PE=1 SV=2	C44		0.275	High	-2.1525	High	2.4275
P24193	hypE	Carbamoyl dehydratase HypE OS=Escherichia coli (strain K12) OX=83333 GN=hypE PE=1 SV=2	C78		2.17833	High	-0.18	High	2.35833
P0A6H1	clpX	ATP-dependent Clp protease ATP-binding subunit ClpX OS=Escherichia coli (strain K12) OX=83333 GN=clpX PE=1 SV=2	C44		2.43333	High	0.0775	High	2.35583
P76536	yfeX	Dye-decolorizing peroxidase YfeX OS=Escherichia coli (strain K12) OX=83333 GN=yfeX PE=1 SV=2	C13		3.04167	High	0.695	High	2.34667
P0AFR0	rssA	NTE family protein RssA OS=Escherichia coli (strain K12) OX=83333 GN=rssA PE=3 SV=2	C105		0.396667	High	-1.78	High	2.17667
P37342	yjjI	Uncharacterized protein YjjI OS=Escherichia coli (strain K12) OX=83333 GN=yjjI PE=1 SV=2	C58		5.3575	High	3.3375	High	2.02
P0A717	prs	Ribose-phosphate pyrophosphokinase OS=Escherichia coli (strain K12) OX=83333 GN=prs PE=1 SV=2	C230		1.855	High	-0.1375	High	1.9925
P0AC69	grxD	Glutaredoxin 4 OS=Escherichia coli (strain K12) OX=83333 GN=grxD PE=1 SV=1	C30_OR_C43	Iron-sulfur (2Fe-2S); shared with dimeric partner (C30)	-3.75	High	-5.58	High	1.83
P76491	yfbR	5'-deoxynucleotidase YfbR OS=Escherichia coli (strain K12) OX=83333 GN=yfbR PE=1 SV=1	C140		-0.025	High	-1.855	High	1.83
P23538	ppsA	Phosphoenolpyruvate synthase OS=Escherichia coli (strain K12) OX=83333 GN=ppsA PE=1 SV=5	C420		0.571667	High	-1.22	High	1.79167
P31979	nuoF	NADH-quinone oxidoreductase subunit F OS=Escherichia coli (strain K12) OX=83333 GN=nuoF PE=1 SV=3	C398	Iron-sulfur (4Fe-4S) (C398)	1.46167	High	-0.2925	High	1.75417
P36928	yegD	Uncharacterized chaperone protein YegD OS=Escherichia coli (strain K12) OX=83333 GN=yegD PE=3 SV=2	C12		1.20167	High	-0.53	Medium	1.73167
P0AAJ8	hybA	Hydrogenase-2 operon protein HybA OS=Escherichia coli (strain K12) OX=83333 GN=hybA PE=3 SV=1	C57	Iron-sulfur (4Fe-4S) 2 (C57)	1.02833	High	-0.66	High	1.68833
P37751	wbbK	Putative glycosyltransferase WbbK OS=Escherichia coli (strain K12) OX=83333 GN=wbbK PE=4 SV=1	C270_AND_C278		0.53	High	-1.1425	Medium	1.6725
P37013	norR	Anaerobic nitric oxide reductase transcription regulator NorR OS=Escherichia coli (strain K12) OX=83333 GN=norR PE=1 SV=2	C38		0.176	High	-1.46	High	1.636
P0AGL5	ratA	Ribosome association toxin RatA OS=Escherichia coli (strain K12) OX=83333 GN=ratA PE=1 SV=1	C47		0.5575	Medium	-1.0125	High	1.57
P31979	nuoF	NADH-quinone oxidoreductase subunit F OS=Escherichia coli (strain K12) OX=83333 GN=nuoF PE=1 SV=3	C180		1.175	High	-0.2925	High	1.4675
P21599	pykA	Pyruvate kinase II OS=Escherichia coli (strain K12) OX=83333 GN=pykA PE=1 SV=3	C200		1.355	High	-0.0575	High	1.4125
P06987	hisB	Histidine biosynthesis bifunctional protein HisB OS=Escherichia coli (strain K12) OX=83333 GN=hisB PE=1 SV=1	C265		1.48	High	0.07	High	1.41
P0AGE9	sucD	Succinate--CoA ligase [ADP-forming] subunit alpha OS=Escherichia coli (strain K12) OX=83333 GN=sucD PE=1 SV=2	C78		0.561667	High	-0.8375	High	1.39917
P11875	argS	Arginine--tRNA ligase OS=Escherichia coli (strain K12) OX=83333 GN=argS PE=1 SV=1	C320		1.325	High	-0.06	High	1.385
P77150	pdxY	Pyridoxal kinase PdxY OS=Escherichia coli (strain K12) OX=83333 GN=pdxY PE=1 SV=3	C122		-0.108333	High	-1.4925	High	1.38417
P0AFI7	pdxH	Pyridoxine/pyridoxamine 5'-phosphate oxidase OS=Escherichia coli (strain K12) OX=83333 GN=pdxH PE=1 SV=2	C43		1.24	High	-0.135	High	1.375
P0AF12	mtnN	5'-methylthioadenosine/S-adenosylhomocysteine nucleosidase OS=Escherichia coli (strain K12) OX=83333 GN=mtnN PE=1 SV=1	C31		1.218	High	-0.1525	High	1.3705
P37188	gatB	PTS system galactitol-specific EIIB component OS=Escherichia coli (strain K12) OX=83333 GN=gatB PE=1 SV=2	C27_AND_C39		-0.04	Low	-1.39	High	1.35
P05707	srlD	Sorbitol-6-phosphate 2-dehydrogenase OS=Escherichia coli (strain K12) OX=83333 GN=srlD PE=1 SV=2	C245		-0.208333	High	-1.5425	High	1.33417
P30178	hcxB	Hydroxycarboxylate dehydrogenase B OS=Escherichia coli (strain K12) OX=83333 GN=hcxB PE=1 SV=2	C356		-0.311667	High	-1.585	High	1.27333
P0AE52	bcp	Peroxiredoxin Bcp OS=Escherichia coli (strain K12) OX=83333 GN=bcp PE=1 SV=1	C46_AND_C51		1.21167	High	-0.0575	High	1.26917
P08142	ilvB	Acetolactate synthase isozyme 1 large subunit OS=Escherichia coli (strain K12) OX=83333 GN=ilvB PE=1 SV=1	C80_OR_C83		-0.0766667	High	-1.32	High	1.24333
P0AGL5	ratA	Ribosome association toxin RatA OS=Escherichia coli (strain K12) OX=83333 GN=ratA PE=1 SV=1	C113		0.22	High	-1.0125	High	1.2325
P0ADF8	ilvN	Acetolactate synthase isozyme 1 small subunit OS=Escherichia coli (strain K12) OX=83333 GN=ilvN PE=1 SV=1	C41		0.161667	High	-1.0675	Medium	1.22917
P0A9Q5	accD	Acetyl-coenzyme A carboxylase carboxyl transferase subunit beta OS=Escherichia coli (strain K12) OX=83333 GN=accD PE=1 SV=1	C158		1.25833	High	0.03	High	1.22833
Q46939	yqeF	Probable acetyl-CoA acetyltransferase OS=Escherichia coli (strain K12) OX=83333 GN=yqeF PE=3 SV=2	C104		-0.155	High	-1.33333	Medium	1.17833
P08142	ilvB	Acetolactate synthase isozyme 1 large subunit OS=Escherichia coli (strain K12) OX=83333 GN=ilvB PE=1 SV=1	C359		-0.163333	High	-1.32	High	1.15667
P36979	rlmN	Dual-specificity RNA methyltransferase RlmN OS=Escherichia coli (strain K12) OX=83333 GN=rlmN PE=1 SV=1	C129	Iron-sulfur (4Fe-4S-S-AdoMet)"; (C129)	0.981667	High	-0.17	High	1.15167
P36928	yegD	Uncharacterized chaperone protein YegD OS=Escherichia coli (strain K12) OX=83333 GN=yegD PE=3 SV=2	C39		0.62	High	-0.53	Medium	1.15
P0A9P0	lpdA	Dihydrolipoyl dehydrogenase OS=Escherichia coli (strain K12) OX=83333 GN=lpdA PE=1 SV=2	C45_AND_C50		1.24	High	0.095	High	1.145
P37188	gatB	PTS system galactitol-specific EIIB component OS=Escherichia coli (strain K12) OX=83333 GN=gatB PE=1 SV=2	C9		-0.246667	High	-1.39	High	1.14333
P0A8P3	yggX	Probable Fe(2+)-trafficking protein OS=Escherichia coli (strain K12) OX=83333 GN=yggX PE=1 SV=2	C7		0.253333	High	-0.88	Medium	1.13333
P29208	menC	o-succinylbenzoate synthase OS=Escherichia coli (strain K12) OX=83333 GN=menC PE=1 SV=2	C110		0.00666667	High	-1.0975	Medium	1.10417
P77475	yqaB	Fructose-1-phosphate phosphatase YqaB OS=Escherichia coli (strain K12) OX=83333 GN=yqaB PE=1 SV=1	C162		0.518333	High	-0.575	High	1.09333
P37177	ptsP	Phosphoenolpyruvate-dependent phosphotransferase system OS=Escherichia coli (strain K12) OX=83333 GN=ptsP PE=1 SV=2	C519		1.015	High	-0.05	High	1.065
P13029	katG	Catalase-peroxidase OS=Escherichia coli (strain K12) OX=83333 GN=katG PE=1 SV=2	C16		1.6225	High	0.5625	High	1.06
P76055	ttcA	tRNA-cytidine(32) 2-sulfurtransferase OS=Escherichia coli (strain K12) OX=83333 GN=ttcA PE=1 SV=1	C122_OR_C125	Iron-sulfur (4Fe-4S) (C122), Iron-sulfur (4Fe-4S) (C125)	1.15833	High	0.11	High	1.04833
P0A8L5	ycgN	UPF0260 protein YcgN OS=Escherichia coli (strain K12) OX=83333 GN=ycgN PE=3 SV=1	C96		-0.334	High	-1.37	Low	1.036
P07004	proA	Gamma-glutamyl phosphate reductase OS=Escherichia coli (strain K12) OX=83333 GN=proA PE=1 SV=2	C166		1.164	High	0.145	High	1.019
P0AEY3	mazG	Nucleoside triphosphate pyrophosphohydrolase OS=Escherichia coli (strain K12) OX=83333 GN=mazG PE=1 SV=1	C152		0.415	High	-0.6	High	1.015
P22188	murE	UDP-N-acetylmuramoyl-L-alanyl-D-glutamate--2,6-diaminopimelate ligase OS=Escherichia coli (strain K12) OX=83333 GN=murE PE=1 SV=2	C269		1.01333	High	0.0025	High	1.01083
Q46939	yqeF	Probable acetyl-CoA acetyltransferase OS=Escherichia coli (strain K12) OX=83333 GN=yqeF PE=3 SV=2	C88		-0.323333	High	-1.33333	Medium	1.01
P0A786	pyrB	Aspartate carbamoyltransferase catalytic subunit OS=Escherichia coli (strain K12) OX=83333 GN=pyrB PE=1 SV=2	C48		-0.743333	High	-1.75	High	1.00667
P23538	ppsA	Phosphoenolpyruvate synthase OS=Escherichia coli (strain K12) OX=83333 GN=ppsA PE=1 SV=5	C621		-0.216667	High	-1.22	High	1.00333
P08142	ilvB	Acetolactate synthase isozyme 1 large subunit OS=Escherichia coli (strain K12) OX=83333 GN=ilvB PE=1 SV=1	C298		-0.326667	High	-1.32	High	0.993333
P45425	nanK	N-acetylmannosamine kinase OS=Escherichia coli (strain K12) OX=83333 GN=nanK PE=1 SV=2	C173	Zinc (C173)	-0.333333	High	-1.32	High	0.986667
P0A8L5	ycgN	UPF0260 protein YcgN OS=Escherichia coli (strain K12) OX=83333 GN=ycgN PE=3 SV=1	C78		-0.4	High	-1.37	Low	0.97
P0A858	tpiA	Triosephosphate isomerase OS=Escherichia coli (strain K12) OX=83333 GN=tpiA PE=1 SV=1	C126		1.025	High	0.0675	High	0.9575
P0A6J5	dadA	D-amino acid dehydrogenase OS=Escherichia coli (strain K12) OX=83333 GN=dadA PE=1 SV=1	C229		0.306667	High	-0.6425	High	0.949167
P0A6J5	dadA	D-amino acid dehydrogenase OS=Escherichia coli (strain K12) OX=83333 GN=dadA PE=1 SV=1	C200		0.303333	High	-0.6425	High	0.945833
P60716	lipA	Lipoyl synthase OS=Escherichia coli (strain K12) OX=83333 GN=lipA PE=1 SV=1	C98_OR_C101	Iron-sulfur (4Fe-4S) 2; 4Fe-4S-S-AdoMet (C98), Iron-sulfur (4Fe-4S) 2; 4Fe-4S-S-AdoMet (C101)	0.936667	Medium	-0.005	High	0.941667
P36928	yegD	Uncharacterized chaperone protein YegD OS=Escherichia coli (strain K12) OX=83333 GN=yegD PE=3 SV=2	C248		0.411667	High	-0.53	Medium	0.941667
P0A9W0	ulaR	HTH-type transcriptional regulator UlaR OS=Escherichia coli (strain K12) OX=83333 GN=ulaR PE=1 SV=1	C101		-0.08	High	-1.0125	Medium	0.9325
P33232	lldD	L-lactate dehydrogenase OS=Escherichia coli (strain K12) OX=83333 GN=lldD PE=1 SV=1	C111		-0.7525	High	-1.6825	High	0.93
P60716	lipA	Lipoyl synthase OS=Escherichia coli (strain K12) OX=83333 GN=lipA PE=1 SV=1	C152		0.921667	High	-0.005	High	0.926667
P31979	nuoF	NADH-quinone oxidoreductase subunit F OS=Escherichia coli (strain K12) OX=83333 GN=nuoF PE=1 SV=3	C388		0.628333	High	-0.2925	High	0.920833
P23857	pspE	Thiosulfate sulfurtransferase PspE OS=Escherichia coli (strain K12) OX=83333 GN=pspE PE=1 SV=1	C67		-0.0816667	High	-0.99	High	0.908333
P0ACC3	erpA	Iron-sulfur cluster insertion protein ErpA OS=Escherichia coli (strain K12) OX=83333 GN=erpA PE=1 SV=1	C106_OR_C108	Iron-sulfur (C106), Iron-sulfur (C108)	0.821667	High	-0.08	High	0.901667
P0ACN7	cytR	HTH-type transcriptional repressor CytR OS=Escherichia coli (strain K12) OX=83333 GN=cytR PE=1 SV=1	C329		0.89	High	0.015	High	0.875
P07014	sdhB	Succinate dehydrogenase iron-sulfur subunit OS=Escherichia coli (strain K12) OX=83333 GN=sdhB PE=1 SV=1	C60	Iron-sulfur (2Fe-2S)"; (C60)	0.233333	High	-0.635	High	0.868333
P45578	luxS	S-ribosylhomocysteine lyase OS=Escherichia coli (strain K12) OX=83333 GN=luxS PE=1 SV=3	C41		0.833333	High	-0.0325	High	0.865833
P00959	metG	Methionine--tRNA ligase OS=Escherichia coli (strain K12) OX=83333 GN=metG PE=1 SV=2	C50		0.655	High	-0.2075	High	0.8625
P00887	aroH	Phospho-2-dehydro-3-deoxyheptonate aldolase, Trp-sensitive OS=Escherichia coli (strain K12) OX=83333 GN=aroH PE=1 SV=4	C281		0.72	High	-0.1425	High	0.8625
P0AC38	aspA	Aspartate ammonia-lyase OS=Escherichia coli (strain K12) OX=83333 GN=aspA PE=1 SV=1	C340		0.27	High	-0.59	High	0.86
P33232	lldD	L-lactate dehydrogenase OS=Escherichia coli (strain K12) OX=83333 GN=lldD PE=1 SV=1	C149		-0.825	High	-1.6825	High	0.8575
P00722	lacZ	Beta-galactosidase OS=Escherichia coli (strain K12) OX=83333 GN=lacZ PE=1 SV=2	C248		-0.776667	High	-1.6075	High	0.830833
P0AAJ5	fdoH	Formate dehydrogenase-O iron-sulfur subunit OS=Escherichia coli (strain K12) OX=83333 GN=fdoH PE=1 SV=1	C175	Iron-sulfur (4Fe-4S) 2 (C175)	0.87	High	0.0475	High	0.8225
P00582	polA	DNA polymerase I OS=Escherichia coli (strain K12) OX=83333 GN=polA PE=1 SV=1	C907		0.651667	High	-0.17	High	0.821667
P36683	acnB	Aconitate hydratase B OS=Escherichia coli (strain K12) OX=83333 GN=acnB PE=1 SV=3	C710	Iron-sulfur (4Fe-4S) (C710)	0.0716667	High	-0.7425	High	0.814167
P0A7A2	gpmB	Probable phosphoglycerate mutase GpmB OS=Escherichia coli (strain K12) OX=83333 GN=gpmB PE=3 SV=1	C136		0.545	High	-0.26	High	0.805
P63284	clpB	Chaperone protein ClpB OS=Escherichia coli (strain K12) OX=83333 GN=clpB PE=1 SV=1	C94		0.94	High	0.1375	High	0.8025
P0AGE9	sucD	Succinate--CoA ligase [ADP-forming] subunit alpha OS=Escherichia coli (strain K12) OX=83333 GN=sucD PE=1 SV=2	C124_AND_C133		-0.0366667	High	-0.8375	High	0.800833
P76558	maeB	NADP-dependent malic enzyme OS=Escherichia coli (strain K12) OX=83333 GN=maeB PE=1 SV=1	C642		0.19	High	-0.61	High	0.8
P30745	moaA	GTP 3',8-cyclase OS=Escherichia coli (strain K12) OX=83333 GN=moaA PE=1 SV=1	C238		1.61	High	0.81	High	0.8
P24188	trhO	tRNA uridine(34) hydroxylase OS=Escherichia coli (strain K12) OX=83333 GN=trhO PE=1 SV=2	C302_OR_C303_OR_C307_OR_C308		0.6525	High	-0.1425	High	0.795
P00888	aroF	Phospho-2-dehydro-3-deoxyheptonate aldolase, Tyr-sensitive OS=Escherichia coli (strain K12) OX=83333 GN=aroF PE=1 SV=1	C62		0.973333	High	0.18	High	0.793333
P00887	aroH	Phospho-2-dehydro-3-deoxyheptonate aldolase, Trp-sensitive OS=Escherichia coli (strain K12) OX=83333 GN=aroH PE=1 SV=4	C180		0.6475	High	-0.1425	High	0.79
P0A951	speG	Spermidine N(1)-acetyltransferase OS=Escherichia coli (strain K12) OX=83333 GN=speG PE=1 SV=2	C64		0.146667	High	-0.64	High	0.786667
P0A996	glpC	Anaerobic glycerol-3-phosphate dehydrogenase subunit C OS=Escherichia coli (strain K12) OX=83333 GN=glpC PE=1 SV=1	C369_OR_C372		1.52667	High	0.75	High	0.776667
P00363	frdA	Fumarate reductase flavoprotein subunit OS=Escherichia coli (strain K12) OX=83333 GN=frdA PE=1 SV=3	C368		1.39	High	0.6175	High	0.7725
P33195	gcvP	Glycine dehydrogenase (decarboxylating) OS=Escherichia coli (strain K12) OX=83333 GN=gcvP PE=1 SV=3	C512		0.138	High	-0.6325	High	0.7705
P0A6K3	def	Peptide deformylase OS=Escherichia coli (strain K12) OX=83333 GN=def PE=1 SV=2	C91	Iron"; (C91)	0.688333	High	-0.0725	High	0.760833
P28904	treC	Trehalose-6-phosphate hydrolase OS=Escherichia coli (strain K12) OX=83333 GN=treC PE=1 SV=3	C186		-0.665	High	-1.42	High	0.755
P33599	nuoC	NADH-quinone oxidoreductase subunit C/D OS=Escherichia coli (strain K12) OX=83333 GN=nuoC PE=1 SV=3	C277		0.363333	High	-0.3875	High	0.750833
P0AG14	sohB	Probable protease SohB OS=Escherichia coli (strain K12) OX=83333 GN=sohB PE=1 SV=1	C185		0.828333	High	0.08	High	0.748333
P0A8L5	ycgN	UPF0260 protein YcgN OS=Escherichia coli (strain K12) OX=83333 GN=ycgN PE=3 SV=1	C55		-0.623333	High	-1.37	Low	0.746667
P0ABS1	dksA	RNA polymerase-binding transcription factor DksA OS=Escherichia coli (strain K12) OX=83333 GN=dksA PE=1 SV=1	C114_AND_C117	Zinc (C114), Zinc (C117)	0.581667	Medium	-0.1625	High	0.744167
P60757	hisG	ATP phosphoribosyltransferase OS=Escherichia coli (strain K12) OX=83333 GN=hisG PE=1 SV=1	C149		0.706667	High	-0.0325	High	0.739167
P0A9L5	ppiC	Peptidyl-prolyl cis-trans isomerase C OS=Escherichia coli (strain K12) OX=83333 GN=ppiC PE=1 SV=2	C41		0.165	High	-0.5725	High	0.7375
P00363	frdA	Fumarate reductase flavoprotein subunit OS=Escherichia coli (strain K12) OX=83333 GN=frdA PE=1 SV=3	C464		1.355	High	0.6175	High	0.7375
P0A7B5	proB	Glutamate 5-kinase OS=Escherichia coli (strain K12) OX=83333 GN=proB PE=1 SV=1	C225		0.994	High	0.2575	High	0.7365
P00887	aroH	Phospho-2-dehydro-3-deoxyheptonate aldolase, Trp-sensitive OS=Escherichia coli (strain K12) OX=83333 GN=aroH PE=1 SV=4	C327		0.591667	High	-0.1425	High	0.734167
P0A6J5	dadA	D-amino acid dehydrogenase OS=Escherichia coli (strain K12) OX=83333 GN=dadA PE=1 SV=1	C96		0.0866667	High	-0.6425	High	0.729167
P0AED0	uspA	Universal stress protein A OS=Escherichia coli (strain K12) OX=83333 GN=uspA PE=1 SV=2	C109		0.63	High	-0.0875	High	0.7175
P0AF56	yjcO	Sel1-repeat-containing protein YjcO OS=Escherichia coli (strain K12) OX=83333 GN=yjcO PE=3 SV=1	C70		-0.79	High	-1.485	High	0.695
P0A9D2	gstA	Glutathione S-transferase GstA OS=Escherichia coli (strain K12) OX=83333 GN=gstA PE=1 SV=1	C10		0.205	High	-0.485	High	0.69
P31979	nuoF	NADH-quinone oxidoreductase subunit F OS=Escherichia coli (strain K12) OX=83333 GN=nuoF PE=1 SV=3	C89		0.396667	High	-0.2925	High	0.689167
P25666	htrL	Protein HtrL OS=Escherichia coli (strain K12) OX=83333 GN=htrL PE=2 SV=2	C121		-0.175	High	-0.855	High	0.68
P08194	glpT	Glycerol-3-phosphate transporter OS=Escherichia coli (strain K12) OX=83333 GN=glpT PE=1 SV=1	C215		0.06	High	-0.61	High	0.67
P26602	ubiC	Chorismate pyruvate-lyase OS=Escherichia coli (strain K12) OX=83333 GN=ubiC PE=1 SV=2	C82		0.616667	High	-0.0475	High	0.664167
P0C8J6	gatY	D-tagatose-1,6-bisphosphate aldolase subunit GatY OS=Escherichia coli (strain K12) OX=83333 GN=gatY PE=1 SV=1	C278_OR_C280		0.4	High	-0.2625	High	0.6625
P0AFD1	nuoE	NADH-quinone oxidoreductase subunit E OS=Escherichia coli (strain K12) OX=83333 GN=nuoE PE=1 SV=1	C92_AND_C97	Iron-sulfur (2Fe-2S) (C92), Iron-sulfur (2Fe-2S) (C97)	0.255	High	-0.405	High	0.66
P25665	metE	5-methyltetrahydropteroyltriglutamate--homocysteine methyltransferase OS=Escherichia coli (strain K12) OX=83333 GN=metE PE=1 SV=6	C726	Zinc (C726)	0.178333	High	-0.4775	High	0.655833
P37326	intS	Prophage integrase IntS OS=Escherichia coli (strain K12) OX=83333 GN=intS PE=1 SV=1	C304		0.265	High	-0.385	High	0.65
P32099	lplA	Lipoate-protein ligase A OS=Escherichia coli (strain K12) OX=83333 GN=lplA PE=1 SV=3	C312		0.618	High	-0.025	High	0.643
P00363	frdA	Fumarate reductase flavoprotein subunit OS=Escherichia coli (strain K12) OX=83333 GN=frdA PE=1 SV=3	C333		1.256	High	0.6175	High	0.6385
P0C8J8	gatZ	D-tagatose-1,6-bisphosphate aldolase subunit GatZ OS=Escherichia coli (strain K12) OX=83333 GN=gatZ PE=1 SV=1	C149_AND_C159		-0.48	High	-1.115	High	0.635
P61517	can	Carbonic anhydrase 2 OS=Escherichia coli (strain K12) OX=83333 GN=can PE=1 SV=1	C42	Zinc (C42)	0.4275	High	-0.2	High	0.6275
P30744	sdaB	L-serine dehydratase 2 OS=Escherichia coli (strain K12) OX=83333 GN=sdaB PE=2 SV=2	C112		1.00667	High	0.385	High	0.621667
P0A6K6	deoB	Phosphopentomutase OS=Escherichia coli (strain K12) OX=83333 GN=deoB PE=1 SV=1	C145		0.7375	High	0.12	High	0.6175
P0C8J8	gatZ	D-tagatose-1,6-bisphosphate aldolase subunit GatZ OS=Escherichia coli (strain K12) OX=83333 GN=gatZ PE=1 SV=1	C129		-0.5	High	-1.115	High	0.615
P0A9H7	cfa	Cyclopropane-fatty-acyl-phospholipid synthase OS=Escherichia coli (strain K12) OX=83333 GN=cfa PE=1 SV=2	C139		0.38	High	-0.2225	High	0.6025
P0A9C5	glnA	Glutamine synthetase OS=Escherichia coli (strain K12) OX=83333 GN=glnA PE=1 SV=2	C90		0.326667	High	-0.275	High	0.601667
P37330	glcB	Malate synthase G OS=Escherichia coli (strain K12) OX=83333 GN=glcB PE=1 SV=3	C617		1.04333	High	0.4425	High	0.600833
P0A7J0	ribB	3,4-dihydroxy-2-butanone 4-phosphate synthase OS=Escherichia coli (strain K12) OX=83333 GN=ribB PE=1 SV=1	C188		0.96	High	0.3625	High	0.5975
P0AGE9	sucD	Succinate--CoA ligase [ADP-forming] subunit alpha OS=Escherichia coli (strain K12) OX=83333 GN=sucD PE=1 SV=2	C13		-0.25	High	-0.8375	High	0.5875
P0ACR9	mprA	Transcriptional repressor MprA OS=Escherichia coli (strain K12) OX=83333 GN=mprA PE=2 SV=1	C33		0.04	High	-0.545	High	0.585
P75849	gloC	Hydroxyacylglutathione hydrolase GloC OS=Escherichia coli (strain K12) OX=83333 GN=gloC PE=1 SV=1	C102		0.518	High	-0.06	High	0.578
P62620	ispG	4-hydroxy-3-methylbut-2-en-1-yl diphosphate synthase (flavodoxin) OS=Escherichia coli (strain K12) OX=83333 GN=ispG PE=1 SV=1	C124		0.69	High	0.115	High	0.575
P33644	yfiH	Purine nucleoside phosphorylase YfiH OS=Escherichia coli (strain K12) OX=83333 GN=yfiH PE=1 SV=1	C100		0.7025	Medium	0.1275	High	0.575
P0AAH0	pstB	Phosphate import ATP-binding protein PstB OS=Escherichia coli (strain K12) OX=83333 GN=pstB PE=1 SV=2	C47		0.295	High	-0.275	High	0.57
P0A853	tnaA	Tryptophanase OS=Escherichia coli (strain K12) OX=83333 GN=tnaA PE=1 SV=1	C383		-0.18	High	-0.75	High	0.57
P0A996	glpC	Anaerobic glycerol-3-phosphate dehydrogenase subunit C OS=Escherichia coli (strain K12) OX=83333 GN=glpC PE=1 SV=1	C62_AND_C66	Iron-sulfur (4Fe-4S) 2 (C62), Iron-sulfur (4Fe-4S) 1 (C66)	1.315	High	0.75	High	0.565
P33599	nuoC	NADH-quinone oxidoreductase subunit C/D OS=Escherichia coli (strain K12) OX=83333 GN=nuoC PE=1 SV=3	C459		0.176667	High	-0.3875	High	0.564167
P00363	frdA	Fumarate reductase flavoprotein subunit OS=Escherichia coli (strain K12) OX=83333 GN=frdA PE=1 SV=3	C248		1.18	High	0.6175	High	0.5625
P32176	fdoG	Formate dehydrogenase-O major subunit OS=Escherichia coli (strain K12) OX=83333 GN=fdoG PE=1 SV=5	C618		1.09167	High	0.5325	High	0.559167
P00722	lacZ	Beta-galactosidase OS=Escherichia coli (strain K12) OX=83333 GN=lacZ PE=1 SV=2	C501		-1.05	High	-1.6075	High	0.5575
P07395	pheT	Phenylalanine--tRNA ligase beta subunit OS=Escherichia coli (strain K12) OX=83333 GN=pheT PE=1 SV=2	C79		0.516667	High	-0.0375	High	0.554167
P0A9S3	gatD	Galactitol 1-phosphate 5-dehydrogenase OS=Escherichia coli (strain K12) OX=83333 GN=gatD PE=1 SV=1	C103	Zinc 2 (C103)	-1.94167	High	-2.495	High	0.553333
P0AFD1	nuoE	NADH-quinone oxidoreductase subunit E OS=Escherichia coli (strain K12) OX=83333 GN=nuoE PE=1 SV=1	C132		0.146667	High	-0.405	High	0.551667
P0AB91	aroG	Phospho-2-dehydro-3-deoxyheptonate aldolase, Phe-sensitive OS=Escherichia coli (strain K12) OX=83333 GN=aroG PE=1 SV=1	C208		0.793333	High	0.2475	High	0.545833
P0AB71	fbaA	Fructose-bisphosphate aldolase class 2 OS=Escherichia coli (strain K12) OX=83333 GN=fbaA PE=1 SV=2	C37		0.456667	High	-0.0875	High	0.544167
P0AEW6	gsk	Inosine-guanosine kinase OS=Escherichia coli (strain K12) OX=83333 GN=gsk PE=1 SV=1	C131		0.645	High	0.105	High	0.54
P17169	glmS	Glutamine--fructose-6-phosphate aminotransferase [isomerizing] OS=Escherichia coli (strain K12) OX=83333 GN=glmS PE=1 SV=4	C375		0.39	High	-0.15	High	0.54
P37052	ychJ	UPF0225 protein YchJ OS=Escherichia coli (strain K12) OX=83333 GN=ychJ PE=1 SV=2	C57		-0.175	High	-0.7125	High	0.5375
P0A6W9	gshA	Glutamate--cysteine ligase OS=Escherichia coli (strain K12) OX=83333 GN=gshA PE=1 SV=1	C223		0.716667	High	0.18	High	0.536667
P09831	gltB	Glutamate synthase [NADPH] large chain OS=Escherichia coli (strain K12) OX=83333 GN=gltB PE=1 SV=3	C55		0.876667	High	0.3425	High	0.534167
P0A9M8	pta	Phosphate acetyltransferase OS=Escherichia coli (strain K12) OX=83333 GN=pta PE=1 SV=2	C432		0.836667	High	0.3025	High	0.534167
P00363	frdA	Fumarate reductase flavoprotein subunit OS=Escherichia coli (strain K12) OX=83333 GN=frdA PE=1 SV=3	C540		1.15	High	0.6175	High	0.5325
P0A6Z1	hscA	Chaperone protein HscA OS=Escherichia coli (strain K12) OX=83333 GN=hscA PE=1 SV=1	C448		0.5825	High	0.06	High	0.5225
P0ACR4	yeiE	Uncharacterized HTH-type transcriptional regulator YeiE OS=Escherichia coli (strain K12) OX=83333 GN=yeiE PE=3 SV=1	C286		0.2	High	-0.32	High	0.52
P33599	nuoC	NADH-quinone oxidoreductase subunit C/D OS=Escherichia coli (strain K12) OX=83333 GN=nuoC PE=1 SV=3	C480		0.118333	High	-0.3875	High	0.505833
P64554	queE	7-carboxy-7-deazaguanine synthase OS=Escherichia coli (strain K12) OX=83333 GN=queE PE=3 SV=1	C31_OR_C35_OR_C38	Iron-sulfur (4Fe-4S-S-AdoMet) (C31), Iron-sulfur (4Fe-4S-S-AdoMet) (C35), Iron-sulfur (4Fe-4S-S-AdoMet) (C38)	0.275	High	-0.23	High	0.505
P0A817	metK	S-adenosylmethionine synthase OS=Escherichia coli (strain K12) OX=83333 GN=metK PE=1 SV=2	C90		0.523333	High	0.02	High	0.503333
P0A9B2	gapA	Glyceraldehyde-3-phosphate dehydrogenase A OS=Escherichia coli (strain K12) OX=83333 GN=gapA PE=1 SV=2	C150_OR_C154		0.605	High	0.1025	High	0.5025
P0AC33	fumA	Fumarate hydratase class I, aerobic OS=Escherichia coli (strain K12) OX=83333 GN=fumA PE=1 SV=2	C105	Iron-sulfur (4Fe-4S) (C105)	-0.428333	High	-0.925	High	0.496667
P0AB91	aroG	Phospho-2-dehydro-3-deoxyheptonate aldolase, Phe-sensitive OS=Escherichia coli (strain K12) OX=83333 GN=aroG PE=1 SV=1	C181		0.738333	High	0.2475	High	0.490833
P0A9C3	galM	Aldose 1-epimerase OS=Escherichia coli (strain K12) OX=83333 GN=galM PE=1 SV=1	C56_AND_C61		0.77	High	0.28	High	0.49
P0ADF8	ilvN	Acetolactate synthase isozyme 1 small subunit OS=Escherichia coli (strain K12) OX=83333 GN=ilvN PE=1 SV=1	C26		-0.58	Medium	-1.0675	Medium	0.4875
P0AC41	sdhA	Succinate dehydrogenase flavoprotein subunit OS=Escherichia coli (strain K12) OX=83333 GN=sdhA PE=1 SV=1	C303		0.0533333	High	-0.4325	High	0.485833
P0A8G3	uxaC	Uronate isomerase OS=Escherichia coli (strain K12) OX=83333 GN=uxaC PE=2 SV=1	C75		0.14	High	-0.345	High	0.485
P0AAB4	ubiD	3-octaprenyl-4-hydroxybenzoate carboxy-lyase OS=Escherichia coli (strain K12) OX=83333 GN=ubiD PE=1 SV=1	C361		0.304	High	-0.1775	High	0.4815
P07023	tyrA	T-protein OS=Escherichia coli (strain K12) OX=83333 GN=tyrA PE=1 SV=1	C169		0.43	High	-0.05	High	0.48
P0ADG4	suhB	Inositol-1-monophosphatase OS=Escherichia coli (strain K12) OX=83333 GN=suhB PE=1 SV=1	C179		0.488333	High	0.015	High	0.473333
P0A705	infB	Translation initiation factor IF-2 OS=Escherichia coli (strain K12) OX=83333 GN=infB PE=1 SV=1	C815		0.546667	High	0.075	High	0.471667
P0AFF6	nusA	Transcription termination/antitermination protein NusA OS=Escherichia coli (strain K12) OX=83333 GN=nusA PE=1 SV=1	C489		0.515	High	0.045	High	0.47
P25397	tehB	Tellurite methyltransferase OS=Escherichia coli (strain K12) OX=83333 GN=tehB PE=1 SV=1	C39		0.636667	High	0.1675	High	0.469167
Q46927	tcdA	tRNA threonylcarbamoyladenosine dehydratase OS=Escherichia coli (strain K12) OX=83333 GN=tcdA PE=1 SV=1	C66		0.103333	High	-0.365	High	0.468333
P0A853	tnaA	Tryptophanase OS=Escherichia coli (strain K12) OX=83333 GN=tnaA PE=1 SV=1	C281		-0.281667	High	-0.75	High	0.468333
P0AC38	aspA	Aspartate ammonia-lyase OS=Escherichia coli (strain K12) OX=83333 GN=aspA PE=1 SV=1	C80		-0.125	High	-0.59	High	0.465
P0A9S3	gatD	Galactitol 1-phosphate 5-dehydrogenase OS=Escherichia coli (strain K12) OX=83333 GN=gatD PE=1 SV=1	C38	Zinc 1; catalytic (C38)	-2.03167	High	-2.495	High	0.463333
P0A763	ndk	Nucleoside diphosphate kinase OS=Escherichia coli (strain K12) OX=83333 GN=ndk PE=1 SV=2	C139		-0.0266667	High	-0.49	High	0.463333
P0AB91	aroG	Phospho-2-dehydro-3-deoxyheptonate aldolase, Phe-sensitive OS=Escherichia coli (strain K12) OX=83333 GN=aroG PE=1 SV=1	C328		0.71	High	0.2475	High	0.4625
P0C8J6	gatY	D-tagatose-1,6-bisphosphate aldolase subunit GatY OS=Escherichia coli (strain K12) OX=83333 GN=gatY PE=1 SV=1	C124		0.2	High	-0.2625	High	0.4625
P0ACE0	hybC	Hydrogenase-2 large chain OS=Escherichia coli (strain K12) OX=83333 GN=hybC PE=1 SV=2	C21		0.958333	High	0.5	High	0.458333
P0ADE8	ygfZ	tRNA-modifying protein YgfZ OS=Escherichia coli (strain K12) OX=83333 GN=ygfZ PE=1 SV=2	C228		0.321667	High	-0.1325	High	0.454167
P0A9S5	gldA	Glycerol dehydrogenase OS=Escherichia coli (strain K12) OX=83333 GN=gldA PE=1 SV=1	C68		2.57333	High	2.12	High	0.453333
P0A9C9	glpX	Fructose-1,6-bisphosphatase 1 class 2 OS=Escherichia coli (strain K12) OX=83333 GN=glpX PE=1 SV=1	C111		0.116667	High	-0.335	High	0.451667
P0A6W9	gshA	Glutamate--cysteine ligase OS=Escherichia coli (strain K12) OX=83333 GN=gshA PE=1 SV=1	C164		0.63	High	0.18	High	0.45
P0ACS7	rpiR	HTH-type transcriptional regulator RpiR OS=Escherichia coli (strain K12) OX=83333 GN=rpiR PE=1 SV=1	C238		0.26	High	-0.19	High	0.45
P21889	aspS	Aspartate--tRNA ligase OS=Escherichia coli (strain K12) OX=83333 GN=aspS PE=1 SV=1	C21		0.235	High	-0.215	High	0.45
P00562	metL	Bifunctional aspartokinase/homoserine dehydrogenase 2 OS=Escherichia coli (strain K12) OX=83333 GN=metL PE=1 SV=3	C767		0.531667	High	0.0825	High	0.449167
P0C8J8	gatZ	D-tagatose-1,6-bisphosphate aldolase subunit GatZ OS=Escherichia coli (strain K12) OX=83333 GN=gatZ PE=1 SV=1	C93		-0.67	High	-1.115	High	0.445
P33219	yebF	Protein YebF OS=Escherichia coli (strain K12) OX=83333 GN=yebF PE=1 SV=2	C35		-0.788	High	-1.22	High	0.432
P0A6K1	dapF	Diaminopimelate epimerase OS=Escherichia coli (strain K12) OX=83333 GN=dapF PE=1 SV=1	C73		0.03	High	-0.4	High	0.43
P21170	speA	Biosynthetic arginine decarboxylase OS=Escherichia coli (strain K12) OX=83333 GN=speA PE=1 SV=2	C456		0.185	High	-0.245	High	0.43
P22564	rihC	Non-specific ribonucleoside hydrolase RihC OS=Escherichia coli (strain K12) OX=83333 GN=rihC PE=1 SV=1	C158_AND_C175		-0.0575	High	-0.48	High	0.4225
P09373	pflB	Formate acetyltransferase 1 OS=Escherichia coli (strain K12) OX=83333 GN=pflB PE=1 SV=2	C123		0.865	High	0.445	High	0.42
P0ACV8	ymjA	Uncharacterized protein YmjA OS=Escherichia coli (strain K12) OX=83333 GN=ymjA PE=4 SV=1	C20		-0.13	High	-0.55	High	0.42
P24232	hmp	Flavohemoprotein OS=Escherichia coli (strain K12) OX=83333 GN=hmp PE=1 SV=1	C389		1.33333	High	0.915	High	0.418333
P37747	glf	UDP-galactopyranose mutase OS=Escherichia coli (strain K12) OX=83333 GN=glf PE=1 SV=1	C45		0.125	High	-0.2925	High	0.4175
P0A729	yceF	7-methyl-GTP pyrophosphatase OS=Escherichia coli (strain K12) OX=83333 GN=yceF PE=1 SV=1	C72		0.12	Low	-0.2925	High	0.4125
P33937	napA	Periplasmic nitrate reductase OS=Escherichia coli (strain K12) OX=83333 GN=napA PE=1 SV=3	C67		3.945	High	3.535	High	0.41
P0AC38	aspA	Aspartate ammonia-lyase OS=Escherichia coli (strain K12) OX=83333 GN=aspA PE=1 SV=1	C431		-0.18	High	-0.59	High	0.41
P08245	yciH	Uncharacterized protein YciH OS=Escherichia coli (strain K12) OX=83333 GN=yciH PE=1 SV=1	C48		-0.351667	High	-0.76	High	0.408333
P0A6U8	glgA	Glycogen synthase OS=Escherichia coli (strain K12) OX=83333 GN=glgA PE=1 SV=1	C379		-0.0416667	High	-0.4475	High	0.405833
P77395	cnoX	Chaperedoxin OS=Escherichia coli (strain K12) OX=83333 GN=cnoX PE=1 SV=2	C63		0.055	High	-0.35	High	0.405
P27306	sthA	Soluble pyridine nucleotide transhydrogenase OS=Escherichia coli (strain K12) OX=83333 GN=sthA PE=1 SV=5	C110		-0.085	High	-0.49	High	0.405
P0A8W2	slyA	Transcriptional regulator SlyA OS=Escherichia coli (strain K12) OX=83333 GN=slyA PE=3 SV=1	C81		0.13	High	-0.2725	High	0.4025
P21893	recJ	Single-stranded-DNA-specific exonuclease RecJ OS=Escherichia coli (strain K12) OX=83333 GN=recJ PE=1 SV=2	C344		0.258	High	-0.1425	High	0.4005
P0AG16	purF	Amidophosphoribosyltransferase OS=Escherichia coli (strain K12) OX=83333 GN=purF PE=1 SV=2	C42		-0.475	High	-0.875	High	0.4
P00490	malP	Maltodextrin phosphorylase OS=Escherichia coli (strain K12) OX=83333 GN=malP PE=1 SV=7	C461		0.341667	High	-0.0575	High	0.399167
P22333	add	Adenosine deaminase OS=Escherichia coli (strain K12) OX=83333 GN=add PE=3 SV=2	C76		0.373333	High	-0.025	High	0.398333
P30744	sdaB	L-serine dehydratase 2 OS=Escherichia coli (strain K12) OX=83333 GN=sdaB PE=2 SV=2	C181		0.783333	High	0.385	High	0.398333
P62623	ispH	4-hydroxy-3-methylbut-2-enyl diphosphate reductase OS=Escherichia coli (strain K12) OX=83333 GN=ispH PE=1 SV=1	C96	Iron-sulfur (4Fe-4S) (C96)	0.571667	High	0.175	High	0.396667
P0A729	yceF	7-methyl-GTP pyrophosphatase OS=Escherichia coli (strain K12) OX=83333 GN=yceF PE=1 SV=1	C147		0.1	High	-0.2925	High	0.3925
P56580	srlE	PTS system glucitol/sorbitol-specific EIIB component OS=Escherichia coli (strain K12) OX=83333 GN=srlE PE=1 SV=1	C71		-0.885	High	-1.2775	High	0.3925
P0AC38	aspA	Aspartate ammonia-lyase OS=Escherichia coli (strain K12) OX=83333 GN=aspA PE=1 SV=1	C141		-0.198333	High	-0.59	High	0.391667
P0A9R7	ftsE	Cell division ATP-binding protein FtsE OS=Escherichia coli (strain K12) OX=83333 GN=ftsE PE=1 SV=1	C49		0.246667	High	-0.145	High	0.391667
P0A9V1	lptB	Lipopolysaccharide export system ATP-binding protein LptB OS=Escherichia coli (strain K12) OX=83333 GN=lptB PE=1 SV=2	C204		0.658333	High	0.2675	High	0.390833
P0A8V6	fadR	Fatty acid metabolism regulator protein OS=Escherichia coli (strain K12) OX=83333 GN=fadR PE=1 SV=2	C200		0.355	High	-0.03	High	0.385
P27833	wecE	dTDP-4-amino-4,6-dideoxygalactose transaminase OS=Escherichia coli (strain K12) OX=83333 GN=wecE PE=1 SV=2	C286		0.31	High	-0.075	High	0.385
P76440	preT	NAD-dependent dihydropyrimidine dehydrogenase subunit PreT OS=Escherichia coli (strain K12) OX=83333 GN=preT PE=1 SV=1	C193		0.0233333	High	-0.36	High	0.383333
P0A6L4	nanA	N-acetylneuraminate lyase OS=Escherichia coli (strain K12) OX=83333 GN=nanA PE=1 SV=2	C239		-0.686667	High	-1.0675	High	0.380833
P0AGL2	tdcF	Putative reactive intermediate deaminase TdcF OS=Escherichia coli (strain K12) OX=83333 GN=tdcF PE=1 SV=1	C36		1.22	High	0.84	High	0.38
P0A7E5	pyrG	CTP synthase OS=Escherichia coli (strain K12) OX=83333 GN=pyrG PE=1 SV=2	C228		0.44	High	0.0625	High	0.3775
P33602	nuoG	NADH-quinone oxidoreductase subunit G OS=Escherichia coli (strain K12) OX=83333 GN=nuoG PE=1 SV=4	C263	Iron-sulfur (4Fe-4S) 3 (C263)	0.0275	High	-0.35	High	0.3775
P76346	mtfA	Protein MtfA OS=Escherichia coli (strain K12) OX=83333 GN=mtfA PE=1 SV=2	C239		-0.338	High	-0.715	High	0.377
P0AG40	ribF	Bifunctional riboflavin kinase/FMN adenylyltransferase OS=Escherichia coli (strain K12) OX=83333 GN=ribF PE=1 SV=1	C158		0.0366667	High	-0.34	High	0.376667
P76558	maeB	NADP-dependent malic enzyme OS=Escherichia coli (strain K12) OX=83333 GN=maeB PE=1 SV=1	C143		-0.235	High	-0.61	High	0.375
P00936	cyaA	Adenylate cyclase OS=Escherichia coli (strain K12) OX=83333 GN=cyaA PE=1 SV=5	C174		0.82	High	0.445	High	0.375
P0AF12	mtnN	5'-methylthioadenosine/S-adenosylhomocysteine nucleosidase OS=Escherichia coli (strain K12) OX=83333 GN=mtnN PE=1 SV=1	C115		0.221667	High	-0.1525	High	0.374167
P0A9Q7	adhE	Aldehyde-alcohol dehydrogenase OS=Escherichia coli (strain K12) OX=83333 GN=adhE PE=1 SV=2	C841		0.283333	High	-0.09	High	0.373333
P24188	trhO	tRNA uridine(34) hydroxylase OS=Escherichia coli (strain K12) OX=83333 GN=trhO PE=1 SV=2	C285		0.23	High	-0.1425	High	0.3725
P09394	glpQ	Glycerophosphodiester phosphodiesterase, periplasmic OS=Escherichia coli (strain K12) OX=83333 GN=glpQ PE=1 SV=2	C209		0.143333	High	-0.2275	High	0.370833
P0ACU0	cecR	HTH-type transcriptional dual regulator CecR OS=Escherichia coli (strain K12) OX=83333 GN=cecR PE=1 SV=1	C158		-0.246667	High	-0.6175	High	0.370833
P0A6T1	pgi	Glucose-6-phosphate isomerase OS=Escherichia coli (strain K12) OX=83333 GN=pgi PE=1 SV=1	C73		0.233333	High	-0.1375	High	0.370833
P0AAI5	fabF	3-oxoacyl-[acyl-carrier-protein] synthase 2 OS=Escherichia coli (strain K12) OX=83333 GN=fabF PE=1 SV=2	C164		0.4	High	0.03	High	0.37
Q46920	queF	NADPH-dependent 7-cyano-7-deazaguanine reductase OS=Escherichia coli (strain K12) OX=83333 GN=queF PE=1 SV=1	C232		0.375	High	0.0075	High	0.3675
P13035	glpD	Aerobic glycerol-3-phosphate dehydrogenase OS=Escherichia coli (strain K12) OX=83333 GN=glpD PE=1 SV=3	C39		0.981667	High	0.615	High	0.366667
P37744	rfbA	Glucose-1-phosphate thymidylyltransferase 1 OS=Escherichia coli (strain K12) OX=83333 GN=rfbA PE=1 SV=2	C253		0.231667	High	-0.135	High	0.366667
P0A9C0	glpA	Anaerobic glycerol-3-phosphate dehydrogenase subunit A OS=Escherichia coli (strain K12) OX=83333 GN=glpA PE=1 SV=1	C470_OR_C475_OR_C477		1.08667	High	0.72	High	0.366667
P23538	ppsA	Phosphoenolpyruvate synthase OS=Escherichia coli (strain K12) OX=83333 GN=ppsA PE=1 SV=5	C501		-0.858333	High	-1.22	High	0.361667
P30744	sdaB	L-serine dehydratase 2 OS=Escherichia coli (strain K12) OX=83333 GN=sdaB PE=2 SV=2	C290		0.746667	High	0.385	High	0.361667
P64636	yrfG	GMP/IMP nucleotidase YrfG OS=Escherichia coli (strain K12) OX=83333 GN=yrfG PE=1 SV=1	C190		-0.138333	High	-0.495	High	0.356667
P00957	alaS	Alanine--tRNA ligase OS=Escherichia coli (strain K12) OX=83333 GN=alaS PE=1 SV=2	C291		0.3	High	-0.05	High	0.35
P52647	ydbK	Probable pyruvate-flavodoxin oxidoreductase OS=Escherichia coli (strain K12) OX=83333 GN=ydbK PE=3 SV=2	C847	Iron-sulfur (4Fe-4S) 3 (C847)	0.442	High	0.0925	High	0.3495
P25553	aldA	Lactaldehyde dehydrogenase OS=Escherichia coli (strain K12) OX=83333 GN=aldA PE=1 SV=2	C285_OR_C287		0.143333	High	-0.205	High	0.348333
P36683	acnB	Aconitate hydratase B OS=Escherichia coli (strain K12) OX=83333 GN=acnB PE=1 SV=3	C769_OR_C772	Iron-sulfur (4Fe-4S) (C769), Iron-sulfur (4Fe-4S) (C772)	-0.395	High	-0.7425	High	0.3475
P04079	guaA	GMP synthase [glutamine-hydrolyzing] OS=Escherichia coli (strain K12) OX=83333 GN=guaA PE=1 SV=1	C204		0.0383333	High	-0.3075	High	0.345833
P0A8V2	rpoB	DNA-directed RNA polymerase subunit beta OS=Escherichia coli (strain K12) OX=83333 GN=rpoB PE=1 SV=1	C85		0.408333	Medium	0.0675	High	0.340833
P00903	pabA	Aminodeoxychorismate synthase component 2 OS=Escherichia coli (strain K12) OX=83333 GN=pabA PE=1 SV=1	C54		-0.145	High	-0.485	High	0.34
P60720	lipB	Octanoyltransferase OS=Escherichia coli (strain K12) OX=83333 GN=lipB PE=1 SV=1	C169		-0.05	High	-0.385	High	0.335
P0A959	alaA	Glutamate-pyruvate aminotransferase AlaA OS=Escherichia coli (strain K12) OX=83333 GN=alaA PE=1 SV=1	C14		-0.04	High	-0.3725	High	0.3325
P0A6Y8	dnaK	Chaperone protein DnaK OS=Escherichia coli (strain K12) OX=83333 GN=dnaK PE=1 SV=2	C15		0.558333	High	0.23	High	0.328333
P0AC33	fumA	Fumarate hydratase class I, aerobic OS=Escherichia coli (strain K12) OX=83333 GN=fumA PE=1 SV=2	C502		-0.601667	High	-0.925	High	0.323333
P0ABP8	deoD	Purine nucleoside phosphorylase DeoD-type OS=Escherichia coli (strain K12) OX=83333 GN=deoD PE=1 SV=2	C201		0.31	High	-0.0125	High	0.3225
P69786	ptsG	PTS system glucose-specific EIICB component OS=Escherichia coli (strain K12) OX=83333 GN=ptsG PE=1 SV=1	C421		0.396667	High	0.075	High	0.321667
P0A6D3	aroA	3-phosphoshikimate 1-carboxyvinyltransferase OS=Escherichia coli (strain K12) OX=83333 GN=aroA PE=1 SV=1	C288		0.125	High	-0.195	High	0.32
P0A853	tnaA	Tryptophanase OS=Escherichia coli (strain K12) OX=83333 GN=tnaA PE=1 SV=1	C298		-0.43	High	-0.75	High	0.32
P68567	rsmJ	Ribosomal RNA small subunit methyltransferase J OS=Escherichia coli (strain K12) OX=83333 GN=rsmJ PE=1 SV=1	C4		0.416667	High	0.0975	High	0.319167
P0A796	pfkA	ATP-dependent 6-phosphofructokinase isozyme 1 OS=Escherichia coli (strain K12) OX=83333 GN=pfkA PE=1 SV=1	C120		1.18833	High	0.87	High	0.318333
P00561	thrA	Bifunctional aspartokinase/homoserine dehydrogenase 1 OS=Escherichia coli (strain K12) OX=83333 GN=thrA PE=1 SV=2	C235		0.325	High	0.0075	High	0.3175
P0A996	glpC	Anaerobic glycerol-3-phosphate dehydrogenase subunit C OS=Escherichia coli (strain K12) OX=83333 GN=glpC PE=1 SV=1	C56	Iron-sulfur (4Fe-4S) 2 (C56)	1.065	High	0.75	High	0.315
P22333	add	Adenosine deaminase OS=Escherichia coli (strain K12) OX=83333 GN=add PE=3 SV=2	C149		0.286667	High	-0.025	High	0.311667
P0C8J8	gatZ	D-tagatose-1,6-bisphosphate aldolase subunit GatZ OS=Escherichia coli (strain K12) OX=83333 GN=gatZ PE=1 SV=1	C418		-0.805	High	-1.115	High	0.31
P0A9M8	pta	Phosphate acetyltransferase OS=Escherichia coli (strain K12) OX=83333 GN=pta PE=1 SV=2	C424		0.611667	High	0.3025	High	0.309167
P0A959	alaA	Glutamate-pyruvate aminotransferase AlaA OS=Escherichia coli (strain K12) OX=83333 GN=alaA PE=1 SV=1	C325		-0.065	High	-0.3725	High	0.3075
P05852	tsaD	tRNA N6-adenosine threonylcarbamoyltransferase OS=Escherichia coli (strain K12) OX=83333 GN=tsaD PE=1 SV=2	C10		0.291667	High	-0.015	High	0.306667
P37765	rluB	Ribosomal large subunit pseudouridine synthase B OS=Escherichia coli (strain K12) OX=83333 GN=rluB PE=1 SV=2	C67		0.264	Medium	-0.0425	High	0.3065
P77552	ydhQ	Uncharacterized protein YdhQ OS=Escherichia coli (strain K12) OX=83333 GN=ydhQ PE=4 SV=1	C399		0.143333	High	-0.1625	High	0.305833
P0A7I7	ribA	GTP cyclohydrolase-2 OS=Escherichia coli (strain K12) OX=83333 GN=ribA PE=1 SV=1	C54	Zinc; catalytic"; (C54)	0.405	High	0.1	High	0.305
P16456	selD	Selenide, water dikinase OS=Escherichia coli (strain K12) OX=83333 GN=selD PE=1 SV=1	C17_OR_C19		0.31	High	0.0125	High	0.2975
P68767	pepA	Cytosol aminopeptidase OS=Escherichia coli (strain K12) OX=83333 GN=pepA PE=1 SV=1	C17		0.188	High	-0.1075	High	0.2955
P33920	yejK	Nucleoid-associated protein YejK OS=Escherichia coli (strain K12) OX=83333 GN=yejK PE=1 SV=3	C230		0.175	High	-0.12	High	0.295
P0AC33	fumA	Fumarate hydratase class I, aerobic OS=Escherichia coli (strain K12) OX=83333 GN=fumA PE=1 SV=2	C474		-0.633333	High	-0.925	High	0.291667
P0AF93	ridA	2-iminobutanoate/2-iminopropanoate deaminase OS=Escherichia coli (strain K12) OX=83333 GN=ridA PE=1 SV=2	C107		-0.0483333	High	-0.3375	High	0.289167
P76558	maeB	NADP-dependent malic enzyme OS=Escherichia coli (strain K12) OX=83333 GN=maeB PE=1 SV=1	C47		-0.321667	High	-0.61	High	0.288333
P0A996	glpC	Anaerobic glycerol-3-phosphate dehydrogenase subunit C OS=Escherichia coli (strain K12) OX=83333 GN=glpC PE=1 SV=1	C62_OR_C66	Iron-sulfur (4Fe-4S) 2 (C62), Iron-sulfur (4Fe-4S) 1 (C66)	1.03667	High	0.75	High	0.286667
P23003	trmA	tRNA/tmRNA (uracil-C(5))-methyltransferase OS=Escherichia coli (strain K12) OX=83333 GN=trmA PE=1 SV=1	C293		0.126667	High	-0.1575	High	0.284167
P0ACM2	rspR	HTH-type transcriptional repressor RspR OS=Escherichia coli (strain K12) OX=83333 GN=rspR PE=1 SV=1	C110		0.483333	High	0.2	High	0.283333
P08201	nirB	Nitrite reductase (NADH) large subunit OS=Escherichia coli (strain K12) OX=83333 GN=nirB PE=3 SV=4	C792		3.46	High	3.1775	High	0.2825
P30744	sdaB	L-serine dehydratase 2 OS=Escherichia coli (strain K12) OX=83333 GN=sdaB PE=2 SV=2	C454		0.665	High	0.385	High	0.28
P0A832	smpB	SsrA-binding protein OS=Escherichia coli (strain K12) OX=83333 GN=smpB PE=1 SV=2	C82		-0.13	High	-0.41	High	0.28
P29217	yceH	UPF0502 protein YceH OS=Escherichia coli (strain K12) OX=83333 GN=yceH PE=1 SV=3	C86		0.05	High	-0.2275	High	0.2775
P30745	moaA	GTP 3',8-cyclase OS=Escherichia coli (strain K12) OX=83333 GN=moaA PE=1 SV=1	C24	Iron-sulfur (4Fe-4S) 1; 4Fe-4S-S-AdoMet (C24)	1.08667	High	0.81	High	0.276667
P0ABH0	ftsA	Cell division protein FtsA OS=Escherichia coli (strain K12) OX=83333 GN=ftsA PE=1 SV=1	C347		0.16	Low	-0.1125	High	0.2725
P0ACL2	exuR	Exu regulon transcriptional regulator OS=Escherichia coli (strain K12) OX=83333 GN=exuR PE=4 SV=1	C192		0.11	High	-0.1625	High	0.2725
P23830	pssA	CDP-diacylglycerol--serine O-phosphatidyltransferase OS=Escherichia coli (strain K12) OX=83333 GN=pssA PE=1 SV=2	C110		0.223333	High	-0.04	High	0.263333
P0A6A3	ackA	Acetate kinase OS=Escherichia coli (strain K12) OX=83333 GN=ackA PE=1 SV=1	C209		0.8	Low	0.5375	High	0.2625
P0ACJ8	crp	cAMP-activated global transcriptional regulator CRP OS=Escherichia coli (strain K12) OX=83333 GN=crp PE=1 SV=1	C93		-0.0883333	High	-0.35	High	0.261667
P0A9M2	hpt	Hypoxanthine phosphoribosyltransferase OS=Escherichia coli (strain K12) OX=83333 GN=hpt PE=1 SV=1	C53		0.328333	High	0.0675	High	0.260833
P37903	uspF	Universal stress protein F OS=Escherichia coli (strain K12) OX=83333 GN=uspF PE=1 SV=2	C138		0.075	High	-0.185	High	0.26
P0AEP3	galU	UTP--glucose-1-phosphate uridylyltransferase OS=Escherichia coli (strain K12) OX=83333 GN=galU PE=1 SV=2	C98		0.0666667	High	-0.1925	High	0.259167
P0AAH0	pstB	Phosphate import ATP-binding protein PstB OS=Escherichia coli (strain K12) OX=83333 GN=pstB PE=1 SV=2	C181		-0.0166667	High	-0.275	High	0.258333
P0A9K3	ybeZ	PhoH-like protein OS=Escherichia coli (strain K12) OX=83333 GN=ybeZ PE=1 SV=2	C55		0.393333	High	0.135	High	0.258333
P42599	ygjR	Uncharacterized oxidoreductase YgjR OS=Escherichia coli (strain K12) OX=83333 GN=ygjR PE=3 SV=3	C125		-0.4025	High	-0.66	High	0.2575
P0A6J5	dadA	D-amino acid dehydrogenase OS=Escherichia coli (strain K12) OX=83333 GN=dadA PE=1 SV=1	C239		-0.385	High	-0.6425	High	0.2575
Q46927	tcdA	tRNA threonylcarbamoyladenosine dehydratase OS=Escherichia coli (strain K12) OX=83333 GN=tcdA PE=1 SV=1	C100		-0.108333	High	-0.365	High	0.256667
P0ABU0	menB	1,4-dihydroxy-2-naphthoyl-CoA synthase OS=Escherichia coli (strain K12) OX=83333 GN=menB PE=1 SV=1	C83		0.143333	High	-0.1125	High	0.255833
P0A870	talB	Transaldolase B OS=Escherichia coli (strain K12) OX=83333 GN=talB PE=1 SV=2	C239		-0.126667	High	-0.3825	High	0.255833
P0AE18	map	Methionine aminopeptidase OS=Escherichia coli (strain K12) OX=83333 GN=map PE=1 SV=1	C169		0.423333	High	0.17	High	0.253333
P04036	dapB	4-hydroxy-tetrahydrodipicolinate reductase OS=Escherichia coli (strain K12) OX=83333 GN=dapB PE=1 SV=1	C189		0.0783333	High	-0.175	High	0.253333
P0AD10	yecJ	Uncharacterized protein YecJ OS=Escherichia coli (strain K12) OX=83333 GN=yecJ PE=4 SV=1	C18		0.4	High	0.1475	High	0.2525
P00903	pabA	Aminodeoxychorismate synthase component 2 OS=Escherichia coli (strain K12) OX=83333 GN=pabA PE=1 SV=1	C140		-0.2325	High	-0.485	High	0.2525
P30744	sdaB	L-serine dehydratase 2 OS=Escherichia coli (strain K12) OX=83333 GN=sdaB PE=2 SV=2	C420		0.633333	High	0.385	High	0.248333
P0A996	glpC	Anaerobic glycerol-3-phosphate dehydrogenase subunit C OS=Escherichia coli (strain K12) OX=83333 GN=glpC PE=1 SV=1	C369_AND_C372		0.996667	High	0.75	High	0.246667
P0AAC8	iscA	Iron-binding protein IscA OS=Escherichia coli (strain K12) OX=83333 GN=iscA PE=1 SV=1	C99_OR_C101	Iron (C99), Iron (C101)	0.291667	High	0.0475	High	0.244167
P62620	ispG	4-hydroxy-3-methylbut-2-en-1-yl diphosphate synthase (flavodoxin) OS=Escherichia coli (strain K12) OX=83333 GN=ispG PE=1 SV=1	C104		0.358333	High	0.115	High	0.243333
P21165	pepQ	Xaa-Pro dipeptidase OS=Escherichia coli (strain K12) OX=83333 GN=pepQ PE=1 SV=2	C169		0.105	High	-0.1375	High	0.2425
P0A9C0	glpA	Anaerobic glycerol-3-phosphate dehydrogenase subunit A OS=Escherichia coli (strain K12) OX=83333 GN=glpA PE=1 SV=1	C111		0.96	High	0.72	High	0.24
P0AFG3	sucA	2-oxoglutarate dehydrogenase E1 component OS=Escherichia coli (strain K12) OX=83333 GN=sucA PE=1 SV=1	C408		-0.526667	High	-0.765	High	0.238333
P0AFR4	yciO	Uncharacterized protein YciO OS=Escherichia coli (strain K12) OX=83333 GN=yciO PE=1 SV=1	C42		-0.0983333	High	-0.335	High	0.236667
P17169	glmS	Glutamine--fructose-6-phosphate aminotransferase [isomerizing] OS=Escherichia coli (strain K12) OX=83333 GN=glmS PE=1 SV=4	C301		0.086	High	-0.15	High	0.236
P0A7D7	purC	Phosphoribosylaminoimidazole-succinocarboxamide synthase OS=Escherichia coli (strain K12) OX=83333 GN=purC PE=1 SV=1	C79		-0.78	High	-1.015	High	0.235
P31068	fliH	Flagellar assembly protein FliH OS=Escherichia coli (strain K12) OX=83333 GN=fliH PE=3 SV=3	C199		3.21333	High	2.98	Low	0.233333
P75829	ybjX	Uncharacterized protein YbjX OS=Escherichia coli (strain K12) OX=83333 GN=ybjX PE=4 SV=1	C124		0.25	High	0.02	High	0.23
P77737	oppF	Oligopeptide transport ATP-binding protein OppF OS=Escherichia coli (strain K12) OX=83333 GN=oppF PE=3 SV=1	C61		-1.295	High	-1.525	High	0.23
P0AC41	sdhA	Succinate dehydrogenase flavoprotein subunit OS=Escherichia coli (strain K12) OX=83333 GN=sdhA PE=1 SV=1	C89		-0.205	High	-0.4325	High	0.2275
P0A7D7	purC	Phosphoribosylaminoimidazole-succinocarboxamide synthase OS=Escherichia coli (strain K12) OX=83333 GN=purC PE=1 SV=1	C137		-0.79	High	-1.015	High	0.225
P0A6K1	dapF	Diaminopimelate epimerase OS=Escherichia coli (strain K12) OX=83333 GN=dapF PE=1 SV=1	C217		-0.175	High	-0.4	High	0.225
P0A8K5	yaeP	UPF0253 protein YaeP OS=Escherichia coli (strain K12) OX=83333 GN=yaeP PE=3 SV=1	C5		0.12	High	-0.105	High	0.225
P52129	rnlA	mRNA endoribonuclease toxin LS OS=Escherichia coli (strain K12) OX=83333 GN=rnlA PE=1 SV=2	C247		0.135	High	-0.0875	High	0.2225
P52129	rnlA	mRNA endoribonuclease toxin LS OS=Escherichia coli (strain K12) OX=83333 GN=rnlA PE=1 SV=2	C235		0.133333	High	-0.0875	High	0.220833
P31120	glmM	Phosphoglucosamine mutase OS=Escherichia coli (strain K12) OX=83333 GN=glmM PE=1 SV=3	C181		0.21	High	-0.01	High	0.22
P77433	ykgG	Uncharacterized protein YkgG OS=Escherichia coli (strain K12) OX=83333 GN=ykgG PE=3 SV=2	C196		-0.045	High	-0.26	High	0.215
P03004	dnaA	Chromosomal replication initiator protein DnaA OS=Escherichia coli (strain K12) OX=83333 GN=dnaA PE=1 SV=2	C9		-0.008	High	-0.2225	High	0.2145
P60651	speB	Agmatinase OS=Escherichia coli (strain K12) OX=83333 GN=speB PE=1 SV=1	C88		0.354	High	0.1425	High	0.2115
P0ABK9	nrfA	Cytochrome c-552 OS=Escherichia coli (strain K12) OX=83333 GN=nrfA PE=1 SV=1	C160_OR_C163		2.755	High	2.5475	High	0.2075
P0A6E1	aroL	Shikimate kinase 2 OS=Escherichia coli (strain K12) OX=83333 GN=aroL PE=1 SV=3	C174		0.555	High	0.3475	High	0.2075
P24188	trhO	tRNA uridine(34) hydroxylase OS=Escherichia coli (strain K12) OX=83333 GN=trhO PE=1 SV=2	C344		0.065	High	-0.1425	High	0.2075
P42599	ygjR	Uncharacterized oxidoreductase YgjR OS=Escherichia coli (strain K12) OX=83333 GN=ygjR PE=3 SV=3	C150		-0.453333	High	-0.66	High	0.206667
P29012	dadX	Alanine racemase, catabolic OS=Escherichia coli (strain K12) OX=83333 GN=dadX PE=2 SV=2	C185		-0.121667	High	-0.3275	High	0.205833
P0ABP8	deoD	Purine nucleoside phosphorylase DeoD-type OS=Escherichia coli (strain K12) OX=83333 GN=deoD PE=1 SV=2	C111		0.193333	High	-0.0125	High	0.205833
P0ACJ8	crp	cAMP-activated global transcriptional regulator CRP OS=Escherichia coli (strain K12) OX=83333 GN=crp PE=1 SV=1	C179		-0.148333	High	-0.35	High	0.201667
P0A715	kdsA	2-dehydro-3-deoxyphosphooctonate aldolase OS=Escherichia coli (strain K12) OX=83333 GN=kdsA PE=1 SV=1	C206		-0.0566667	High	-0.2575	High	0.200833
P0A6M8	fusA	Elongation factor G OS=Escherichia coli (strain K12) OX=83333 GN=fusA PE=1 SV=2	C266		0.218333	High	0.0175	High	0.200833
P77737	oppF	Oligopeptide transport ATP-binding protein OppF OS=Escherichia coli (strain K12) OX=83333 GN=oppF PE=3 SV=1	C170		-1.325	High	-1.525	High	0.2
P69828	gatA	PTS system galactitol-specific EIIA component OS=Escherichia coli (strain K12) OX=83333 GN=gatA PE=1 SV=1	C115		-1.04833	High	-1.2475	High	0.199167
P32695	dusA	tRNA-dihydrouridine(20/20a) synthase OS=Escherichia coli (strain K12) OX=83333 GN=dusA PE=1 SV=4	C114		0.338333	High	0.14	High	0.198333
P0A7L8	rpmA	50S ribosomal protein L27 OS=Escherichia coli (strain K12) OX=83333 GN=rpmA PE=1 SV=2	C53		0.005	High	-0.1925	High	0.1975
P00452	nrdA	Ribonucleoside-diphosphate reductase 1 subunit alpha OS=Escherichia coli (strain K12) OX=83333 GN=nrdA PE=1 SV=2	C565		-0.16	High	-0.3575	High	0.1975
P07639	aroB	3-dehydroquinate synthase OS=Escherichia coli (strain K12) OX=83333 GN=aroB PE=1 SV=1	C359		-0.0133333	High	-0.21	High	0.196667
P0A8M3	thrS	Threonine--tRNA ligase OS=Escherichia coli (strain K12) OX=83333 GN=thrS PE=1 SV=1	C182		-0.025	High	-0.22	High	0.195
P32176	fdoG	Formate dehydrogenase-O major subunit OS=Escherichia coli (strain K12) OX=83333 GN=fdoG PE=1 SV=5	C12		0.726667	High	0.5325	High	0.194167
P07649	truA	tRNA pseudouridine synthase A OS=Escherichia coli (strain K12) OX=83333 GN=truA PE=1 SV=1	C55		0.196667	High	0.0025	High	0.194167
P0A6V1	glgC	Glucose-1-phosphate adenylyltransferase OS=Escherichia coli (strain K12) OX=83333 GN=glgC PE=1 SV=2	C61		-0.415	High	-0.6075	High	0.1925
P0A9H7	cfa	Cyclopropane-fatty-acyl-phospholipid synthase OS=Escherichia coli (strain K12) OX=83333 GN=cfa PE=1 SV=2	C5		-0.0316667	High	-0.2225	High	0.190833
P0A6G7	clpP	ATP-dependent Clp protease proteolytic subunit OS=Escherichia coli (strain K12) OX=83333 GN=clpP PE=1 SV=1	C127		0.125	High	-0.065	High	0.19
P0AEC3	arcB	Aerobic respiration control sensor protein ArcB OS=Escherichia coli (strain K12) OX=83333 GN=arcB PE=1 SV=1	C180		0.0166667	High	-0.1725	High	0.189167
P33602	nuoG	NADH-quinone oxidoreductase subunit G OS=Escherichia coli (strain K12) OX=83333 GN=nuoG PE=1 SV=4	C67	Iron-sulfur (2Fe-2S) (C67)	-0.161667	High	-0.35	High	0.188333
Q46829	bglA	6-phospho-beta-glucosidase BglA OS=Escherichia coli (strain K12) OX=83333 GN=bglA PE=1 SV=2	C363		0.00333333	High	-0.185	High	0.188333
P0A9Q1	arcA	Aerobic respiration control protein ArcA OS=Escherichia coli (strain K12) OX=83333 GN=arcA PE=1 SV=1	C233		0.176667	High	-0.01	High	0.186667
P0ABH0	ftsA	Cell division protein FtsA OS=Escherichia coli (strain K12) OX=83333 GN=ftsA PE=1 SV=1	C163		0.0733333	High	-0.1125	High	0.185833
P00452	nrdA	Ribonucleoside-diphosphate reductase 1 subunit alpha OS=Escherichia coli (strain K12) OX=83333 GN=nrdA PE=1 SV=2	C292		-0.173333	High	-0.3575	High	0.184167
P0A9Q5	accD	Acetyl-coenzyme A carboxylase carboxyl transferase subunit beta OS=Escherichia coli (strain K12) OX=83333 GN=accD PE=1 SV=1	C154_AND_C158		0.214	High	0.03	High	0.184
P0A968	cspD	Cold shock-like protein CspD OS=Escherichia coli (strain K12) OX=83333 GN=cspD PE=1 SV=1	C19		-0.505	High	-0.6875	High	0.1825
P0A8L1	serS	Serine--tRNA ligase OS=Escherichia coli (strain K12) OX=83333 GN=serS PE=1 SV=1	C359		0.163333	High	-0.0175	High	0.180833
P00561	thrA	Bifunctional aspartokinase/homoserine dehydrogenase 1 OS=Escherichia coli (strain K12) OX=83333 GN=thrA PE=1 SV=2	C280		0.185	High	0.0075	High	0.1775
P0A6L2	dapA	4-hydroxy-tetrahydrodipicolinate synthase OS=Escherichia coli (strain K12) OX=83333 GN=dapA PE=1 SV=1	C141		0.0766667	High	-0.1	High	0.176667
P77488	dxs	1-deoxy-D-xylulose-5-phosphate synthase OS=Escherichia coli (strain K12) OX=83333 GN=dxs PE=1 SV=3	C32		-0.0566667	High	-0.2325	High	0.175833
P06993	malT	HTH-type transcriptional regulator MalT OS=Escherichia coli (strain K12) OX=83333 GN=malT PE=1 SV=2	C500		-0.06	High	-0.235	High	0.175
P0A8K5	yaeP	UPF0253 protein YaeP OS=Escherichia coli (strain K12) OX=83333 GN=yaeP PE=3 SV=1	C29		0.0683333	High	-0.105	High	0.173333
P11880	murF	UDP-N-acetylmuramoyl-tripeptide--D-alanyl-D-alanine ligase OS=Escherichia coli (strain K12) OX=83333 GN=murF PE=1 SV=2	C371		0.01	High	-0.1625	High	0.1725
P27838	cyaY	Iron-sulfur cluster assembly protein CyaY OS=Escherichia coli (strain K12) OX=83333 GN=cyaY PE=1 SV=1	C80		-0.3	High	-0.4725	High	0.1725
P37759	rfbB	dTDP-glucose 4,6-dehydratase 1 OS=Escherichia coli (strain K12) OX=83333 GN=rfbB PE=3 SV=2	C60		-0.038	High	-0.21	High	0.172
P0A9Q9	asd	Aspartate-semialdehyde dehydrogenase OS=Escherichia coli (strain K12) OX=83333 GN=asd PE=1 SV=1	C72		0.0916667	High	-0.08	High	0.171667
P0ABH0	ftsA	Cell division protein FtsA OS=Escherichia coli (strain K12) OX=83333 GN=ftsA PE=1 SV=1	C41		0.0583333	High	-0.1125	High	0.170833
P0AC53	zwf	Glucose-6-phosphate 1-dehydrogenase OS=Escherichia coli (strain K12) OX=83333 GN=zwf PE=1 SV=1	C10		0.376667	High	0.2075	High	0.169167
P09831	gltB	Glutamate synthase [NADPH] large chain OS=Escherichia coli (strain K12) OX=83333 GN=gltB PE=1 SV=3	C645		0.511667	High	0.3425	High	0.169167
P00960	glyQ	Glycine--tRNA ligase alpha subunit OS=Escherichia coli (strain K12) OX=83333 GN=glyQ PE=1 SV=2	C45		0.0433333	High	-0.125	High	0.168333
P77252	ykgE	Uncharacterized protein YkgE OS=Escherichia coli (strain K12) OX=83333 GN=ykgE PE=3 SV=1	C80		0.0183333	High	-0.15	High	0.168333
P09323	nagE	PTS system N-acetylglucosamine-specific EIICBA component OS=Escherichia coli (strain K12) OX=83333 GN=nagE PE=1 SV=1	C412		-0.54	High	-0.7075	High	0.1675
P39337	yjgM	Uncharacterized N-acetyltransferase YjgM OS=Escherichia coli (strain K12) OX=83333 GN=yjgM PE=3 SV=2	C124		0.23	High	0.065	High	0.165
P45395	kdsD	Arabinose 5-phosphate isomerase KdsD OS=Escherichia coli (strain K12) OX=83333 GN=kdsD PE=1 SV=1	C146		-0.164	High	-0.3275	High	0.1635
P0AAN1	hybE	Hydrogenase-2 operon protein HybE OS=Escherichia coli (strain K12) OX=83333 GN=hybE PE=1 SV=1	C130		0.965	High	0.8025	High	0.1625
P24182	accC	Biotin carboxylase OS=Escherichia coli (strain K12) OX=83333 GN=accC PE=1 SV=2	C264		0.105	High	-0.0575	High	0.1625
P0A9K7	phoU	Phosphate-specific transport system accessory protein PhoU OS=Escherichia coli (strain K12) OX=83333 GN=phoU PE=1 SV=1	C72		0.0866667	High	-0.075	High	0.161667
P0AGF6	tdcB	L-threonine dehydratase catabolic TdcB OS=Escherichia coli (strain K12) OX=83333 GN=tdcB PE=1 SV=1	C118		1.13167	High	0.97	High	0.161667
P00864	ppc	Phosphoenolpyruvate carboxylase OS=Escherichia coli (strain K12) OX=83333 GN=ppc PE=1 SV=1	C157		0.168333	High	0.0075	High	0.160833
P04693	tyrB	Aromatic-amino-acid aminotransferase OS=Escherichia coli (strain K12) OX=83333 GN=tyrB PE=1 SV=1	C74		0.0733333	High	-0.0875	High	0.160833
P61887	rffH	Glucose-1-phosphate thymidylyltransferase 2 OS=Escherichia coli (strain K12) OX=83333 GN=rffH PE=1 SV=1	C250		-0.185	High	-0.345	High	0.16
P25553	aldA	Lactaldehyde dehydrogenase OS=Escherichia coli (strain K12) OX=83333 GN=aldA PE=1 SV=2	C285_AND_C287		-0.045	High	-0.205	High	0.16
P0A836	sucC	Succinate--CoA ligase [ADP-forming] subunit beta OS=Escherichia coli (strain K12) OX=83333 GN=sucC PE=1 SV=1	C25		-0.728	High	-0.8875	High	0.1595
P08244	pyrF	Orotidine 5'-phosphate decarboxylase OS=Escherichia coli (strain K12) OX=83333 GN=pyrF PE=1 SV=1	C168		-0.126667	High	-0.285	High	0.158333
P00490	malP	Maltodextrin phosphorylase OS=Escherichia coli (strain K12) OX=83333 GN=malP PE=1 SV=7	C615		0.1	High	-0.0575	High	0.1575
P0ABU2	ychF	Ribosome-binding ATPase YchF OS=Escherichia coli (strain K12) OX=83333 GN=ychF PE=1 SV=2	C5		-0.00166667	High	-0.1575	High	0.155833
P0AAD6	sdaC	Serine transporter OS=Escherichia coli (strain K12) OX=83333 GN=sdaC PE=1 SV=1	C247		0.355	High	0.2	High	0.155
P0A6M8	fusA	Elongation factor G OS=Escherichia coli (strain K12) OX=83333 GN=fusA PE=1 SV=2	C398		0.171667	High	0.0175	High	0.154167
P62399	rplE	50S ribosomal protein L5 OS=Escherichia coli (strain K12) OX=83333 GN=rplE PE=1 SV=2	C87		0.291667	High	0.1375	High	0.154167
P0ABH7	gltA	Citrate synthase OS=Escherichia coli (strain K12) OX=83333 GN=gltA PE=1 SV=1	C53		-0.471667	High	-0.625	High	0.153333
P0A955	eda	KHG/KDPG aldolase OS=Escherichia coli (strain K12) OX=83333 GN=eda PE=1 SV=1	C52		0.27	High	0.1175	High	0.1525
P0A993	fbp	Fructose-1,6-bisphosphatase class 1 OS=Escherichia coli (strain K12) OX=83333 GN=fbp PE=1 SV=1	C224		-0.33	High	-0.48	High	0.15
P0A6K6	deoB	Phosphopentomutase OS=Escherichia coli (strain K12) OX=83333 GN=deoB PE=1 SV=1	C38		0.27	High	0.12	High	0.15
P13035	glpD	Aerobic glycerol-3-phosphate dehydrogenase OS=Escherichia coli (strain K12) OX=83333 GN=glpD PE=1 SV=3	C144		0.761667	High	0.615	High	0.146667
P07004	proA	Gamma-glutamyl phosphate reductase OS=Escherichia coli (strain K12) OX=83333 GN=proA PE=1 SV=2	C253		0.288333	High	0.145	High	0.143333
P0A9K7	phoU	Phosphate-specific transport system accessory protein PhoU OS=Escherichia coli (strain K12) OX=83333 GN=phoU PE=1 SV=1	C110		0.0683333	High	-0.075	High	0.143333
P22188	murE	UDP-N-acetylmuramoyl-L-alanyl-D-glutamate--2,6-diaminopimelate ligase OS=Escherichia coli (strain K12) OX=83333 GN=murE PE=1 SV=2	C340		0.145	High	0.0025	High	0.1425
P0A8M3	thrS	Threonine--tRNA ligase OS=Escherichia coli (strain K12) OX=83333 GN=thrS PE=1 SV=1	C361		-0.0783333	High	-0.22	High	0.141667
P0A9Q7	adhE	Aldehyde-alcohol dehydrogenase OS=Escherichia coli (strain K12) OX=83333 GN=adhE PE=1 SV=2	C421		0.0516667	High	-0.09	High	0.141667
P0A9L8	proC	Pyrroline-5-carboxylate reductase OS=Escherichia coli (strain K12) OX=83333 GN=proC PE=1 SV=1	C10		0.075	High	-0.065	High	0.14
P0A6V5	glpE	Thiosulfate sulfurtransferase GlpE OS=Escherichia coli (strain K12) OX=83333 GN=glpE PE=1 SV=1	C6		0.171667	High	0.0325	High	0.139167
P0ACP1	cra	Catabolite repressor/activator OS=Escherichia coli (strain K12) OX=83333 GN=cra PE=1 SV=1	C98		0.0833333	High	-0.055	High	0.138333
P13009	metH	Methionine synthase OS=Escherichia coli (strain K12) OX=83333 GN=metH PE=1 SV=5	C247	Zinc"; (C247)	-0.0525	High	-0.19	High	0.1375
P11868	tdcD	Propionate kinase OS=Escherichia coli (strain K12) OX=83333 GN=tdcD PE=1 SV=3	C12		1.01333	High	0.8775	High	0.135833
P0A9B6	epd	D-erythrose-4-phosphate dehydrogenase OS=Escherichia coli (strain K12) OX=83333 GN=epd PE=1 SV=2	C316		0.24	High	0.105	High	0.135
P00452	nrdA	Ribonucleoside-diphosphate reductase 1 subunit alpha OS=Escherichia coli (strain K12) OX=83333 GN=nrdA PE=1 SV=2	C278		-0.223333	High	-0.3575	High	0.134167
P0A996	glpC	Anaerobic glycerol-3-phosphate dehydrogenase subunit C OS=Escherichia coli (strain K12) OX=83333 GN=glpC PE=1 SV=1	C384		0.884	High	0.75	High	0.134
P0ACU7	yjdC	HTH-type transcriptional regulator YjdC OS=Escherichia coli (strain K12) OX=83333 GN=yjdC PE=4 SV=1	C89		-0.035	High	-0.1675	High	0.1325
P0ACM5	yegW	Uncharacterized HTH-type transcriptional regulator YegW OS=Escherichia coli (strain K12) OX=83333 GN=yegW PE=4 SV=1	C246		-0.181667	High	-0.313333	High	0.131667
P76104	rlhA	23S rRNA 5-hydroxycytidine C2501 synthase OS=Escherichia coli (strain K12) OX=83333 GN=rlhA PE=1 SV=2	C192_OR_C196		0.188333	High	0.0575	High	0.130833
P0AEI4	rimO	Ribosomal protein S12 methylthiotransferase RimO OS=Escherichia coli (strain K12) OX=83333 GN=rimO PE=1 SV=1	C150	Iron-sulfur (4Fe-4S-S-AdoMet) (C150)	0.168333	High	0.0375	High	0.130833
P0A8M3	thrS	Threonine--tRNA ligase OS=Escherichia coli (strain K12) OX=83333 GN=thrS PE=1 SV=1	C48		-0.09	High	-0.22	High	0.13
P61889	mdh	Malate dehydrogenase OS=Escherichia coli (strain K12) OX=83333 GN=mdh PE=1 SV=1	C251		-0.603333	High	-0.7325	High	0.129167
P0A7S9	rpsM	30S ribosomal protein S13 OS=Escherichia coli (strain K12) OX=83333 GN=rpsM PE=1 SV=2	C85		0.201667	High	0.0725	High	0.129167
P77488	dxs	1-deoxy-D-xylulose-5-phosphate synthase OS=Escherichia coli (strain K12) OX=83333 GN=dxs PE=1 SV=3	C330		-0.104	High	-0.2325	High	0.1285
P0A6U3	mnmG	tRNA uridine 5-carboxymethylaminomethyl modification enzyme MnmG OS=Escherichia coli (strain K12) OX=83333 GN=mnmG PE=1 SV=1	C47		0.243333	High	0.115	High	0.128333
P0A847	tgt	Queuine tRNA-ribosyltransferase OS=Escherichia coli (strain K12) OX=83333 GN=tgt PE=1 SV=1	C265		0.44	High	0.3125	High	0.1275
P16456	selD	Selenide, water dikinase OS=Escherichia coli (strain K12) OX=83333 GN=selD PE=1 SV=1	C297		0.14	High	0.0125	High	0.1275
P08192	folC	Dihydrofolate synthase/folylpolyglutamate synthase OS=Escherichia coli (strain K12) OX=83333 GN=folC PE=1 SV=2	C354		0	High	-0.1275	High	0.1275
P0AES4	gyrA	DNA gyrase subunit A OS=Escherichia coli (strain K12) OX=83333 GN=gyrA PE=1 SV=1	C792		-0.025	High	-0.1525	High	0.1275
P16456	selD	Selenide, water dikinase OS=Escherichia coli (strain K12) OX=83333 GN=selD PE=1 SV=1	C17_AND_C19		0.138333	High	0.0125	High	0.125833
P0AE52	bcp	Peroxiredoxin Bcp OS=Escherichia coli (strain K12) OX=83333 GN=bcp PE=1 SV=1	C51		0.0683333	High	-0.0575	High	0.125833
P0A705	infB	Translation initiation factor IF-2 OS=Escherichia coli (strain K12) OX=83333 GN=infB PE=1 SV=1	C861		0.2	High	0.075	High	0.125
P76658	hldE	Bifunctional protein HldE OS=Escherichia coli (strain K12) OX=83333 GN=hldE PE=1 SV=1	C93		-0.115	High	-0.24	High	0.125
P37188	gatB	PTS system galactitol-specific EIIB component OS=Escherichia coli (strain K12) OX=83333 GN=gatB PE=1 SV=2	C55		-1.265	High	-1.39	High	0.125
P77488	dxs	1-deoxy-D-xylulose-5-phosphate synthase OS=Escherichia coli (strain K12) OX=83333 GN=dxs PE=1 SV=3	C310		-0.108333	High	-0.2325	High	0.124167
P37749	wbbI	Beta-1,6-galactofuranosyltransferase WbbI OS=Escherichia coli (strain K12) OX=83333 GN=wbbI PE=1 SV=1	C58		-0.0333333	High	-0.1575	High	0.124167
P0AC53	zwf	Glucose-6-phosphate 1-dehydrogenase OS=Escherichia coli (strain K12) OX=83333 GN=zwf PE=1 SV=1	C89		0.33	High	0.2075	High	0.1225
P04693	tyrB	Aromatic-amino-acid aminotransferase OS=Escherichia coli (strain K12) OX=83333 GN=tyrB PE=1 SV=1	C263		0.035	High	-0.0875	High	0.1225
P00960	glyQ	Glycine--tRNA ligase alpha subunit OS=Escherichia coli (strain K12) OX=83333 GN=glyQ PE=1 SV=2	C25_OR_C45		-0.00333333	High	-0.125	High	0.121667
P20083	parE	DNA topoisomerase 4 subunit B OS=Escherichia coli (strain K12) OX=83333 GN=parE PE=1 SV=3	C404		0.04	High	-0.08	High	0.12
P77718	thiI	tRNA sulfurtransferase OS=Escherichia coli (strain K12) OX=83333 GN=thiI PE=1 SV=1	C344		0.0433333	High	-0.075	High	0.118333
P0C8J8	gatZ	D-tagatose-1,6-bisphosphate aldolase subunit GatZ OS=Escherichia coli (strain K12) OX=83333 GN=gatZ PE=1 SV=1	C149_OR_C159		-0.998333	High	-1.115	High	0.116667
P09424	mtlD	Mannitol-1-phosphate 5-dehydrogenase OS=Escherichia coli (strain K12) OX=83333 GN=mtlD PE=1 SV=3	C120		-0.353333	High	-0.47	High	0.116667
P29680	hemE	Uroporphyrinogen decarboxylase OS=Escherichia coli (strain K12) OX=83333 GN=hemE PE=3 SV=3	C50		-0.04	High	-0.155	High	0.115
P62623	ispH	4-hydroxy-3-methylbut-2-enyl diphosphate reductase OS=Escherichia coli (strain K12) OX=83333 GN=ispH PE=1 SV=1	C12	Iron-sulfur (4Fe-4S) (C12)	0.288333	High	0.175	High	0.113333
P0A9N4	pflA	Pyruvate formate-lyase 1-activating enzyme OS=Escherichia coli (strain K12) OX=83333 GN=pflA PE=1 SV=2	C13		0.0133333	High	-0.1	High	0.113333
P0ACN4	allR	HTH-type transcriptional repressor AllR OS=Escherichia coli (strain K12) OX=83333 GN=allR PE=1 SV=1	C135		-0.178333	High	-0.285	High	0.106667
P00350	gnd	6-phosphogluconate dehydrogenase, decarboxylating OS=Escherichia coli (strain K12) OX=83333 GN=gnd PE=1 SV=2	C169		-0.116667	High	-0.2225	High	0.105833
P00962	glnS	Glutamine--tRNA ligase OS=Escherichia coli (strain K12) OX=83333 GN=glnS PE=1 SV=3	C331		0.0983333	High	-0.0075	High	0.105833
P20083	parE	DNA topoisomerase 4 subunit B OS=Escherichia coli (strain K12) OX=83333 GN=parE PE=1 SV=3	C295		0.025	High	-0.08	High	0.105
P42599	ygjR	Uncharacterized oxidoreductase YgjR OS=Escherichia coli (strain K12) OX=83333 GN=ygjR PE=3 SV=3	C109		-0.556667	High	-0.66	High	0.103333
P0A7E5	pyrG	CTP synthase OS=Escherichia coli (strain K12) OX=83333 GN=pyrG PE=1 SV=2	C261		0.165	High	0.0625	High	0.1025
P20083	parE	DNA topoisomerase 4 subunit B OS=Escherichia coli (strain K12) OX=83333 GN=parE PE=1 SV=3	C342		0.0216667	High	-0.08	High	0.101667
P0AG27	yibN	Uncharacterized protein YibN OS=Escherichia coli (strain K12) OX=83333 GN=yibN PE=1 SV=1	C107		-0.065	High	-0.165	High	0.1
P0A9Q7	adhE	Aldehyde-alcohol dehydrogenase OS=Escherichia coli (strain K12) OX=83333 GN=adhE PE=1 SV=2	C246		0.01	High	-0.09	High	0.1
P36566	cmoM	tRNA 5-carboxymethoxyuridine methyltransferase OS=Escherichia coli (strain K12) OX=83333 GN=cmoM PE=1 SV=2	C224		0.0383333	High	-0.06	High	0.0983333
P21507	srmB	ATP-dependent RNA helicase SrmB OS=Escherichia coli (strain K12) OX=83333 GN=srmB PE=1 SV=1	C148		0.166667	High	0.07	High	0.0966667
P0ABD5	accA	Acetyl-coenzyme A carboxylase carboxyl transferase subunit alpha OS=Escherichia coli (strain K12) OX=83333 GN=accA PE=1 SV=2	C197		0.191667	High	0.095	High	0.0966667
P0ABH9	clpA	ATP-dependent Clp protease ATP-binding subunit ClpA OS=Escherichia coli (strain K12) OX=83333 GN=clpA PE=1 SV=1	C47		0.548333	High	0.4525	High	0.0958333
P0AAN3	hypB	Hydrogenase maturation factor HypB OS=Escherichia coli (strain K12) OX=83333 GN=hypB PE=1 SV=1	C166	Nickel 2 (C166), Zinc (C166)	2.85833	High	2.7625	High	0.0958333
P0A744	msrA	Peptide methionine sulfoxide reductase MsrA OS=Escherichia coli (strain K12) OX=83333 GN=msrA PE=1 SV=2	C87		0.078	High	-0.0175	High	0.0955
P0AAI5	fabF	3-oxoacyl-[acyl-carrier-protein] synthase 2 OS=Escherichia coli (strain K12) OX=83333 GN=fabF PE=1 SV=2	C396		0.125	High	0.03	High	0.095
P0A715	kdsA	2-dehydro-3-deoxyphosphooctonate aldolase OS=Escherichia coli (strain K12) OX=83333 GN=kdsA PE=1 SV=1	C38		-0.163333	High	-0.2575	High	0.0941667
P46837	yhgF	Protein YhgF OS=Escherichia coli (strain K12) OX=83333 GN=yhgF PE=1 SV=3	C550		-0.00333333	High	-0.0975	High	0.0941667
P0ACC7	glmU	Bifunctional protein GlmU OS=Escherichia coli (strain K12) OX=83333 GN=glmU PE=1 SV=1	C385		0.241667	High	0.1475	High	0.0941667
P62623	ispH	4-hydroxy-3-methylbut-2-enyl diphosphate reductase OS=Escherichia coli (strain K12) OX=83333 GN=ispH PE=1 SV=1	C197	Iron-sulfur (4Fe-4S) (C197)	0.268333	High	0.175	High	0.0933333
P0AED9	dcm	DNA-cytosine methyltransferase OS=Escherichia coli (strain K12) OX=83333 GN=dcm PE=1 SV=1	C199		-0.04	High	-0.1325	High	0.0925
P0AGE9	sucD	Succinate--CoA ligase [ADP-forming] subunit alpha OS=Escherichia coli (strain K12) OX=83333 GN=sucD PE=1 SV=2	C124		-0.7475	High	-0.8375	High	0.09
P23893	hemL	Glutamate-1-semialdehyde 2,1-aminomutase OS=Escherichia coli (strain K12) OX=83333 GN=hemL PE=1 SV=2	C179		0.135	High	0.045	High	0.09
P76055	ttcA	tRNA-cytidine(32) 2-sulfurtransferase OS=Escherichia coli (strain K12) OX=83333 GN=ttcA PE=1 SV=1	C122_AND_C125	Iron-sulfur (4Fe-4S) (C122), Iron-sulfur (4Fe-4S) (C125)	0.2	High	0.11	High	0.09
P37440	ucpA	Oxidoreductase UcpA OS=Escherichia coli (strain K12) OX=83333 GN=ucpA PE=1 SV=3	C93		-0.13	High	-0.22	High	0.09
P07813	leuS	Leucine--tRNA ligase OS=Escherichia coli (strain K12) OX=83333 GN=leuS PE=1 SV=2	C285		0	High	-0.0875	High	0.0875
P0A7V8	rpsD	30S ribosomal protein S4 OS=Escherichia coli (strain K12) OX=83333 GN=rpsD PE=1 SV=2	C32		0.231667	High	0.145	High	0.0866667
P08997	aceB	Malate synthase A OS=Escherichia coli (strain K12) OX=83333 GN=aceB PE=1 SV=1	C409		-0.0633333	High	-0.15	High	0.0866667
P06709	birA	Bifunctional ligase/repressor BirA OS=Escherichia coli (strain K12) OX=83333 GN=birA PE=1 SV=1	C107		0.0716667	High	-0.015	High	0.0866667
P0A9C0	glpA	Anaerobic glycerol-3-phosphate dehydrogenase subunit A OS=Escherichia coli (strain K12) OX=83333 GN=glpA PE=1 SV=1	C71		0.806667	High	0.72	High	0.0866667
P0AG20	relA	GTP pyrophosphokinase OS=Escherichia coli (strain K12) OX=83333 GN=relA PE=1 SV=1	C178		-0.206667	High	-0.2925	High	0.0858333
P37646	pdeH	Cyclic di-GMP phosphodiesterase PdeH OS=Escherichia coli (strain K12) OX=83333 GN=pdeH PE=1 SV=3	C41		2.145	High	2.06	Low	0.085
P39831	ydfG	NADP-dependent 3-hydroxy acid dehydrogenase YdfG OS=Escherichia coli (strain K12) OX=83333 GN=ydfG PE=1 SV=2	C15		-0.0866667	High	-0.17	High	0.0833333
P21599	pykA	Pyruvate kinase II OS=Escherichia coli (strain K12) OX=83333 GN=pykA PE=1 SV=3	C231		0.025	High	-0.0575	High	0.0825
P0A749	murA	UDP-N-acetylglucosamine 1-carboxyvinyltransferase OS=Escherichia coli (strain K12) OX=83333 GN=murA PE=1 SV=1	C354		0.12	High	0.0375	High	0.0825
P25522	mnmE	tRNA modification GTPase MnmE OS=Escherichia coli (strain K12) OX=83333 GN=mnmE PE=1 SV=3	C451		0.24	High	0.1575	High	0.0825
P0A836	sucC	Succinate--CoA ligase [ADP-forming] subunit beta OS=Escherichia coli (strain K12) OX=83333 GN=sucC PE=1 SV=1	C211		-0.805	High	-0.8875	High	0.0825
P0A6U3	mnmG	tRNA uridine 5-carboxymethylaminomethyl modification enzyme MnmG OS=Escherichia coli (strain K12) OX=83333 GN=mnmG PE=1 SV=1	C277		0.196667	High	0.115	High	0.0816667
P0A6A3	ackA	Acetate kinase OS=Escherichia coli (strain K12) OX=83333 GN=ackA PE=1 SV=1	C286		0.618333	High	0.5375	High	0.0808333
P23882	fmt	Methionyl-tRNA formyltransferase OS=Escherichia coli (strain K12) OX=83333 GN=fmt PE=1 SV=4	C157		-0.0383333	High	-0.1175	High	0.0791667
P0A7D4	purA	Adenylosuccinate synthetase OS=Escherichia coli (strain K12) OX=83333 GN=purA PE=1 SV=2	C292		0.0383333	High	-0.04	High	0.0783333
P05459	pdxB	Erythronate-4-phosphate dehydrogenase OS=Escherichia coli (strain K12) OX=83333 GN=pdxB PE=2 SV=2	C220		-0.0166667	High	-0.095	High	0.0783333
P36767	rdgC	Recombination-associated protein RdgC OS=Escherichia coli (strain K12) OX=83333 GN=rdgC PE=1 SV=1	C256		-0.015	High	-0.0925	High	0.0775
P69228	baeR	Transcriptional regulatory protein BaeR OS=Escherichia coli (strain K12) OX=83333 GN=baeR PE=1 SV=1	C109		0.21	High	0.1325	High	0.0775
P37689	gpmI	2,3-bisphosphoglycerate-independent phosphoglycerate mutase OS=Escherichia coli (strain K12) OX=83333 GN=gpmI PE=1 SV=1	C424		0.888333	High	0.8125	High	0.0758333
P27248	gcvT	Aminomethyltransferase OS=Escherichia coli (strain K12) OX=83333 GN=gcvT PE=1 SV=3	C14		-0.525	High	-0.6	High	0.075
P0A7F6	speD	S-adenosylmethionine decarboxylase proenzyme OS=Escherichia coli (strain K12) OX=83333 GN=speD PE=1 SV=1	C140		-0.07	High	-0.145	High	0.075
P0AEK4	fabI	Enoyl-[acyl-carrier-protein] reductase [NADH] FabI OS=Escherichia coli (strain K12) OX=83333 GN=fabI PE=1 SV=2	C210		0	High	-0.075	High	0.075
P0A6Q6	fabZ	3-hydroxyacyl-[acyl-carrier-protein] dehydratase FabZ OS=Escherichia coli (strain K12) OX=83333 GN=fabZ PE=1 SV=1	C145		0.2	High	0.125	High	0.075
P09053	avtA	Valine--pyruvate aminotransferase OS=Escherichia coli (strain K12) OX=83333 GN=avtA PE=1 SV=3	C68		0.108333	High	0.035	High	0.0733333
P75949	nagZ	Beta-hexosaminidase OS=Escherichia coli (strain K12) OX=83333 GN=nagZ PE=1 SV=1	C181		0.025	High	-0.0475	High	0.0725
P0A6R0	fabH	3-oxoacyl-[acyl-carrier-protein] synthase 3 OS=Escherichia coli (strain K12) OX=83333 GN=fabH PE=1 SV=1	C282		0.216667	High	0.145	High	0.0716667
P0A817	metK	S-adenosylmethionine synthase OS=Escherichia coli (strain K12) OX=83333 GN=metK PE=1 SV=2	C42		0.0916667	High	0.02	High	0.0716667
P08956	hsdR	Type I restriction enzyme EcoKI R protein OS=Escherichia coli (strain K12) OX=83333 GN=hsdR PE=3 SV=3	C333		-0.46	High	-0.53	High	0.07
P0AAS0	ylaC	Inner membrane protein YlaC OS=Escherichia coli (strain K12) OX=83333 GN=ylaC PE=1 SV=2	C98		0.0116667	High	-0.0575	High	0.0691667
P11880	murF	UDP-N-acetylmuramoyl-tripeptide--D-alanyl-D-alanine ligase OS=Escherichia coli (strain K12) OX=83333 GN=murF PE=1 SV=2	C452		-0.0933333	High	-0.1625	High	0.0691667
P0A9Q9	asd	Aspartate-semialdehyde dehydrogenase OS=Escherichia coli (strain K12) OX=83333 GN=asd PE=1 SV=1	C265		-0.0116667	High	-0.08	High	0.0683333
P0A8D6	ymdB	O-acetyl-ADP-ribose deacetylase OS=Escherichia coli (strain K12) OX=83333 GN=ymdB PE=1 SV=1	C60		-0.131667	High	-0.2	High	0.0683333
P0ABH0	ftsA	Cell division protein FtsA OS=Escherichia coli (strain K12) OX=83333 GN=ftsA PE=1 SV=1	C74		-0.0466667	High	-0.1125	High	0.0658333
P22106	asnB	Asparagine synthetase B [glutamine-hydrolyzing] OS=Escherichia coli (strain K12) OX=83333 GN=asnB PE=1 SV=3	C523		0.276667	High	0.2125	High	0.0641667
P75876	rlmI	Ribosomal RNA large subunit methyltransferase I OS=Escherichia coli (strain K12) OX=83333 GN=rlmI PE=1 SV=2	C315		-0.045	High	-0.1075	High	0.0625
P0A953	fabB	3-oxoacyl-[acyl-carrier-protein] synthase 1 OS=Escherichia coli (strain K12) OX=83333 GN=fabB PE=1 SV=1	C163_OR_C169		-0.055	High	-0.1175	High	0.0625
P24554	radA	DNA repair protein RadA OS=Escherichia coli (strain K12) OX=83333 GN=radA PE=1 SV=1	C117		0.11	High	0.0475	High	0.0625
P42599	ygjR	Uncharacterized oxidoreductase YgjR OS=Escherichia coli (strain K12) OX=83333 GN=ygjR PE=3 SV=3	C255		-0.598333	High	-0.66	High	0.0616667
P0A6T3	galK	Galactokinase OS=Escherichia coli (strain K12) OX=83333 GN=galK PE=1 SV=2	C230		0.648333	High	0.5875	High	0.0608333
P0A993	fbp	Fructose-1,6-bisphosphatase class 1 OS=Escherichia coli (strain K12) OX=83333 GN=fbp PE=1 SV=1	C100		-0.42	High	-0.48	High	0.06
P22259	pckA	Phosphoenolpyruvate carboxykinase (ATP) OS=Escherichia coli (strain K12) OX=83333 GN=pckA PE=1 SV=2	C125		-0.563333	High	-0.6225	High	0.0591667
P12281	moeA	Molybdopterin molybdenumtransferase OS=Escherichia coli (strain K12) OX=83333 GN=moeA PE=1 SV=1	C35		0.0466667	High	-0.0125	High	0.0591667
P0AFC7	nuoB	NADH-quinone oxidoreductase subunit B OS=Escherichia coli (strain K12) OX=83333 GN=nuoB PE=1 SV=1	C102		-0.185	High	-0.2425	High	0.0575
P0AAI5	fabF	3-oxoacyl-[acyl-carrier-protein] synthase 2 OS=Escherichia coli (strain K12) OX=83333 GN=fabF PE=1 SV=2	C59		0.0866667	High	0.03	High	0.0566667
P0AAB6	galF	UTP--glucose-1-phosphate uridylyltransferase OS=Escherichia coli (strain K12) OX=83333 GN=galF PE=1 SV=1	C263		-0.00166667	High	-0.0575	High	0.0558333
P0ABU2	ychF	Ribosome-binding ATPase YchF OS=Escherichia coli (strain K12) OX=83333 GN=ychF PE=1 SV=2	C106		-0.101667	High	-0.1575	High	0.0558333
P76055	ttcA	tRNA-cytidine(32) 2-sulfurtransferase OS=Escherichia coli (strain K12) OX=83333 GN=ttcA PE=1 SV=1	C45		0.165	High	0.11	High	0.055
P04982	rbsD	D-ribose pyranase OS=Escherichia coli (strain K12) OX=83333 GN=rbsD PE=1 SV=3	C27		0.17	High	0.115	High	0.055
P27833	wecE	dTDP-4-amino-4,6-dideoxygalactose transaminase OS=Escherichia coli (strain K12) OX=83333 GN=wecE PE=1 SV=2	C27		-0.02	High	-0.075	High	0.055
P07913	tdh	L-threonine 3-dehydrogenase OS=Escherichia coli (strain K12) OX=83333 GN=tdh PE=1 SV=1	C93	Zinc 2 (C93)	-0.408	High	-0.4625	High	0.0545
P23893	hemL	Glutamate-1-semialdehyde 2,1-aminomutase OS=Escherichia coli (strain K12) OX=83333 GN=hemL PE=1 SV=2	C262		0.0983333	High	0.045	High	0.0533333
P0AFF6	nusA	Transcription termination/antitermination protein NusA OS=Escherichia coli (strain K12) OX=83333 GN=nusA PE=1 SV=1	C251		0.0983333	High	0.045	High	0.0533333
P0A8I8	rlmH	Ribosomal RNA large subunit methyltransferase H OS=Escherichia coli (strain K12) OX=83333 GN=rlmH PE=1 SV=1	C112		0.245	High	0.1925	High	0.0525
P0ABU2	ychF	Ribosome-binding ATPase YchF OS=Escherichia coli (strain K12) OX=83333 GN=ychF PE=1 SV=2	C35		-0.105	High	-0.1575	High	0.0525
P37188	gatB	PTS system galactitol-specific EIIB component OS=Escherichia coli (strain K12) OX=83333 GN=gatB PE=1 SV=2	C27_OR_C39		-1.33833	High	-1.39	High	0.0516667
P0A6H1	clpX	ATP-dependent Clp protease ATP-binding subunit ClpX OS=Escherichia coli (strain K12) OX=83333 GN=clpX PE=1 SV=2	C169		0.128333	High	0.0775	High	0.0508333
P0A8A0	yebC	Probable transcriptional regulatory protein YebC OS=Escherichia coli (strain K12) OX=83333 GN=yebC PE=1 SV=1	C120		0.0483333	High	-0.0025	High	0.0508333
P0AC53	zwf	Glucose-6-phosphate 1-dehydrogenase OS=Escherichia coli (strain K12) OX=83333 GN=zwf PE=1 SV=1	C170		0.256667	High	0.2075	High	0.0491667
P0A9C0	glpA	Anaerobic glycerol-3-phosphate dehydrogenase subunit A OS=Escherichia coli (strain K12) OX=83333 GN=glpA PE=1 SV=1	C185		0.768333	High	0.72	High	0.0483333
P0A853	tnaA	Tryptophanase OS=Escherichia coli (strain K12) OX=83333 GN=tnaA PE=1 SV=1	C148		-0.701667	High	-0.75	High	0.0483333
P09053	avtA	Valine--pyruvate aminotransferase OS=Escherichia coli (strain K12) OX=83333 GN=avtA PE=1 SV=3	C257		0.0833333	High	0.035	High	0.0483333
P0AEN8	fucU	L-fucose mutarotase OS=Escherichia coli (strain K12) OX=83333 GN=fucU PE=1 SV=1	C99		-0.502	High	-0.55	High	0.048
P0CG19	rph	Truncated inactive ribonuclease PH OS=Escherichia coli (strain K12) OX=83333 GN=rph PE=1 SV=1	C134		0.385	High	0.3375	High	0.0475
P60595	hisH	Imidazole glycerol phosphate synthase subunit HisH OS=Escherichia coli (strain K12) OX=83333 GN=hisH PE=1 SV=1	C10		0.05	High	0.0025	High	0.0475
P0ABH7	gltA	Citrate synthase OS=Escherichia coli (strain K12) OX=83333 GN=gltA PE=1 SV=1	C323		-0.58	High	-0.625	High	0.045
P0AFP6	ybgI	GTP cyclohydrolase 1 type 2 homolog OS=Escherichia coli (strain K12) OX=83333 GN=ybgI PE=1 SV=1	C171		-0.00333333	High	-0.0475	High	0.0441667
P0A9P0	lpdA	Dihydrolipoyl dehydrogenase OS=Escherichia coli (strain K12) OX=83333 GN=lpdA PE=1 SV=2	C45_OR_C50		0.138333	High	0.095	High	0.0433333
P0ABH0	ftsA	Cell division protein FtsA OS=Escherichia coli (strain K12) OX=83333 GN=ftsA PE=1 SV=1	C263		-0.07	High	-0.1125	High	0.0425
P00562	metL	Bifunctional aspartokinase/homoserine dehydrogenase 2 OS=Escherichia coli (strain K12) OX=83333 GN=metL PE=1 SV=3	C287		0.125	High	0.0825	High	0.0425
P04425	gshB	Glutathione synthetase OS=Escherichia coli (strain K12) OX=83333 GN=gshB PE=1 SV=1	C289		0.0316667	High	-0.01	High	0.0416667
P24182	accC	Biotin carboxylase OS=Escherichia coli (strain K12) OX=83333 GN=accC PE=1 SV=2	C50		-0.0166667	High	-0.0575	High	0.0408333
P00960	glyQ	Glycine--tRNA ligase alpha subunit OS=Escherichia coli (strain K12) OX=83333 GN=glyQ PE=1 SV=2	C299		-0.085	High	-0.125	High	0.04
P0AED5	uvrY	Response regulator UvrY OS=Escherichia coli (strain K12) OX=83333 GN=uvrY PE=1 SV=1	C35		-0.105	High	-0.145	High	0.04
P17169	glmS	Glutamine--fructose-6-phosphate aminotransferase [isomerizing] OS=Escherichia coli (strain K12) OX=83333 GN=glmS PE=1 SV=4	C2		-0.11	High	-0.15	High	0.04
P45395	kdsD	Arabinose 5-phosphate isomerase KdsD OS=Escherichia coli (strain K12) OX=83333 GN=kdsD PE=1 SV=1	C154		-0.29	High	-0.3275	High	0.0375
P0A8D3	yaiI	UPF0178 protein YaiI OS=Escherichia coli (strain K12) OX=83333 GN=yaiI PE=1 SV=1	C65		0.13	High	0.0925	High	0.0375
P22188	murE	UDP-N-acetylmuramoyl-L-alanyl-D-glutamate--2,6-diaminopimelate ligase OS=Escherichia coli (strain K12) OX=83333 GN=murE PE=1 SV=2	C450		0.04	High	0.0025	High	0.0375
P0A9J6	rbsK	Ribokinase OS=Escherichia coli (strain K12) OX=83333 GN=rbsK PE=1 SV=1	C63		-0.148333	High	-0.185	High	0.0366667
P33195	gcvP	Glycine dehydrogenase (decarboxylating) OS=Escherichia coli (strain K12) OX=83333 GN=gcvP PE=1 SV=3	C948_OR_C950		-0.596667	High	-0.6325	High	0.0358333
P29680	hemE	Uroporphyrinogen decarboxylase OS=Escherichia coli (strain K12) OX=83333 GN=hemE PE=3 SV=3	C105		-0.12	High	-0.155	High	0.035
P76014	dhaL	PEP-dependent dihydroxyacetone kinase, ADP-binding subunit DhaL OS=Escherichia coli (strain K12) OX=83333 GN=dhaL PE=1 SV=3	C131		0.5125	High	0.48	High	0.0325
P33195	gcvP	Glycine dehydrogenase (decarboxylating) OS=Escherichia coli (strain K12) OX=83333 GN=gcvP PE=1 SV=3	C948_AND_C950		-0.6	High	-0.6325	High	0.0325
P0A6F3	glpK	Glycerol kinase OS=Escherichia coli (strain K12) OX=83333 GN=glpK PE=1 SV=2	C113		-0.185	High	-0.2175	High	0.0325
P0A6F3	glpK	Glycerol kinase OS=Escherichia coli (strain K12) OX=83333 GN=glpK PE=1 SV=2	C106		-0.185	High	-0.2175	High	0.0325
P00961	glyS	Glycine--tRNA ligase beta subunit OS=Escherichia coli (strain K12) OX=83333 GN=glyS PE=1 SV=4	C450		-0.04	Low	-0.0725	High	0.0325
P08200	icd	Isocitrate dehydrogenase [NADP] OS=Escherichia coli (strain K12) OX=83333 GN=icd PE=1 SV=1	C405		-0.508333	High	-0.54	High	0.0316667
P75913	ghrA	Glyoxylate/hydroxypyruvate reductase A OS=Escherichia coli (strain K12) OX=83333 GN=ghrA PE=1 SV=2	C303		-0.401667	High	-0.4325	High	0.0308333
P14294	topB	DNA topoisomerase 3 OS=Escherichia coli (strain K12) OX=83333 GN=topB PE=1 SV=1	C159		-0.111667	High	-0.1425	High	0.0308333
Q46920	queF	NADPH-dependent 7-cyano-7-deazaguanine reductase OS=Escherichia coli (strain K12) OX=83333 GN=queF PE=1 SV=1	C190		0.0375	High	0.0075	High	0.03
P76440	preT	NAD-dependent dihydropyrimidine dehydrogenase subunit PreT OS=Escherichia coli (strain K12) OX=83333 GN=preT PE=1 SV=1	C83		-0.33	High	-0.36	High	0.03
P04335	frsA	Esterase FrsA OS=Escherichia coli (strain K12) OX=83333 GN=frsA PE=1 SV=2	C113		-0.578333	High	-0.6075	High	0.0291667
P0AFW4	rnk	Regulator of nucleoside diphosphate kinase OS=Escherichia coli (strain K12) OX=83333 GN=rnk PE=1 SV=1	C44		-0.108333	High	-0.1375	High	0.0291667
P0A7V0	rpsB	30S ribosomal protein S2 OS=Escherichia coli (strain K12) OX=83333 GN=rpsB PE=1 SV=2	C87		0.0633333	High	0.035	High	0.0283333
P00509	aspC	Aspartate aminotransferase OS=Escherichia coli (strain K12) OX=83333 GN=aspC PE=1 SV=1	C77		-0.366667	High	-0.395	High	0.0283333
P0ADT5	ygiC	Putative acid--amine ligase YgiC OS=Escherichia coli (strain K12) OX=83333 GN=ygiC PE=1 SV=1	C178		-0.1975	High	-0.225	High	0.0275
P30014	rnt	Ribonuclease T OS=Escherichia coli (strain K12) OX=83333 GN=rnt PE=1 SV=1	C11		0.251667	High	0.225	High	0.0266667
P36979	rlmN	Dual-specificity RNA methyltransferase RlmN OS=Escherichia coli (strain K12) OX=83333 GN=rlmN PE=1 SV=1	C132	Iron-sulfur (4Fe-4S-S-AdoMet) (C132)	-0.145	High	-0.17	High	0.025
P37440	ucpA	Oxidoreductase UcpA OS=Escherichia coli (strain K12) OX=83333 GN=ucpA PE=1 SV=3	C184		-0.195	High	-0.22	High	0.025
P60422	rplB	50S ribosomal protein L2 OS=Escherichia coli (strain K12) OX=83333 GN=rplB PE=1 SV=2	C6		0.161667	High	0.1375	High	0.0241667
P00961	glyS	Glycine--tRNA ligase beta subunit OS=Escherichia coli (strain K12) OX=83333 GN=glyS PE=1 SV=4	C98		-0.0483333	High	-0.0725	High	0.0241667
P07649	truA	tRNA pseudouridine synthase A OS=Escherichia coli (strain K12) OX=83333 GN=truA PE=1 SV=1	C154		0.0266667	High	0.0025	High	0.0241667
P22259	pckA	Phosphoenolpyruvate carboxykinase (ATP) OS=Escherichia coli (strain K12) OX=83333 GN=pckA PE=1 SV=2	C285		-0.6	High	-0.6225	High	0.0225
P12282	moeB	Molybdopterin-synthase adenylyltransferase OS=Escherichia coli (strain K12) OX=83333 GN=moeB PE=1 SV=1	C172	Zinc"; (C172)	-0.0525	High	-0.075	High	0.0225
P0A6A3	ackA	Acetate kinase OS=Escherichia coli (strain K12) OX=83333 GN=ackA PE=1 SV=1	C11		0.56	High	0.5375	High	0.0225
P25553	aldA	Lactaldehyde dehydrogenase OS=Escherichia coli (strain K12) OX=83333 GN=aldA PE=1 SV=2	C249		-0.183333	High	-0.205	High	0.0216667
P30750	metN	Methionine import ATP-binding protein MetN OS=Escherichia coli (strain K12) OX=83333 GN=metN PE=1 SV=4	C164		0.515	High	0.495	High	0.02
P31663	panC	Pantothenate synthetase OS=Escherichia coli (strain K12) OX=83333 GN=panC PE=1 SV=1	C147		-0.0866667	High	-0.105	High	0.0183333
P0A729	yceF	7-methyl-GTP pyrophosphatase OS=Escherichia coli (strain K12) OX=83333 GN=yceF PE=1 SV=1	C26		-0.275	High	-0.2925	High	0.0175
P25889	preA	NAD-dependent dihydropyrimidine dehydrogenase subunit PreA OS=Escherichia coli (strain K12) OX=83333 GN=preA PE=1 SV=3	C183		-0.025	High	-0.0425	High	0.0175
P0A7X6	rimM	Ribosome maturation factor RimM OS=Escherichia coli (strain K12) OX=83333 GN=rimM PE=1 SV=1	C114		0.0883333	High	0.0725	High	0.0158333
P0A9D4	cysE	Serine acetyltransferase OS=Escherichia coli (strain K12) OX=83333 GN=cysE PE=1 SV=1	C3		-0.153333	High	-0.1675	High	0.0141667
P0A6K6	deoB	Phosphopentomutase OS=Escherichia coli (strain K12) OX=83333 GN=deoB PE=1 SV=1	C267		0.131667	High	0.12	High	0.0116667
P07026	sdiA	Regulatory protein SdiA OS=Escherichia coli (strain K12) OX=83333 GN=sdiA PE=1 SV=2	C232		-0.0233333	High	-0.035	High	0.0116667
P0A6V8	glk	Glucokinase OS=Escherichia coli (strain K12) OX=83333 GN=glk PE=1 SV=1	C227		-0.005	High	-0.015	High	0.01
P03813	ygeA	Broad specificity amino-acid racemase YgeA OS=Escherichia coli (strain K12) OX=83333 GN=ygeA PE=1 SV=1	C197		-0.1925	High	-0.2025	High	0.01
P0ADF6	edd	Phosphogluconate dehydratase OS=Escherichia coli (strain K12) OX=83333 GN=edd PE=1 SV=1	C600		0.62	High	0.61	High	0.01
P77756	queC	7-cyano-7-deazaguanine synthase OS=Escherichia coli (strain K12) OX=83333 GN=queC PE=1 SV=1	C188	Zinc (C188)	0.14	High	0.13	High	0.01
P0A7G6	recA	Protein RecA OS=Escherichia coli (strain K12) OX=83333 GN=recA PE=1 SV=2	C91		-0.0333333	High	-0.0425	High	0.00916667
P42626	yhaM	UPF0597 protein YhaM OS=Escherichia coli (strain K12) OX=83333 GN=yhaM PE=2 SV=3	C212		1.73833	High	1.73	High	0.00833333
P23538	ppsA	Phosphoenolpyruvate synthase OS=Escherichia coli (strain K12) OX=83333 GN=ppsA PE=1 SV=5	C437		-1.21333	High	-1.22	High	0.00666667
P77434	alaC	Glutamate-pyruvate aminotransferase AlaC OS=Escherichia coli (strain K12) OX=83333 GN=alaC PE=1 SV=1	C357		-0.131667	High	-0.1375	High	0.00583333
P22259	pckA	Phosphoenolpyruvate carboxykinase (ATP) OS=Escherichia coli (strain K12) OX=83333 GN=pckA PE=1 SV=2	C175		-0.618333	High	-0.6225	High	0.00416667
P0AGD7	ffh	Signal recognition particle protein OS=Escherichia coli (strain K12) OX=83333 GN=ffh PE=1 SV=1	C406		-0.0433333	High	-0.0475	High	0.00416667
P15639	purH	Bifunctional purine biosynthesis protein PurH OS=Escherichia coli (strain K12) OX=83333 GN=purH PE=1 SV=1	C117		-1.41333	High	-1.4175	High	0.00416667
P0A7E9	pyrH	Uridylate kinase OS=Escherichia coli (strain K12) OX=83333 GN=pyrH PE=1 SV=2	C150		-0.172	High	-0.175	High	0.003
P30014	rnt	Ribonuclease T OS=Escherichia coli (strain K12) OX=83333 GN=rnt PE=1 SV=1	C168		0.226667	High	0.225	High	0.00166667
P0AEJ2	entC	Isochorismate synthase EntC OS=Escherichia coli (strain K12) OX=83333 GN=entC PE=1 SV=1	C35		0.246667	High	0.245	High	0.00166667
P0ACD4	iscU	Iron-sulfur cluster assembly scaffold protein IscU OS=Escherichia coli (strain K12) OX=83333 GN=iscU PE=1 SV=1	C106		-0.0833333	High	-0.085	High	0.00166667
P0AD07	yecF	Uncharacterized protein YecF OS=Escherichia coli (strain K12) OX=83333 GN=yecF PE=4 SV=1	C21		0.0433333	High	0.0425	High	0.000833333
P16456	selD	Selenide, water dikinase OS=Escherichia coli (strain K12) OX=83333 GN=selD PE=1 SV=1	C241		0.0133333	High	0.0125	High	0.000833333
P0A6P9	eno	Enolase OS=Escherichia coli (strain K12) OX=83333 GN=eno PE=1 SV=2	C247		0.0333333	High	0.0325	High	0.000833333
P18776	dmsB	Anaerobic dimethyl sulfoxide reductase chain B OS=Escherichia coli (strain K12) OX=83333 GN=dmsB PE=1 SV=4	C109	Iron-sulfur (4Fe-4S) 3 (C109)	6.64	Medium	6.64	Medium	0
P07658	fdhF	Formate dehydrogenase H OS=Escherichia coli (strain K12) OX=83333 GN=fdhF PE=1 SV=2	C136		6.64	Medium	6.64	Low	0
P0A9S1	fucO	Lactaldehyde reductase OS=Escherichia coli (strain K12) OX=83333 GN=fucO PE=1 SV=2	C44		-0.305	High	-0.305	High	0
P69831	gatC	PTS system galactitol-specific EIIC component OS=Escherichia coli (strain K12) OX=83333 GN=gatC PE=1 SV=1	C36		-6.64	Medium	-6.64	Medium	0
P0ADS2	zapA	Cell division protein ZapA OS=Escherichia coli (strain K12) OX=83333 GN=zapA PE=1 SV=1	C19		0.151667	High	0.1525	High	-0.000833333
P0AEZ3	minD	Septum site-determining protein MinD OS=Escherichia coli (strain K12) OX=83333 GN=minD PE=1 SV=2	C52		-0.0966667	High	-0.095	High	-0.00166667
P60560	guaC	GMP reductase OS=Escherichia coli (strain K12) OX=83333 GN=guaC PE=1 SV=1	C316		-0.273333	High	-0.27	High	-0.00333333
P0A8D6	ymdB	O-acetyl-ADP-ribose deacetylase OS=Escherichia coli (strain K12) OX=83333 GN=ymdB PE=1 SV=1	C50		-0.203333	High	-0.2	High	-0.00333333
P42632	tdcE	PFL-like enzyme TdcE OS=Escherichia coli (strain K12) OX=83333 GN=tdcE PE=1 SV=2	C423_AND_C424		1.19333	High	1.1975	High	-0.00416667
P0AFK0	pmbA	Metalloprotease PmbA OS=Escherichia coli (strain K12) OX=83333 GN=pmbA PE=1 SV=1	C226		0.0183333	High	0.0225	High	-0.00416667
P18843	nadE	NH(3)-dependent NAD(+) synthetase OS=Escherichia coli (strain K12) OX=83333 GN=nadE PE=1 SV=2	C94		0.11	High	0.115	High	-0.005
P07913	tdh	L-threonine 3-dehydrogenase OS=Escherichia coli (strain K12) OX=83333 GN=tdh PE=1 SV=1	C38	Zinc 1; catalytic (C38)	-0.4675	High	-0.4625	High	-0.005
P20083	parE	DNA topoisomerase 4 subunit B OS=Escherichia coli (strain K12) OX=83333 GN=parE PE=1 SV=3	C156		-0.085	High	-0.08	High	-0.005
P0A853	tnaA	Tryptophanase OS=Escherichia coli (strain K12) OX=83333 GN=tnaA PE=1 SV=1	C294		-0.756667	High	-0.75	High	-0.00666667
P24178	yffB	Protein YffB OS=Escherichia coli (strain K12) OX=83333 GN=yffB PE=1 SV=1	C10		-0.131667	High	-0.125	High	-0.00666667
P0AEI4	rimO	Ribosomal protein S12 methylthiotransferase RimO OS=Escherichia coli (strain K12) OX=83333 GN=rimO PE=1 SV=1	C223		0.03	High	0.0375	High	-0.0075
P21507	srmB	ATP-dependent RNA helicase SrmB OS=Escherichia coli (strain K12) OX=83333 GN=srmB PE=1 SV=1	C276		0.0616667	High	0.07	High	-0.00833333
P0A6H5	hslU	ATP-dependent protease ATPase subunit HslU OS=Escherichia coli (strain K12) OX=83333 GN=hslU PE=1 SV=1	C288		0.231667	High	0.24	High	-0.00833333
P08957	hsdM	Type I restriction enzyme EcoKI M protein OS=Escherichia coli (strain K12) OX=83333 GN=hsdM PE=1 SV=1	C14		-0.0683333	High	-0.06	High	-0.00833333
P28903	nrdD	Anaerobic ribonucleoside-triphosphate reductase OS=Escherichia coli (strain K12) OX=83333 GN=nrdD PE=1 SV=2	C39		-0.451667	High	-0.4425	High	-0.00916667
P37759	rfbB	dTDP-glucose 4,6-dehydratase 1 OS=Escherichia coli (strain K12) OX=83333 GN=rfbB PE=3 SV=2	C194		-0.22	High	-0.21	High	-0.01
P22939	ispA	Farnesyl diphosphate synthase OS=Escherichia coli (strain K12) OX=83333 GN=ispA PE=1 SV=1	C10		0.02	High	0.03	High	-0.01
P20083	parE	DNA topoisomerase 4 subunit B OS=Escherichia coli (strain K12) OX=83333 GN=parE PE=1 SV=3	C92		-0.09	High	-0.08	High	-0.01
P0CG19	rph	Truncated inactive ribonuclease PH OS=Escherichia coli (strain K12) OX=83333 GN=rph PE=1 SV=1	C116		0.325	High	0.3375	High	-0.0125
P0ABH0	ftsA	Cell division protein FtsA OS=Escherichia coli (strain K12) OX=83333 GN=ftsA PE=1 SV=1	C90		-0.125	High	-0.1125	High	-0.0125
P0ADF6	edd	Phosphogluconate dehydratase OS=Escherichia coli (strain K12) OX=83333 GN=edd PE=1 SV=1	C112		0.595	High	0.61	High	-0.015
P0A7J3	rplJ	50S ribosomal protein L10 OS=Escherichia coli (strain K12) OX=83333 GN=rplJ PE=1 SV=2	C71		0.195	High	0.21	High	-0.015
P0A6F3	glpK	Glycerol kinase OS=Escherichia coli (strain K12) OX=83333 GN=glpK PE=1 SV=2	C256		-0.233333	High	-0.2175	High	-0.0158333
P76055	ttcA	tRNA-cytidine(32) 2-sulfurtransferase OS=Escherichia coli (strain K12) OX=83333 GN=ttcA PE=1 SV=1	C210_AND_C213	Iron-sulfur (4Fe-4S) (C213)	0.094	High	0.11	High	-0.016
P0A7M9	rpmE	50S ribosomal protein L31 OS=Escherichia coli (strain K12) OX=83333 GN=rpmE PE=1 SV=1	C16_AND_C18	Zinc (C16)	0.103333	High	0.12	High	-0.0166667
P42632	tdcE	PFL-like enzyme TdcE OS=Escherichia coli (strain K12) OX=83333 GN=tdcE PE=1 SV=2	C529		1.18	High	1.1975	High	-0.0175
P67087	rsmI	Ribosomal RNA small subunit methyltransferase I OS=Escherichia coli (strain K12) OX=83333 GN=rsmI PE=1 SV=1	C123		0.21	High	0.2275	High	-0.0175
P77756	queC	7-cyano-7-deazaguanine synthase OS=Escherichia coli (strain K12) OX=83333 GN=queC PE=1 SV=1	C124		0.111667	High	0.13	High	-0.0183333
P0AES6	gyrB	DNA gyrase subunit B OS=Escherichia coli (strain K12) OX=83333 GN=gyrB PE=1 SV=2	C410		-0.111667	High	-0.0925	High	-0.0191667
P0A858	tpiA	Triosephosphate isomerase OS=Escherichia coli (strain K12) OX=83333 GN=tpiA PE=1 SV=1	C36		0.0483333	High	0.0675	High	-0.0191667
P0AD61	pykF	Pyruvate kinase I OS=Escherichia coli (strain K12) OX=83333 GN=pykF PE=1 SV=1	C8		0.0616667	High	0.0825	High	-0.0208333
P23367	mutL	DNA mismatch repair protein MutL OS=Escherichia coli (strain K12) OX=83333 GN=mutL PE=1 SV=2	C480		-0.178333	High	-0.1575	High	-0.0208333
P45568	dxr	1-deoxy-D-xylulose 5-phosphate reductoisomerase OS=Escherichia coli (strain K12) OX=83333 GN=dxr PE=1 SV=2	C207		0.273333	High	0.295	High	-0.0216667
P0ACS5	zntR	HTH-type transcriptional regulator ZntR OS=Escherichia coli (strain K12) OX=83333 GN=zntR PE=1 SV=1	C79		0.198	High	0.22	High	-0.022
P0AB77	kbl	2-amino-3-ketobutyrate coenzyme A ligase OS=Escherichia coli (strain K12) OX=83333 GN=kbl PE=1 SV=1	C229		-0.365	High	-0.3425	High	-0.0225
P0A8M3	thrS	Threonine--tRNA ligase OS=Escherichia coli (strain K12) OX=83333 GN=thrS PE=1 SV=1	C473		-0.243333	High	-0.22	High	-0.0233333
P0ACR9	mprA	Transcriptional repressor MprA OS=Escherichia coli (strain K12) OX=83333 GN=mprA PE=2 SV=1	C112		-0.568333	High	-0.545	High	-0.0233333
P22523	mukB	Chromosome partition protein MukB OS=Escherichia coli (strain K12) OX=83333 GN=mukB PE=1 SV=2	C1423		-0.0775	High	-0.0525	High	-0.025
P0A6V5	glpE	Thiosulfate sulfurtransferase GlpE OS=Escherichia coli (strain K12) OX=83333 GN=glpE PE=1 SV=1	C65		0.00333333	High	0.0325	High	-0.0291667
P76558	maeB	NADP-dependent malic enzyme OS=Escherichia coli (strain K12) OX=83333 GN=maeB PE=1 SV=1	C263		-0.64	High	-0.61	High	-0.03
P0AAZ7	ycaR	UPF0434 protein YcaR OS=Escherichia coli (strain K12) OX=83333 GN=ycaR PE=1 SV=1	C11_OR_C14		0.391667	High	0.4225	High	-0.0308333
P0AGF6	tdcB	L-threonine dehydratase catabolic TdcB OS=Escherichia coli (strain K12) OX=83333 GN=tdcB PE=1 SV=1	C289		0.938333	High	0.97	High	-0.0316667
P13035	glpD	Aerobic glycerol-3-phosphate dehydrogenase OS=Escherichia coli (strain K12) OX=83333 GN=glpD PE=1 SV=3	C320		0.583333	High	0.615	High	-0.0316667
P0ADY3	rplN	50S ribosomal protein L14 OS=Escherichia coli (strain K12) OX=83333 GN=rplN PE=1 SV=1	C84		0.178333	High	0.21	High	-0.0316667
P0A8Z0	yciA	Acyl-CoA thioester hydrolase YciA OS=Escherichia coli (strain K12) OX=83333 GN=yciA PE=3 SV=1	C75_OR_C76		0.0433333	High	0.075	High	-0.0316667
P0A887	ubiE	Ubiquinone/menaquinone biosynthesis C-methyltransferase UbiE OS=Escherichia coli (strain K12) OX=83333 GN=ubiE PE=1 SV=1	C58		-0.0416667	High	-0.01	High	-0.0316667
P60716	lipA	Lipoyl synthase OS=Escherichia coli (strain K12) OX=83333 GN=lipA PE=1 SV=1	C301		-0.0366667	High	-0.005	High	-0.0316667
P45578	luxS	S-ribosylhomocysteine lyase OS=Escherichia coli (strain K12) OX=83333 GN=luxS PE=1 SV=3	C83		-0.065	High	-0.0325	High	-0.0325
P60785	lepA	Elongation factor 4 OS=Escherichia coli (strain K12) OX=83333 GN=lepA PE=1 SV=1	C28		-0.0116667	High	0.0225	High	-0.0341667
P0ADG7	guaB	Inosine-5'-monophosphate dehydrogenase OS=Escherichia coli (strain K12) OX=83333 GN=guaB PE=1 SV=1	C305	Potassium; via carbonyl oxygen (C305)	-0.3	High	-0.265	High	-0.035
P62768	yaeH	UPF0325 protein YaeH OS=Escherichia coli (strain K12) OX=83333 GN=yaeH PE=3 SV=1	C87		-0.63	High	-0.595	High	-0.035
P0AEI4	rimO	Ribosomal protein S12 methylthiotransferase RimO OS=Escherichia coli (strain K12) OX=83333 GN=rimO PE=1 SV=1	C295		0.00166667	High	0.0375	High	-0.0358333
P0A6T3	galK	Galactokinase OS=Escherichia coli (strain K12) OX=83333 GN=galK PE=1 SV=2	C191		0.55	High	0.5875	High	-0.0375
P25437	frmA	S-(hydroxymethyl)glutathione dehydrogenase OS=Escherichia coli (strain K12) OX=83333 GN=frmA PE=1 SV=3	C263		0.1375	High	0.175	High	-0.0375
P25745	mnmA	tRNA-specific 2-thiouridylase MnmA OS=Escherichia coli (strain K12) OX=83333 GN=mnmA PE=1 SV=4	C49		-0.13	High	-0.0925	High	-0.0375
P27278	nadR	Trifunctional NAD biosynthesis/regulator protein NadR OS=Escherichia coli (strain K12) OX=83333 GN=nadR PE=1 SV=2	C16		0.002	High	0.04	High	-0.038
P0A7S3	rpsL	30S ribosomal protein S12 OS=Escherichia coli (strain K12) OX=83333 GN=rpsL PE=1 SV=2	C34		0.0483333	High	0.0875	High	-0.0391667
P45748	tsaC	Threonylcarbamoyl-AMP synthase OS=Escherichia coli (strain K12) OX=83333 GN=tsaC PE=1 SV=2	C35		0.0375	High	0.0775	High	-0.04
P0A7S3	rpsL	30S ribosomal protein S12 OS=Escherichia coli (strain K12) OX=83333 GN=rpsL PE=1 SV=2	C104		0.045	High	0.0875	High	-0.0425
P0AES0	gss	Bifunctional glutathionylspermidine synthetase/amidase OS=Escherichia coli (strain K12) OX=83333 GN=gss PE=1 SV=1	C59		0.251667	High	0.295	High	-0.0433333
P0AEI4	rimO	Ribosomal protein S12 methylthiotransferase RimO OS=Escherichia coli (strain K12) OX=83333 GN=rimO PE=1 SV=1	C82	Iron-sulfur (4Fe-4S) (C82)	-0.00666667	High	0.0375	High	-0.0441667
P0A7M9	rpmE	50S ribosomal protein L31 OS=Escherichia coli (strain K12) OX=83333 GN=rpmE PE=1 SV=1	C37		0.075	High	0.12	High	-0.045
P0A9B6	epd	D-erythrose-4-phosphate dehydrogenase OS=Escherichia coli (strain K12) OX=83333 GN=epd PE=1 SV=2	C155		0.0583333	High	0.105	High	-0.0466667
P0A858	tpiA	Triosephosphate isomerase OS=Escherichia coli (strain K12) OX=83333 GN=tpiA PE=1 SV=1	C126_OR_C143		0.02	High	0.0675	High	-0.0475
P0A959	alaA	Glutamate-pyruvate aminotransferase AlaA OS=Escherichia coli (strain K12) OX=83333 GN=alaA PE=1 SV=1	C69		-0.42	High	-0.3725	High	-0.0475
P0A6P5	der	GTPase Der OS=Escherichia coli (strain K12) OX=83333 GN=der PE=1 SV=1	C54		0.116667	High	0.165	High	-0.0483333
P0ACQ7	tdcA	HTH-type transcriptional regulator TdcA OS=Escherichia coli (strain K12) OX=83333 GN=tdcA PE=3 SV=1	C303		0.766667	High	0.815	High	-0.0483333
P00936	cyaA	Adenylate cyclase OS=Escherichia coli (strain K12) OX=83333 GN=cyaA PE=1 SV=5	C547		0.396667	High	0.445	High	-0.0483333
P0AF08	mrp	Iron-sulfur cluster carrier protein OS=Escherichia coli (strain K12) OX=83333 GN=mrp PE=3 SV=1	C70		-0.181667	High	-0.1325	High	-0.0491667
P0A6Y5	hslO	33 kDa chaperonin OS=Escherichia coli (strain K12) OX=83333 GN=hslO PE=1 SV=1	C237		0.345	High	0.395	High	-0.05
P0AD61	pykF	Pyruvate kinase I OS=Escherichia coli (strain K12) OX=83333 GN=pykF PE=1 SV=1	C359		0.0316667	High	0.0825	High	-0.0508333
P00864	ppc	Phosphoenolpyruvate carboxylase OS=Escherichia coli (strain K12) OX=83333 GN=ppc PE=1 SV=1	C665		-0.0433333	High	0.0075	High	-0.0508333
P77433	ykgG	Uncharacterized protein YkgG OS=Escherichia coli (strain K12) OX=83333 GN=ykgG PE=3 SV=2	C107		-0.311667	High	-0.26	High	-0.0516667
P0AGB6	rpoE	ECF RNA polymerase sigma-E factor OS=Escherichia coli (strain K12) OX=83333 GN=rpoE PE=1 SV=1	C165		0.18	High	0.2325	High	-0.0525
P0A7M2	rpmB	50S ribosomal protein L28 OS=Escherichia coli (strain K12) OX=83333 GN=rpmB PE=1 SV=2	C5		-0.015	High	0.0375	High	-0.0525
P18133	pncB	Nicotinate phosphoribosyltransferase OS=Escherichia coli (strain K12) OX=83333 GN=pncB PE=1 SV=3	C344		-0.3	High	-0.245	High	-0.055
P0AC53	zwf	Glucose-6-phosphate 1-dehydrogenase OS=Escherichia coli (strain K12) OX=83333 GN=zwf PE=1 SV=1	C345		0.152	High	0.2075	High	-0.0555
P24186	folD	Bifunctional protein FolD OS=Escherichia coli (strain K12) OX=83333 GN=folD PE=1 SV=4	C58		-0.193333	High	-0.1375	High	-0.0558333
P76403	trhP	tRNA hydroxylation protein P OS=Escherichia coli (strain K12) OX=83333 GN=trhP PE=1 SV=1	C193_OR_C197		1.41333	High	1.47	High	-0.0566667
P08839	ptsI	Phosphoenolpyruvate-protein phosphotransferase OS=Escherichia coli (strain K12) OX=83333 GN=ptsI PE=1 SV=1	C502		0.278333	High	0.335	High	-0.0566667
P0AES6	gyrB	DNA gyrase subunit B OS=Escherichia coli (strain K12) OX=83333 GN=gyrB PE=1 SV=2	C476		-0.15	High	-0.0925	High	-0.0575
P0A9G6	aceA	Isocitrate lyase OS=Escherichia coli (strain K12) OX=83333 GN=aceA PE=1 SV=1	C43		-0.0566667	High	0.0025	High	-0.0591667
P0A8I5	trmB	tRNA (guanine-N(7)-)-methyltransferase OS=Escherichia coli (strain K12) OX=83333 GN=trmB PE=1 SV=1	C119		-0.025	High	0.035	High	-0.06
P51025	frmB	S-formylglutathione hydrolase FrmB OS=Escherichia coli (strain K12) OX=83333 GN=frmB PE=1 SV=2	C237		-0.01	High	0.05	High	-0.06
P00963	asnA	Aspartate--ammonia ligase OS=Escherichia coli (strain K12) OX=83333 GN=asnA PE=1 SV=1	C51		-0.275	High	-0.215	High	-0.06
P06999	pfkB	ATP-dependent 6-phosphofructokinase isozyme 2 OS=Escherichia coli (strain K12) OX=83333 GN=pfkB PE=1 SV=2	C30		-1.05333	High	-0.9925	High	-0.0608333
P29680	hemE	Uroporphyrinogen decarboxylase OS=Escherichia coli (strain K12) OX=83333 GN=hemE PE=3 SV=3	C57		-0.216667	High	-0.155	High	-0.0616667
P0A9B6	epd	D-erythrose-4-phosphate dehydrogenase OS=Escherichia coli (strain K12) OX=83333 GN=epd PE=1 SV=2	C99		0.0433333	High	0.105	High	-0.0616667
P07813	leuS	Leucine--tRNA ligase OS=Escherichia coli (strain K12) OX=83333 GN=leuS PE=1 SV=2	C565		-0.15	High	-0.0875	High	-0.0625
P26616	maeA	NAD-dependent malic enzyme OS=Escherichia coli (strain K12) OX=83333 GN=maeA PE=1 SV=4	C112		-0.518333	High	-0.455	High	-0.0633333
P0ACL2	exuR	Exu regulon transcriptional regulator OS=Escherichia coli (strain K12) OX=83333 GN=exuR PE=4 SV=1	C136		-0.226667	High	-0.1625	High	-0.0641667
P0AGG0	thiL	Thiamine-monophosphate kinase OS=Escherichia coli (strain K12) OX=83333 GN=thiL PE=1 SV=1	C3		-0.085	High	-0.02	High	-0.065
P0A9M2	hpt	Hypoxanthine phosphoribosyltransferase OS=Escherichia coli (strain K12) OX=83333 GN=hpt PE=1 SV=1	C126		0.0025	High	0.0675	High	-0.065
P0A7M9	rpmE	50S ribosomal protein L31 OS=Escherichia coli (strain K12) OX=83333 GN=rpmE PE=1 SV=1	C40		0.0525	High	0.12	High	-0.0675
P17993	ubiG	Ubiquinone biosynthesis O-methyltransferase OS=Escherichia coli (strain K12) OX=83333 GN=ubiG PE=1 SV=1	C65		-0.0566667	High	0.0125	High	-0.0691667
P0AEW9	fruK	1-phosphofructokinase OS=Escherichia coli (strain K12) OX=83333 GN=fruK PE=3 SV=1	C163		0.265	High	0.335	High	-0.07
P0A9B2	gapA	Glyceraldehyde-3-phosphate dehydrogenase A OS=Escherichia coli (strain K12) OX=83333 GN=gapA PE=1 SV=2	C150_AND_C154		0.0316667	High	0.1025	High	-0.0708333
P60906	hisS	Histidine--tRNA ligase OS=Escherichia coli (strain K12) OX=83333 GN=hisS PE=1 SV=2	C196		-0.04	High	0.0325	High	-0.0725
P37749	wbbI	Beta-1,6-galactofuranosyltransferase WbbI OS=Escherichia coli (strain K12) OX=83333 GN=wbbI PE=1 SV=1	C115		-0.23	High	-0.1575	High	-0.0725
P0A821	selA	L-seryl-tRNA(Sec) selenium transferase OS=Escherichia coli (strain K12) OX=83333 GN=selA PE=1 SV=1	C61		-0.0625	High	0.0125	High	-0.075
P39384	yjiM	Putative dehydratase subunit YjiM OS=Escherichia coli (strain K12) OX=83333 GN=yjiM PE=3 SV=2	C273		0.275	High	0.35	High	-0.075
P0AAI5	fabF	3-oxoacyl-[acyl-carrier-protein] synthase 2 OS=Escherichia coli (strain K12) OX=83333 GN=fabF PE=1 SV=2	C376		-0.0466667	High	0.03	High	-0.0766667
P0AED9	dcm	DNA-cytosine methyltransferase OS=Escherichia coli (strain K12) OX=83333 GN=dcm PE=1 SV=1	C177		-0.21	High	-0.1325	High	-0.0775
P0AC41	sdhA	Succinate dehydrogenase flavoprotein subunit OS=Escherichia coli (strain K12) OX=83333 GN=sdhA PE=1 SV=1	C257		-0.512	High	-0.4325	High	-0.0795
P37773	mpl	UDP-N-acetylmuramate--L-alanyl-gamma-D-glutamyl-meso-2,6-diaminoheptandioate ligase OS=Escherichia coli (strain K12) OX=83333 GN=mpl PE=1 SV=3	C370		-0.01	High	0.07	High	-0.08
P0A6F5	groL	60 kDa chaperonin OS=Escherichia coli (strain K12) OX=83333 GN=groL PE=1 SV=2	C519		0.048	High	0.13	High	-0.082
P22259	pckA	Phosphoenolpyruvate carboxykinase (ATP) OS=Escherichia coli (strain K12) OX=83333 GN=pckA PE=1 SV=2	C233		-0.705	High	-0.6225	High	-0.0825
P0AF67	tsaE	tRNA threonylcarbamoyladenosine biosynthesis protein TsaE OS=Escherichia coli (strain K12) OX=83333 GN=tsaE PE=1 SV=1	C25		0.0666667	High	0.15	High	-0.0833333
P69441	adk	Adenylate kinase OS=Escherichia coli (strain K12) OX=83333 GN=adk PE=1 SV=1	C77		-0.108333	High	-0.025	High	-0.0833333
P21513	rne	Ribonuclease E OS=Escherichia coli (strain K12) OX=83333 GN=rne PE=1 SV=6	C832		0.208333	High	0.2925	High	-0.0841667
P0A7S3	rpsL	30S ribosomal protein S12 OS=Escherichia coli (strain K12) OX=83333 GN=rpsL PE=1 SV=2	C27		0.00333333	High	0.0875	High	-0.0841667
P25745	mnmA	tRNA-specific 2-thiouridylase MnmA OS=Escherichia coli (strain K12) OX=83333 GN=mnmA PE=1 SV=4	C102		-0.176667	High	-0.0925	High	-0.0841667
P0ACC3	erpA	Iron-sulfur cluster insertion protein ErpA OS=Escherichia coli (strain K12) OX=83333 GN=erpA PE=1 SV=1	C106_AND_C108	Iron-sulfur (C106), Iron-sulfur (C108)	-0.165	High	-0.08	High	-0.085
P00509	aspC	Aspartate aminotransferase OS=Escherichia coli (strain K12) OX=83333 GN=aspC PE=1 SV=1	C258		-0.48	High	-0.395	High	-0.085
P0ADY3	rplN	50S ribosomal protein L14 OS=Escherichia coli (strain K12) OX=83333 GN=rplN PE=1 SV=1	C21		0.123333	High	0.21	High	-0.0866667
P0A996	glpC	Anaerobic glycerol-3-phosphate dehydrogenase subunit C OS=Escherichia coli (strain K12) OX=83333 GN=glpC PE=1 SV=1	C9	Iron-sulfur (4Fe-4S) 1 (C9)	0.661667	High	0.75	High	-0.0883333
P0A6K6	deoB	Phosphopentomutase OS=Escherichia coli (strain K12) OX=83333 GN=deoB PE=1 SV=1	C194		0.03	High	0.12	High	-0.09
P0DTT0	bipA	50S ribosomal subunit assembly factor BipA OS=Escherichia coli (strain K12) OX=83333 GN=bipA PE=1 SV=1	C537		0.02	High	0.11	High	-0.09
P0A705	infB	Translation initiation factor IF-2 OS=Escherichia coli (strain K12) OX=83333 GN=infB PE=1 SV=1	C599		-0.015	High	0.075	High	-0.09
P03817	mioC	Protein MioC OS=Escherichia coli (strain K12) OX=83333 GN=mioC PE=1 SV=4	C99		-0.0816667	High	0.01	High	-0.0916667
P0A9C0	glpA	Anaerobic glycerol-3-phosphate dehydrogenase subunit A OS=Escherichia coli (strain K12) OX=83333 GN=glpA PE=1 SV=1	C379		0.628333	High	0.72	High	-0.0916667
P0A7Y0	rnc	Ribonuclease 3 OS=Escherichia coli (strain K12) OX=83333 GN=rnc PE=1 SV=1	C93		0.105	High	0.1975	High	-0.0925
P06993	malT	HTH-type transcriptional regulator MalT OS=Escherichia coli (strain K12) OX=83333 GN=malT PE=1 SV=2	C197		-0.328333	High	-0.235	High	-0.0933333
P75829	ybjX	Uncharacterized protein YbjX OS=Escherichia coli (strain K12) OX=83333 GN=ybjX PE=4 SV=1	C282		-0.075	High	0.02	High	-0.095
P76502	sixA	Phosphohistidine phosphatase SixA OS=Escherichia coli (strain K12) OX=83333 GN=sixA PE=1 SV=1	C28		-0.155	High	-0.06	High	-0.095
P0AE08	ahpC	Alkyl hydroperoxide reductase C OS=Escherichia coli (strain K12) OX=83333 GN=ahpC PE=1 SV=2	C166		-0.135	High	-0.04	High	-0.095
P0A9C3	galM	Aldose 1-epimerase OS=Escherichia coli (strain K12) OX=83333 GN=galM PE=1 SV=1	C56_OR_C61		0.185	High	0.28	High	-0.095
P0A9S5	gldA	Glycerol dehydrogenase OS=Escherichia coli (strain K12) OX=83333 GN=gldA PE=1 SV=1	C85		2.02333	High	2.12	High	-0.0966667
P64483	yeaK	Uncharacterized protein YeaK OS=Escherichia coli (strain K12) OX=83333 GN=yeaK PE=4 SV=1	C36		-0.08	High	0.0175	High	-0.0975
P0ADR8	ppnN	Pyrimidine/purine nucleotide 5'-monophosphate nucleosidase OS=Escherichia coli (strain K12) OX=83333 GN=ppnN PE=1 SV=1	C37		-0.305	High	-0.2075	High	-0.0975
P0ABU5	elbB	Glyoxalase ElbB OS=Escherichia coli (strain K12) OX=83333 GN=elbB PE=1 SV=1	C111		-0.513333	High	-0.415	High	-0.0983333
P0AC62	grxC	Glutaredoxin 3 OS=Escherichia coli (strain K12) OX=83333 GN=grxC PE=1 SV=2	C12		-0.0733333	High	0.025	High	-0.0983333
P76270	msrC	Free methionine-R-sulfoxide reductase OS=Escherichia coli (strain K12) OX=83333 GN=msrC PE=1 SV=2	C76		-0.0616667	High	0.04	High	-0.101667
P22106	asnB	Asparagine synthetase B [glutamine-hydrolyzing] OS=Escherichia coli (strain K12) OX=83333 GN=asnB PE=1 SV=3	C2		0.11	High	0.2125	High	-0.1025
P0A7E5	pyrG	CTP synthase OS=Escherichia coli (strain K12) OX=83333 GN=pyrG PE=1 SV=2	C408		-0.04	High	0.0625	High	-0.1025
P07395	pheT	Phenylalanine--tRNA ligase beta subunit OS=Escherichia coli (strain K12) OX=83333 GN=pheT PE=1 SV=2	C169		-0.14	High	-0.0375	High	-0.1025
P0A7R9	rpsK	30S ribosomal protein S11 OS=Escherichia coli (strain K12) OX=83333 GN=rpsK PE=1 SV=2	C70		0.0483333	High	0.155	High	-0.106667
P60906	hisS	Histidine--tRNA ligase OS=Escherichia coli (strain K12) OX=83333 GN=hisS PE=1 SV=2	C88		-0.075	High	0.0325	High	-0.1075
P0ABB4	atpD	ATP synthase subunit beta OS=Escherichia coli (strain K12) OX=83333 GN=atpD PE=1 SV=2	C138		0.04	High	0.1475	High	-0.1075
P37745	rfbC	dTDP-4-dehydrorhamnose 3,5-epimerase OS=Escherichia coli (strain K12) OX=83333 GN=rfbC PE=1 SV=1	C144_AND_C147		-0.05	High	0.0575	High	-0.1075
P0A6B7	iscS	Cysteine desulfurase IscS OS=Escherichia coli (strain K12) OX=83333 GN=iscS PE=1 SV=1	C111		-0.21	High	-0.1025	High	-0.1075
P0A8E1	ycfP	UPF0227 protein YcfP OS=Escherichia coli (strain K12) OX=83333 GN=ycfP PE=1 SV=1	C81		0.496667	High	0.605	High	-0.108333
P25539	ribD	Riboflavin biosynthesis protein RibD OS=Escherichia coli (strain K12) OX=83333 GN=ribD PE=1 SV=1	C334		-0.03	High	0.08	High	-0.11
P0AFJ1	yjdM	Protein YjdM OS=Escherichia coli (strain K12) OX=83333 GN=yjdM PE=3 SV=1	C93		-0.115	High	-0.005	High	-0.11
P39829	garD	Galactarate dehydratase (L-threo-forming) OS=Escherichia coli (strain K12) OX=83333 GN=garD PE=1 SV=2	C215		-2.168	High	-2.0575	High	-0.1105
P06999	pfkB	ATP-dependent 6-phosphofructokinase isozyme 2 OS=Escherichia coli (strain K12) OX=83333 GN=pfkB PE=1 SV=2	C295		-1.10333	High	-0.9925	High	-0.110833
P0ACQ7	tdcA	HTH-type transcriptional regulator TdcA OS=Escherichia coli (strain K12) OX=83333 GN=tdcA PE=3 SV=1	C183		0.703333	High	0.815	High	-0.111667
P0ADT2	ygiB	UPF0441 protein YgiB OS=Escherichia coli (strain K12) OX=83333 GN=ygiB PE=3 SV=2	C53		-0.473333	High	-0.36	High	-0.113333
P0AG86	secB	Protein-export protein SecB OS=Escherichia coli (strain K12) OX=83333 GN=secB PE=1 SV=1	C113		0.00833333	High	0.1225	High	-0.114167
P04079	guaA	GMP synthase [glutamine-hydrolyzing] OS=Escherichia coli (strain K12) OX=83333 GN=guaA PE=1 SV=1	C163		-0.421667	High	-0.3075	High	-0.114167
P0A6P1	tsf	Elongation factor Ts OS=Escherichia coli (strain K12) OX=83333 GN=tsf PE=1 SV=2	C23		-0.08	High	0.035	High	-0.115
P0A707	infC	Translation initiation factor IF-3 OS=Escherichia coli (strain K12) OX=83333 GN=infC PE=1 SV=1	C65		0.065	High	0.18	High	-0.115
P36672	treB	PTS system trehalose-specific EIIBC component OS=Escherichia coli (strain K12) OX=83333 GN=treB PE=1 SV=4	C29		-1.22667	High	-1.11	High	-0.116667
P0A6L0	deoC	Deoxyribose-phosphate aldolase OS=Escherichia coli (strain K12) OX=83333 GN=deoC PE=1 SV=1	C129		0.0833333	High	0.2	High	-0.116667
P0ACD4	iscU	Iron-sulfur cluster assembly scaffold protein IscU OS=Escherichia coli (strain K12) OX=83333 GN=iscU PE=1 SV=1	C63		-0.203333	High	-0.085	High	-0.118333
P0A6A6	leuC	3-isopropylmalate dehydratase large subunit OS=Escherichia coli (strain K12) OX=83333 GN=leuC PE=1 SV=2	C75		0.18	High	0.3	High	-0.12
P52643	ldhA	D-lactate dehydrogenase OS=Escherichia coli (strain K12) OX=83333 GN=ldhA PE=1 SV=1	C76		0.0616667	High	0.1825	High	-0.120833
P0ABD8	accB	Biotin carboxyl carrier protein of acetyl-CoA carboxylase OS=Escherichia coli (strain K12) OX=83333 GN=accB PE=1 SV=1	C116		-0.0233333	High	0.0975	High	-0.120833
P37440	ucpA	Oxidoreductase UcpA OS=Escherichia coli (strain K12) OX=83333 GN=ucpA PE=1 SV=3	C50		-0.341667	High	-0.22	High	-0.121667
P36929	rsmB	Ribosomal RNA small subunit methyltransferase B OS=Escherichia coli (strain K12) OX=83333 GN=rsmB PE=1 SV=2	C375		-0.0925	High	0.03	High	-0.1225
P0A6R0	fabH	3-oxoacyl-[acyl-carrier-protein] synthase 3 OS=Escherichia coli (strain K12) OX=83333 GN=fabH PE=1 SV=1	C146		0.0216667	High	0.145	High	-0.123333
P0ACF8	hns	DNA-binding protein H-NS OS=Escherichia coli (strain K12) OX=83333 GN=hns PE=1 SV=2	C21		0.1	High	0.225	High	-0.125
P0A9X4	mreB	Cell shape-determining protein MreB OS=Escherichia coli (strain K12) OX=83333 GN=mreB PE=1 SV=1	C113		0.01	High	0.135	High	-0.125
P0AGK4	yhbY	RNA-binding protein YhbY OS=Escherichia coli (strain K12) OX=83333 GN=yhbY PE=1 SV=1	C73		-0.151667	High	-0.025	High	-0.126667
P0A9X4	mreB	Cell shape-determining protein MreB OS=Escherichia coli (strain K12) OX=83333 GN=mreB PE=1 SV=1	C324		0.00833333	High	0.135	High	-0.126667
P0A853	tnaA	Tryptophanase OS=Escherichia coli (strain K12) OX=83333 GN=tnaA PE=1 SV=1	C413		-0.878333	High	-0.75	High	-0.128333
P60651	speB	Agmatinase OS=Escherichia coli (strain K12) OX=83333 GN=speB PE=1 SV=1	C202		0.014	High	0.1425	High	-0.1285
P29217	yceH	UPF0502 protein YceH OS=Escherichia coli (strain K12) OX=83333 GN=yceH PE=1 SV=3	C15		-0.356667	High	-0.2275	High	-0.129167
P0A749	murA	UDP-N-acetylglucosamine 1-carboxyvinyltransferase OS=Escherichia coli (strain K12) OX=83333 GN=murA PE=1 SV=1	C81		-0.0916667	High	0.0375	High	-0.129167
P60293	mukF	Chromosome partition protein MukF OS=Escherichia coli (strain K12) OX=83333 GN=mukF PE=1 SV=1	C204		-0.058	High	0.0725	High	-0.1305
P23909	mutS	DNA mismatch repair protein MutS OS=Escherichia coli (strain K12) OX=83333 GN=mutS PE=1 SV=1	C93		0.0166667	High	0.1475	High	-0.130833
P0AEI1	miaB	tRNA-2-methylthio-N(6)-dimethylallyladenosine synthase OS=Escherichia coli (strain K12) OX=83333 GN=miaB PE=1 SV=1	C157	Iron-sulfur (4Fe-4S-S-AdoMet) (C157)	-0.178333	High	-0.0475	High	-0.130833
P76055	ttcA	tRNA-cytidine(32) 2-sulfurtransferase OS=Escherichia coli (strain K12) OX=83333 GN=ttcA PE=1 SV=1	C290		-0.0216667	High	0.11	High	-0.131667
P37760	rfbD	dTDP-4-dehydrorhamnose reductase OS=Escherichia coli (strain K12) OX=83333 GN=rfbD PE=3 SV=2	C195		-0.2925	High	-0.16	High	-0.1325
P05523	mutM	Formamidopyrimidine-DNA glycosylase OS=Escherichia coli (strain K12) OX=83333 GN=mutM PE=1 SV=3	C195		-0.088	High	0.045	High	-0.133
P39173	yeaD	Putative glucose-6-phosphate 1-epimerase OS=Escherichia coli (strain K12) OX=83333 GN=yeaD PE=1 SV=2	C217		-0.308333	High	-0.175	High	-0.133333
P0AC62	grxC	Glutaredoxin 3 OS=Escherichia coli (strain K12) OX=83333 GN=grxC PE=1 SV=2	C66		-0.108333	High	0.025	High	-0.133333
P76440	preT	NAD-dependent dihydropyrimidine dehydrogenase subunit PreT OS=Escherichia coli (strain K12) OX=83333 GN=preT PE=1 SV=1	C73		-0.493333	High	-0.36	High	-0.133333
P0ACK2	agaR	Putative aga operon transcriptional repressor OS=Escherichia coli (strain K12) OX=83333 GN=agaR PE=4 SV=1	C71		0.0983333	High	0.2325	High	-0.134167
P00960	glyQ	Glycine--tRNA ligase alpha subunit OS=Escherichia coli (strain K12) OX=83333 GN=glyQ PE=1 SV=2	C25_AND_C45		-0.26	High	-0.125	High	-0.135
P0A6F5	groL	60 kDa chaperonin OS=Escherichia coli (strain K12) OX=83333 GN=groL PE=1 SV=2	C458		-0.005	High	0.13	High	-0.135
P19926	agp	Glucose-1-phosphatase OS=Escherichia coli (strain K12) OX=83333 GN=agp PE=1 SV=1	C101		-0.525	High	-0.39	High	-0.135
P0A9C0	glpA	Anaerobic glycerol-3-phosphate dehydrogenase subunit A OS=Escherichia coli (strain K12) OX=83333 GN=glpA PE=1 SV=1	C370		0.585	High	0.72	High	-0.135
P0AGG8	tldD	Metalloprotease TldD OS=Escherichia coli (strain K12) OX=83333 GN=tldD PE=1 SV=1	C454		-0.0883333	High	0.0475	High	-0.135833
P0A715	kdsA	2-dehydro-3-deoxyphosphooctonate aldolase OS=Escherichia coli (strain K12) OX=83333 GN=kdsA PE=1 SV=1	C249		-0.393333	High	-0.2575	High	-0.135833
P22524	mukE	Chromosome partition protein MukE OS=Escherichia coli (strain K12) OX=83333 GN=mukE PE=1 SV=5	C100		-0.176	High	-0.04	High	-0.136
P0AGF6	tdcB	L-threonine dehydratase catabolic TdcB OS=Escherichia coli (strain K12) OX=83333 GN=tdcB PE=1 SV=1	C238		0.833333	High	0.97	High	-0.136667
P42632	tdcE	PFL-like enzyme TdcE OS=Escherichia coli (strain K12) OX=83333 GN=tdcE PE=1 SV=2	C583		1.06	High	1.1975	High	-0.1375
P0AB28	yceD	Large ribosomal RNA subunit accumulation protein YceD OS=Escherichia coli (strain K12) OX=83333 GN=yceD PE=2 SV=1	C73		0.0766667	High	0.215	High	-0.138333
P0AG63	rpsQ	30S ribosomal protein S17 OS=Escherichia coli (strain K12) OX=83333 GN=rpsQ PE=1 SV=2	C64		-0.0483333	High	0.09	High	-0.138333
P75821	ybjS	Uncharacterized protein YbjS OS=Escherichia coli (strain K12) OX=83333 GN=ybjS PE=3 SV=2	C257		0.085	High	0.225	High	-0.14
P00936	cyaA	Adenylate cyclase OS=Escherichia coli (strain K12) OX=83333 GN=cyaA PE=1 SV=5	C661		0.305	High	0.445	High	-0.14
P42626	yhaM	UPF0597 protein YhaM OS=Escherichia coli (strain K12) OX=83333 GN=yhaM PE=2 SV=3	C124		1.59	High	1.73	High	-0.14
P0CG19	rph	Truncated inactive ribonuclease PH OS=Escherichia coli (strain K12) OX=83333 GN=rph PE=1 SV=1	C39		0.196667	High	0.3375	High	-0.140833
P0A817	metK	S-adenosylmethionine synthase OS=Escherichia coli (strain K12) OX=83333 GN=metK PE=1 SV=2	C240		-0.122	High	0.02	High	-0.142
P0A9M5	gpt	Xanthine-guanine phosphoribosyltransferase OS=Escherichia coli (strain K12) OX=83333 GN=gpt PE=1 SV=1	C59		-0.0125	High	0.13	High	-0.1425
P0A9J8	pheA	Bifunctional chorismate mutase/prephenate dehydratase OS=Escherichia coli (strain K12) OX=83333 GN=pheA PE=1 SV=1	C374		-0.0833333	High	0.06	High	-0.143333
P05719	hsdS	Type-1 restriction enzyme EcoKI specificity protein OS=Escherichia coli (strain K12) OX=83333 GN=hsdS PE=1 SV=1	C273		-0.138333	High	0.005	High	-0.143333
P0A6V8	glk	Glucokinase OS=Escherichia coli (strain K12) OX=83333 GN=glk PE=1 SV=1	C20		-0.158333	High	-0.015	High	-0.143333
P77522	sufB	FeS cluster assembly protein SufB OS=Escherichia coli (strain K12) OX=83333 GN=sufB PE=1 SV=2	C448		-0.346667	High	-0.203333	High	-0.143333
P0A734	minE	Cell division topological specificity factor OS=Escherichia coli (strain K12) OX=83333 GN=minE PE=1 SV=1	C51		-0.243333	High	-0.0975	High	-0.145833
P0ABU2	ychF	Ribosome-binding ATPase YchF OS=Escherichia coli (strain K12) OX=83333 GN=ychF PE=1 SV=2	C140		-0.303333	High	-0.1575	High	-0.145833
P07012	prfB	Peptide chain release factor RF2 OS=Escherichia coli (strain K12) OX=83333 GN=prfB PE=1 SV=3	C274		-0.0216667	High	0.125	High	-0.146667
P06149	dld	Quinone-dependent D-lactate dehydrogenase OS=Escherichia coli (strain K12) OX=83333 GN=dld PE=1 SV=3	C256		-0.5775	High	-0.43	High	-0.1475
P0ABZ4	kdsC	3-deoxy-D-manno-octulosonate 8-phosphate phosphatase KdsC OS=Escherichia coli (strain K12) OX=83333 GN=kdsC PE=3 SV=1	C11		0.233333	High	0.3825	High	-0.149167
P39199	prmB	50S ribosomal protein L3 glutamine methyltransferase OS=Escherichia coli (strain K12) OX=83333 GN=prmB PE=1 SV=3	C100		-0.2475	High	-0.0975	High	-0.15
P33195	gcvP	Glycine dehydrogenase (decarboxylating) OS=Escherichia coli (strain K12) OX=83333 GN=gcvP PE=1 SV=3	C566		-0.7825	High	-0.6325	High	-0.15
P04425	gshB	Glutathione synthetase OS=Escherichia coli (strain K12) OX=83333 GN=gshB PE=1 SV=1	C222		-0.16	High	-0.01	High	-0.15
P75829	ybjX	Uncharacterized protein YbjX OS=Escherichia coli (strain K12) OX=83333 GN=ybjX PE=4 SV=1	C220		-0.1325	High	0.02	High	-0.1525
P65556	yfcD	Uncharacterized Nudix hydrolase YfcD OS=Escherichia coli (strain K12) OX=83333 GN=yfcD PE=1 SV=1	C150		-0.168333	High	-0.015	High	-0.153333
P0A761	nanE	Putative N-acetylmannosamine-6-phosphate 2-epimerase OS=Escherichia coli (strain K12) OX=83333 GN=nanE PE=1 SV=1	C217		-1.27667	High	-1.1225	High	-0.154167
P27833	wecE	dTDP-4-amino-4,6-dideoxygalactose transaminase OS=Escherichia coli (strain K12) OX=83333 GN=wecE PE=1 SV=2	C36		-0.23	High	-0.075	High	-0.155
P0A996	glpC	Anaerobic glycerol-3-phosphate dehydrogenase subunit C OS=Escherichia coli (strain K12) OX=83333 GN=glpC PE=1 SV=1	C244		0.594	High	0.75	High	-0.156
P0A6F5	groL	60 kDa chaperonin OS=Escherichia coli (strain K12) OX=83333 GN=groL PE=1 SV=2	C138		-0.0266667	High	0.13	High	-0.156667
P20966	fruA	PTS system fructose-specific EIIB'BC component OS=Escherichia coli (strain K12) OX=83333 GN=fruA PE=1 SV=1	C112		0.226	High	0.385	High	-0.159
P0A7Z0	rpiA	Ribose-5-phosphate isomerase A OS=Escherichia coli (strain K12) OX=83333 GN=rpiA PE=1 SV=1	C115		-0.441667	High	-0.2825	High	-0.159167
P77611	rsxC	Ion-translocating oxidoreductase complex subunit C OS=Escherichia coli (strain K12) OX=83333 GN=rsxC PE=1 SV=1	C189		0.118333	High	0.2775	High	-0.159167
P0A7H0	recF	DNA replication and repair protein RecF OS=Escherichia coli (strain K12) OX=83333 GN=recF PE=1 SV=2	C207		-0.0966667	High	0.0625	High	-0.159167
P0A7I0	prfA	Peptide chain release factor RF1 OS=Escherichia coli (strain K12) OX=83333 GN=prfA PE=1 SV=1	C257		0.188333	High	0.3475	High	-0.159167
P0ABQ0	coaBC	Coenzyme A biosynthesis bifunctional protein CoaBC OS=Escherichia coli (strain K12) OX=83333 GN=coaBC PE=1 SV=2	C158		-0.258333	High	-0.0975	High	-0.160833
P0AFR4	yciO	Uncharacterized protein YciO OS=Escherichia coli (strain K12) OX=83333 GN=yciO PE=1 SV=1	C69		-0.496667	High	-0.335	High	-0.161667
P76403	trhP	tRNA hydroxylation protein P OS=Escherichia coli (strain K12) OX=83333 GN=trhP PE=1 SV=1	C177		1.3075	High	1.47	High	-0.1625
P14900	murD	UDP-N-acetylmuramoylalanine--D-glutamate ligase OS=Escherichia coli (strain K12) OX=83333 GN=murD PE=1 SV=3	C414		-0.111667	High	0.0525	High	-0.164167
P04079	guaA	GMP synthase [glutamine-hydrolyzing] OS=Escherichia coli (strain K12) OX=83333 GN=guaA PE=1 SV=1	C421		-0.471667	High	-0.3075	High	-0.164167
P00509	aspC	Aspartate aminotransferase OS=Escherichia coli (strain K12) OX=83333 GN=aspC PE=1 SV=1	C389		-0.56	High	-0.395	High	-0.165
P22523	mukB	Chromosome partition protein MukB OS=Escherichia coli (strain K12) OX=83333 GN=mukB PE=1 SV=2	C1400		-0.218333	High	-0.0525	High	-0.165833
P77756	queC	7-cyano-7-deazaguanine synthase OS=Escherichia coli (strain K12) OX=83333 GN=queC PE=1 SV=1	C124_AND_C134		-0.0366667	High	0.13	High	-0.166667
P76014	dhaL	PEP-dependent dihydroxyacetone kinase, ADP-binding subunit DhaL OS=Escherichia coli (strain K12) OX=83333 GN=dhaL PE=1 SV=3	C15		0.311667	High	0.48	High	-0.168333
Q57261	truD	tRNA pseudouridine synthase D OS=Escherichia coli (strain K12) OX=83333 GN=truD PE=1 SV=1	C152		-0.191667	High	-0.0225	High	-0.169167
P0A996	glpC	Anaerobic glycerol-3-phosphate dehydrogenase subunit C OS=Escherichia coli (strain K12) OX=83333 GN=glpC PE=1 SV=1	C201		0.58	High	0.75	High	-0.17
P0AGJ2	trmH	tRNA (guanosine(18)-2'-O)-methyltransferase OS=Escherichia coli (strain K12) OX=83333 GN=trmH PE=1 SV=1	C10		-0.113333	High	0.0575	High	-0.170833
P39160	uxuB	D-mannonate oxidoreductase OS=Escherichia coli (strain K12) OX=83333 GN=uxuB PE=3 SV=1	C133		-0.456667	High	-0.285	High	-0.171667
P0A6W5	greA	Transcription elongation factor GreA OS=Escherichia coli (strain K12) OX=83333 GN=greA PE=1 SV=1	C58		-0.0866667	High	0.085	High	-0.171667
P02943	lamB	Maltoporin OS=Escherichia coli (strain K12) OX=83333 GN=lamB PE=1 SV=1	C47		-0.676667	High	-0.505	High	-0.171667
P76290	cmoA	Carboxy-S-adenosyl-L-methionine synthase OS=Escherichia coli (strain K12) OX=83333 GN=cmoA PE=1 SV=1	C65		-0.133333	High	0.04	High	-0.173333
P0A9D4	cysE	Serine acetyltransferase OS=Escherichia coli (strain K12) OX=83333 GN=cysE PE=1 SV=1	C83		-0.341667	High	-0.1675	High	-0.174167
P22939	ispA	Farnesyl diphosphate synthase OS=Escherichia coli (strain K12) OX=83333 GN=ispA PE=1 SV=1	C155		-0.145	High	0.03	High	-0.175
P33644	yfiH	Purine nucleoside phosphorylase YfiH OS=Escherichia coli (strain K12) OX=83333 GN=yfiH PE=1 SV=1	C100_OR_C107_OR_C113	Zn(2+); catalytic (C107)	-0.048	High	0.1275	High	-0.1755
P75829	ybjX	Uncharacterized protein YbjX OS=Escherichia coli (strain K12) OX=83333 GN=ybjX PE=4 SV=1	C234		-0.156667	High	0.02	High	-0.176667
P37773	mpl	UDP-N-acetylmuramate--L-alanyl-gamma-D-glutamyl-meso-2,6-diaminoheptandioate ligase OS=Escherichia coli (strain K12) OX=83333 GN=mpl PE=1 SV=3	C77		-0.108333	High	0.07	High	-0.178333
P0AAP3	frmR	Transcriptional repressor FrmR OS=Escherichia coli (strain K12) OX=83333 GN=frmR PE=1 SV=1	C35		-0.005	High	0.175	High	-0.18
P0AAB6	galF	UTP--glucose-1-phosphate uridylyltransferase OS=Escherichia coli (strain K12) OX=83333 GN=galF PE=1 SV=1	C93		-0.238333	High	-0.0575	High	-0.180833
Q46893	ispD	2-C-methyl-D-erythritol 4-phosphate cytidylyltransferase OS=Escherichia coli (strain K12) OX=83333 GN=ispD PE=1 SV=3	C25		-0.0733333	High	0.11	High	-0.183333
P24182	accC	Biotin carboxylase OS=Escherichia coli (strain K12) OX=83333 GN=accC PE=1 SV=2	C390		-0.241667	High	-0.0575	High	-0.184167
P0A9L8	proC	Pyrroline-5-carboxylate reductase OS=Escherichia coli (strain K12) OX=83333 GN=proC PE=1 SV=1	C230		-0.25	High	-0.065	High	-0.185
P02943	lamB	Maltoporin OS=Escherichia coli (strain K12) OX=83333 GN=lamB PE=1 SV=1	C63		-0.69	High	-0.505	High	-0.185
P24182	accC	Biotin carboxylase OS=Escherichia coli (strain K12) OX=83333 GN=accC PE=1 SV=2	C130		-0.243333	High	-0.0575	High	-0.185833
P0A9K3	ybeZ	PhoH-like protein OS=Escherichia coli (strain K12) OX=83333 GN=ybeZ PE=1 SV=2	C22		-0.0516667	High	0.135	High	-0.186667
P0A8B5	ybaB	Nucleoid-associated protein YbaB OS=Escherichia coli (strain K12) OX=83333 GN=ybaB PE=1 SV=1	C52		-0.156667	High	0.0325	High	-0.189167
P0A6H1	clpX	ATP-dependent Clp protease ATP-binding subunit ClpX OS=Escherichia coli (strain K12) OX=83333 GN=clpX PE=1 SV=2	C37_OR_C40_OR_C44	Zinc (C37), Zinc (C40)	-0.115	High	0.0775	High	-0.1925
P0ABS1	dksA	RNA polymerase-binding transcription factor DksA OS=Escherichia coli (strain K12) OX=83333 GN=dksA PE=1 SV=1	C117	Zinc (C117)	-0.355	High	-0.1625	High	-0.1925
P0A8T7	rpoC	DNA-directed RNA polymerase subunit beta' OS=Escherichia coli (strain K12) OX=83333 GN=rpoC PE=1 SV=1	C517		-0.0983333	High	0.095	High	-0.193333
P77434	alaC	Glutamate-pyruvate aminotransferase AlaC OS=Escherichia coli (strain K12) OX=83333 GN=alaC PE=1 SV=1	C295		-0.335	Medium	-0.1375	High	-0.1975
P0AEI1	miaB	tRNA-2-methylthio-N(6)-dimethylallyladenosine synthase OS=Escherichia coli (strain K12) OX=83333 GN=miaB PE=1 SV=1	C161_AND_C164	Iron-sulfur (4Fe-4S-S-AdoMet) (C161), Iron-sulfur (4Fe-4S-S-AdoMet) (C164)	-0.246	High	-0.0475	High	-0.1985
P0ABQ2	garR	2-hydroxy-3-oxopropionate reductase OS=Escherichia coli (strain K12) OX=83333 GN=garR PE=1 SV=1	C282		-2.20667	High	-2.0075	High	-0.199167
P0AGE9	sucD	Succinate--CoA ligase [ADP-forming] subunit alpha OS=Escherichia coli (strain K12) OX=83333 GN=sucD PE=1 SV=2	C124_OR_C133		-1.03667	High	-0.8375	High	-0.199167
P0ADR8	ppnN	Pyrimidine/purine nucleotide 5'-monophosphate nucleosidase OS=Escherichia coli (strain K12) OX=83333 GN=ppnN PE=1 SV=1	C182		-0.406667	High	-0.2075	High	-0.199167
P63177	rlmB	23S rRNA (guanosine-2'-O-)-methyltransferase RlmB OS=Escherichia coli (strain K12) OX=83333 GN=rlmB PE=1 SV=1	C143		-0.13	High	0.07	High	-0.2
P13016	ampD	1,6-anhydro-N-acetylmuramyl-L-alanine amidase AmpD OS=Escherichia coli (strain K12) OX=83333 GN=ampD PE=1 SV=1	C143		-0.315	High	-0.115	High	-0.2
P0A796	pfkA	ATP-dependent 6-phosphofructokinase isozyme 1 OS=Escherichia coli (strain K12) OX=83333 GN=pfkA PE=1 SV=1	C315		0.67	High	0.87	High	-0.2
P75874	yccU	Uncharacterized protein YccU OS=Escherichia coli (strain K12) OX=83333 GN=yccU PE=1 SV=2	C125		0.0266667	High	0.2275	High	-0.200833
P65870	queD	6-carboxy-5,6,7,8-tetrahydropterin synthase OS=Escherichia coli (strain K12) OX=83333 GN=queD PE=1 SV=1	C112		0.195	High	0.4025	High	-0.2075
P15038	helD	DNA helicase IV OS=Escherichia coli (strain K12) OX=83333 GN=helD PE=1 SV=2	C496		-0.25	High	-0.0425	High	-0.2075
P08839	ptsI	Phosphoenolpyruvate-protein phosphotransferase OS=Escherichia coli (strain K12) OX=83333 GN=ptsI PE=1 SV=1	C324		0.126667	High	0.335	High	-0.208333
P0CE48	tufB	Elongation factor Tu 2 OS=Escherichia coli (strain K12) OX=83333 GN=tufB PE=1 SV=1	C82		-0.0683333	High	0.14	High	-0.208333
P0AEI1	miaB	tRNA-2-methylthio-N(6)-dimethylallyladenosine synthase OS=Escherichia coli (strain K12) OX=83333 GN=miaB PE=1 SV=1	C12	Iron-sulfur (4Fe-4S) (C12)	-0.256667	High	-0.0475	High	-0.209167
P0A8M0	asnS	Asparagine--tRNA ligase OS=Escherichia coli (strain K12) OX=83333 GN=asnS PE=1 SV=2	C221		-0.198	High	0.0125	High	-0.2105
P0A7Z4	rpoA	DNA-directed RNA polymerase subunit alpha OS=Escherichia coli (strain K12) OX=83333 GN=rpoA PE=1 SV=1	C269		-0.151667	High	0.065	High	-0.216667
P30750	metN	Methionine import ATP-binding protein MetN OS=Escherichia coli (strain K12) OX=83333 GN=metN PE=1 SV=4	C265		0.276667	High	0.495	High	-0.218333
P68688	grxA	Glutaredoxin 1 OS=Escherichia coli (strain K12) OX=83333 GN=grxA PE=1 SV=1	C11		0.015	High	0.235	High	-0.22
P37349	dhaM	PEP-dependent dihydroxyacetone kinase, phosphoryl donor subunit DhaM OS=Escherichia coli (strain K12) OX=83333 GN=dhaM PE=1 SV=3	C148		0.065	High	0.285	High	-0.22
P0A6M8	fusA	Elongation factor G OS=Escherichia coli (strain K12) OX=83333 GN=fusA PE=1 SV=2	C114		-0.203333	High	0.0175	High	-0.220833
P36929	rsmB	Ribosomal RNA small subunit methyltransferase B OS=Escherichia coli (strain K12) OX=83333 GN=rsmB PE=1 SV=2	C311		-0.191667	High	0.03	High	-0.221667
P0A825	glyA	Serine hydroxymethyltransferase OS=Escherichia coli (strain K12) OX=83333 GN=glyA PE=1 SV=1	C410		-0.66	High	-0.4375	High	-0.2225
P00547	thrB	Homoserine kinase OS=Escherichia coli (strain K12) OX=83333 GN=thrB PE=1 SV=2	C270		0.01	High	0.2325	High	-0.2225
P0CE48	tufB	Elongation factor Tu 2 OS=Escherichia coli (strain K12) OX=83333 GN=tufB PE=1 SV=1	C138		-0.0833333	High	0.14	High	-0.223333
P15005	mcrB	5-methylcytosine-specific restriction enzyme B OS=Escherichia coli (strain K12) OX=83333 GN=mcrB PE=1 SV=3	C382		-0.246667	High	-0.0225	High	-0.224167
P16456	selD	Selenide, water dikinase OS=Escherichia coli (strain K12) OX=83333 GN=selD PE=1 SV=1	C207		-0.212	High	0.0125	High	-0.2245
P0A6K6	deoB	Phosphopentomutase OS=Escherichia coli (strain K12) OX=83333 GN=deoB PE=1 SV=1	C350		-0.105	High	0.12	High	-0.225
P0AED7	dapE	Succinyl-diaminopimelate desuccinylase OS=Escherichia coli (strain K12) OX=83333 GN=dapE PE=1 SV=1	C3		-0.085	High	0.1425	High	-0.2275
P0AEN1	fre	NAD(P)H-flavin reductase OS=Escherichia coli (strain K12) OX=83333 GN=fre PE=1 SV=2	C215		-0.413333	High	-0.1825	High	-0.230833
P0AEN1	fre	NAD(P)H-flavin reductase OS=Escherichia coli (strain K12) OX=83333 GN=fre PE=1 SV=2	C150		-0.413333	High	-0.1825	High	-0.230833
P0AFG8	aceE	Pyruvate dehydrogenase E1 component OS=Escherichia coli (strain K12) OX=83333 GN=aceE PE=1 SV=2	C260		0.064	High	0.2975	High	-0.2335
P37349	dhaM	PEP-dependent dihydroxyacetone kinase, phosphoryl donor subunit DhaM OS=Escherichia coli (strain K12) OX=83333 GN=dhaM PE=1 SV=3	C268		0.05	High	0.285	High	-0.235
P0A8W8	yfbU	UPF0304 protein YfbU OS=Escherichia coli (strain K12) OX=83333 GN=yfbU PE=1 SV=1	C59		-0.183333	High	0.0525	High	-0.235833
P0AGG0	thiL	Thiamine-monophosphate kinase OS=Escherichia coli (strain K12) OX=83333 GN=thiL PE=1 SV=1	C31		-0.258	High	-0.02	High	-0.238
P0A8T7	rpoC	DNA-directed RNA polymerase subunit beta' OS=Escherichia coli (strain K12) OX=83333 GN=rpoC PE=1 SV=1	C58		-0.145	High	0.095	High	-0.24
P0AEI6	nudJ	Phosphatase NudJ OS=Escherichia coli (strain K12) OX=83333 GN=nudJ PE=1 SV=1	C129		-0.171667	High	0.07	High	-0.241667
P21513	rne	Ribonuclease E OS=Escherichia coli (strain K12) OX=83333 GN=rne PE=1 SV=6	C407	Zinc; shared with dimeric partner (C407)	0.05	High	0.2925	High	-0.2425
P75767	ybhK	Putative gluconeogenesis factor OS=Escherichia coli (strain K12) OX=83333 GN=ybhK PE=1 SV=1	C66		0.25	High	0.4925	High	-0.2425
P0CE48	tufB	Elongation factor Tu 2 OS=Escherichia coli (strain K12) OX=83333 GN=tufB PE=1 SV=1	C256		-0.103333	High	0.14	High	-0.243333
P0A717	prs	Ribose-phosphate pyrophosphokinase OS=Escherichia coli (strain K12) OX=83333 GN=prs PE=1 SV=2	C216_OR_C230		-0.381667	High	-0.1375	High	-0.244167
P0A862	tpx	Thiol peroxidase OS=Escherichia coli (strain K12) OX=83333 GN=tpx PE=1 SV=2	C61		-0.183333	High	0.0625	High	-0.245833
P0A8M0	asnS	Asparagine--tRNA ligase OS=Escherichia coli (strain K12) OX=83333 GN=asnS PE=1 SV=2	C72		-0.235	High	0.0125	High	-0.2475
P0A7W7	rpsH	30S ribosomal protein S8 OS=Escherichia coli (strain K12) OX=83333 GN=rpsH PE=1 SV=2	C127		-0.0266667	High	0.225	High	-0.251667
P0AAI9	fabD	Malonyl CoA-acyl carrier protein transacylase OS=Escherichia coli (strain K12) OX=83333 GN=fabD PE=1 SV=2	C236		-0.175	High	0.0775	High	-0.2525
P0AAC8	iscA	Iron-binding protein IscA OS=Escherichia coli (strain K12) OX=83333 GN=iscA PE=1 SV=1	C35	Iron (C35)	-0.205	High	0.0475	High	-0.2525
P0A9P0	lpdA	Dihydrolipoyl dehydrogenase OS=Escherichia coli (strain K12) OX=83333 GN=lpdA PE=1 SV=2	C392		-0.158333	High	0.095	High	-0.253333
P0ADT2	ygiB	UPF0441 protein YgiB OS=Escherichia coli (strain K12) OX=83333 GN=ygiB PE=3 SV=2	C64		-0.613333	High	-0.36	High	-0.253333
P31663	panC	Pantothenate synthetase OS=Escherichia coli (strain K12) OX=83333 GN=panC PE=1 SV=1	C79		-0.358333	High	-0.105	High	-0.253333
P0A862	tpx	Thiol peroxidase OS=Escherichia coli (strain K12) OX=83333 GN=tpx PE=1 SV=2	C95		-0.191667	High	0.0625	High	-0.254167
P0AFG8	aceE	Pyruvate dehydrogenase E1 component OS=Escherichia coli (strain K12) OX=83333 GN=aceE PE=1 SV=2	C612		0.0416667	High	0.2975	High	-0.255833
P0A8Y5	yidA	Sugar phosphatase YidA OS=Escherichia coli (strain K12) OX=83333 GN=yidA PE=1 SV=1	C66		-0.115	High	0.1425	High	-0.2575
P0A6F3	glpK	Glycerol kinase OS=Escherichia coli (strain K12) OX=83333 GN=glpK PE=1 SV=2	C270		-0.475	High	-0.2175	High	-0.2575
P15254	purL	Phosphoribosylformylglycinamidine synthase OS=Escherichia coli (strain K12) OX=83333 GN=purL PE=1 SV=3	C217		-1.095	High	-0.8375	High	-0.2575
P0ABQ4	folA	Dihydrofolate reductase OS=Escherichia coli (strain K12) OX=83333 GN=folA PE=1 SV=1	C85		-0.113333	High	0.1475	High	-0.260833
P45568	dxr	1-deoxy-D-xylulose 5-phosphate reductoisomerase OS=Escherichia coli (strain K12) OX=83333 GN=dxr PE=1 SV=2	C15		0.0333333	High	0.295	High	-0.261667
P0AES6	gyrB	DNA gyrase subunit B OS=Escherichia coli (strain K12) OX=83333 GN=gyrB PE=1 SV=2	C691		-0.356667	High	-0.0925	High	-0.264167
P0A7I7	ribA	GTP cyclohydrolase-2 OS=Escherichia coli (strain K12) OX=83333 GN=ribA PE=1 SV=1	C133		-0.165	High	0.1	High	-0.265
P0AG63	rpsQ	30S ribosomal protein S17 OS=Escherichia coli (strain K12) OX=83333 GN=rpsQ PE=1 SV=2	C53		-0.175	High	0.09	High	-0.265
P0AGF2	csdE	Sulfur acceptor protein CsdE OS=Escherichia coli (strain K12) OX=83333 GN=csdE PE=1 SV=1	C61		0.208333	High	0.475	High	-0.266667
P0A890	tusA	Sulfur carrier protein TusA OS=Escherichia coli (strain K12) OX=83333 GN=tusA PE=1 SV=1	C19		-0.0566667	High	0.21	High	-0.266667
P0AFD1	nuoE	NADH-quinone oxidoreductase subunit E OS=Escherichia coli (strain K12) OX=83333 GN=nuoE PE=1 SV=1	C92_OR_C97	Iron-sulfur (2Fe-2S) (C92), Iron-sulfur (2Fe-2S) (C97)	-0.675	High	-0.405	High	-0.27
P0A8T7	rpoC	DNA-directed RNA polymerase subunit beta' OS=Escherichia coli (strain K12) OX=83333 GN=rpoC PE=1 SV=1	C198		-0.18	High	0.095	High	-0.275
P0A9Q5	accD	Acetyl-coenzyme A carboxylase carboxyl transferase subunit beta OS=Escherichia coli (strain K12) OX=83333 GN=accD PE=1 SV=1	C46	Zinc"; (C46)	-0.245	High	0.03	High	-0.275
P27298	prlC	Oligopeptidase A OS=Escherichia coli (strain K12) OX=83333 GN=prlC PE=3 SV=3	C33		-0.12	High	0.155	High	-0.275
P23869	ppiB	Peptidyl-prolyl cis-trans isomerase B OS=Escherichia coli (strain K12) OX=83333 GN=ppiB PE=1 SV=2	C31		-0.31	High	-0.035	High	-0.275
P33355	yehS	Uncharacterized protein YehS OS=Escherichia coli (strain K12) OX=83333 GN=yehS PE=4 SV=1	C135		-0.431667	High	-0.155	High	-0.276667
Q46927	tcdA	tRNA threonylcarbamoyladenosine dehydratase OS=Escherichia coli (strain K12) OX=83333 GN=tcdA PE=1 SV=1	C220		-0.643333	High	-0.365	High	-0.278333
P0A9P0	lpdA	Dihydrolipoyl dehydrogenase OS=Escherichia coli (strain K12) OX=83333 GN=lpdA PE=1 SV=2	C25		-0.183333	High	0.095	High	-0.278333
P52108	rstA	Transcriptional regulatory protein RstA OS=Escherichia coli (strain K12) OX=83333 GN=rstA PE=1 SV=2	C64		-0.38	High	-0.1	High	-0.28
P0A890	tusA	Sulfur carrier protein TusA OS=Escherichia coli (strain K12) OX=83333 GN=tusA PE=1 SV=1	C56		-0.0716667	High	0.21	High	-0.281667
P0A805	frr	Ribosome-recycling factor OS=Escherichia coli (strain K12) OX=83333 GN=frr PE=1 SV=1	C16		-0.1175	High	0.165	High	-0.2825
P07395	pheT	Phenylalanine--tRNA ligase beta subunit OS=Escherichia coli (strain K12) OX=83333 GN=pheT PE=1 SV=2	C727		-0.32	High	-0.0375	High	-0.2825
P19636	eutC	Ethanolamine ammonia-lyase light chain OS=Escherichia coli (strain K12) OX=83333 GN=eutC PE=1 SV=2	C144		-0.0833333	High	0.2	High	-0.283333
P60560	guaC	GMP reductase OS=Escherichia coli (strain K12) OX=83333 GN=guaC PE=1 SV=1	C186		-0.553333	High	-0.27	High	-0.283333
P0A9F6	gcvA	Glycine cleavage system transcriptional activator OS=Escherichia coli (strain K12) OX=83333 GN=gcvA PE=1 SV=1	C255		0.132	High	0.42	Medium	-0.288
P0A6D0	argR	Arginine repressor OS=Escherichia coli (strain K12) OX=83333 GN=argR PE=1 SV=1	C68		-0.273333	High	0.015	High	-0.288333
P0A6S7	gpsA	Glycerol-3-phosphate dehydrogenase [NAD(P)+] OS=Escherichia coli (strain K12) OX=83333 GN=gpsA PE=3 SV=1	C253		-0.2	High	0.09	High	-0.29
P69910	gadB	Glutamate decarboxylase beta OS=Escherichia coli (strain K12) OX=83333 GN=gadB PE=1 SV=1	C64		-1.44333	High	-1.1525	High	-0.290833
P75782	rlmF	Ribosomal RNA large subunit methyltransferase F OS=Escherichia coli (strain K12) OX=83333 GN=rlmF PE=1 SV=2	C24		-0.0283333	High	0.265	High	-0.293333
P0AEF0	dnaC	DNA replication protein DnaC OS=Escherichia coli (strain K12) OX=83333 GN=dnaC PE=1 SV=1	C78		-0.095	High	0.2	High	-0.295
P0ADN2	yifE	UPF0438 protein YifE OS=Escherichia coli (strain K12) OX=83333 GN=yifE PE=1 SV=2	C64		-0.289167	High	0.0075	High	-0.296667
P0ACL9	pdhR	Pyruvate dehydrogenase complex repressor OS=Escherichia coli (strain K12) OX=83333 GN=pdhR PE=1 SV=1	C172		0.0183333	High	0.315	High	-0.296667
P0A6B7	iscS	Cysteine desulfurase IscS OS=Escherichia coli (strain K12) OX=83333 GN=iscS PE=1 SV=1	C328	Iron-sulfur (2Fe-2S); via persulfide group; shared with IscU (C328)	-0.4	High	-0.1025	High	-0.2975
P37666	ghrB	Glyoxylate/hydroxypyruvate reductase B OS=Escherichia coli (strain K12) OX=83333 GN=ghrB PE=1 SV=3	C317		-0.523333	High	-0.225	High	-0.298333
P36938	pgm	Phosphoglucomutase OS=Escherichia coli (strain K12) OX=83333 GN=pgm PE=1 SV=1	C81		-0.463333	High	-0.1625	High	-0.300833
P0AAC8	iscA	Iron-binding protein IscA OS=Escherichia coli (strain K12) OX=83333 GN=iscA PE=1 SV=1	C99_AND_C101	Iron (C99), Iron (C101)	-0.256667	High	0.0475	High	-0.304167
P77552	ydhQ	Uncharacterized protein YdhQ OS=Escherichia coli (strain K12) OX=83333 GN=ydhQ PE=4 SV=1	C363		-0.466667	High	-0.1625	High	-0.304167
P0A6G3	pncC	Nicotinamide-nucleotide amidohydrolase PncC OS=Escherichia coli (strain K12) OX=83333 GN=pncC PE=1 SV=1	C137		-0.276667	High	0.0325	High	-0.309167
P37745	rfbC	dTDP-4-dehydrorhamnose 3,5-epimerase OS=Escherichia coli (strain K12) OX=83333 GN=rfbC PE=1 SV=1	C144_OR_C147		-0.254	High	0.0575	High	-0.3115
P0ACD4	iscU	Iron-sulfur cluster assembly scaffold protein IscU OS=Escherichia coli (strain K12) OX=83333 GN=iscU PE=1 SV=1	C37		-0.398333	High	-0.085	High	-0.313333
P06961	cca	Multifunctional CCA protein OS=Escherichia coli (strain K12) OX=83333 GN=cca PE=1 SV=1	C76		-0.255833	High	0.0575	High	-0.313333
P27306	sthA	Soluble pyridine nucleotide transhydrogenase OS=Escherichia coli (strain K12) OX=83333 GN=sthA PE=1 SV=5	C129		-0.803333	High	-0.49	High	-0.313333
P0A9C3	galM	Aldose 1-epimerase OS=Escherichia coli (strain K12) OX=83333 GN=galM PE=1 SV=1	C168		-0.0366667	Medium	0.28	High	-0.316667
P28304	qorA	Quinone oxidoreductase 1 OS=Escherichia coli (strain K12) OX=83333 GN=qorA PE=1 SV=1	C228		-0.633333	High	-0.315	High	-0.318333
P0AC33	fumA	Fumarate hydratase class I, aerobic OS=Escherichia coli (strain K12) OX=83333 GN=fumA PE=1 SV=2	C543		-1.24333	High	-0.925	High	-0.318333
P0A717	prs	Ribose-phosphate pyrophosphokinase OS=Escherichia coli (strain K12) OX=83333 GN=prs PE=1 SV=2	C216_AND_C230		-0.456667	High	-0.1375	High	-0.319167
P0AEI1	miaB	tRNA-2-methylthio-N(6)-dimethylallyladenosine synthase OS=Escherichia coli (strain K12) OX=83333 GN=miaB PE=1 SV=1	C83	Iron-sulfur (4Fe-4S) (C83)	-0.366667	High	-0.0475	High	-0.319167
P25526	gabD	Succinate-semialdehyde dehydrogenase [NADP(+)] GabD OS=Escherichia coli (strain K12) OX=83333 GN=gabD PE=1 SV=1	C289		0.126667	High	0.4475	High	-0.320833
P0A9J0	rng	Ribonuclease G OS=Escherichia coli (strain K12) OX=83333 GN=rng PE=1 SV=2	C162		-0.374	High	-0.0525	High	-0.3215
P0AGJ7	trmL	tRNA (cytidine(34)-2'-O)-methyltransferase OS=Escherichia coli (strain K12) OX=83333 GN=trmL PE=1 SV=1	C22		0.03	High	0.36	High	-0.33
P68187	malK	Maltose/maltodextrin import ATP-binding protein MalK OS=Escherichia coli (strain K12) OX=83333 GN=malK PE=1 SV=1	C362		-0.648333	High	-0.3175	High	-0.330833
P0AC41	sdhA	Succinate dehydrogenase flavoprotein subunit OS=Escherichia coli (strain K12) OX=83333 GN=sdhA PE=1 SV=1	C33		-0.768	High	-0.4325	High	-0.3355
P0ADG7	guaB	Inosine-5'-monophosphate dehydrogenase OS=Escherichia coli (strain K12) OX=83333 GN=guaB PE=1 SV=1	C292		-0.601667	High	-0.265	High	-0.336667
P00547	thrB	Homoserine kinase OS=Escherichia coli (strain K12) OX=83333 GN=thrB PE=1 SV=2	C298		-0.106	High	0.2325	High	-0.3385
P0A955	eda	KHG/KDPG aldolase OS=Escherichia coli (strain K12) OX=83333 GN=eda PE=1 SV=1	C159		-0.222	High	0.1175	High	-0.3395
P0AFK0	pmbA	Metalloprotease PmbA OS=Escherichia coli (strain K12) OX=83333 GN=pmbA PE=1 SV=1	C192		-0.318333	High	0.0225	High	-0.340833
P00452	nrdA	Ribonucleoside-diphosphate reductase 1 subunit alpha OS=Escherichia coli (strain K12) OX=83333 GN=nrdA PE=1 SV=2	C754_OR_C759		-0.7	High	-0.3575	High	-0.3425
P60422	rplB	50S ribosomal protein L2 OS=Escherichia coli (strain K12) OX=83333 GN=rplB PE=1 SV=2	C188		-0.206667	High	0.1375	High	-0.344167
P0A717	prs	Ribose-phosphate pyrophosphokinase OS=Escherichia coli (strain K12) OX=83333 GN=prs PE=1 SV=2	C272		-0.481667	High	-0.1375	High	-0.344167
P10443	dnaE	DNA polymerase III subunit alpha OS=Escherichia coli (strain K12) OX=83333 GN=dnaE PE=1 SV=1	C1017		0	High	0.345	High	-0.345
P63020	nfuA	Fe/S biogenesis protein NfuA OS=Escherichia coli (strain K12) OX=83333 GN=nfuA PE=1 SV=1	C39_OR_C44		-0.41	High	-0.06	High	-0.35
P31808	yciK	Uncharacterized oxidoreductase YciK OS=Escherichia coli (strain K12) OX=83333 GN=yciK PE=1 SV=3	C191		-0.283333	High	0.0675	High	-0.350833
P13033	glpB	Anaerobic glycerol-3-phosphate dehydrogenase subunit B OS=Escherichia coli (strain K12) OX=83333 GN=glpB PE=1 SV=1	C89		0.463333	High	0.815	High	-0.351667
P25745	mnmA	tRNA-specific 2-thiouridylase MnmA OS=Escherichia coli (strain K12) OX=83333 GN=mnmA PE=1 SV=4	C199		-0.445	High	-0.0925	High	-0.3525
P21514	pdeL	Cyclic di-GMP phosphodiesterase PdeL OS=Escherichia coli (strain K12) OX=83333 GN=pdeL PE=1 SV=2	C4		0.398333	High	0.7525	Medium	-0.354167
P0ABZ4	kdsC	3-deoxy-D-manno-octulosonate 8-phosphate phosphatase KdsC OS=Escherichia coli (strain K12) OX=83333 GN=kdsC PE=3 SV=1	C170		0.0275	High	0.3825	High	-0.355
P35340	ahpF	Alkyl hydroperoxide reductase subunit F OS=Escherichia coli (strain K12) OX=83333 GN=ahpF PE=1 SV=2	C489		-0.336667	High	0.0225	High	-0.359167
P0A9Q1	arcA	Aerobic respiration control protein ArcA OS=Escherichia coli (strain K12) OX=83333 GN=arcA PE=1 SV=1	C173		-0.371667	High	-0.01	High	-0.361667
P38521	yggL	Uncharacterized protein YggL OS=Escherichia coli (strain K12) OX=83333 GN=yggL PE=4 SV=2	C77		0.151667	High	0.5175	Medium	-0.365833
P00547	thrB	Homoserine kinase OS=Escherichia coli (strain K12) OX=83333 GN=thrB PE=1 SV=2	C68		-0.135	High	0.2325	High	-0.3675
P09373	pflB	Formate acetyltransferase 1 OS=Escherichia coli (strain K12) OX=83333 GN=pflB PE=1 SV=2	C525		0.0766667	High	0.445	High	-0.368333
P0A746	msrB	Peptide methionine sulfoxide reductase MsrB OS=Escherichia coli (strain K12) OX=83333 GN=msrB PE=1 SV=1	C64		-0.654	High	-0.2825	High	-0.3715
P10443	dnaE	DNA polymerase III subunit alpha OS=Escherichia coli (strain K12) OX=83333 GN=dnaE PE=1 SV=1	C530		-0.0266667	High	0.345	High	-0.371667
P0A7Z4	rpoA	DNA-directed RNA polymerase subunit alpha OS=Escherichia coli (strain K12) OX=83333 GN=rpoA PE=1 SV=1	C176		-0.308	High	0.065	High	-0.373
P0ACJ0	lrp	Leucine-responsive regulatory protein OS=Escherichia coli (strain K12) OX=83333 GN=lrp PE=1 SV=2	C45		-0.075	High	0.3025	High	-0.3775
P15031	fecE	Fe(3+) dicitrate transport ATP-binding protein FecE OS=Escherichia coli (strain K12) OX=83333 GN=fecE PE=2 SV=1	C47		-0.51	High	-0.13	High	-0.38
P0A9S1	fucO	Lactaldehyde reductase OS=Escherichia coli (strain K12) OX=83333 GN=fucO PE=1 SV=2	C361		-0.686667	High	-0.305	High	-0.381667
P30850	rnb	Exoribonuclease 2 OS=Escherichia coli (strain K12) OX=83333 GN=rnb PE=1 SV=3	C271		-0.39	High	-0.0075	High	-0.3825
P0AES0	gss	Bifunctional glutathionylspermidine synthetase/amidase OS=Escherichia coli (strain K12) OX=83333 GN=gss PE=1 SV=1	C338		-0.09	High	0.295	High	-0.385
P38051	menF	Isochorismate synthase MenF OS=Escherichia coli (strain K12) OX=83333 GN=menF PE=1 SV=4	C293		-0.311667	High	0.075	High	-0.386667
P0A953	fabB	3-oxoacyl-[acyl-carrier-protein] synthase 1 OS=Escherichia coli (strain K12) OX=83333 GN=fabB PE=1 SV=1	C145		-0.506667	High	-0.1175	High	-0.389167
Q46808	yqeB	Uncharacterized protein YqeB OS=Escherichia coli (strain K12) OX=83333 GN=yqeB PE=4 SV=1	C15		-0.32	High	0.07	High	-0.39
P36979	rlmN	Dual-specificity RNA methyltransferase RlmN OS=Escherichia coli (strain K12) OX=83333 GN=rlmN PE=1 SV=1	C304		-0.564	High	-0.17	High	-0.394
P0AC51	zur	Zinc uptake regulation protein OS=Escherichia coli (strain K12) OX=83333 GN=zur PE=1 SV=1	C113		-0.415	High	-0.02	High	-0.395
P0A6V8	glk	Glucokinase OS=Escherichia coli (strain K12) OX=83333 GN=glk PE=1 SV=1	C227_AND_C230		-0.41	High	-0.015	High	-0.395
P07118	valS	Valine--tRNA ligase OS=Escherichia coli (strain K12) OX=83333 GN=valS PE=1 SV=2	C424		-0.465	High	-0.07	High	-0.395
P0AD33	yfcZ	UPF0381 protein YfcZ OS=Escherichia coli (strain K12) OX=83333 GN=yfcZ PE=3 SV=1	C59		0.815	High	1.215	High	-0.4
P27306	sthA	Soluble pyridine nucleotide transhydrogenase OS=Escherichia coli (strain K12) OX=83333 GN=sthA PE=1 SV=5	C264		-0.8925	High	-0.49	High	-0.4025
P32680	yjaG	Uncharacterized protein YjaG OS=Escherichia coli (strain K12) OX=83333 GN=yjaG PE=4 SV=1	C167		-0.37	High	0.0375	High	-0.4075
P0AAI9	fabD	Malonyl CoA-acyl carrier protein transacylase OS=Escherichia coli (strain K12) OX=83333 GN=fabD PE=1 SV=2	C147		-0.331667	High	0.0775	High	-0.409167
P77376	ydgJ	Uncharacterized oxidoreductase YdgJ OS=Escherichia coli (strain K12) OX=83333 GN=ydgJ PE=1 SV=2	C344		-0.183333	High	0.23	Low	-0.413333
P0AEW6	gsk	Inosine-guanosine kinase OS=Escherichia coli (strain K12) OX=83333 GN=gsk PE=1 SV=1	C152		-0.31	High	0.105	High	-0.415
P0AF18	nagA	N-acetylglucosamine-6-phosphate deacetylase OS=Escherichia coli (strain K12) OX=83333 GN=nagA PE=1 SV=1	C32		-0.6	High	-0.1825	High	-0.4175
P0AFK0	pmbA	Metalloprotease PmbA OS=Escherichia coli (strain K12) OX=83333 GN=pmbA PE=1 SV=1	C108		-0.398333	High	0.0225	High	-0.420833
P0A9G6	aceA	Isocitrate lyase OS=Escherichia coli (strain K12) OX=83333 GN=aceA PE=1 SV=1	C245		-0.42	High	0.0025	High	-0.4225
P77649	selO	Protein adenylyltransferase SelO OS=Escherichia coli (strain K12) OX=83333 GN=selO PE=1 SV=1	C476		-0.753333	High	-0.33	High	-0.423333
P27306	sthA	Soluble pyridine nucleotide transhydrogenase OS=Escherichia coli (strain K12) OX=83333 GN=sthA PE=1 SV=5	C45		-0.916	High	-0.49	High	-0.426
P36929	rsmB	Ribosomal RNA small subunit methyltransferase B OS=Escherichia coli (strain K12) OX=83333 GN=rsmB PE=1 SV=2	C399		-0.4	High	0.03	High	-0.43
P39407	yjjU	Uncharacterized protein YjjU OS=Escherichia coli (strain K12) OX=83333 GN=yjjU PE=3 SV=1	C29		0.231667	High	0.666667	High	-0.435
P0A9W3	ettA	Energy-dependent translational throttle protein EttA OS=Escherichia coli (strain K12) OX=83333 GN=ettA PE=1 SV=2	C493		-0.698	High	-0.2575	High	-0.4405
P0A7D1	pth	Peptidyl-tRNA hydrolase OS=Escherichia coli (strain K12) OX=83333 GN=pth PE=1 SV=1	C172		-0.336667	High	0.105	High	-0.441667
Q59385	copA	Copper-exporting P-type ATPase OS=Escherichia coli (strain K12) OX=83333 GN=copA PE=1 SV=4	C14	Copper (C14)	0.365	High	0.8075	High	-0.4425
Q47690	mmuM	Homocysteine S-methyltransferase OS=Escherichia coli (strain K12) OX=83333 GN=mmuM PE=1 SV=2	C32		-0.49	High	-0.04	High	-0.45
P0A9Q7	adhE	Aldehyde-alcohol dehydrogenase OS=Escherichia coli (strain K12) OX=83333 GN=adhE PE=1 SV=2	C370		-0.545	High	-0.09	High	-0.455
P76104	rlhA	23S rRNA 5-hydroxycytidine C2501 synthase OS=Escherichia coli (strain K12) OX=83333 GN=rlhA PE=1 SV=2	C192		-0.398	High	0.0575	High	-0.4555
P0ADX1	yhfA	Protein YhfA OS=Escherichia coli (strain K12) OX=83333 GN=yhfA PE=1 SV=1	C113		-0.221667	High	0.235	High	-0.456667
P0A993	fbp	Fructose-1,6-bisphosphatase class 1 OS=Escherichia coli (strain K12) OX=83333 GN=fbp PE=1 SV=1	C276		-0.943333	High	-0.48	High	-0.463333
P0A8V2	rpoB	DNA-directed RNA polymerase subunit beta OS=Escherichia coli (strain K12) OX=83333 GN=rpoB PE=1 SV=1	C764		-0.403333	High	0.0675	High	-0.470833
P76403	trhP	tRNA hydroxylation protein P OS=Escherichia coli (strain K12) OX=83333 GN=trhP PE=1 SV=1	C193_AND_C197		0.995	Medium	1.47	High	-0.475
P0AEI4	rimO	Ribosomal protein S12 methylthiotransferase RimO OS=Escherichia coli (strain K12) OX=83333 GN=rimO PE=1 SV=1	C17	Iron-sulfur (4Fe-4S) (C17)	-0.441667	High	0.0375	High	-0.479167
P08839	ptsI	Phosphoenolpyruvate-protein phosphotransferase OS=Escherichia coli (strain K12) OX=83333 GN=ptsI PE=1 SV=1	C272		-0.146	High	0.335	High	-0.481
P00562	metL	Bifunctional aspartokinase/homoserine dehydrogenase 2 OS=Escherichia coli (strain K12) OX=83333 GN=metL PE=1 SV=3	C247		-0.4	High	0.0825	High	-0.4825
P36929	rsmB	Ribosomal RNA small subunit methyltransferase B OS=Escherichia coli (strain K12) OX=83333 GN=rsmB PE=1 SV=2	C48		-0.46	High	0.03	High	-0.49
P51025	frmB	S-formylglutathione hydrolase FrmB OS=Escherichia coli (strain K12) OX=83333 GN=frmB PE=1 SV=2	C26		-0.443333	High	0.05	High	-0.493333
P0A6A3	ackA	Acetate kinase OS=Escherichia coli (strain K12) OX=83333 GN=ackA PE=1 SV=1	C307		0.0416667	High	0.5375	High	-0.495833
P00954	trpS	Tryptophan--tRNA ligase OS=Escherichia coli (strain K12) OX=83333 GN=trpS PE=1 SV=3	C70		-0.822	High	-0.3025	High	-0.5195
P00962	glnS	Glutamine--tRNA ligase OS=Escherichia coli (strain K12) OX=83333 GN=glnS PE=1 SV=3	C526		-0.528333	High	-0.0075	High	-0.520833
P21369	pncA	Nicotinamidase OS=Escherichia coli (strain K12) OX=83333 GN=pncA PE=1 SV=1	C178		-0.076	High	0.4475	High	-0.5235
P0A9R4	fdx	2Fe-2S ferredoxin OS=Escherichia coli (strain K12) OX=83333 GN=fdx PE=1 SV=2	C42	Iron-sulfur (2Fe-2S)"; (C42)	-0.481667	High	0.05	High	-0.531667
P45568	dxr	1-deoxy-D-xylulose 5-phosphate reductoisomerase OS=Escherichia coli (strain K12) OX=83333 GN=dxr PE=1 SV=2	C374		-0.251667	High	0.295	High	-0.546667
Q06065	atoC	Regulatory protein AtoC OS=Escherichia coli (strain K12) OX=83333 GN=atoC PE=1 SV=2	C33		-0.63	High	-0.075	High	-0.555
P0A910	ompA	Outer membrane protein A OS=Escherichia coli (strain K12) OX=83333 GN=ompA PE=1 SV=1	C323		-0.363333	High	0.2	High	-0.563333
P0A9K9	slyD	FKBP-type peptidyl-prolyl cis-trans isomerase SlyD OS=Escherichia coli (strain K12) OX=83333 GN=slyD PE=1 SV=1	C193_AND_C195	Nickel (C193), Nickel (C195)	-0.558333	High	0.0125	High	-0.570833
P0C8J6	gatY	D-tagatose-1,6-bisphosphate aldolase subunit GatY OS=Escherichia coli (strain K12) OX=83333 GN=gatY PE=1 SV=1	C278_AND_C280		-0.838333	High	-0.2625	High	-0.575833
P39384	yjiM	Putative dehydratase subunit YjiM OS=Escherichia coli (strain K12) OX=83333 GN=yjiM PE=3 SV=2	C282		-0.228333	High	0.35	High	-0.578333
P77171	ydcI	Uncharacterized HTH-type transcriptional regulator YdcI OS=Escherichia coli (strain K12) OX=83333 GN=ydcI PE=3 SV=2	C230		0.0825	High	0.6675	High	-0.585
P0ABF6	cdd	Cytidine deaminase OS=Escherichia coli (strain K12) OX=83333 GN=cdd PE=1 SV=1	C63		-0.135	High	0.45	High	-0.585
P0ABA6	atpG	ATP synthase gamma chain OS=Escherichia coli (strain K12) OX=83333 GN=atpG PE=1 SV=1	C88		-0.66	High	-0.0725	High	-0.5875
P60340	truB	tRNA pseudouridine synthase B OS=Escherichia coli (strain K12) OX=83333 GN=truB PE=1 SV=1	C58		-0.154	High	0.435	High	-0.589
P00547	thrB	Homoserine kinase OS=Escherichia coli (strain K12) OX=83333 GN=thrB PE=1 SV=2	C200		-0.361667	High	0.2325	High	-0.594167
P07118	valS	Valine--tRNA ligase OS=Escherichia coli (strain K12) OX=83333 GN=valS PE=1 SV=2	C829		-0.665	High	-0.07	High	-0.595
P13016	ampD	1,6-anhydro-N-acetylmuramyl-L-alanine amidase AmpD OS=Escherichia coli (strain K12) OX=83333 GN=ampD PE=1 SV=1	C155		-0.716667	High	-0.115	High	-0.601667
P36979	rlmN	Dual-specificity RNA methyltransferase RlmN OS=Escherichia coli (strain K12) OX=83333 GN=rlmN PE=1 SV=1	C118_OR_C125_OR_C129	Iron-sulfur (4Fe-4S-S-AdoMet)"; (C125), Iron-sulfur (4Fe-4S-S-AdoMet)"; (C129)	-0.775	High	-0.17	High	-0.605
P0C0L2	osmC	Peroxiredoxin OsmC OS=Escherichia coli (strain K12) OX=83333 GN=osmC PE=1 SV=2	C125		-0.361667	High	0.2475	High	-0.609167
P15082	srlR	Glucitol operon repressor OS=Escherichia coli (strain K12) OX=83333 GN=srlR PE=1 SV=1	C220		-0.1825	High	0.43	High	-0.6125
P45578	luxS	S-ribosylhomocysteine lyase OS=Escherichia coli (strain K12) OX=83333 GN=luxS PE=1 SV=3	C128	Iron (C128)	-0.645	High	-0.0325	High	-0.6125
P0AAQ2	yajD	Putative HNH nuclease YajD OS=Escherichia coli (strain K12) OX=83333 GN=yajD PE=3 SV=1	C27		-0.273333	High	0.3475	High	-0.620833
P27828	wecB	UDP-N-acetylglucosamine 2-epimerase OS=Escherichia coli (strain K12) OX=83333 GN=wecB PE=1 SV=2	C362		-0.684	High	-0.06	High	-0.624
P0A8F4	udk	Uridine kinase OS=Escherichia coli (strain K12) OX=83333 GN=udk PE=3 SV=1	C8		0.188333	High	0.8175	High	-0.629167
P75863	ycbX	Uncharacterized protein YcbX OS=Escherichia coli (strain K12) OX=83333 GN=ycbX PE=1 SV=1	C204		-0.528333	High	0.105	High	-0.633333
P0ACQ4	oxyR	Hydrogen peroxide-inducible genes activator OS=Escherichia coli (strain K12) OX=83333 GN=oxyR PE=1 SV=1	C199		-0.746667	High	-0.11	High	-0.636667
P69506	ytfE	Iron-sulfur cluster repair protein YtfE OS=Escherichia coli (strain K12) OX=83333 GN=ytfE PE=1 SV=1	C30_AND_C31		1.05667	High	1.705	High	-0.648333
P64554	queE	7-carboxy-7-deazaguanine synthase OS=Escherichia coli (strain K12) OX=83333 GN=queE PE=3 SV=1	C205		-0.896667	High	-0.23	High	-0.666667
P0AEJ6	eutB	Ethanolamine ammonia-lyase heavy chain OS=Escherichia coli (strain K12) OX=83333 GN=eutB PE=1 SV=1	C71		-0.165	High	0.5025	High	-0.6675
P0ACK2	agaR	Putative aga operon transcriptional repressor OS=Escherichia coli (strain K12) OX=83333 GN=agaR PE=4 SV=1	C211		-0.44	Low	0.2325	High	-0.6725
P22564	rihC	Non-specific ribonucleoside hydrolase RihC OS=Escherichia coli (strain K12) OX=83333 GN=rihC PE=1 SV=1	C158_OR_C175		-1.16167	High	-0.48	High	-0.681667
P28903	nrdD	Anaerobic ribonucleoside-triphosphate reductase OS=Escherichia coli (strain K12) OX=83333 GN=nrdD PE=1 SV=2	C550		-1.14	High	-0.4425	High	-0.6975
P34209	ydcF	Protein YdcF OS=Escherichia coli (strain K12) OX=83333 GN=ydcF PE=1 SV=3	C126		-0.106667	High	0.5925	High	-0.699167
P76256	tsaB	tRNA threonylcarbamoyladenosine biosynthesis protein TsaB OS=Escherichia coli (strain K12) OX=83333 GN=tsaB PE=1 SV=1	C199		-0.508333	High	0.195	High	-0.703333
P0A9J0	rng	Ribonuclease G OS=Escherichia coli (strain K12) OX=83333 GN=rng PE=1 SV=2	C79		-0.763333	High	-0.0525	High	-0.710833
Q59385	copA	Copper-exporting P-type ATPase OS=Escherichia coli (strain K12) OX=83333 GN=copA PE=1 SV=4	C14_AND_C17	Copper (C14), Copper (C17)	0.095	High	0.8075	High	-0.7125
P0A910	ompA	Outer membrane protein A OS=Escherichia coli (strain K12) OX=83333 GN=ompA PE=1 SV=1	C311		-0.521667	High	0.2	High	-0.721667
P60340	truB	tRNA pseudouridine synthase B OS=Escherichia coli (strain K12) OX=83333 GN=truB PE=1 SV=1	C174		-0.2925	High	0.435	High	-0.7275
P36566	cmoM	tRNA 5-carboxymethoxyuridine methyltransferase OS=Escherichia coli (strain K12) OX=83333 GN=cmoM PE=1 SV=2	C72		-0.8	High	-0.06	High	-0.74
P09373	pflB	Formate acetyltransferase 1 OS=Escherichia coli (strain K12) OX=83333 GN=pflB PE=1 SV=2	C420		-0.306667	High	0.445	High	-0.751667
P07023	tyrA	T-protein OS=Escherichia coli (strain K12) OX=83333 GN=tyrA PE=1 SV=1	C215		-0.805	High	-0.05	High	-0.755
P39280	epmB	L-lysine 2,3-aminomutase OS=Escherichia coli (strain K12) OX=83333 GN=epmB PE=1 SV=1	C212		0.586667	High	1.345	High	-0.758333
P0A8F4	udk	Uridine kinase OS=Escherichia coli (strain K12) OX=83333 GN=udk PE=3 SV=1	C48		0.0566667	High	0.8175	High	-0.760833
P0AA97	yaeQ	Uncharacterized protein YaeQ OS=Escherichia coli (strain K12) OX=83333 GN=yaeQ PE=1 SV=1	C62		-0.0716667	High	0.6925	High	-0.764167
P0A6A3	ackA	Acetate kinase OS=Escherichia coli (strain K12) OX=83333 GN=ackA PE=1 SV=1	C225		-0.226667	High	0.5375	High	-0.764167
P03018	uvrD	DNA helicase II OS=Escherichia coli (strain K12) OX=83333 GN=uvrD PE=1 SV=1	C181		-0.616	High	0.1775	High	-0.7935
P0AFK0	pmbA	Metalloprotease PmbA OS=Escherichia coli (strain K12) OX=83333 GN=pmbA PE=1 SV=1	C437		-0.781667	High	0.0225	High	-0.804167
P0AB46	ymgD	Uncharacterized protein YmgD OS=Escherichia coli (strain K12) OX=83333 GN=ymgD PE=1 SV=2	C36		-0.643333	High	0.22	Medium	-0.863333
P36673	treR	HTH-type transcriptional regulator TreR OS=Escherichia coli (strain K12) OX=83333 GN=treR PE=1 SV=2	C293		0.5375	High	1.435	High	-0.8975
P0AF26	narJ	Nitrate reductase molybdenum cofactor assembly chaperone NarJ OS=Escherichia coli (strain K12) OX=83333 GN=narJ PE=1 SV=1	C207		5.705	High	6.64	Low	-0.935
P27306	sthA	Soluble pyridine nucleotide transhydrogenase OS=Escherichia coli (strain K12) OX=83333 GN=sthA PE=1 SV=5	C412		-1.425	High	-0.49	High	-0.935
P42616	yqjC	Protein YqjC OS=Escherichia coli (strain K12) OX=83333 GN=yqjC PE=1 SV=3	C61		-1.755	High	-0.82	High	-0.935
P30014	rnt	Ribonuclease T OS=Escherichia coli (strain K12) OX=83333 GN=rnt PE=1 SV=1	C195		-0.7325	High	0.225	High	-0.9575
P0AEW6	gsk	Inosine-guanosine kinase OS=Escherichia coli (strain K12) OX=83333 GN=gsk PE=1 SV=1	C199		-0.854	High	0.105	High	-0.959
P0ACV0	lpxL	Lipid A biosynthesis lauroyltransferase OS=Escherichia coli (strain K12) OX=83333 GN=lpxL PE=1 SV=1	C66		-0.8875	High	0.075	High	-0.9625
P0AGJ5	yfiF	Uncharacterized tRNA/rRNA methyltransferase YfiF OS=Escherichia coli (strain K12) OX=83333 GN=yfiF PE=1 SV=1	C116		-0.75	High	0.245	High	-0.995
P23827	eco	Ecotin OS=Escherichia coli (strain K12) OX=83333 GN=eco PE=1 SV=1	C107		-1.31833	High	-0.3125	High	-1.00583
P32695	dusA	tRNA-dihydrouridine(20/20a) synthase OS=Escherichia coli (strain K12) OX=83333 GN=dusA PE=1 SV=4	C96		-0.893333	High	0.14	High	-1.03333
P0A879	trpB	Tryptophan synthase beta chain OS=Escherichia coli (strain K12) OX=83333 GN=trpB PE=1 SV=2	C170		-0.0583333	High	1	High	-1.05833
P0AC69	grxD	Glutaredoxin 4 OS=Escherichia coli (strain K12) OX=83333 GN=grxD PE=1 SV=1	C30_AND_C43	Iron-sulfur (2Fe-2S); shared with dimeric partner (C30)	-6.64	Medium	-5.58	High	-1.06
P0AES2	gudD	Glucarate dehydratase OS=Escherichia coli (strain K12) OX=83333 GN=gudD PE=1 SV=2	C172		-1.756	High	-0.6875	High	-1.0685
P06616	era	GTPase Era OS=Escherichia coli (strain K12) OX=83333 GN=era PE=1 SV=2	C8		-0.98	Low	0.09	High	-1.07
P77171	ydcI	Uncharacterized HTH-type transcriptional regulator YdcI OS=Escherichia coli (strain K12) OX=83333 GN=ydcI PE=3 SV=2	C224		-0.43	High	0.6675	High	-1.0975
P13024	fdhE	Protein FdhE OS=Escherichia coli (strain K12) OX=83333 GN=fdhE PE=1 SV=2	C255_AND_C258		-0.911667	High	0.19	High	-1.10167
P13024	fdhE	Protein FdhE OS=Escherichia coli (strain K12) OX=83333 GN=fdhE PE=1 SV=2	C229_AND_C232		-0.915	High	0.19	High	-1.105
P0ACQ4	oxyR	Hydrogen peroxide-inducible genes activator OS=Escherichia coli (strain K12) OX=83333 GN=oxyR PE=1 SV=1	C208		-1.22333	High	-0.11	High	-1.11333
P0AC59	grxB	Glutaredoxin 2 OS=Escherichia coli (strain K12) OX=83333 GN=grxB PE=1 SV=1	C9_AND_C12		-1.34333	High	-0.1525	High	-1.19083
P42632	tdcE	PFL-like enzyme TdcE OS=Escherichia coli (strain K12) OX=83333 GN=tdcE PE=1 SV=2	C423_OR_C424		-0.005	High	1.1975	High	-1.2025
P0AES2	gudD	Glucarate dehydratase OS=Escherichia coli (strain K12) OX=83333 GN=gudD PE=1 SV=2	C263		-1.94333	High	-0.6875	High	-1.25583
P37760	rfbD	dTDP-4-dehydrorhamnose reductase OS=Escherichia coli (strain K12) OX=83333 GN=rfbD PE=3 SV=2	C143		-1.42167	High	-0.16	High	-1.26167
P0A9C0	glpA	Anaerobic glycerol-3-phosphate dehydrogenase subunit A OS=Escherichia coli (strain K12) OX=83333 GN=glpA PE=1 SV=1	C532		-0.5525	Medium	0.72	High	-1.2725
P0AEI1	miaB	tRNA-2-methylthio-N(6)-dimethylallyladenosine synthase OS=Escherichia coli (strain K12) OX=83333 GN=miaB PE=1 SV=1	C164	Iron-sulfur (4Fe-4S-S-AdoMet) (C164)	-1.3325	High	-0.0475	High	-1.285
P0A7Z4	rpoA	DNA-directed RNA polymerase subunit alpha OS=Escherichia coli (strain K12) OX=83333 GN=rpoA PE=1 SV=1	C54		-1.3575	Medium	0.065	High	-1.4225
P04993	recD	RecBCD enzyme subunit RecD OS=Escherichia coli (strain K12) OX=83333 GN=recD PE=1 SV=2	C103		-1.14667	High	0.3225	High	-1.46917
P75931	yceM	Putative oxidoreductase YceM OS=Escherichia coli (strain K12) OX=83333 GN=yceM PE=1 SV=1	C46		-0.57	High	0.95	Medium	-1.52
P0AAP3	frmR	Transcriptional repressor FrmR OS=Escherichia coli (strain K12) OX=83333 GN=frmR PE=1 SV=1	C70		-1.44167	High	0.175	High	-1.61667
P0A7M9	rpmE	50S ribosomal protein L31 OS=Escherichia coli (strain K12) OX=83333 GN=rpmE PE=1 SV=1	C16_OR_C18	Zinc (C16)	-1.52	High	0.12	High	-1.64
P00393	ndh	NADH dehydrogenase OS=Escherichia coli (strain K12) OX=83333 GN=ndh PE=1 SV=2	C319		-1.014	High	0.6825	High	-1.6965
P07364	cheR	Chemotaxis protein methyltransferase OS=Escherichia coli (strain K12) OX=83333 GN=cheR PE=4 SV=2	C7		3.17	High	4.94	High	-1.77
P0AF63	nsrR	HTH-type transcriptional repressor NsrR OS=Escherichia coli (strain K12) OX=83333 GN=nsrR PE=3 SV=1	C102	Iron-sulfur (2Fe-2S) (C102)	-1.96333	High	-0.1225	High	-1.84083
P0AA31	yedF	Putative sulfur carrier protein YedF OS=Escherichia coli (strain K12) OX=83333 GN=yedF PE=1 SV=1	C17		-2.41167	High	-0.5675	High	-1.84417
P76055	ttcA	tRNA-cytidine(32) 2-sulfurtransferase OS=Escherichia coli (strain K12) OX=83333 GN=ttcA PE=1 SV=1	C210_OR_C213	Iron-sulfur (4Fe-4S) (C213)	-1.77833	High	0.11	High	-1.88833
P0AA31	yedF	Putative sulfur carrier protein YedF OS=Escherichia coli (strain K12) OX=83333 GN=yedF PE=1 SV=1	C43		-2.51333	High	-0.5675	High	-1.94583
P31825	yfiC	tRNA1(Val) (adenine(37)-N6)-methyltransferase OS=Escherichia coli (strain K12) OX=83333 GN=yfiC PE=1 SV=2	C132		0.11	High	2.1025	High	-1.9925
P00393	ndh	NADH dehydrogenase OS=Escherichia coli (strain K12) OX=83333 GN=ndh PE=1 SV=2	C138		-1.32	High	0.6825	High	-2.0025
P13024	fdhE	Protein FdhE OS=Escherichia coli (strain K12) OX=83333 GN=fdhE PE=1 SV=2	C255_OR_C258		-1.89333	High	0.19	High	-2.08333
P31825	yfiC	tRNA1(Val) (adenine(37)-N6)-methyltransferase OS=Escherichia coli (strain K12) OX=83333 GN=yfiC PE=1 SV=2	C216		-0.05	High	2.1025	High	-2.1525
P08201	nirB	Nitrite reductase (NADH) large subunit OS=Escherichia coli (strain K12) OX=83333 GN=nirB PE=3 SV=4	C37		1.015	Medium	3.1775	High	-2.1625
P0AFQ7	ycfH	Uncharacterized metal-dependent hydrolase YcfH OS=Escherichia coli (strain K12) OX=83333 GN=ycfH PE=1 SV=1	C156		-2.29	High	-0.125	High	-2.165
P0AEW9	fruK	1-phosphofructokinase OS=Escherichia coli (strain K12) OX=83333 GN=fruK PE=3 SV=1	C20		-1.96	Medium	0.335	High	-2.295
P0ACY1	ydjA	Putative NAD(P)H nitroreductase YdjA OS=Escherichia coli (strain K12) OX=83333 GN=ydjA PE=1 SV=1	C96		-2.49333	High	-0.0175	High	-2.47583
P76149	sad	Succinate semialdehyde dehydrogenase [NAD(P)+] Sad OS=Escherichia coli (strain K12) OX=83333 GN=sad PE=1 SV=2	C268		-0.0416667	High	2.4525	High	-2.49417
P33937	napA	Periplasmic nitrate reductase OS=Escherichia coli (strain K12) OX=83333 GN=napA PE=1 SV=3	C414		1.0325	High	3.535	High	-2.5025
P12008	aroC	Chorismate synthase OS=Escherichia coli (strain K12) OX=83333 GN=aroC PE=1 SV=4	C323		-2.58833	High	0.325	High	-2.91333
P0A996	glpC	Anaerobic glycerol-3-phosphate dehydrogenase subunit C OS=Escherichia coli (strain K12) OX=83333 GN=glpC PE=1 SV=1	C66	Iron-sulfur (4Fe-4S) 1 (C66)	-2.23667	High	0.75	High	-2.98667
P0A996	glpC	Anaerobic glycerol-3-phosphate dehydrogenase subunit C OS=Escherichia coli (strain K12) OX=83333 GN=glpC PE=1 SV=1	C12_OR_C15_OR_C19	Iron-sulfur (4Fe-4S) 1 (C12), Iron-sulfur (4Fe-4S) 1 (C15), Iron-sulfur (4Fe-4S) 2 (C19)	-2.565	High	0.75	High	-3.315
P76149	sad	Succinate semialdehyde dehydrogenase [NAD(P)+] Sad OS=Escherichia coli (strain K12) OX=83333 GN=sad PE=1 SV=2	C423		-1.17333	High	2.4525	High	-3.62583
P52613	fliJ	Flagellar FliJ protein OS=Escherichia coli (strain K12) OX=83333 GN=fliJ PE=1 SV=2	C32		2.87167	High	6.64	Low	-3.76833
P0AGL2	tdcF	Putative reactive intermediate deaminase TdcF OS=Escherichia coli (strain K12) OX=83333 GN=tdcF PE=1 SV=1	C107		-2.98833	High	0.84	High	-3.82833
P07813	leuS	Leucine--tRNA ligase OS=Escherichia coli (strain K12) OX=83333 GN=leuS PE=1 SV=2	C128		-3.98	High	-0.0875	High	-3.8925
P76361	yeeR	Inner membrane protein YeeR OS=Escherichia coli (strain K12) OX=83333 GN=yeeR PE=1 SV=2	C196		-6.075	High	-1.85	High	-4.225
P0C8J8	gatZ	D-tagatose-1,6-bisphosphate aldolase subunit GatZ OS=Escherichia coli (strain K12) OX=83333 GN=gatZ PE=1 SV=1	C311		-5.68167	High	-1.115	High	-4.56667
P0ABQ2	garR	2-hydroxy-3-oxopropionate reductase OS=Escherichia coli (strain K12) OX=83333 GN=garR PE=1 SV=1	C57		-6.64	Medium	-2.0075	High	-4.6325
P76361	yeeR	Inner membrane protein YeeR OS=Escherichia coli (strain K12) OX=83333 GN=yeeR PE=1 SV=2	C306		-6.64	Medium	-1.85	High	-4.79
P06999	pfkB	ATP-dependent 6-phosphofructokinase isozyme 2 OS=Escherichia coli (strain K12) OX=83333 GN=pfkB PE=1 SV=2	C238		-5.935	High	-0.9925	High	-4.9425
P00550	mtlA	PTS system mannitol-specific EIICBA component OS=Escherichia coli (strain K12) OX=83333 GN=mtlA PE=1 SV=1	C384		-5.466	High	-0.4625	High	-5.0035
P11349	narH	Respiratory nitrate reductase 1 beta chain OS=Escherichia coli (strain K12) OX=83333 GN=narH PE=1 SV=3	C259_AND_C263	Iron-sulfur (4Fe-4S) 2 (C259), Iron-sulfur (4Fe-4S) 1 (C263)	-3.01	High	2.055	High	-5.065
P39161	uxuR	Uxu operon transcriptional regulator OS=Escherichia coli (strain K12) OX=83333 GN=uxuR PE=4 SV=1	C90		-5.27833	High	-0.2	Medium	-5.07833
P26649	glgS	Surface composition regulator OS=Escherichia coli (strain K12) OX=83333 GN=glgS PE=1 SV=1	C46		-6.64	Medium	-1.44	High	-5.2
P15639	purH	Bifunctional purine biosynthesis protein PurH OS=Escherichia coli (strain K12) OX=83333 GN=purH PE=1 SV=1	C274		-6.64	Medium	-1.4175	High	-5.2225
P69910	gadB	Glutamate decarboxylase beta OS=Escherichia coli (strain K12) OX=83333 GN=gadB PE=1 SV=1	C367		-6.64	Low	-1.1525	High	-5.4875
P00957	alaS	Alanine--tRNA ligase OS=Escherichia coli (strain K12) OX=83333 GN=alaS PE=1 SV=2	C413		-5.96333	High	-0.05	High	-5.91333
P0ACI0	rob	Right origin-binding protein OS=Escherichia coli (strain K12) OX=83333 GN=rob PE=1 SV=1	C147		-6.64	Low	-0.49	High	-6.15
P0A9P9	idnO	5-keto-D-gluconate 5-reductase OS=Escherichia coli (strain K12) OX=83333 GN=idnO PE=1 SV=1	C210		0.43	High	6.64	Low	-6.21
P0A6B4	alr	Alanine racemase, biosynthetic OS=Escherichia coli (strain K12) OX=83333 GN=alr PE=1 SV=1	C231		-6.64	Low	-0.38	High	-6.26
P0A9P9	idnO	5-keto-D-gluconate 5-reductase OS=Escherichia coli (strain K12) OX=83333 GN=idnO PE=1 SV=1	C173		0.37	High	6.64	Low	-6.27
P00452	nrdA	Ribonucleoside-diphosphate reductase 1 subunit alpha OS=Escherichia coli (strain K12) OX=83333 GN=nrdA PE=1 SV=2	C754_AND_C759		-6.64	Low	-0.3575	High	-6.2825
P75823	ltaE	Low specificity L-threonine aldolase OS=Escherichia coli (strain K12) OX=83333 GN=ltaE PE=1 SV=1	C179		-6.64	Low	-0.35	High	-6.29
P60560	guaC	GMP reductase OS=Escherichia coli (strain K12) OX=83333 GN=guaC PE=1 SV=1	C222		-6.64	Low	-0.27	High	-6.37
P37440	ucpA	Oxidoreductase UcpA OS=Escherichia coli (strain K12) OX=83333 GN=ucpA PE=1 SV=3	C56		-6.64	Medium	-0.22	High	-6.42
P00959	metG	Methionine--tRNA ligase OS=Escherichia coli (strain K12) OX=83333 GN=metG PE=1 SV=2	C159_OR_C162	Zinc"; (C159), Zinc (C162)	-6.64	Low	-0.2075	High	-6.4325
P0ABS1	dksA	RNA polymerase-binding transcription factor DksA OS=Escherichia coli (strain K12) OX=83333 GN=dksA PE=1 SV=1	C135_OR_C138	Zinc (C135), Zinc (C138)	-6.64	Medium	-0.1625	High	-6.4775
P36938	pgm	Phosphoglucomutase OS=Escherichia coli (strain K12) OX=83333 GN=pgm PE=1 SV=1	C285		-6.64	Medium	-0.1625	High	-6.4775
P0ABU2	ychF	Ribosome-binding ATPase YchF OS=Escherichia coli (strain K12) OX=83333 GN=ychF PE=1 SV=2	C168		-6.64	Medium	-0.1575	High	-6.4825
P00887	aroH	Phospho-2-dehydro-3-deoxyheptonate aldolase, Trp-sensitive OS=Escherichia coli (strain K12) OX=83333 GN=aroH PE=1 SV=4	C281_AND_C285		-6.64	Medium	-0.1425	High	-6.4975
P0AAT6	rsfS	Ribosomal silencing factor RsfS OS=Escherichia coli (strain K12) OX=83333 GN=rsfS PE=1 SV=1	C36		-6.64	Low	-0.135	High	-6.505
P0AD57	ispB	Octaprenyl diphosphate synthase OS=Escherichia coli (strain K12) OX=83333 GN=ispB PE=1 SV=1	C181		-6.64	Medium	-0.11	High	-6.53
P07813	leuS	Leucine--tRNA ligase OS=Escherichia coli (strain K12) OX=83333 GN=leuS PE=1 SV=2	C176		-6.64	Low	-0.0875	High	-6.5525
P11875	argS	Arginine--tRNA ligase OS=Escherichia coli (strain K12) OX=83333 GN=argS PE=1 SV=1	C24		-6.64	Medium	-0.06	High	-6.58
P07395	pheT	Phenylalanine--tRNA ligase beta subunit OS=Escherichia coli (strain K12) OX=83333 GN=pheT PE=1 SV=2	C597		-6.64	Medium	-0.0375	High	-6.6025
P0AF20	nagC	N-acetylglucosamine repressor OS=Escherichia coli (strain K12) OX=83333 GN=nagC PE=2 SV=1	C358		-6.64	Low	-0.0325	High	-6.6075
P52697	pgl	6-phosphogluconolactonase OS=Escherichia coli (strain K12) OX=83333 GN=pgl PE=1 SV=2	C152		-6.64	Low	0.015	High	-6.655
P32684	rluF	Dual-specificity RNA pseudouridine synthase RluF OS=Escherichia coli (strain K12) OX=83333 GN=rluF PE=1 SV=1	C19		-6.64	Medium	0.02	High	-6.66
P0AAX8	ybiS	Probable L,D-transpeptidase YbiS OS=Escherichia coli (strain K12) OX=83333 GN=ybiS PE=1 SV=1	C210		-6.64	Medium	0.08	High	-6.72
P0A8T7	rpoC	DNA-directed RNA polymerase subunit beta' OS=Escherichia coli (strain K12) OX=83333 GN=rpoC PE=1 SV=1	C608		-6.64	Medium	0.095	High	-6.735
P0A955	eda	KHG/KDPG aldolase OS=Escherichia coli (strain K12) OX=83333 GN=eda PE=1 SV=1	C180		-6.64	Medium	0.1175	High	-6.7575
P33644	yfiH	Purine nucleoside phosphorylase YfiH OS=Escherichia coli (strain K12) OX=83333 GN=yfiH PE=1 SV=1	C216		-6.64	Medium	0.1275	High	-6.7675
P39406	rsmC	Ribosomal RNA small subunit methyltransferase C OS=Escherichia coli (strain K12) OX=83333 GN=rsmC PE=1 SV=3	C226		-6.64	Medium	0.21	High	-6.85
P0AEG6	dsbC	Thiol:disulfide interchange protein DsbC OS=Escherichia coli (strain K12) OX=83333 GN=dsbC PE=1 SV=1	C118		-6.64	Low	0.2125	High	-6.8525
P0AB91	aroG	Phospho-2-dehydro-3-deoxyheptonate aldolase, Phe-sensitive OS=Escherichia coli (strain K12) OX=83333 GN=aroG PE=1 SV=1	C282		-6.64	Medium	0.2475	High	-6.8875
P77611	rsxC	Ion-translocating oxidoreductase complex subunit C OS=Escherichia coli (strain K12) OX=83333 GN=rsxC PE=1 SV=1	C377	Iron-sulfur (4Fe-4S) 1 (C377)	-6.64	Medium	0.2775	High	-6.9175
P0A847	tgt	Queuine tRNA-ribosyltransferase OS=Escherichia coli (strain K12) OX=83333 GN=tgt PE=1 SV=1	C321		-6.64	Low	0.3125	High	-6.9525
P0A9P9	idnO	5-keto-D-gluconate 5-reductase OS=Escherichia coli (strain K12) OX=83333 GN=idnO PE=1 SV=1	C144		-0.408333	Medium	6.64	Low	-7.04833
P31680	djlA	Co-chaperone protein DjlA OS=Escherichia coli (strain K12) OX=83333 GN=djlA PE=1 SV=1	C207		-6.64	Medium	0.505	High	-7.145
P09147	galE	UDP-glucose 4-epimerase OS=Escherichia coli (strain K12) OX=83333 GN=galE PE=1 SV=1	C280		-6.64	Low	0.535	High	-7.175
P0A9C0	glpA	Anaerobic glycerol-3-phosphate dehydrogenase subunit A OS=Escherichia coli (strain K12) OX=83333 GN=glpA PE=1 SV=1	C477		-6.64	Medium	0.72	High	-7.36
P37590	pmrD	Signal transduction protein PmrD OS=Escherichia coli (strain K12) OX=83333 GN=pmrD PE=1 SV=2	C55		-6.64	Medium	1.645	High	-8.285
P0A7B3	nadK	NAD kinase OS=Escherichia coli (strain K12) OX=83333 GN=nadK PE=1 SV=1	C138		-6.64	Medium	2.0175	High	-8.6575
P69741	hybO	Hydrogenase-2 small chain OS=Escherichia coli (strain K12) OX=83333 GN=hybO PE=1 SV=1	C59	Iron-sulfur (4Fe-4S) 1 (C59)	6.64	Low
P56256	ysaA	Putative electron transport protein YsaA OS=Escherichia coli (strain K12) OX=83333 GN=ysaA PE=4 SV=1	C130_OR_C134	Iron-sulfur (4Fe-4S) 2 (C130), Iron-sulfur (4Fe-4S) 1 (C134)	6.64	Medium
P37127	aegA	Putative oxidoreductase AegA OS=Escherichia coli (strain K12) OX=83333 GN=aegA PE=2 SV=2	C68	Iron-sulfur (4Fe-4S) 4 (C68)	6.64	Medium
P56256	ysaA	Putative electron transport protein YsaA OS=Escherichia coli (strain K12) OX=83333 GN=ysaA PE=4 SV=1	C95_OR_C99	Iron-sulfur (4Fe-4S) 4 (C95), Iron-sulfur (4Fe-4S) 3 (C99)	6.64	Medium
P0ACQ0	rbsR	Ribose operon repressor OS=Escherichia coli (strain K12) OX=83333 GN=rbsR PE=1 SV=2	C95		6.64	Medium
P76214	ves	Protein Ves OS=Escherichia coli (strain K12) OX=83333 GN=ves PE=1 SV=2	C25		6.64	Medium
P32719	alsE	D-allulose-6-phosphate 3-epimerase OS=Escherichia coli (strain K12) OX=83333 GN=alsE PE=1 SV=1	C9		6.64	Low
P56256	ysaA	Putative electron transport protein YsaA OS=Escherichia coli (strain K12) OX=83333 GN=ysaA PE=4 SV=1	C32		6.64	Medium
P0DSF4	ynfU	Putative zinc-binding protein YnfU OS=Escherichia coli (strain K12) OX=83333 GN=ynfU PE=1 SV=1	C17		6.64	Medium
P0AAR0	tomB	Hha toxicity modulator TomB OS=Escherichia coli (strain K12) OX=83333 GN=tomB PE=1 SV=1	C124		6.64	Medium
P0A8S9	flhD	Flagellar transcriptional regulator FlhD OS=Escherichia coli (strain K12) OX=83333 GN=flhD PE=1 SV=1	C65		5.96	High
P0ABY7	flhC	Flagellar transcriptional regulator FlhC OS=Escherichia coli (strain K12) OX=83333 GN=flhC PE=1 SV=1	C89		4.518	High
P0ABY7	flhC	Flagellar transcriptional regulator FlhC OS=Escherichia coli (strain K12) OX=83333 GN=flhC PE=1 SV=1	C106		4.13	High
P0AB03	ycbJ	Uncharacterized protein YcbJ OS=Escherichia coli (strain K12) OX=83333 GN=ycbJ PE=4 SV=1	C132		3.62	High
P76214	ves	Protein Ves OS=Escherichia coli (strain K12) OX=83333 GN=ves PE=1 SV=2	C157		3.36	High
P46887	yecH	Uncharacterized protein YecH OS=Escherichia coli (strain K12) OX=83333 GN=yecH PE=4 SV=2	C42		3.12	High
P33593	nikD	Nickel import ATP-binding protein NikD OS=Escherichia coli (strain K12) OX=83333 GN=nikD PE=3 SV=2	C74		3.05	High
P0AAM3	hypC	Hydrogenase maturation factor HypC OS=Escherichia coli (strain K12) OX=83333 GN=hypC PE=1 SV=1	C2		2.895	High
P07464	lacA	Galactoside O-acetyltransferase OS=Escherichia coli (strain K12) OX=83333 GN=lacA PE=1 SV=1	C19		2.84667	High
P0AB03	ycbJ	Uncharacterized protein YcbJ OS=Escherichia coli (strain K12) OX=83333 GN=ycbJ PE=4 SV=1	C21		2.76833	High
P27294	inaA	Protein InaA OS=Escherichia coli (strain K12) OX=83333 GN=inaA PE=1 SV=3	C36		2.635	High
P0AAM3	hypC	Hydrogenase maturation factor HypC OS=Escherichia coli (strain K12) OX=83333 GN=hypC PE=1 SV=1	C22		2.40333	High
P24192	hypD	Hydrogenase maturation factor HypD OS=Escherichia coli (strain K12) OX=83333 GN=hypD PE=1 SV=1	C316		2.33	High
P0AAM3	hypC	Hydrogenase maturation factor HypC OS=Escherichia coli (strain K12) OX=83333 GN=hypC PE=1 SV=1	C36		2.09667	High
P0AE37	astA	Arginine N-succinyltransferase OS=Escherichia coli (strain K12) OX=83333 GN=astA PE=2 SV=1	C195		1.86	Medium
P0CF92	insL2	Putative transposase InsL for insertion sequence element IS186B OS=Escherichia coli (strain K12) OX=83333 GN=insL2 PE=3 SV=1	C105		1.78333	High
P45475	ubiV	Ubiquinone biosynthesis protein UbiV OS=Escherichia coli (strain K12) OX=83333 GN=ubiV PE=1 SV=2	C278		1.72667	High
P0ACK5	deoR	Deoxyribose operon repressor OS=Escherichia coli (strain K12) OX=83333 GN=deoR PE=1 SV=1	C184		1.59833	High
P0ADI0	pinR	Serine recombinase PinR OS=Escherichia coli (strain K12) OX=83333 GN=pinR PE=1 SV=1	C76		1.58667	High
P0ADN0	viaA	Protein ViaA OS=Escherichia coli (strain K12) OX=83333 GN=viaA PE=1 SV=1	C398		1.365	High
P0AD21	yejG	Uncharacterized protein YejG OS=Escherichia coli (strain K12) OX=83333 GN=yejG PE=1 SV=1	C95		1.355	High
P0AD21	yejG	Uncharacterized protein YejG OS=Escherichia coli (strain K12) OX=83333 GN=yejG PE=1 SV=1	C36		1.345	High
P37008	yagB	Orphan antitoxin YagB OS=Escherichia coli (strain K12) OX=83333 GN=yagB PE=3 SV=2	C18		1.32833	High
P32162	yiiS	UPF0381 protein YiiS OS=Escherichia coli (strain K12) OX=83333 GN=yiiS PE=1 SV=1	C8		1.21	High
P0AD21	yejG	Uncharacterized protein YejG OS=Escherichia coli (strain K12) OX=83333 GN=yejG PE=1 SV=1	C72_OR_C77_OR_C82		1.00667	High
P69741	hybO	Hydrogenase-2 small chain OS=Escherichia coli (strain K12) OX=83333 GN=hybO PE=1 SV=1	C59_AND_C62	Iron-sulfur (4Fe-4S) 1 (C59), Iron-sulfur (4Fe-4S) 1 (C62)	0.995	High
P0DP90	ilvG	Acetolactate synthase isozyme 2 large subunit OS=Escherichia coli (strain K12) OX=83333 GN=ilvG PE=1 SV=1	C146		0.972	High
P0AAD8	tdcC	Threonine/serine transporter TdcC OS=Escherichia coli (strain K12) OX=83333 GN=tdcC PE=1 SV=1	C74		0.903333	High
P69741	hybO	Hydrogenase-2 small chain OS=Escherichia coli (strain K12) OX=83333 GN=hybO PE=1 SV=1	C232	Iron-sulfur (4Fe-4S) 2 (C232)	0.835	High
P69741	hybO	Hydrogenase-2 small chain OS=Escherichia coli (strain K12) OX=83333 GN=hybO PE=1 SV=1	C130		0.835	High
P0ABT5	dusB	tRNA-dihydrouridine synthase B OS=Escherichia coli (strain K12) OX=83333 GN=dusB PE=1 SV=1	C100		0.798333	High
P69741	hybO	Hydrogenase-2 small chain OS=Escherichia coli (strain K12) OX=83333 GN=hybO PE=1 SV=1	C59_OR_C62	Iron-sulfur (4Fe-4S) 1 (C59), Iron-sulfur (4Fe-4S) 1 (C62)	0.77	High
P39399	lgoR	Probable HTH-type transcriptional regulator LgoR OS=Escherichia coli (strain K12) OX=83333 GN=lgoR PE=2 SV=2	C55		0.77	High
P0CF11	insA5	Insertion element IS1 5 protein InsA OS=Escherichia coli (strain K12) OX=83333 GN=insA5 PE=3 SV=1	C66		0.711667	High
P64496	yoaG	Protein YoaG OS=Escherichia coli (strain K12) OX=83333 GN=yoaG PE=1 SV=1	C58		0.681667	High
P0ADU7	yqiB	Uncharacterized protein YqiB OS=Escherichia coli (strain K12) OX=83333 GN=yqiB PE=4 SV=1	C15		0.655	High
P27245	marR	Multiple antibiotic resistance protein MarR OS=Escherichia coli (strain K12) OX=83333 GN=marR PE=1 SV=2	C47		0.646	High
P0A8L7	yciU	UPF0263 protein YciU OS=Escherichia coli (strain K12) OX=83333 GN=yciU PE=1 SV=1	C103		0.633333	High
P0A6C8	argB	Acetylglutamate kinase OS=Escherichia coli (strain K12) OX=83333 GN=argB PE=1 SV=1	C46		0.61	High
P77295	ygaV	Probable HTH-type transcriptional regulator YgaV OS=Escherichia coli (strain K12) OX=83333 GN=ygaV PE=1 SV=1	C31		0.595	High
P52123	yfjH	Uncharacterized protein YfjH OS=Escherichia coli (strain K12) OX=83333 GN=yfjH PE=4 SV=1	C94		0.59	High
P64610	yrbL	Uncharacterized protein YrbL OS=Escherichia coli (strain K12) OX=83333 GN=yrbL PE=2 SV=1	C18		0.581667	High
P0ABT5	dusB	tRNA-dihydrouridine synthase B OS=Escherichia coli (strain K12) OX=83333 GN=dusB PE=1 SV=1	C175		0.543333	High
Q46861	ygiQ	UPF0313 protein YgiQ OS=Escherichia coli (strain K12) OX=83333 GN=ygiQ PE=3 SV=3	C322		0.536	High
P77667	sufA	Protein SufA OS=Escherichia coli (strain K12) OX=83333 GN=sufA PE=1 SV=1	C114_OR_C116	Iron-sulfur (2Fe-2S) (C114), Iron-sulfur (2Fe-2S) (C116)	0.535	High
P05824	recN	DNA repair protein RecN OS=Escherichia coli (strain K12) OX=83333 GN=recN PE=1 SV=2	C45		0.533333	High
P77495	prpE	Propionate--CoA ligase OS=Escherichia coli (strain K12) OX=83333 GN=prpE PE=3 SV=1	C602		0.518333	High
P0ADU7	yqiB	Uncharacterized protein YqiB OS=Escherichia coli (strain K12) OX=83333 GN=yqiB PE=4 SV=1	C90		0.516667	High
P0AFA2	narX	Nitrate/nitrite sensor protein NarX OS=Escherichia coli (strain K12) OX=83333 GN=narX PE=1 SV=1	C415		0.495	High
P64574	yghW	Uncharacterized protein YghW OS=Escherichia coli (strain K12) OX=83333 GN=yghW PE=4 SV=1	C81		0.466	High
P39279	yjeJ	Uncharacterized protein YjeJ OS=Escherichia coli (strain K12) OX=83333 GN=yjeJ PE=4 SV=1	C269		0.46	Medium
P0AFA2	narX	Nitrate/nitrite sensor protein NarX OS=Escherichia coli (strain K12) OX=83333 GN=narX PE=1 SV=1	C539		0.446	High
P0ACS9	acrR	HTH-type transcriptional regulator AcrR OS=Escherichia coli (strain K12) OX=83333 GN=acrR PE=1 SV=1	C134		0.443333	High
P39305	ulaE	L-ribulose-5-phosphate 3-epimerase UlaE OS=Escherichia coli (strain K12) OX=83333 GN=ulaE PE=2 SV=1	C20		0.44	High
P39383	yjiL	Uncharacterized protein YjiL OS=Escherichia coli (strain K12) OX=83333 GN=yjiL PE=4 SV=2	C79		0.411667	High
P0AFH0	ogt	Methylated-DNA--protein-cysteine methyltransferase OS=Escherichia coli (strain K12) OX=83333 GN=ogt PE=1 SV=1	C20		0.405	High
P46891	cof	HMP-PP phosphatase OS=Escherichia coli (strain K12) OX=83333 GN=cof PE=1 SV=2	C207		0.391667	High
P0A703	hybF	Hydrogenase maturation factor HybF OS=Escherichia coli (strain K12) OX=83333 GN=hybF PE=1 SV=1	C7		0.386	High
P0A9H5	btuR	Corrinoid adenosyltransferase OS=Escherichia coli (strain K12) OX=83333 GN=btuR PE=3 SV=1	C105		0.366667	High
P0AE28	aroM	Protein AroM OS=Escherichia coli (strain K12) OX=83333 GN=aroM PE=4 SV=1	C190		0.363333	High
Q46810	mocA	Molybdenum cofactor cytidylyltransferase OS=Escherichia coli (strain K12) OX=83333 GN=mocA PE=1 SV=1	C6		0.3425	High
Q47679	yafV	Omega-amidase YafV OS=Escherichia coli (strain K12) OX=83333 GN=yafV PE=3 SV=1	C201		0.341667	High
P36667	wbbL	Rhamnosyltransferase WbbL OS=Escherichia coli (strain K12) OX=83333 GN=wbbL PE=1 SV=1	C117		0.325	High
P76422	thiD	Hydroxymethylpyrimidine/phosphomethylpyrimidine kinase OS=Escherichia coli (strain K12) OX=83333 GN=thiD PE=1 SV=1	C213		0.3225	High
P36677	yhdN	Uncharacterized protein YhdN OS=Escherichia coli (strain K12) OX=83333 GN=yhdN PE=4 SV=1	C55		0.318333	High
P0AA60	yghB	Inner membrane protein YghB OS=Escherichia coli (strain K12) OX=83333 GN=yghB PE=1 SV=1	C116		0.316667	High
P0CF92	insL2	Putative transposase InsL for insertion sequence element IS186B OS=Escherichia coli (strain K12) OX=83333 GN=insL2 PE=3 SV=1	C140		0.315	High
Q47141	hcaR	Hca operon transcriptional activator HcaR OS=Escherichia coli (strain K12) OX=83333 GN=hcaR PE=1 SV=2	C42		0.305	High
P75952	comR	HTH-type transcriptional repressor ComR OS=Escherichia coli (strain K12) OX=83333 GN=comR PE=1 SV=2	C117_OR_C123		0.3	High
P64530	rcnR	Transcriptional repressor RcnR OS=Escherichia coli (strain K12) OX=83333 GN=rcnR PE=1 SV=1	C35		0.268333	High
P28248	dcd	dCTP deaminase OS=Escherichia coli (strain K12) OX=83333 GN=dcd PE=1 SV=1	C4		0.2675	High
P0A9U8	ydiO	Probable acyl-CoA dehydrogenase YdiO OS=Escherichia coli (strain K12) OX=83333 GN=ydiO PE=3 SV=1	C255		0.255	High
P75952	comR	HTH-type transcriptional repressor ComR OS=Escherichia coli (strain K12) OX=83333 GN=comR PE=1 SV=2	C153		0.251667	High
P39334	bdcR	HTH-type transcriptional repressor BdcR OS=Escherichia coli (strain K12) OX=83333 GN=bdcR PE=1 SV=2	C155		0.243333	High
P0A9U8	ydiO	Probable acyl-CoA dehydrogenase YdiO OS=Escherichia coli (strain K12) OX=83333 GN=ydiO PE=3 SV=1	C32		0.236667	High
P67430	nemR	HTH-type transcriptional repressor NemR OS=Escherichia coli (strain K12) OX=83333 GN=nemR PE=1 SV=1	C116		0.231667	High
P27129	rfaJ	Lipopolysaccharide 1,2-glucosyltransferase OS=Escherichia coli (strain K12) OX=83333 GN=rfaJ PE=3 SV=2	C135		0.23	High
P76141	lsrR	Transcriptional regulator LsrR OS=Escherichia coli (strain K12) OX=83333 GN=lsrR PE=1 SV=1	C14		0.221667	High
Q46861	ygiQ	UPF0313 protein YgiQ OS=Escherichia coli (strain K12) OX=83333 GN=ygiQ PE=3 SV=3	C261		0.22	High
P45551	yhfY	Uncharacterized protein YhfY OS=Escherichia coli (strain K12) OX=83333 GN=yhfY PE=4 SV=2	C9		0.216667	High
Q46888	ltnD	L-threonate dehydrogenase OS=Escherichia coli (strain K12) OX=83333 GN=ltnD PE=3 SV=1	C51		0.208333	High
P76575	yfgJ	Uncharacterized protein YfgJ OS=Escherichia coli (strain K12) OX=83333 GN=yfgJ PE=1 SV=2	C24		0.193333	High
P37127	aegA	Putative oxidoreductase AegA OS=Escherichia coli (strain K12) OX=83333 GN=aegA PE=2 SV=2	C64	Iron-sulfur (4Fe-4S) 3 (C64)	0.19	Medium
Q47679	yafV	Omega-amidase YafV OS=Escherichia coli (strain K12) OX=83333 GN=yafV PE=3 SV=1	C141		0.185	High
P0ADW8	yheV	Uncharacterized protein YheV OS=Escherichia coli (strain K12) OX=83333 GN=yheV PE=4 SV=1	C35		0.175	High
P0CF92	insL2	Putative transposase InsL for insertion sequence element IS186B OS=Escherichia coli (strain K12) OX=83333 GN=insL2 PE=3 SV=1	C220		0.173333	High
P0AFW0	rfaH	Transcription antitermination protein RfaH OS=Escherichia coli (strain K12) OX=83333 GN=rfaH PE=1 SV=1	C28		0.166667	High
P0ACQ0	rbsR	Ribose operon repressor OS=Escherichia coli (strain K12) OX=83333 GN=rbsR PE=1 SV=2	C123		0.16	High
P75796	gsiA	Glutathione import ATP-binding protein GsiA OS=Escherichia coli (strain K12) OX=83333 GN=gsiA PE=1 SV=3	C75		0.136667	High
P39334	bdcR	HTH-type transcriptional repressor BdcR OS=Escherichia coli (strain K12) OX=83333 GN=bdcR PE=1 SV=2	C92		0.126667	High
P77295	ygaV	Probable HTH-type transcriptional regulator YgaV OS=Escherichia coli (strain K12) OX=83333 GN=ygaV PE=1 SV=1	C98		0.123333	High
P0A8Q6	clpS	ATP-dependent Clp protease adapter protein ClpS OS=Escherichia coli (strain K12) OX=83333 GN=clpS PE=1 SV=1	C73		0.108333	High
P13857	rimL	Ribosomal-protein-serine acetyltransferase OS=Escherichia coli (strain K12) OX=83333 GN=rimL PE=1 SV=1	C155		0.104	High
P0ACN2	ytfH	Uncharacterized HTH-type transcriptional regulator YtfH OS=Escherichia coli (strain K12) OX=83333 GN=ytfH PE=4 SV=1	C20		0.0966667	High
P0AGK1	ubiA	4-hydroxybenzoate octaprenyltransferase OS=Escherichia coli (strain K12) OX=83333 GN=ubiA PE=1 SV=1	C64		0.09	High
P0A814	ruvC	Crossover junction endodeoxyribonuclease RuvC OS=Escherichia coli (strain K12) OX=83333 GN=ruvC PE=1 SV=2	C33		0.0716667	High
P0A9G2	nhaR	Transcriptional activator protein NhaR OS=Escherichia coli (strain K12) OX=83333 GN=nhaR PE=1 SV=1	C288		0.056	High
P76245	dgcP	Diguanylate cyclase DgcP OS=Escherichia coli (strain K12) OX=83333 GN=dgcP PE=1 SV=2	C85		0.05	High
P39334	bdcR	HTH-type transcriptional repressor BdcR OS=Escherichia coli (strain K12) OX=83333 GN=bdcR PE=1 SV=2	C181		0.0466667	High
P76086	paaX	Transcriptional repressor PaaX OS=Escherichia coli (strain K12) OX=83333 GN=paaX PE=1 SV=1	C312		0.042	High
P76419	yegV	Uncharacterized sugar kinase YegV OS=Escherichia coli (strain K12) OX=83333 GN=yegV PE=3 SV=1	C307		0.0416667	High
P45544	frlR	Probable fructoselysine utilization operon transcriptional repressor OS=Escherichia coli (strain K12) OX=83333 GN=frlR PE=1 SV=2	C117		0.0075	High
P75952	comR	HTH-type transcriptional repressor ComR OS=Escherichia coli (strain K12) OX=83333 GN=comR PE=1 SV=2	C117_AND_C123		0.00333333	High
P62672	apaG	Protein ApaG OS=Escherichia coli (strain K12) OX=83333 GN=apaG PE=3 SV=1	C8		-0.00833333	High
P28631	holB	DNA polymerase III subunit delta' OS=Escherichia coli (strain K12) OX=83333 GN=holB PE=1 SV=2	C294		-0.00833333	High
P0AA37	rluA	Dual-specificity RNA pseudouridine synthase RluA OS=Escherichia coli (strain K12) OX=83333 GN=rluA PE=1 SV=2	C128		-0.02	High
P33014	yeeD	Putative sulfur carrier protein YeeD OS=Escherichia coli (strain K12) OX=83333 GN=yeeD PE=1 SV=1	C13		-0.0233333	High
P03007	dnaQ	DNA polymerase III subunit epsilon OS=Escherichia coli (strain K12) OX=83333 GN=dnaQ PE=1 SV=1	C149		-0.026	High
P77667	sufA	Protein SufA OS=Escherichia coli (strain K12) OX=83333 GN=sufA PE=1 SV=1	C114_AND_C116	Iron-sulfur (2Fe-2S) (C114), Iron-sulfur (2Fe-2S) (C116)	-0.0266667	High
Q46809	yqeC	Uncharacterized protein YqeC OS=Escherichia coli (strain K12) OX=83333 GN=yqeC PE=4 SV=2	C206		-0.0333333	High
P0AAF6	artP	Arginine transport ATP-binding protein ArtP OS=Escherichia coli (strain K12) OX=83333 GN=artP PE=1 SV=1	C227		-0.0366667	High
P0AEZ1	metF	5,10-methylenetetrahydrofolate reductase OS=Escherichia coli (strain K12) OX=83333 GN=metF PE=1 SV=1	C91		-0.0466667	High
P0ACV6	mpaA	Murein peptide amidase A OS=Escherichia coli (strain K12) OX=83333 GN=mpaA PE=1 SV=2	C61		-0.05	High
P45524	yheT	Putative esterase YheT OS=Escherichia coli (strain K12) OX=83333 GN=yheT PE=3 SV=1	C112		-0.0516667	High
P45544	frlR	Probable fructoselysine utilization operon transcriptional repressor OS=Escherichia coli (strain K12) OX=83333 GN=frlR PE=1 SV=2	C132		-0.0566667	High
P22634	murI	Glutamate racemase OS=Escherichia coli (strain K12) OX=83333 GN=murI PE=1 SV=2	C155		-0.06	High
P39208	idnK	Thermosensitive gluconokinase OS=Escherichia coli (strain K12) OX=83333 GN=idnK PE=3 SV=1	C162		-0.07	High
P75952	comR	HTH-type transcriptional repressor ComR OS=Escherichia coli (strain K12) OX=83333 GN=comR PE=1 SV=2	C88		-0.075	High
P32162	yiiS	UPF0381 protein YiiS OS=Escherichia coli (strain K12) OX=83333 GN=yiiS PE=1 SV=1	C13_OR_C26		-0.0783333	High
P76245	dgcP	Diguanylate cyclase DgcP OS=Escherichia coli (strain K12) OX=83333 GN=dgcP PE=1 SV=2	C98		-0.0866667	High
P77657	yagK	Uncharacterized protein YagK OS=Escherichia coli (strain K12) OX=83333 GN=yagK PE=4 SV=1	C53_AND_C54		-0.0875	High
P0AEE8	dam	DNA adenine methylase OS=Escherichia coli (strain K12) OX=83333 GN=dam PE=1 SV=1	C87		-0.09	High
P0A8C8	yidD	Putative membrane protein insertion efficiency factor OS=Escherichia coli (strain K12) OX=83333 GN=yidD PE=1 SV=1	C37		-0.095	High
P0AFH0	ogt	Methylated-DNA--protein-cysteine methyltransferase OS=Escherichia coli (strain K12) OX=83333 GN=ogt PE=1 SV=1	C139		-0.108333	High
P36562	cobT	Nicotinate-nucleotide--dimethylbenzimidazole phosphoribosyltransferase OS=Escherichia coli (strain K12) OX=83333 GN=cobT PE=3 SV=3	C158		-0.112	High
P39376	yjiE	HTH-type transcriptional regulator YjiE OS=Escherichia coli (strain K12) OX=83333 GN=yjiE PE=1 SV=1	C4		-0.118333	High
P52598	ygbI	Uncharacterized HTH-type transcriptional regulator YgbI OS=Escherichia coli (strain K12) OX=83333 GN=ygbI PE=4 SV=2	C152		-0.128333	High
P21151	fadA	3-ketoacyl-CoA thiolase FadA OS=Escherichia coli (strain K12) OX=83333 GN=fadA PE=1 SV=3	C91		-0.136667	High
P0ADK6	yibA	Protein YibA OS=Escherichia coli (strain K12) OX=83333 GN=yibA PE=1 SV=1	C229		-0.156667	High
P0A7Q1	rpmI	50S ribosomal protein L35 OS=Escherichia coli (strain K12) OX=83333 GN=rpmI PE=1 SV=2	C61		-0.175	High
P0AAL9	ykgJ	Uncharacterized protein YkgJ OS=Escherichia coli (strain K12) OX=83333 GN=ykgJ PE=4 SV=1	C97		-0.18	High
P76419	yegV	Uncharacterized sugar kinase YegV OS=Escherichia coli (strain K12) OX=83333 GN=yegV PE=3 SV=1	C41		-0.198333	High
P77607	yagL	Uncharacterized protein YagL OS=Escherichia coli (strain K12) OX=83333 GN=yagL PE=4 SV=1	C118		-0.2	High
P0A7Q6	rpmJ	50S ribosomal protein L36 OS=Escherichia coli (strain K12) OX=83333 GN=rpmJ PE=1 SV=1	C27		-0.218333	High
P52598	ygbI	Uncharacterized HTH-type transcriptional regulator YgbI OS=Escherichia coli (strain K12) OX=83333 GN=ygbI PE=4 SV=2	C206		-0.25	High
P0AF70	yjeI	Uncharacterized protein YjeI OS=Escherichia coli (strain K12) OX=83333 GN=yjeI PE=3 SV=1	C43		-0.255	High
P76938	epmC	Elongation factor P hydroxylase OS=Escherichia coli (strain K12) OX=83333 GN=epmC PE=1 SV=2	C82		-0.256667	High
P08178	purM	Phosphoribosylformylglycinamidine cyclo-ligase OS=Escherichia coli (strain K12) OX=83333 GN=purM PE=1 SV=3	C300		-0.288333	High
P33234	adiY	HTH-type transcriptional regulator AdiY OS=Escherichia coli (strain K12) OX=83333 GN=adiY PE=4 SV=1	C4_AND_C9		-0.295	High
P06134	ada	Bifunctional transcriptional activator/DNA repair enzyme Ada OS=Escherichia coli (strain K12) OX=83333 GN=ada PE=1 SV=2	C196		-0.301667	High
P0ADI0	pinR	Serine recombinase PinR OS=Escherichia coli (strain K12) OX=83333 GN=pinR PE=1 SV=1	C62		-0.303333	High
P33234	adiY	HTH-type transcriptional regulator AdiY OS=Escherichia coli (strain K12) OX=83333 GN=adiY PE=4 SV=1	C4		-0.313333	High
P0ACL5	glcC	Glc operon transcriptional activator OS=Escherichia coli (strain K12) OX=83333 GN=glcC PE=1 SV=1	C9		-0.316667	High
P76484	yfbN	Uncharacterized protein YfbN OS=Escherichia coli (strain K12) OX=83333 GN=yfbN PE=4 SV=1	C231		-0.32	High
P22634	murI	Glutamate racemase OS=Escherichia coli (strain K12) OX=83333 GN=murI PE=1 SV=2	C12		-0.33	Low
P0A828	smg	Protein Smg OS=Escherichia coli (strain K12) OX=83333 GN=smg PE=3 SV=1	C85		-0.346667	High
P32143	yihV	Sulfofructose kinase OS=Escherichia coli (strain K12) OX=83333 GN=yihV PE=1 SV=2	C287		-0.356667	High
P0A828	smg	Protein Smg OS=Escherichia coli (strain K12) OX=83333 GN=smg PE=3 SV=1	C78		-0.451667	High
P0AB65	yccX	Acylphosphatase OS=Escherichia coli (strain K12) OX=83333 GN=yccX PE=1 SV=1	C49		-0.465	High
P0AD14	btsS	Sensor histidine kinase BtsS OS=Escherichia coli (strain K12) OX=83333 GN=btsS PE=1 SV=1	C543		-0.468333	High
P21151	fadA	3-ketoacyl-CoA thiolase FadA OS=Escherichia coli (strain K12) OX=83333 GN=fadA PE=1 SV=3	C275		-0.483333	High
P42624	yhaK	Pirin-like protein YhaK OS=Escherichia coli (strain K12) OX=83333 GN=yhaK PE=1 SV=1	C204		-0.512	High
P42624	yhaK	Pirin-like protein YhaK OS=Escherichia coli (strain K12) OX=83333 GN=yhaK PE=1 SV=1	C10		-0.526667	High
P15081	gutM	Glucitol operon activator protein OS=Escherichia coli (strain K12) OX=83333 GN=gutM PE=4 SV=1	C35		-0.546	High
P22634	murI	Glutamate racemase OS=Escherichia coli (strain K12) OX=83333 GN=murI PE=1 SV=2	C256		-0.566667	High
P05052	appY	HTH-type transcriptional regulator AppY OS=Escherichia coli (strain K12) OX=83333 GN=appY PE=1 SV=3	C44		-0.59	High
P0ADQ7	ygaM	Uncharacterized protein YgaM OS=Escherichia coli (strain K12) OX=83333 GN=ygaM PE=1 SV=2	C77		-0.605	High
P0AER0	glpF	Glycerol uptake facilitator protein OS=Escherichia coli (strain K12) OX=83333 GN=glpF PE=1 SV=1	C261_AND_C264		-0.7	High
P0AB49	ychH	Uncharacterized protein YchH OS=Escherichia coli (strain K12) OX=83333 GN=ychH PE=4 SV=1	C70		-0.738333	High
P63201	gadW	HTH-type transcriptional regulator GadW OS=Escherichia coli (strain K12) OX=83333 GN=gadW PE=1 SV=1	C44		-0.75	High
P39451	adhP	Alcohol dehydrogenase, propanol-preferring OS=Escherichia coli (strain K12) OX=83333 GN=adhP PE=1 SV=1	C145	Zinc 1; catalytic (C145)	-0.8	High
Q46906	ygcP	Uncharacterized protein YgcP OS=Escherichia coli (strain K12) OX=83333 GN=ygcP PE=1 SV=1	C160		-0.835	High
P0AES9	hdeA	Acid stress chaperone HdeA OS=Escherichia coli (strain K12) OX=83333 GN=hdeA PE=1 SV=1	C87		-0.975	High
P23862	priC	Primosomal replication protein N'' OS=Escherichia coli (strain K12) OX=83333 GN=priC PE=1 SV=3	C49		-1.106	High
P08178	purM	Phosphoribosylformylglycinamidine cyclo-ligase OS=Escherichia coli (strain K12) OX=83333 GN=purM PE=1 SV=3	C206		-1.112	High
P33234	adiY	HTH-type transcriptional regulator AdiY OS=Escherichia coli (strain K12) OX=83333 GN=adiY PE=4 SV=1	C197		-1.14	High
P63201	gadW	HTH-type transcriptional regulator GadW OS=Escherichia coli (strain K12) OX=83333 GN=gadW PE=1 SV=1	C179		-1.37	High
P08178	purM	Phosphoribosylformylglycinamidine cyclo-ligase OS=Escherichia coli (strain K12) OX=83333 GN=purM PE=1 SV=3	C49		-1.404	High
P0A9E0	araC	Arabinose operon regulatory protein OS=Escherichia coli (strain K12) OX=83333 GN=araC PE=1 SV=1	C268		-2.27	High
P27305	gluQ	Glutamyl-Q tRNA(Asp) synthetase OS=Escherichia coli (strain K12) OX=83333 GN=gluQ PE=1 SV=6	C308		-2.31	High
P77302	dgcM	Diguanylate cyclase DgcM OS=Escherichia coli (strain K12) OX=83333 GN=dgcM PE=1 SV=2	C312		-2.428	High
P76038	puuD	Gamma-glutamyl-gamma-aminobutyrate hydrolase PuuD OS=Escherichia coli (strain K12) OX=83333 GN=puuD PE=1 SV=2	C15		-2.62	High
P0AER0	glpF	Glycerol uptake facilitator protein OS=Escherichia coli (strain K12) OX=83333 GN=glpF PE=1 SV=1	C261_OR_C264		-2.92	High
P31443	yidF	Uncharacterized protein YidF OS=Escherichia coli (strain K12) OX=83333 GN=yidF PE=4 SV=2	C97		-3.7	High
P0A6X1	hemA	Glutamyl-tRNA reductase OS=Escherichia coli (strain K12) OX=83333 GN=hemA PE=1 SV=1	C170		-6.64	Medium
P45527	ubiU	Ubiquinone biosynthesis protein UbiU OS=Escherichia coli (strain K12) OX=83333 GN=ubiU PE=1 SV=1	C232	Iron-sulfur (4Fe-4S) (C232)	-6.64	Low
Q46915	gudX	Glucarate dehydratase-related protein OS=Escherichia coli (strain K12) OX=83333 GN=gudX PE=1 SV=1	C132		-6.64	Low
P69488	cutA	Divalent-cation tolerance protein CutA OS=Escherichia coli (strain K12) OX=83333 GN=cutA PE=1 SV=1	C16	Copper (C16)	-6.64	Low
P30015	lhr	Probable ATP-dependent helicase lhr OS=Escherichia coli (strain K12) OX=83333 GN=lhr PE=3 SV=2	C690		-6.64	Medium
P39383	yjiL	Uncharacterized protein YjiL OS=Escherichia coli (strain K12) OX=83333 GN=yjiL PE=4 SV=2	C114		-6.64	Medium
P46068	dsdC	HTH-type transcriptional regulator DsdC OS=Escherichia coli (strain K12) OX=83333 GN=dsdC PE=2 SV=2	C279		-6.64	Medium
P75870	yccS	Inner membrane protein YccS OS=Escherichia coli (strain K12) OX=83333 GN=yccS PE=1 SV=2	C173		-6.64	Medium
P75972	ymfI	Uncharacterized protein YmfI OS=Escherichia coli (strain K12) OX=83333 GN=ymfI PE=4 SV=2	C41_OR_C42		-6.64	Medium

## Sheet: b. Peptide - isoTOP-ABPP
Uniprot ID	Protein Symbol	Protein Description	Cys Position	Cys Function	log2 L/H Ratio													N	StdDev	SEM	Conf.
					Raw						Corrected						Avg
					B1T1	B1T2	B2T1	B2T2	B3T1	B3T2	B1T1	B1T2	B2T1	B2T2	B3T1	B3T2
P11349	narH	Respiratory nitrate reductase 1 beta chain OS=Escherichia coli (strain K12) OX=83333 GN=narH PE=1 SV=3	C217	Iron-sulfur (3Fe-4S) (C217)	6.64	6.64	6.64	6.64	6.64	6.64	6.64	6.64	6.64	6.64	6.64	6.64	6.64	6	0	0	Medium
P0AC33	fumA	Fumarate hydratase class I, aerobic OS=Escherichia coli (strain K12) OX=83333 GN=fumA PE=1 SV=2	C318	Iron-sulfur (4Fe-4S) (C318)			6.64	6.64	6.64	6.64			6.64	6.64	6.64	6.64	6.64	4	0	0	Low
P33937	napA	Periplasmic nitrate reductase OS=Escherichia coli (strain K12) OX=83333 GN=napA PE=1 SV=3	C81	Iron-sulfur (4Fe-4S) (C81)	6.64	6.64	6.64	6.64	6.64	6.64	6.64	6.64	6.64	6.64	6.64	6.64	6.64	6	0	0	Medium
P0AAJ3	fdnH	Formate dehydrogenase, nitrate-inducible, iron-sulfur subunit OS=Escherichia coli (strain K12) OX=83333 GN=fdnH PE=1 SV=1	C39_OR_C42	Iron-sulfur (4Fe-4S) 1 (C39), Iron-sulfur (4Fe-4S) 1 (C42)	6.64	6.64	6.64	6.64	6.64	6.64	6.64	6.64	6.64	6.64	6.64	6.64	6.64	6	0	0	Medium
P69741	hybO	Hydrogenase-2 small chain OS=Escherichia coli (strain K12) OX=83333 GN=hybO PE=1 SV=1	C59	Iron-sulfur (4Fe-4S) 1 (C59)			6.64	6.64	6.64	6.64			6.64	6.64	6.64	6.64	6.64	4	0	0	Low
P56256	ysaA	Putative electron transport protein YsaA OS=Escherichia coli (strain K12) OX=83333 GN=ysaA PE=4 SV=1	C130_OR_C134	Iron-sulfur (4Fe-4S) 2 (C130), Iron-sulfur (4Fe-4S) 1 (C134)	6.64	6.64	6.64	6.64	6.64	6.64	6.64	6.64	6.64	6.64	6.64	6.64	6.64	6	0	0	Medium
P0AAJ8	hybA	Hydrogenase-2 operon protein HybA OS=Escherichia coli (strain K12) OX=83333 GN=hybA PE=3 SV=1	C193_OR_C197	Iron-sulfur (4Fe-4S) 2 (C193), Iron-sulfur (4Fe-4S) 1 (C197)	6.64			6.64	6.64	6.64	6.64			6.64	6.64	6.64	6.64	4	0	0	Low
P0A996	glpC	Anaerobic glycerol-3-phosphate dehydrogenase subunit C OS=Escherichia coli (strain K12) OX=83333 GN=glpC PE=1 SV=1	C59	Iron-sulfur (4Fe-4S) 2 (C59)	6.64	6.64	6.64	6.64	6.64	6.64	6.64	6.64	6.64	6.64	6.64	6.64	6.64	6	0	0	Medium
P18776	dmsB	Anaerobic dimethyl sulfoxide reductase chain B OS=Escherichia coli (strain K12) OX=83333 GN=dmsB PE=1 SV=4	C109	Iron-sulfur (4Fe-4S) 3 (C109)	6.64	6.64	6.64	6.64	6.64	6.64	6.64	6.64	6.64	6.64	6.64	6.64	6.64	6	0	0	Medium
P37127	aegA	Putative oxidoreductase AegA OS=Escherichia coli (strain K12) OX=83333 GN=aegA PE=2 SV=2	C68	Iron-sulfur (4Fe-4S) 4 (C68)	6.64	6.64	6.64	6.64	6.64	6.64	6.64	6.64	6.64	6.64	6.64	6.64	6.64	6	0	0	Medium
P56256	ysaA	Putative electron transport protein YsaA OS=Escherichia coli (strain K12) OX=83333 GN=ysaA PE=4 SV=1	C95_OR_C99	Iron-sulfur (4Fe-4S) 4 (C95), Iron-sulfur (4Fe-4S) 3 (C99)	6.64	6.64	6.64	6.64	6.64	6.64	6.64	6.64	6.64	6.64	6.64	6.64	6.64	6	0	0	Medium
P09152	narG	Respiratory nitrate reductase 1 alpha chain OS=Escherichia coli (strain K12) OX=83333 GN=narG PE=1 SV=4	C54_OR_C58	Iron-sulfur (4Fe-4S)"; (C54), Iron-sulfur (4Fe-4S)"; (C58)	6.64	6.64	6.64	6.64	6.64	6.64	6.64	6.64	6.64	6.64	6.64	6.64	6.64	6	0	0	Medium
P07658	fdhF	Formate dehydrogenase H OS=Escherichia coli (strain K12) OX=83333 GN=fdhF PE=1 SV=2	C136		6.64	6.64	6.64	6.64	6.64	6.64	6.64	6.64	6.64	6.64	6.64	6.64	6.64	6	0	0	Medium
P08201	nirB	Nitrite reductase (NADH) large subunit OS=Escherichia coli (strain K12) OX=83333 GN=nirB PE=3 SV=4	C141		6.64	6.64	6.64	6.64	6.64	6.64	6.64	6.64	6.64	6.64	6.64	6.64	6.64	6	0	0	Medium
P08201	nirB	Nitrite reductase (NADH) large subunit OS=Escherichia coli (strain K12) OX=83333 GN=nirB PE=3 SV=4	C126		6.64	6.64	6.64	6.64	6.64	6.64	6.64	6.64	6.64	6.64	6.64	6.64	6.64	6	0	0	Medium
P08201	nirB	Nitrite reductase (NADH) large subunit OS=Escherichia coli (strain K12) OX=83333 GN=nirB PE=3 SV=4	C443		6.64	6.64	6.64	6.64	6.64	6.64	6.64	6.64	6.64	6.64	6.64	6.64	6.64	6	0	0	Medium
P09152	narG	Respiratory nitrate reductase 1 alpha chain OS=Escherichia coli (strain K12) OX=83333 GN=narG PE=1 SV=4	C875		6.64	6.64	6.64	6.64	6.64	6.64	6.64	6.64	6.64	6.64	6.64	6.64	6.64	6	0	0	Medium
P09152	narG	Respiratory nitrate reductase 1 alpha chain OS=Escherichia coli (strain K12) OX=83333 GN=narG PE=1 SV=4	C292		6.64	6.64	6.64	6.64	6.64	6.64	6.64	6.64	6.64	6.64	6.64	6.64	6.64	6	0	0	Medium
P09152	narG	Respiratory nitrate reductase 1 alpha chain OS=Escherichia coli (strain K12) OX=83333 GN=narG PE=1 SV=4	C493		6.64	6.64	6.64	6.64	6.64	6.64	6.64	6.64	6.64	6.64	6.64	6.64	6.64	6	0	0	Medium
P09831	gltB	Glutamate synthase [NADPH] large chain OS=Escherichia coli (strain K12) OX=83333 GN=gltB PE=1 SV=3	C190		6.64	6.64	6.64	6.64	6.64	6.64	6.64	6.64	6.64	6.64	6.64	6.64	6.64	6	0	0	Medium
P11349	narH	Respiratory nitrate reductase 1 beta chain OS=Escherichia coli (strain K12) OX=83333 GN=narH PE=1 SV=3	C476		6.64	6.64	6.64	6.64	6.64	6.64	6.64	6.64	6.64	6.64	6.64	6.64	6.64	6	0	0	Medium
P00561	thrA	Bifunctional aspartokinase/homoserine dehydrogenase 1 OS=Escherichia coli (strain K12) OX=83333 GN=thrA PE=1 SV=2	C217		6.64	6.64	6.64	6.64	6.64	6.64	6.64	6.64	6.64	6.64	6.64	6.64	6.64	6	0	0	Medium
P07330	cheB	Protein-glutamate methylesterase/protein-glutamine glutaminase OS=Escherichia coli (strain K12) OX=83333 GN=cheB PE=1 SV=3	C325		6.64	6.64	6.64	6.64	6.64	6.64	6.64	6.64	6.64	6.64	6.64	6.64	6.64	6	0	0	Medium
P07363	cheA	Chemotaxis protein CheA OS=Escherichia coli (strain K12) OX=83333 GN=cheA PE=1 SV=3	C120		6.64	6.64	6.64	6.64	6.64	6.64	6.64	6.64	6.64	6.64	6.64	6.64	6.64	6	0	0	Medium
P09373	pflB	Formate acetyltransferase 1 OS=Escherichia coli (strain K12) OX=83333 GN=pflB PE=1 SV=2	C419_AND_C420		6.64	6.64	6.64	6.64	6.64	6.64	6.64	6.64	6.64	6.64	6.64	6.64	6.64	6	0	0	Medium
P0A725	lpxC	UDP-3-O-acyl-N-acetylglucosamine deacetylase OS=Escherichia coli (strain K12) OX=83333 GN=lpxC PE=1 SV=1	C63_AND_C65		6.64	6.64	6.64	6.64	6.64	6.64	6.64	6.64	6.64	6.64	6.64	6.64	6.64	6	0	0	Medium
P0A7I4	prfC	Peptide chain release factor RF3 OS=Escherichia coli (strain K12) OX=83333 GN=prfC PE=1 SV=2	C175		6.64	6.64	6.64	6.64	6.64	6.64	6.64	6.64	6.64	6.64	6.64	6.64	6.64	6	0	0	Medium
P0AAN3	hypB	Hydrogenase maturation factor HypB OS=Escherichia coli (strain K12) OX=83333 GN=hypB PE=1 SV=1	C134		6.64	6.64	6.64	6.64	6.64	6.64	6.64	6.64	6.64	6.64	6.64	6.64	6.64	6	0	0	Medium
P0ABK9	nrfA	Cytochrome c-552 OS=Escherichia coli (strain K12) OX=83333 GN=nrfA PE=1 SV=1	C122		6.64	6.64	6.64	6.64	6.64	6.64	6.64	6.64	6.64	6.64	6.64	6.64	6.64	6	0	0	Medium
P0ABK9	nrfA	Cytochrome c-552 OS=Escherichia coli (strain K12) OX=83333 GN=nrfA PE=1 SV=1	C125		6.64	6.64	6.64	6.64	6.64	6.64	6.64	6.64	6.64	6.64	6.64	6.64	6.64	6	0	0	Medium
P0ABK9	nrfA	Cytochrome c-552 OS=Escherichia coli (strain K12) OX=83333 GN=nrfA PE=1 SV=1	C122_AND_C125		6.64	6.64	6.64	6.64	6.64	6.64	6.64	6.64	6.64	6.64	6.64	6.64	6.64	6	0	0	Medium
P0ACQ0	rbsR	Ribose operon repressor OS=Escherichia coli (strain K12) OX=83333 GN=rbsR PE=1 SV=2	C95		6.64	6.64	6.64	6.64	6.64	6.64	6.64	6.64	6.64	6.64	6.64	6.64	6.64	6	0	0	Medium
P21693	dbpA	ATP-dependent RNA helicase DbpA OS=Escherichia coli (strain K12) OX=83333 GN=dbpA PE=1 SV=2	C345		6.64	6.64	6.64	6.64	6.64	6.64	6.64	6.64	6.64	6.64	6.64	6.64	6.64	6	0	0	Medium
P27241	rfaZ	Lipopolysaccharide core biosynthesis protein RfaZ OS=Escherichia coli (strain K12) OX=83333 GN=rfaZ PE=4 SV=2	C199		6.64	6.64	6.64	6.64	6.64	6.64	6.64	6.64	6.64	6.64	6.64	6.64	6.64	6	0	0	Medium
P37646	pdeH	Cyclic di-GMP phosphodiesterase PdeH OS=Escherichia coli (strain K12) OX=83333 GN=pdeH PE=1 SV=3	C28		6.64	6.64	6.64	6.64	6.64	6.64	6.64	6.64	6.64	6.64	6.64	6.64	6.64	6	0	0	Medium
P37647	kdgK	2-dehydro-3-deoxygluconokinase OS=Escherichia coli (strain K12) OX=83333 GN=kdgK PE=1 SV=1	C11		6.64	6.64	6.64	6.64	6.64	6.64	6.64	6.64	6.64	6.64	6.64	6.64	6.64	6	0	0	Medium
P76214	ves	Protein Ves OS=Escherichia coli (strain K12) OX=83333 GN=ves PE=1 SV=2	C25		6.64	6.64	6.64	6.64	6.64	6.64	6.64	6.64	6.64	6.64	6.64	6.64	6.64	6	0	0	Medium
P0A8J8	rhlB	ATP-dependent RNA helicase RhlB OS=Escherichia coli (strain K12) OX=83333 GN=rhlB PE=1 SV=2	C32				6.64	6.64	6.64	6.64			6.64	6.64	6.64	6.64	6.64	4	0	0	Low
P33650	feoB	Fe(2+) transporter FeoB OS=Escherichia coli (strain K12) OX=83333 GN=feoB PE=1 SV=1	C763				6.64	6.64	6.64	6.64			6.64	6.64	6.64	6.64	6.64	4	0	0	Low
P32719	alsE	D-allulose-6-phosphate 3-epimerase OS=Escherichia coli (strain K12) OX=83333 GN=alsE PE=1 SV=1	C9		6.64			6.64	6.64	6.64	6.64			6.64	6.64	6.64	6.64	4	0	0	Low
P0ABK9	nrfA	Cytochrome c-552 OS=Escherichia coli (strain K12) OX=83333 GN=nrfA PE=1 SV=1	C209_AND_C212					6.64	6.64	6.64				6.64	6.64	6.64	6.64	3	0	0	Low
P0ABK9	nrfA	Cytochrome c-552 OS=Escherichia coli (strain K12) OX=83333 GN=nrfA PE=1 SV=1	C314		6.64	6.64			6.64	6.64	6.64	6.64			6.64	6.64	6.64	4	0	0	Low
P00888	aroF	Phospho-2-dehydro-3-deoxyheptonate aldolase, Tyr-sensitive OS=Escherichia coli (strain K12) OX=83333 GN=aroF PE=1 SV=1	C250					6.64		6.64				6.64		6.64	6.64	2	0	0	Low
P00561	thrA	Bifunctional aspartokinase/homoserine dehydrogenase 1 OS=Escherichia coli (strain K12) OX=83333 GN=thrA PE=1 SV=2	C755				6.64			6.64			6.64			6.64	6.64	2	0	0	Low
P77536	ykgF	Uncharacterized electron transport protein YkgF OS=Escherichia coli (strain K12) OX=83333 GN=ykgF PE=3 SV=1	C362	Iron-sulfur (4Fe-4S) 2 (C362)	6.64		6.64	6.64	6.64	6.64	6.64		6.64	6.64	6.64	6.64	6.64	5	9.93014e-16	4.44089e-16	Medium
P08201	nirB	Nitrite reductase (NADH) large subunit OS=Escherichia coli (strain K12) OX=83333 GN=nirB PE=3 SV=4	C459		6.64		6.64	6.64	6.64	6.64	6.64		6.64	6.64	6.64	6.64	6.64	5	9.93014e-16	4.44089e-16	Medium
P56256	ysaA	Putative electron transport protein YsaA OS=Escherichia coli (strain K12) OX=83333 GN=ysaA PE=4 SV=1	C32			6.64	6.64	6.64	6.64	6.64		6.64	6.64	6.64	6.64	6.64	6.64	5	9.93014e-16	4.44089e-16	Medium
P0AD05	yecA	Uncharacterized protein YecA OS=Escherichia coli (strain K12) OX=83333 GN=yecA PE=4 SV=1	C207_OR_C209			6.64	6.64	6.64	6.64	6.64		6.64	6.64	6.64	6.64	6.64	6.64	5	9.93014e-16	4.44089e-16	Medium
P0DSF4	ynfU	Putative zinc-binding protein YnfU OS=Escherichia coli (strain K12) OX=83333 GN=ynfU PE=1 SV=1	C17			6.64	6.64	6.64	6.64	6.64		6.64	6.64	6.64	6.64	6.64	6.64	5	9.93014e-16	4.44089e-16	Medium
P37342	yjjI	Uncharacterized protein YjjI OS=Escherichia coli (strain K12) OX=83333 GN=yjjI PE=1 SV=2	C236			6.64	6.64	6.64	6.64	6.64		6.64	6.64	6.64	6.64	6.64	6.64	5	9.93014e-16	4.44089e-16	Medium
P38489	nfsB	Oxygen-insensitive NAD(P)H nitroreductase OS=Escherichia coli (strain K12) OX=83333 GN=nfsB PE=1 SV=1	C85		6.64		6.64	6.64	6.64	6.64	6.64		6.64	6.64	6.64	6.64	6.64	5	9.93014e-16	4.44089e-16	Medium
P0AAR0	tomB	Hha toxicity modulator TomB OS=Escherichia coli (strain K12) OX=83333 GN=tomB PE=1 SV=1	C124		6.64	6.64	6.64		6.64	6.64	6.64	6.64	6.64		6.64	6.64	6.64	5	9.93014e-16	4.44089e-16	Medium
P33937	napA	Periplasmic nitrate reductase OS=Escherichia coli (strain K12) OX=83333 GN=napA PE=1 SV=3	C480		6.64	6.64	6.64	6.64	5.01	6.64	6.64	6.64	6.64	6.64	5.33	6.64	6.42167	6	0.534805	0.218333	High
P0A9I8	nirD	Nitrite reductase (NADH) small subunit OS=Escherichia coli (strain K12) OX=83333 GN=nirD PE=1 SV=1	C84		5.15	6.64	6.64	6.64	6.64	5.88	5.52	6.64	6.64	6.64	6.64	6.22	6.38333	6	0.45509	0.18579	High
P11349	narH	Respiratory nitrate reductase 1 beta chain OS=Escherichia coli (strain K12) OX=83333 GN=narH PE=1 SV=3	C259_OR_C263	Iron-sulfur (4Fe-4S) 2 (C259), Iron-sulfur (4Fe-4S) 1 (C263)	5.95	6.4					6.32	6.4					6.36	2	0.0565685	0.04	High
P69506	ytfE	Iron-sulfur cluster repair protein YtfE OS=Escherichia coli (strain K12) OX=83333 GN=ytfE PE=1 SV=1	C30		6.64		6.64	6.64	3.84	6.64	6.64		6.64	6.64	4.16	6.64	6.144	5	1.10909	0.496	High
P0A8S9	flhD	Flagellar transcriptional regulator FlhD OS=Escherichia coli (strain K12) OX=83333 GN=flhD PE=1 SV=1	C65		6.64	6.64	6.64	2.29	6.64	6.64	6.64	6.64	6.64	2.56	6.64	6.64	5.96	6	1.66565	0.68	High
P0AF26	narJ	Nitrate reductase molybdenum cofactor assembly chaperone NarJ OS=Escherichia coli (strain K12) OX=83333 GN=narJ PE=1 SV=1	C207			5.63	5.11					6.02	5.39				5.705	2	0.445477	0.315	High
P25526	gabD	Succinate-semialdehyde dehydrogenase [NADP(+)] GabD OS=Escherichia coli (strain K12) OX=83333 GN=gabD PE=1 SV=1	C479		6.64	6.64	6.64	6.64	-0.76	6.64	6.64	6.64	6.64	6.64	-0.44	6.64	5.46	6	2.8904	1.18	High
P37342	yjjI	Uncharacterized protein YjjI OS=Escherichia coli (strain K12) OX=83333 GN=yjjI PE=1 SV=2	C58				5.01	4.67	4.85	5.69			5.29	4.94	5.17	6.03	5.3575	4	0.471266	0.235633	High
P52627	fliZ	Regulator of sigma S factor FliZ OS=Escherichia coli (strain K12) OX=83333 GN=fliZ PE=2 SV=1	C80		4.14	3.49	4.21	5.08	4.51		4.51	3.88	4.49	5.35	4.83		4.612	5	0.536954	0.240133	High
P0ABY7	flhC	Flagellar transcriptional regulator FlhC OS=Escherichia coli (strain K12) OX=83333 GN=flhC PE=1 SV=1	C89		4.31	4.11	4.12	4.22	4.2		4.68	4.5	4.4	4.49	4.52		4.518	5	0.101587	0.0454313	High
Q46802	uacR	Putative uric acid sigma-54-dependent transcriptional regulator UacR OS=Escherichia coli (strain K12) OX=83333 GN=uacR PE=4 SV=1	C84_OR_C87						4.07	4.29					4.39	4.63	4.51	2	0.169706	0.12	High
P0A6T3	galK	Galactokinase OS=Escherichia coli (strain K12) OX=83333 GN=galK PE=1 SV=2	C382		4		5.44	5.13	2.68	2.76	4.37		5.72	5.4	3	3.1	4.318	5	1.26092	0.563901	High
P0ABY7	flhC	Flagellar transcriptional regulator FlhC OS=Escherichia coli (strain K12) OX=83333 GN=flhC PE=1 SV=1	C106				3.1		3.84	4.51			3.38		4.16	4.85	4.13	3	0.735459	0.424617	High
P33937	napA	Periplasmic nitrate reductase OS=Escherichia coli (strain K12) OX=83333 GN=napA PE=1 SV=3	C67		3.5	3.01	3.59	3.43	4	4.17	3.87	3.4	3.87	3.7	4.32	4.51	3.945	6	0.406977	0.166148	High
P0AB03	ycbJ	Uncharacterized protein YcbJ OS=Escherichia coli (strain K12) OX=83333 GN=ycbJ PE=4 SV=1	C132						3.04	3.54					3.36	3.88	3.62	2	0.367696	0.26	High
P32695	dusA	tRNA-dihydrouridine(20/20a) synthase OS=Escherichia coli (strain K12) OX=83333 GN=dusA PE=1 SV=4	C127		3.09	3.27	2.67	2.86	3.93	3.75	3.46	3.66	2.95	3.13	4.25	4.09	3.59	6	0.51548	0.210444	High
P0AGF6	tdcB	L-threonine dehydratase catabolic TdcB OS=Escherichia coli (strain K12) OX=83333 GN=tdcB PE=1 SV=1	C81				3.08		3.08	3.64			3.36		3.4	3.98	3.58	3	0.346987	0.200333	High
P08201	nirB	Nitrite reductase (NADH) large subunit OS=Escherichia coli (strain K12) OX=83333 GN=nirB PE=3 SV=4	C792		2.52	2.44	3.49	2.79	3.32	4.23	2.89	2.83	3.77	3.06	3.64	4.57	3.46	6	0.669686	0.273398	High
P76214	ves	Protein Ves OS=Escherichia coli (strain K12) OX=83333 GN=ves PE=1 SV=2	C157		2.54	2.28	3.17	2.73	3.58	3.89	2.91	2.67	3.45	3	3.9	4.23	3.36	6	0.610705	0.249319	High
P0A8H8	yacG	DNA gyrase inhibitor YacG OS=Escherichia coli (strain K12) OX=83333 GN=yacG PE=1 SV=1	C12	Zinc"; (C12)	3.38	3.49	2.83	3.13	2.89	2.41	3.75	3.88	3.11	3.4	3.21	2.75	3.35	6	0.419667	0.171328	High
P31068	fliH	Flagellar assembly protein FliH OS=Escherichia coli (strain K12) OX=83333 GN=fliH PE=3 SV=3	C199		2.44	2.21	3.15	2.49	3.7	3.32	2.81	2.6	3.43	2.76	4.02	3.66	3.21333	6	0.572981	0.233918	High
P00561	thrA	Bifunctional aspartokinase/homoserine dehydrogenase 1 OS=Escherichia coli (strain K12) OX=83333 GN=thrA PE=1 SV=2	C223_AND_C235		4.19	3.9	3.57	2.94	0.66	1.83	4.56	4.29	3.85	3.21	0.98	2.17	3.17667	6	1.37451	0.56114	High
P07364	cheR	Chemotaxis protein methyltransferase OS=Escherichia coli (strain K12) OX=83333 GN=cheR PE=4 SV=2	C7		2.33	2.08	3.85	3.11			2.7	2.47	4.13	3.38			3.17	4	0.747574	0.373787	High
P46887	yecH	Uncharacterized protein YecH OS=Escherichia coli (strain K12) OX=83333 GN=yecH PE=4 SV=2	C42				1.98	2.25	3.45	3.59			2.26	2.52	3.77	3.93	3.12	4	0.852095	0.426048	High
P33593	nikD	Nickel import ATP-binding protein NikD OS=Escherichia coli (strain K12) OX=83333 GN=nikD PE=3 SV=2	C74		3.56		2.8	2.55	2.29	2.47	3.93		3.08	2.82	2.61	2.81	3.05	5	0.519471	0.232314	High
P76536	yfeX	Dye-decolorizing peroxidase YfeX OS=Escherichia coli (strain K12) OX=83333 GN=yfeX PE=1 SV=2	C13		3.54	3.76	3.89	3.91	0.55	0.63	3.91	4.15	4.17	4.18	0.87	0.97	3.04167	6	1.64677	0.672292	High
P0AAM3	hypC	Hydrogenase maturation factor HypC OS=Escherichia coli (strain K12) OX=83333 GN=hypC PE=1 SV=1	C2		2.5	2.73	2.56	2.43	2.6	2.58	2.87	3.12	2.84	2.7	2.92	2.92	2.895	6	0.136785	0.055842	High
P52613	fliJ	Flagellar FliJ protein OS=Escherichia coli (strain K12) OX=83333 GN=fliJ PE=1 SV=2	C32		2.45	2.61	2.8	2.71	2.29	2.4	2.82	3	3.08	2.98	2.61	2.74	2.87167	6	0.178932	0.0730487	High
P0AAN3	hypB	Hydrogenase maturation factor HypB OS=Escherichia coli (strain K12) OX=83333 GN=hypB PE=1 SV=1	C166	Nickel 2 (C166), Zinc (C166)	2.3	2.17	2.54	2.76	2.82	2.59	2.67	2.56	2.82	3.03	3.14	2.93	2.85833	6	0.219036	0.089421	High
P07464	lacA	Galactoside O-acetyltransferase OS=Escherichia coli (strain K12) OX=83333 GN=lacA PE=1 SV=1	C19		3.06	2.97	3.13	3.28	1.17	1.5	3.43	3.36	3.41	3.55	1.49	1.84	2.84667	6	0.924092	0.377259	High
P31120	glmM	Phosphoglucosamine mutase OS=Escherichia coli (strain K12) OX=83333 GN=glmM PE=1 SV=3	C139		2.67	2.46	2.59	2.4	2.43	2.3	3.04	2.85	2.87	2.67	2.75	2.64	2.80333	6	0.148279	0.0605347	High
P0AB03	ycbJ	Uncharacterized protein YcbJ OS=Escherichia coli (strain K12) OX=83333 GN=ycbJ PE=4 SV=1	C21		2.17	2.17	2.55	2.48	2.65	2.62	2.54	2.56	2.83	2.75	2.97	2.96	2.76833	6	0.188193	0.0768295	High
P0ABK9	nrfA	Cytochrome c-552 OS=Escherichia coli (strain K12) OX=83333 GN=nrfA PE=1 SV=1	C160_OR_C163			1.83	3.01					2.22	3.29				2.755	2	0.756604	0.535	High
P64638	feoC	Probable [Fe-S]-dependent transcriptional repressor FeoC OS=Escherichia coli (strain K12) OX=83333 GN=feoC PE=1 SV=1	C61	Iron-sulfur (C61)		2.49	3.06	1.65	1.5	3.4		2.88	3.34	1.92	1.82	3.74	2.74	5	0.851234	0.380684	High
P27294	inaA	Protein InaA OS=Escherichia coli (strain K12) OX=83333 GN=inaA PE=1 SV=3	C36		2.39	3.72	2.3	2.27	1.79	1.37	2.76	4.11	2.58	2.54	2.11	1.71	2.635	6	0.816646	0.333394	High
P0A9S5	gldA	Glycerol dehydrogenase OS=Escherichia coli (strain K12) OX=83333 GN=gldA PE=1 SV=1	C68					2.36	2.29	2.14				2.63	2.61	2.48	2.57333	3	0.0814453	0.0470225	High
P0A6H1	clpX	ATP-dependent Clp protease ATP-binding subunit ClpX OS=Escherichia coli (strain K12) OX=83333 GN=clpX PE=1 SV=2	C44		1.56			2.5		2.26	1.93			2.77		2.6	2.43333	3	0.44411	0.256407	High
P0AAM3	hypC	Hydrogenase maturation factor HypC OS=Escherichia coli (strain K12) OX=83333 GN=hypC PE=1 SV=1	C22		1.98	2.11	2.27	2.09	1.98	2.02	2.35	2.5	2.55	2.36	2.3	2.36	2.40333	6	0.0981156	0.0400555	High
P24192	hypD	Hydrogenase maturation factor HypD OS=Escherichia coli (strain K12) OX=83333 GN=hypD PE=1 SV=1	C316				2.05	1.95	2.11	2			2.33	2.22	2.43	2.34	2.33	4	0.0860233	0.0430116	High
P24193	hypE	Carbamoyl dehydratase HypE OS=Escherichia coli (strain K12) OX=83333 GN=hypE PE=1 SV=2	C78		1.68	2.06	1.36	1.95	1.04	3.01	2.05	2.45	1.64	2.22	1.36	3.35	2.17833	6	0.696316	0.28427	High
P37646	pdeH	Cyclic di-GMP phosphodiesterase PdeH OS=Escherichia coli (strain K12) OX=83333 GN=pdeH PE=1 SV=3	C41		2.11		2.25	1.81		1.15	2.48		2.53	2.08		1.49	2.145	4	0.480867	0.240434	High
P0AAM3	hypC	Hydrogenase maturation factor HypC OS=Escherichia coli (strain K12) OX=83333 GN=hypC PE=1 SV=1	C36		0.99	2.22	1.25	2.1	2.08	1.97	1.36	2.61	1.53	2.37	2.4	2.31	2.09667	6	0.517597	0.211308	High
P0A9S5	gldA	Glycerol dehydrogenase OS=Escherichia coli (strain K12) OX=83333 GN=gldA PE=1 SV=1	C85				1.41		2.15	1.57			1.69		2.47	1.91	2.02333	3	0.402161	0.232188	High
P0AE37	astA	Arginine N-succinyltransferase OS=Escherichia coli (strain K12) OX=83333 GN=astA PE=2 SV=1	C195				3.18		-0.06				3.46		0.26		1.86	2	2.26274	1.6	Medium
P0A717	prs	Ribose-phosphate pyrophosphokinase OS=Escherichia coli (strain K12) OX=83333 GN=prs PE=1 SV=2	C230		1.64			1.11	1.49	1.88	2.01			1.38	1.81	2.22	1.855	4	0.35819	0.179095	High
P0CF92	insL2	Putative transposase InsL for insertion sequence element IS186B OS=Escherichia coli (strain K12) OX=83333 GN=insL2 PE=3 SV=1	C105		2.72	1.97	1.19	0.93	1.23	0.69	3.09	2.36	1.47	1.2	1.55	1.03	1.78333	6	0.787443	0.321472	High
P42626	yhaM	UPF0597 protein YhaM OS=Escherichia coli (strain K12) OX=83333 GN=yhaM PE=2 SV=3	C212		1.41	1.42	1.35	1.46	1.34	1.48	1.78	1.81	1.63	1.73	1.66	1.82	1.73833	6	0.0793515	0.0323951	High
P45475	ubiV	Ubiquinone biosynthesis protein UbiV OS=Escherichia coli (strain K12) OX=83333 GN=ubiV PE=1 SV=2	C278				0.67	1.32		2.3			0.95	1.59		2.64	1.72667	3	0.853249	0.492623	High
P13029	katG	Catalase-peroxidase OS=Escherichia coli (strain K12) OX=83333 GN=katG PE=1 SV=2	C16				1.11	1.23	1.45	1.49			1.39	1.5	1.77	1.83	1.6225	4	0.211246	0.105623	High
P30745	moaA	GTP 3',8-cyclase OS=Escherichia coli (strain K12) OX=83333 GN=moaA PE=1 SV=1	C238				1.01	1.59	1.2	1.43			1.29	1.86	1.52	1.77	1.61	4	0.257294	0.128647	High
P0ACK5	deoR	Deoxyribose operon repressor OS=Escherichia coli (strain K12) OX=83333 GN=deoR PE=1 SV=1	C184		1.62	0.81	0.76	0.89	1.22	2.32	1.99	1.2	1.04	1.16	1.54	2.66	1.59833	6	0.623936	0.254721	High
P42626	yhaM	UPF0597 protein YhaM OS=Escherichia coli (strain K12) OX=83333 GN=yhaM PE=2 SV=3	C124		1.2	1.17	1.51	1.43	1.16	1.1	1.57	1.56	1.79	1.7	1.48	1.44	1.59	6	0.132665	0.0541603	High
P0ADI0	pinR	Serine recombinase PinR OS=Escherichia coli (strain K12) OX=83333 GN=pinR PE=1 SV=1	C76		1.78	1.67	1.24	1.16	0.97	0.73	2.15	2.06	1.52	1.43	1.29	1.07	1.58667	6	0.430194	0.175626	High
P0A996	glpC	Anaerobic glycerol-3-phosphate dehydrogenase subunit C OS=Escherichia coli (strain K12) OX=83333 GN=glpC PE=1 SV=1	C369_OR_C372		1.15	1.41	1.04	1.08	1.27	1.24	1.52	1.8	1.32	1.35	1.59	1.58	1.52667	6	0.176371	0.0720031	High
P06987	hisB	Histidine biosynthesis bifunctional protein HisB OS=Escherichia coli (strain K12) OX=83333 GN=hisB PE=1 SV=1	C265				1.47		0.89				1.75		1.21		1.48	2	0.381838	0.27	High
P31979	nuoF	NADH-quinone oxidoreductase subunit F OS=Escherichia coli (strain K12) OX=83333 GN=nuoF PE=1 SV=3	C398	Iron-sulfur (4Fe-4S) (C398)	1.53	2.04	0.56	1.26	1.09	0.32	1.9	2.43	0.84	1.53	1.41	0.66	1.46167	6	0.658222	0.268718	High
P76403	trhP	tRNA hydroxylation protein P OS=Escherichia coli (strain K12) OX=83333 GN=trhP PE=1 SV=1	C193_OR_C197		0.7	1.12	1.08	1.05	1.3	1.26	1.07	1.51	1.36	1.32	1.62	1.6	1.41333	6	0.208006	0.0849183	High
P00363	frdA	Fumarate reductase flavoprotein subunit OS=Escherichia coli (strain K12) OX=83333 GN=frdA PE=1 SV=3	C368				1.3	0.47	1.09	1.49			1.58	0.74	1.41	1.83	1.39	4	0.466405	0.233202	High
P0ABE2	bolA	DNA-binding transcriptional regulator BolA OS=Escherichia coli (strain K12) OX=83333 GN=bolA PE=1 SV=1	C98		1.05	0.91	1.03	1.15	1.07	1.03	1.42	1.3	1.31	1.42	1.39	1.37	1.36833	6	0.0526941	0.0215123	High
P0ADN0	viaA	Protein ViaA OS=Escherichia coli (strain K12) OX=83333 GN=viaA PE=1 SV=1	C398			0.98		1.55	0.7	0.91		1.37		1.82	1.02	1.25	1.365	4	0.336303	0.168152	High
P0AD21	yejG	Uncharacterized protein YejG OS=Escherichia coli (strain K12) OX=83333 GN=yejG PE=1 SV=1	C95		1.08	1.09	1.06	1.08	0.89	0.96	1.45	1.48	1.34	1.35	1.21	1.3	1.355	6	0.0989444	0.0403939	High
P21599	pykA	Pyruvate kinase II OS=Escherichia coli (strain K12) OX=83333 GN=pykA PE=1 SV=3	C200		1.08	1.09	1.06	1.08	0.89	0.96	1.45	1.48	1.34	1.35	1.21	1.3	1.355	6	0.0989444	0.0403939	High
P00363	frdA	Fumarate reductase flavoprotein subunit OS=Escherichia coli (strain K12) OX=83333 GN=frdA PE=1 SV=3	C464		0.95	1.22	1.37	1.03	0.44	1.15	1.32	1.61	1.65	1.3	0.76	1.49	1.355	6	0.325131	0.132734	High
P0AD21	yejG	Uncharacterized protein YejG OS=Escherichia coli (strain K12) OX=83333 GN=yejG PE=1 SV=1	C36		1.11	1.1	1.04	1.05	0.86	0.94	1.48	1.49	1.32	1.32	1.18	1.28	1.345	6	0.119958	0.0489728	High
P24232	hmp	Flavohemoprotein OS=Escherichia coli (strain K12) OX=83333 GN=hmp PE=1 SV=1	C389		1.65	0.99	0.41	0.92	0.96	1.1	2.02	1.38	0.69	1.19	1.28	1.44	1.33333	6	0.429496	0.175341	High
P37008	yagB	Orphan antitoxin YagB OS=Escherichia coli (strain K12) OX=83333 GN=yagB PE=3 SV=2	C18		1.44	2.14	0.73	0.66	0.37	0.66	1.81	2.53	1.01	0.93	0.69	1	1.32833	6	0.700183	0.285849	High
P11875	argS	Arginine--tRNA ligase OS=Escherichia coli (strain K12) OX=83333 GN=argS PE=1 SV=1	C320		0.39		1.61				0.76		1.89				1.325	2	0.799031	0.565	High
P0A996	glpC	Anaerobic glycerol-3-phosphate dehydrogenase subunit C OS=Escherichia coli (strain K12) OX=83333 GN=glpC PE=1 SV=1	C62_AND_C66	Iron-sulfur (4Fe-4S) 2 (C62), Iron-sulfur (4Fe-4S) 1 (C66)			1.22	1.61	0.68	0.54			1.5	1.88	1	0.88	1.315	4	0.462565	0.231283	High
P76403	trhP	tRNA hydroxylation protein P OS=Escherichia coli (strain K12) OX=83333 GN=trhP PE=1 SV=1	C177				0.71	1.33	0.86	1.12			0.99	1.6	1.18	1.46	1.3075	4	0.274393	0.137197	High
P0A9Q5	accD	Acetyl-coenzyme A carboxylase carboxyl transferase subunit beta OS=Escherichia coli (strain K12) OX=83333 GN=accD PE=1 SV=1	C158		1.01	0.69	0.62	0.93	0.87	1.46	1.38	1.08	0.9	1.2	1.19	1.8	1.25833	6	0.308702	0.126027	High
P00363	frdA	Fumarate reductase flavoprotein subunit OS=Escherichia coli (strain K12) OX=83333 GN=frdA PE=1 SV=3	C333		0.97		1.03	1.13	0.74	0.83	1.34		1.31	1.4	1.06	1.17	1.256	5	0.138311	0.0618547	High
P0AFI7	pdxH	Pyridoxine/pyridoxamine 5'-phosphate oxidase OS=Escherichia coli (strain K12) OX=83333 GN=pdxH PE=1 SV=2	C43				0.62		1.25	0.91			0.9		1.57	1.25	1.24	3	0.335112	0.193477	High
P0A9P0	lpdA	Dihydrolipoyl dehydrogenase OS=Escherichia coli (strain K12) OX=83333 GN=lpdA PE=1 SV=2	C45_AND_C50		1.93			1.42	0.2	0.11	2.3			1.69	0.52	0.45	1.24	4	0.90712	0.45356	High
P0AGL2	tdcF	Putative reactive intermediate deaminase TdcF OS=Escherichia coli (strain K12) OX=83333 GN=tdcF PE=1 SV=1	C36		0.66	0.69	0.96	0.98		1.16	1.03	1.08	1.24	1.25		1.5	1.22	5	0.183984	0.08228	High
P0AF12	mtnN	5'-methylthioadenosine/S-adenosylhomocysteine nucleosidase OS=Escherichia coli (strain K12) OX=83333 GN=mtnN PE=1 SV=1	C31		1.1	-0.97	1.41		1.43	1.42	1.47	-0.58	1.69		1.75	1.76	1.218	5	1.01191	0.452542	High
P0AE52	bcp	Peroxiredoxin Bcp OS=Escherichia coli (strain K12) OX=83333 GN=bcp PE=1 SV=1	C46_AND_C51		1.14	1.98	0.91	1.3	0.02	-0.05	1.51	2.37	1.19	1.57	0.34	0.29	1.21167	6	0.796101	0.325007	High
P32162	yiiS	UPF0381 protein YiiS OS=Escherichia coli (strain K12) OX=83333 GN=yiiS PE=1 SV=1	C8		0.14	1.69	0.8	0.74	0.96	0.96	0.51	2.08	1.08	1.01	1.28	1.3	1.21	6	0.513186	0.209507	High
P36928	yegD	Uncharacterized chaperone protein YegD OS=Escherichia coli (strain K12) OX=83333 GN=yegD PE=3 SV=2	C12		1.29	1.2	0.66	0.87	0.63	0.59	1.66	1.59	0.94	1.14	0.95	0.93	1.20167	6	0.337723	0.137875	High
P42632	tdcE	PFL-like enzyme TdcE OS=Escherichia coli (strain K12) OX=83333 GN=tdcE PE=1 SV=2	C423_AND_C424		0.67	0.9	0.39	0.31	1.24	1.68	1.04	1.29	0.67	0.58	1.56	2.02	1.19333	6	0.547856	0.223661	High
P0A796	pfkA	ATP-dependent 6-phosphofructokinase isozyme 1 OS=Escherichia coli (strain K12) OX=83333 GN=pfkA PE=1 SV=1	C120		1.04	0.95	1.09	1.14	0.42	0.52	1.41	1.34	1.37	1.41	0.74	0.86	1.18833	6	0.30433	0.124242	High
P42632	tdcE	PFL-like enzyme TdcE OS=Escherichia coli (strain K12) OX=83333 GN=tdcE PE=1 SV=2	C529		0.4	0.47	1.19	1.07	0.96	1.02	0.77	0.86	1.47	1.34	1.28	1.36	1.18	6	0.290723	0.118687	High
P00363	frdA	Fumarate reductase flavoprotein subunit OS=Escherichia coli (strain K12) OX=83333 GN=frdA PE=1 SV=3	C248		0.71	0.8	1.32	0.86	0.2	1.22	1.08	1.19	1.6	1.13	0.52	1.56	1.18	6	0.392173	0.160104	High
P31979	nuoF	NADH-quinone oxidoreductase subunit F OS=Escherichia coli (strain K12) OX=83333 GN=nuoF PE=1 SV=3	C180		1.76	0.46	0.77	0.59	0.87	0.63	2.13	0.85	1.05	0.86	1.19	0.97	1.175	6	0.484716	0.197885	High
P07004	proA	Gamma-glutamyl phosphate reductase OS=Escherichia coli (strain K12) OX=83333 GN=proA PE=1 SV=2	C166		1.39	0.73		0.69	0.79	0.53	1.76	1.12		0.96	1.11	0.87	1.164	5	0.349328	0.156224	High
P76055	ttcA	tRNA-cytidine(32) 2-sulfurtransferase OS=Escherichia coli (strain K12) OX=83333 GN=ttcA PE=1 SV=1	C122_OR_C125	Iron-sulfur (4Fe-4S) (C122), Iron-sulfur (4Fe-4S) (C125)	0.99	0.81	0.9	0.69	0.8	0.79	1.36	1.2	1.18	0.96	1.12	1.13	1.15833	6	0.129987	0.053067	High
P00363	frdA	Fumarate reductase flavoprotein subunit OS=Escherichia coli (strain K12) OX=83333 GN=frdA PE=1 SV=3	C540			0.95	1	0.62	0.73	0.85		1.34	1.28	0.89	1.05	1.19	1.15	5	0.181797	0.0813019	High
P0AGF6	tdcB	L-threonine dehydratase catabolic TdcB OS=Escherichia coli (strain K12) OX=83333 GN=tdcB PE=1 SV=1	C118		0.7	0.61	0.6	1.02	0.57	1.32	1.07	1	0.88	1.29	0.89	1.66	1.13167	6	0.299026	0.122077	High
P32176	fdoG	Formate dehydrogenase-O major subunit OS=Escherichia coli (strain K12) OX=83333 GN=fdoG PE=1 SV=5	C618		0.82	0.75	0.76	0.95	0.59	0.71	1.19	1.14	1.04	1.22	0.91	1.05	1.09167	6	0.11479	0.0468627	High
P30745	moaA	GTP 3',8-cyclase OS=Escherichia coli (strain K12) OX=83333 GN=moaA PE=1 SV=1	C24	Iron-sulfur (4Fe-4S) 1; 4Fe-4S-S-AdoMet (C24)	0.64	0.7	0.88	0.66	0.87	0.8	1.01	1.09	1.16	0.93	1.19	1.14	1.08667	6	0.0993311	0.0405518	High
P0A9C0	glpA	Anaerobic glycerol-3-phosphate dehydrogenase subunit A OS=Escherichia coli (strain K12) OX=83333 GN=glpA PE=1 SV=1	C470_OR_C475_OR_C477		0.66	0.9	0.74	0.85	0.65	0.75	1.03	1.29	1.02	1.12	0.97	1.09	1.08667	6	0.112901	0.0460917	High
P0A996	glpC	Anaerobic glycerol-3-phosphate dehydrogenase subunit C OS=Escherichia coli (strain K12) OX=83333 GN=glpC PE=1 SV=1	C56	Iron-sulfur (4Fe-4S) 2 (C56)	0.44	0.89	0.85	0.74	0.8	0.7	0.81	1.28	1.13	1.01	1.12	1.04	1.065	6	0.156301	0.0638096	High
P42632	tdcE	PFL-like enzyme TdcE OS=Escherichia coli (strain K12) OX=83333 GN=tdcE PE=1 SV=2	C583		0.53	0.49	0.85	0.87	0.85	0.8	0.9	0.88	1.13	1.14	1.17	1.14	1.06	6	0.132514	0.0540987	High
P69506	ytfE	Iron-sulfur cluster repair protein YtfE OS=Escherichia coli (strain K12) OX=83333 GN=ytfE PE=1 SV=1	C30_AND_C31		0.33	0.55	0.7	0.71	0.94	1.14	0.7	0.94	0.98	0.98	1.26	1.48	1.05667	6	0.273179	0.111525	High
P37330	glcB	Malate synthase G OS=Escherichia coli (strain K12) OX=83333 GN=glcB PE=1 SV=3	C617		0.96	0.66	0.46	0.72	0.8	0.69	1.33	1.05	0.74	0.99	1.12	1.03	1.04333	6	0.191381	0.0781309	High
P0A996	glpC	Anaerobic glycerol-3-phosphate dehydrogenase subunit C OS=Escherichia coli (strain K12) OX=83333 GN=glpC PE=1 SV=1	C62_OR_C66	Iron-sulfur (4Fe-4S) 2 (C62), Iron-sulfur (4Fe-4S) 1 (C66)	0.5	0.82	0.82	0.72	0.76	0.63	0.87	1.21	1.1	0.99	1.08	0.97	1.03667	6	0.118603	0.0484195	High
P33937	napA	Periplasmic nitrate reductase OS=Escherichia coli (strain K12) OX=83333 GN=napA PE=1 SV=3	C414				0.94	1.33	0.17	0.48			1.22	1.6	0.49	0.82	1.0325	4	0.481897	0.240949	High
P0AAJ8	hybA	Hydrogenase-2 operon protein HybA OS=Escherichia coli (strain K12) OX=83333 GN=hybA PE=3 SV=1	C57	Iron-sulfur (4Fe-4S) 2 (C57)	0.48	1.96	0.72	0.09	0.54	0.41	0.85	2.35	1	0.36	0.86	0.75	1.02833	6	0.682918	0.2788	High
P0A858	tpiA	Triosephosphate isomerase OS=Escherichia coli (strain K12) OX=83333 GN=tpiA PE=1 SV=1	C126		1.35	-0.63	1.45			0.55	1.72	-0.24	1.73			0.89	1.025	4	0.930681	0.46534	High
P08201	nirB	Nitrite reductase (NADH) large subunit OS=Escherichia coli (strain K12) OX=83333 GN=nirB PE=3 SV=4	C37		-2.55	1.6	1.17	0.81	1.53	1.56	-2.18	1.99	1.45	1.08	1.85	1.9	1.015	6	1.60203	0.654027	Medium
P37177	ptsP	Phosphoenolpyruvate-dependent phosphotransferase system OS=Escherichia coli (strain K12) OX=83333 GN=ptsP PE=1 SV=2	C519					1.06		0.36				1.33		0.7	1.015	2	0.445477	0.315	High
P11868	tdcD	Propionate kinase OS=Escherichia coli (strain K12) OX=83333 GN=tdcD PE=1 SV=3	C12		0.75	-0.31	1.02	0.66	1.13	0.86	1.12	0.08	1.3	0.93	1.45	1.2	1.01333	6	0.489312	0.199761	High
P22188	murE	UDP-N-acetylmuramoyl-L-alanyl-D-glutamate--2,6-diaminopimelate ligase OS=Escherichia coli (strain K12) OX=83333 GN=murE PE=1 SV=2	C269		1.02	1.48	0.62	0.96	-0.14	0.17	1.39	1.87	0.9	1.23	0.18	0.51	1.01333	6	0.613732	0.250555	High
P30744	sdaB	L-serine dehydratase 2 OS=Escherichia coli (strain K12) OX=83333 GN=sdaB PE=2 SV=2	C112					0.53	0.41	1.15				0.8	0.73	1.49	1.00667	3	0.42004	0.24251	High
P0AD21	yejG	Uncharacterized protein YejG OS=Escherichia coli (strain K12) OX=83333 GN=yejG PE=1 SV=1	C72_OR_C77_OR_C82		1.21	1.45	0.47	0.47	0.37	0.1	1.58	1.84	0.75	0.74	0.69	0.44	1.00667	6	0.562411	0.229604	High
P0A996	glpC	Anaerobic glycerol-3-phosphate dehydrogenase subunit C OS=Escherichia coli (strain K12) OX=83333 GN=glpC PE=1 SV=1	C369_AND_C372		0.68	0.34	0.78	0.71	0.74	0.76	1.05	0.73	1.06	0.98	1.06	1.1	0.996667	6	0.136333	0.0556577	High
P69741	hybO	Hydrogenase-2 small chain OS=Escherichia coli (strain K12) OX=83333 GN=hybO PE=1 SV=1	C59_AND_C62	Iron-sulfur (4Fe-4S) 1 (C59), Iron-sulfur (4Fe-4S) 1 (C62)					1.1	0.23					1.42	0.57	0.995	2	0.601041	0.425	High
P76403	trhP	tRNA hydroxylation protein P OS=Escherichia coli (strain K12) OX=83333 GN=trhP PE=1 SV=1	C193_AND_C197						0.1	1.23					0.42	1.57	0.995	2	0.813173	0.575	Medium
P0A7B5	proB	Glutamate 5-kinase OS=Escherichia coli (strain K12) OX=83333 GN=proB PE=1 SV=1	C225		0.16		1.1	1.31	0.53	0.29	0.53		1.38	1.58	0.85	0.63	0.994	5	0.463929	0.207475	High
P13035	glpD	Aerobic glycerol-3-phosphate dehydrogenase OS=Escherichia coli (strain K12) OX=83333 GN=glpD PE=1 SV=3	C39		0.7	0.74	0.77	0.65	0.49	0.57	1.07	1.13	1.05	0.92	0.81	0.91	0.981667	6	0.120734	0.0492894	High
P36979	rlmN	Dual-specificity RNA methyltransferase RlmN OS=Escherichia coli (strain K12) OX=83333 GN=rlmN PE=1 SV=1	C129	Iron-sulfur (4Fe-4S-S-AdoMet)"; (C129)	0.2	0.89	0.74	0.96	0.94	0.19	0.57	1.28	1.02	1.23	1.26	0.53	0.981667	6	0.347299	0.141784	High
P00888	aroF	Phospho-2-dehydro-3-deoxyheptonate aldolase, Tyr-sensitive OS=Escherichia coli (strain K12) OX=83333 GN=aroF PE=1 SV=1	C62		0.8	1.24	0.36	0.78	0.27	0.42	1.17	1.63	0.64	1.05	0.59	0.76	0.973333	6	0.3948	0.161176	High
P0DP90	ilvG	Acetolactate synthase isozyme 2 large subunit OS=Escherichia coli (strain K12) OX=83333 GN=ilvG PE=1 SV=1	C146		1.07		-0.35	0.25	1.15	1.16	1.44		-0.07	0.52	1.47	1.5	0.972	5	0.713421	0.319052	High
P0AAN1	hybE	Hydrogenase-2 operon protein HybE OS=Escherichia coli (strain K12) OX=83333 GN=hybE PE=1 SV=1	C130		-0.21	0.04	0.84	0.76	0.75	1.64	0.16	0.43	1.12	1.03	1.07	1.98	0.965	6	0.633048	0.258441	High
P0A7J0	ribB	3,4-dihydroxy-2-butanone 4-phosphate synthase OS=Escherichia coli (strain K12) OX=83333 GN=ribB PE=1 SV=1	C188		0.63		0.43	0.49	0.89	0.78	1		0.71	0.76	1.21	1.12	0.96	5	0.219203	0.0980306	High
P0A9C0	glpA	Anaerobic glycerol-3-phosphate dehydrogenase subunit A OS=Escherichia coli (strain K12) OX=83333 GN=glpA PE=1 SV=1	C111		0.48	0.51	0.51	0.44	1.39	0.46	0.85	0.9	0.79	0.71	1.71	0.8	0.96	6	0.372881	0.152228	High
P0ACE0	hybC	Hydrogenase-2 large chain OS=Escherichia coli (strain K12) OX=83333 GN=hybC PE=1 SV=2	C21		0.42	0.45	0.69	0.65	0.74	0.83	0.79	0.84	0.97	0.92	1.06	1.17	0.958333	6	0.140772	0.0574698	High
P63284	clpB	Chaperone protein ClpB OS=Escherichia coli (strain K12) OX=83333 GN=clpB PE=1 SV=1	C94		1.46	0.17				0.09	1.83	0.56				0.43	0.94	3	0.773499	0.44658	High
P0AGF6	tdcB	L-threonine dehydratase catabolic TdcB OS=Escherichia coli (strain K12) OX=83333 GN=tdcB PE=1 SV=1	C289		0.2	0.29	0.77	0.7	1.08	0.62	0.57	0.68	1.05	0.97	1.4	0.96	0.938333	6	0.293081	0.11965	High
P60716	lipA	Lipoyl synthase OS=Escherichia coli (strain K12) OX=83333 GN=lipA PE=1 SV=1	C98_OR_C101	Iron-sulfur (4Fe-4S) 2; 4Fe-4S-S-AdoMet (C98), Iron-sulfur (4Fe-4S) 2; 4Fe-4S-S-AdoMet (C101)			-0.42		1.14	1.15			-0.14		1.46	1.49	0.936667	3	0.932541	0.538403	Medium
P60716	lipA	Lipoyl synthase OS=Escherichia coli (strain K12) OX=83333 GN=lipA PE=1 SV=1	C152		0.61	0.65	0.64	0.68	0.48	0.5	0.98	1.04	0.92	0.95	0.8	0.84	0.921667	6	0.089088	0.03637	High
P0AAD8	tdcC	Threonine/serine transporter TdcC OS=Escherichia coli (strain K12) OX=83333 GN=tdcC PE=1 SV=1	C74		1.08	0.06	0.46	0.44	0.59	0.82	1.45	0.45	0.74	0.71	0.91	1.16	0.903333	6	0.356183	0.145411	High
P0ACN7	cytR	HTH-type transcriptional repressor CytR OS=Escherichia coli (strain K12) OX=83333 GN=cytR PE=1 SV=1	C329		0.97	0.85	0.59	0.53	0.04	0.39	1.34	1.24	0.87	0.8	0.36	0.73	0.89	6	0.357771	0.146059	High
P37689	gpmI	2,3-bisphosphoglycerate-independent phosphoglycerate mutase OS=Escherichia coli (strain K12) OX=83333 GN=gpmI PE=1 SV=1	C424		0.8	1.08	0.54	0.57	0.23	0.14	1.17	1.47	0.82	0.84	0.55	0.48	0.888333	6	0.375735	0.153393	High
P0A996	glpC	Anaerobic glycerol-3-phosphate dehydrogenase subunit C OS=Escherichia coli (strain K12) OX=83333 GN=glpC PE=1 SV=1	C384		1.67		0.37	0.24	0.23	0.33	2.04		0.65	0.51	0.55	0.67	0.884	5	0.649677	0.290544	High
P09831	gltB	Glutamate synthase [NADPH] large chain OS=Escherichia coli (strain K12) OX=83333 GN=gltB PE=1 SV=3	C55		0.86	0.65	0.48	0.51	0.45	0.34	1.23	1.04	0.76	0.78	0.77	0.68	0.876667	6	0.211912	0.0865127	High
P0AAJ5	fdoH	Formate dehydrogenase-O iron-sulfur subunit OS=Escherichia coli (strain K12) OX=83333 GN=fdoH PE=1 SV=1	C175	Iron-sulfur (4Fe-4S) 2 (C175)	0.45	0.54	0.48	0.53	0.66	0.59	0.82	0.93	0.76	0.8	0.98	0.93	0.87	6	0.0880909	0.0359629	High
P09373	pflB	Formate acetyltransferase 1 OS=Escherichia coli (strain K12) OX=83333 GN=pflB PE=1 SV=2	C123		0.95	0.66	0.49	0.54	0.29	0.29	1.32	1.05	0.77	0.81	0.61	0.63	0.865	6	0.273331	0.111587	High
P0A9M8	pta	Phosphate acetyltransferase OS=Escherichia coli (strain K12) OX=83333 GN=pta PE=1 SV=2	C432					0.88	0.3	0.4				1.15	0.62	0.74	0.836667	3	0.277909	0.160451	High
P69741	hybO	Hydrogenase-2 small chain OS=Escherichia coli (strain K12) OX=83333 GN=hybO PE=1 SV=1	C232	Iron-sulfur (4Fe-4S) 2 (C232)	0.48	0.48	0.35	0.31	0.75	0.67	0.85	0.87	0.63	0.58	1.07	1.01	0.835	6	0.197155	0.0804881	High
P69741	hybO	Hydrogenase-2 small chain OS=Escherichia coli (strain K12) OX=83333 GN=hybO PE=1 SV=1	C130		0.08	0.24	1.06	0.23	0.81	0.62	0.45	0.63	1.34	0.5	1.13	0.96	0.835	6	0.363359	0.148341	High
P0AGF6	tdcB	L-threonine dehydratase catabolic TdcB OS=Escherichia coli (strain K12) OX=83333 GN=tdcB PE=1 SV=1	C238		0.19	0.13	0.62	0.64	0.7	0.75	0.56	0.52	0.9	0.91	1.02	1.09	0.833333	6	0.2383	0.0972854	High
P45578	luxS	S-ribosylhomocysteine lyase OS=Escherichia coli (strain K12) OX=83333 GN=luxS PE=1 SV=3	C41		1.55	1.14	1.15	0.14	-0.52	-0.43	1.92	1.53	1.43	0.41	-0.2	-0.09	0.833333	6	0.907935	0.370663	High
P0AG14	sohB	Probable protease SohB OS=Escherichia coli (strain K12) OX=83333 GN=sohB PE=1 SV=1	C185		0.66	0.72	0.22	0.27	0.63	0.5	1.03	1.11	0.5	0.54	0.95	0.84	0.828333	6	0.255297	0.104225	High
P0ACC3	erpA	Iron-sulfur cluster insertion protein ErpA OS=Escherichia coli (strain K12) OX=83333 GN=erpA PE=1 SV=1	C106_OR_C108	Iron-sulfur (C106), Iron-sulfur (C108)	0.3	0.36	0.55	0.51	0.61	0.63	0.67	0.75	0.83	0.78	0.93	0.97	0.821667	6	0.112857	0.0460736	High
P00936	cyaA	Adenylate cyclase OS=Escherichia coli (strain K12) OX=83333 GN=cyaA PE=1 SV=5	C174					1.48	0.03	0.02				1.75	0.35	0.36	0.82	3	0.805419	0.465009	High
P0AD33	yfcZ	UPF0381 protein YfcZ OS=Escherichia coli (strain K12) OX=83333 GN=yfcZ PE=3 SV=1	C59		0.23	0.29	0.69	0.68	0.48	0.55	0.6	0.68	0.97	0.95	0.8	0.89	0.815	6	0.150033	0.0612509	High
P0A9C0	glpA	Anaerobic glycerol-3-phosphate dehydrogenase subunit A OS=Escherichia coli (strain K12) OX=83333 GN=glpA PE=1 SV=1	C71		0.3	0.56	0.5	0.45	0.51	0.55	0.67	0.95	0.78	0.72	0.83	0.89	0.806667	6	0.104817	0.0427915	High
P0A6A3	ackA	Acetate kinase OS=Escherichia coli (strain K12) OX=83333 GN=ackA PE=1 SV=1	C209							0.46						0.8	0.8	1			Low
P0ABT5	dusB	tRNA-dihydrouridine synthase B OS=Escherichia coli (strain K12) OX=83333 GN=dusB PE=1 SV=1	C100		0.45	0.66	0.35	0.46	0.34	0.56	0.82	1.05	0.63	0.73	0.66	0.9	0.798333	6	0.158923	0.0648802	High
P0AB91	aroG	Phospho-2-dehydro-3-deoxyheptonate aldolase, Phe-sensitive OS=Escherichia coli (strain K12) OX=83333 GN=aroG PE=1 SV=1	C208		1.1	0.35	0.67	0.27	0.02	0.38	1.47	0.74	0.95	0.54	0.34	0.72	0.793333	6	0.389957	0.159199	High
P30744	sdaB	L-serine dehydratase 2 OS=Escherichia coli (strain K12) OX=83333 GN=sdaB PE=2 SV=2	C181		0.57	0.49	0.54	0.4	0.31	0.42	0.94	0.88	0.82	0.67	0.63	0.76	0.783333	6	0.120111	0.0490351	High
P69741	hybO	Hydrogenase-2 small chain OS=Escherichia coli (strain K12) OX=83333 GN=hybO PE=1 SV=1	C59_OR_C62	Iron-sulfur (4Fe-4S) 1 (C59), Iron-sulfur (4Fe-4S) 1 (C62)	0.37	0.73	-0.21	0.08	1.05	0.63	0.74	1.12	0.07	0.35	1.37	0.97	0.77	6	0.487811	0.199148	High
P39399	lgoR	Probable HTH-type transcriptional regulator LgoR OS=Escherichia coli (strain K12) OX=83333 GN=lgoR PE=2 SV=2	C55				0.02	0.94	0.33	0.58			0.3	1.21	0.65	0.92	0.77	4	0.3879	0.19395	High
P0A9C3	galM	Aldose 1-epimerase OS=Escherichia coli (strain K12) OX=83333 GN=galM PE=1 SV=1	C56_AND_C61						0.94	-0.06					1.26	0.28	0.77	2	0.692965	0.49	High
P0A9C0	glpA	Anaerobic glycerol-3-phosphate dehydrogenase subunit A OS=Escherichia coli (strain K12) OX=83333 GN=glpA PE=1 SV=1	C185		0.44	0.42	0.48	0.55	0.35	0.4	0.81	0.81	0.76	0.82	0.67	0.74	0.768333	6	0.0577639	0.023582	High
P0ACQ7	tdcA	HTH-type transcriptional regulator TdcA OS=Escherichia coli (strain K12) OX=83333 GN=tdcA PE=3 SV=1	C303		0.39	0.37	0.47	0.47	0.52	0.41	0.76	0.76	0.75	0.74	0.84	0.75	0.766667	6	0.036697	0.0149815	High
P13035	glpD	Aerobic glycerol-3-phosphate dehydrogenase OS=Escherichia coli (strain K12) OX=83333 GN=glpD PE=1 SV=3	C144		0.28	0.56	0.63	0.46	0.32	0.35	0.65	0.95	0.91	0.73	0.64	0.69	0.761667	6	0.134821	0.0550404	High
P30744	sdaB	L-serine dehydratase 2 OS=Escherichia coli (strain K12) OX=83333 GN=sdaB PE=2 SV=2	C290		0.44	0.37	0.31	0.41	0.47	0.51	0.81	0.76	0.59	0.68	0.79	0.85	0.746667	6	0.0956382	0.0390441	High
P0AB91	aroG	Phospho-2-dehydro-3-deoxyheptonate aldolase, Phe-sensitive OS=Escherichia coli (strain K12) OX=83333 GN=aroG PE=1 SV=1	C181		0.45	0.35	0.63	0.63	0.19	0.21	0.82	0.74	0.91	0.9	0.51	0.55	0.738333	6	0.173138	0.0706832	High
P0A6K6	deoB	Phosphopentomutase OS=Escherichia coli (strain K12) OX=83333 GN=deoB PE=1 SV=1	C145				1.02	1.15	-0.25	-0.18			1.3	1.42	0.07	0.16	0.7375	4	0.721405	0.360702	High
P32176	fdoG	Formate dehydrogenase-O major subunit OS=Escherichia coli (strain K12) OX=83333 GN=fdoG PE=1 SV=5	C12		0.23	0.01	0.65	0.68	0.47	0.35	0.6	0.4	0.93	0.95	0.79	0.69	0.726667	6	0.209444	0.085505	High
P00887	aroH	Phospho-2-dehydro-3-deoxyheptonate aldolase, Trp-sensitive OS=Escherichia coli (strain K12) OX=83333 GN=aroH PE=1 SV=4	C281		0.11	0.55	0.52	0.65	0.43	0.09	0.48	0.94	0.8	0.92	0.75	0.43	0.72	6	0.217899	0.0889569	High
P0A6W9	gshA	Glutamate--cysteine ligase OS=Escherichia coli (strain K12) OX=83333 GN=gshA PE=1 SV=1	C223		0.13	-0.09	0.43	0.48	0.69	0.69	0.5	0.3	0.71	0.75	1.01	1.03	0.716667	6	0.284933	0.116323	High
P0CF11	insA5	Insertion element IS1 5 protein InsA OS=Escherichia coli (strain K12) OX=83333 GN=insA5 PE=3 SV=1	C66		0.61	0.46	0.12	0.51	0.28	0.32	0.98	0.85	0.4	0.78	0.6	0.66	0.711667	6	0.204002	0.0832833	High
P0AB91	aroG	Phospho-2-dehydro-3-deoxyheptonate aldolase, Phe-sensitive OS=Escherichia coli (strain K12) OX=83333 GN=aroG PE=1 SV=1	C328				0.14	1.07	0.08	0.34			0.42	1.34	0.4	0.68	0.71	4	0.438938	0.219469	High
P60757	hisG	ATP phosphoribosyltransferase OS=Escherichia coli (strain K12) OX=83333 GN=hisG PE=1 SV=1	C149		0.29	0.6	0.45	0.35	0.29	0.29	0.66	0.99	0.73	0.62	0.61	0.63	0.706667	6	0.145419	0.059367	High
P0ACQ7	tdcA	HTH-type transcriptional regulator TdcA OS=Escherichia coli (strain K12) OX=83333 GN=tdcA PE=3 SV=1	C183		0.35	0.38	0.31	0.47	0.37	0.37	0.72	0.77	0.59	0.74	0.69	0.71	0.703333	6	0.0618601	0.0252543	High
P33644	yfiH	Purine nucleoside phosphorylase YfiH OS=Escherichia coli (strain K12) OX=83333 GN=yfiH PE=1 SV=1	C100				-0.2	1.82	0.49	-0.51			0.08	2.09	0.81	-0.17	0.7025	4	1.01415	0.507073	Medium
P62620	ispG	4-hydroxy-3-methylbut-2-en-1-yl diphosphate synthase (flavodoxin) OS=Escherichia coli (strain K12) OX=83333 GN=ispG PE=1 SV=1	C124		0.35	0.18	0.51	0.47	0.33	0.33	0.72	0.57	0.79	0.74	0.65	0.67	0.69	6	0.077201	0.0315172	High
P0A6K3	def	Peptide deformylase OS=Escherichia coli (strain K12) OX=83333 GN=def PE=1 SV=2	C91	Iron"; (C91)	0.45	0.48	0.62	0.5	0.05	0.06	0.82	0.87	0.9	0.77	0.37	0.4	0.688333	6	0.239284	0.0976871	High
P64496	yoaG	Protein YoaG OS=Escherichia coli (strain K12) OX=83333 GN=yoaG PE=1 SV=1	C58		0.09	0.14	0.4	0.34	0.74	0.41	0.46	0.53	0.68	0.61	1.06	0.75	0.681667	6	0.212171	0.0866186	High
P0A796	pfkA	ATP-dependent 6-phosphofructokinase isozyme 1 OS=Escherichia coli (strain K12) OX=83333 GN=pfkA PE=1 SV=1	C315		0.38	0.43	0.32	0.51	0.27	0.14	0.75	0.82	0.6	0.78	0.59	0.48	0.67	6	0.132966	0.0542832	High
P30744	sdaB	L-serine dehydratase 2 OS=Escherichia coli (strain K12) OX=83333 GN=sdaB PE=2 SV=2	C454		0.27	0.3	0.29	0.28	0.44	0.44	0.64	0.69	0.57	0.55	0.76	0.78	0.665	6	0.0956556	0.0390512	High
P0A996	glpC	Anaerobic glycerol-3-phosphate dehydrogenase subunit C OS=Escherichia coli (strain K12) OX=83333 GN=glpC PE=1 SV=1	C9	Iron-sulfur (4Fe-4S) 1 (C9)	0.23	0.18	0.39	0.34	0.43	0.43	0.6	0.57	0.67	0.61	0.75	0.77	0.661667	6	0.0830462	0.0339035	High
P0A9V1	lptB	Lipopolysaccharide export system ATP-binding protein LptB OS=Escherichia coli (strain K12) OX=83333 GN=lptB PE=1 SV=2	C204		0.31	0.26	0.27	0.3	0.38	0.46	0.68	0.65	0.55	0.57	0.7	0.8	0.658333	6	0.0915241	0.0373646	High
P0ADU7	yqiB	Uncharacterized protein YqiB OS=Escherichia coli (strain K12) OX=83333 GN=yqiB PE=4 SV=1	C15		0.34	0.39	0.33	0.24	0.33	0.33	0.71	0.78	0.61	0.51	0.65	0.67	0.655	6	0.0915969	0.0373943	High
P00959	metG	Methionine--tRNA ligase OS=Escherichia coli (strain K12) OX=83333 GN=metG PE=1 SV=2	C50				-0.37	0.99	0.33	0.46			-0.09	1.26	0.65	0.8	0.655	4	0.560387	0.280193	High
P24188	trhO	tRNA uridine(34) hydroxylase OS=Escherichia coli (strain K12) OX=83333 GN=trhO PE=1 SV=2	C302_OR_C303_OR_C307_OR_C308			0.79		-0.56	-0.03	1.09		1.18		-0.29	0.29	1.43	0.6525	4	0.796341	0.39817	High
P00582	polA	DNA polymerase I OS=Escherichia coli (strain K12) OX=83333 GN=polA PE=1 SV=1	C907		0.28	-0.41	0.48	0.31	0.7	0.58	0.65	-0.02	0.76	0.58	1.02	0.92	0.651667	6	0.367609	0.150076	High
P0A6T3	galK	Galactokinase OS=Escherichia coli (strain K12) OX=83333 GN=galK PE=1 SV=2	C230		1.29	0.36	0.35	0.35	-0.21	-0.22	1.66	0.75	0.63	0.62	0.11	0.12	0.648333	6	0.566371	0.23122	High
P00887	aroH	Phospho-2-dehydro-3-deoxyheptonate aldolase, Trp-sensitive OS=Escherichia coli (strain K12) OX=83333 GN=aroH PE=1 SV=4	C180		-0.14	0	1.57			-0.22	0.23	0.39	1.85			0.12	0.6475	4	0.809295	0.404647	High
P27245	marR	Multiple antibiotic resistance protein MarR OS=Escherichia coli (strain K12) OX=83333 GN=marR PE=1 SV=2	C47		0.89	0.91	0.1	-0.1	-0.2		1.26	1.3	0.38	0.17	0.12		0.646	5	0.587095	0.262557	High
P0AEW6	gsk	Inosine-guanosine kinase OS=Escherichia coli (strain K12) OX=83333 GN=gsk PE=1 SV=1	C131		0.21	0.23	0.3	0.34	0.37	0.45	0.58	0.62	0.58	0.61	0.69	0.79	0.645	6	0.0816701	0.0333417	High
P25397	tehB	Tellurite methyltransferase OS=Escherichia coli (strain K12) OX=83333 GN=tehB PE=1 SV=1	C39		0.09	0.14	0.5	0.62	0.3	0.2	0.46	0.53	0.78	0.89	0.62	0.54	0.636667	6	0.165489	0.0675607	High
P0A8L7	yciU	UPF0263 protein YciU OS=Escherichia coli (strain K12) OX=83333 GN=yciU PE=1 SV=1	C103				1.09	0.56	-0.62				1.37	0.83	-0.3		0.633333	3	0.852193	0.492014	High
P30744	sdaB	L-serine dehydratase 2 OS=Escherichia coli (strain K12) OX=83333 GN=sdaB PE=2 SV=2	C420		0.11	0.01	0.21	0.41	0.35	0.74	0.48	0.4	0.49	0.68	0.67	1.08	0.633333	6	0.245574	0.100255	High
P0A6W9	gshA	Glutamate--cysteine ligase OS=Escherichia coli (strain K12) OX=83333 GN=gshA PE=1 SV=1	C164		-0.06	-0.09	0.45	0.41	0.57	0.53	0.31	0.3	0.73	0.68	0.89	0.87	0.63	6	0.264197	0.107858	High
P0AED0	uspA	Universal stress protein A OS=Escherichia coli (strain K12) OX=83333 GN=uspA PE=1 SV=2	C109				-0.13	1	-0.07	0.51			0.15	1.27	0.25	0.85	0.63	4	0.526878	0.263439	High
P0A9C0	glpA	Anaerobic glycerol-3-phosphate dehydrogenase subunit A OS=Escherichia coli (strain K12) OX=83333 GN=glpA PE=1 SV=1	C379		0.36	0.4	0.2	0.16	0.36	0.32	0.73	0.79	0.48	0.43	0.68	0.66	0.628333	6	0.142466	0.0581617	High
P31979	nuoF	NADH-quinone oxidoreductase subunit F OS=Escherichia coli (strain K12) OX=83333 GN=nuoF PE=1 SV=3	C388		0.49	0.49	0.13	0.19	0.22	0.28	0.86	0.88	0.41	0.46	0.54	0.62	0.628333	6	0.200441	0.0818298	High
P0ADF6	edd	Phosphogluconate dehydratase OS=Escherichia coli (strain K12) OX=83333 GN=edd PE=1 SV=1	C600		0.14	0.7	0.62	0.57	-0.11	-0.17	0.51	1.09	0.9	0.84	0.21	0.17	0.62	6	0.382204	0.156034	High
P36928	yegD	Uncharacterized chaperone protein YegD OS=Escherichia coli (strain K12) OX=83333 GN=yegD PE=3 SV=2	C39		0.25	0.49	0.22	0.15	0.31	0.33	0.62	0.88	0.5	0.42	0.63	0.67	0.62	6	0.157861	0.0644464	High
P0A6A3	ackA	Acetate kinase OS=Escherichia coli (strain K12) OX=83333 GN=ackA PE=1 SV=1	C286		0.3	0.28	0.31	0.32	0.26	0.27	0.67	0.67	0.59	0.59	0.58	0.61	0.618333	6	0.0411906	0.016816	High
P32099	lplA	Lipoate-protein ligase A OS=Escherichia coli (strain K12) OX=83333 GN=lplA PE=1 SV=3	C312		0.84	-0.04	0.91		0.11	-0.43	1.21	0.35	1.19		0.43	-0.09	0.618	5	0.567027	0.253582	High
P26602	ubiC	Chorismate pyruvate-lyase OS=Escherichia coli (strain K12) OX=83333 GN=ubiC PE=1 SV=2	C82		0.75	0.28	-0.06	0.38	0.42	-0.04	1.12	0.67	0.22	0.65	0.74	0.3	0.616667	6	0.325617	0.132933	High
P0A9M8	pta	Phosphate acetyltransferase OS=Escherichia coli (strain K12) OX=83333 GN=pta PE=1 SV=2	C424		0.16	0.38	0.52	0.38	0.06	0.2	0.53	0.77	0.8	0.65	0.38	0.54	0.611667	6	0.159677	0.0651878	High
P0A6C8	argB	Acetylglutamate kinase OS=Escherichia coli (strain K12) OX=83333 GN=argB PE=1 SV=1	C46				1.29		-0.1	-0.3			1.57		0.22	0.04	0.61	3	0.836242	0.482804	High
P0A9B2	gapA	Glyceraldehyde-3-phosphate dehydrogenase A OS=Escherichia coli (strain K12) OX=83333 GN=gapA PE=1 SV=2	C150_OR_C154		0.2	0.17	0.46	0.47	0.19	0.17	0.57	0.56	0.74	0.74	0.51	0.51	0.605	6	0.107471	0.0438748	High
P0ADF6	edd	Phosphogluconate dehydratase OS=Escherichia coli (strain K12) OX=83333 GN=edd PE=1 SV=1	C112		0.95	0.3	0.35	0.27	-0.59	0.32	1.32	0.69	0.63	0.54	-0.27	0.66	0.595	6	0.508203	0.207473	High
P77295	ygaV	Probable HTH-type transcriptional regulator YgaV OS=Escherichia coli (strain K12) OX=83333 GN=ygaV PE=1 SV=1	C31		0.61	0.78	0.14	-0.33	0.2	0.2	0.98	1.17	0.42	-0.06	0.52	0.54	0.595	6	0.435236	0.177684	High
P0A996	glpC	Anaerobic glycerol-3-phosphate dehydrogenase subunit C OS=Escherichia coli (strain K12) OX=83333 GN=glpC PE=1 SV=1	C244		-0.58	0.85	0.4		0.11	0.49	-0.21	1.24	0.68		0.43	0.83	0.594	5	0.537057	0.240179	High
P00887	aroH	Phospho-2-dehydro-3-deoxyheptonate aldolase, Trp-sensitive OS=Escherichia coli (strain K12) OX=83333 GN=aroH PE=1 SV=4	C327		0.25	0.34	0.32	0.39	0.11	0.17	0.62	0.73	0.6	0.66	0.43	0.51	0.591667	6	0.107223	0.0437734	High
P52123	yfjH	Uncharacterized protein YfjH OS=Escherichia coli (strain K12) OX=83333 GN=yfjH PE=4 SV=1	C94			0.44	0.12	0.17	0.02	0.6		0.83	0.4	0.44	0.34	0.94	0.59	5	0.274408	0.122719	High
P39280	epmB	L-lysine 2,3-aminomutase OS=Escherichia coli (strain K12) OX=83333 GN=epmB PE=1 SV=1	C212		0.28	0.32	0.23	0.32	0.19	0.21	0.65	0.71	0.51	0.59	0.51	0.55	0.586667	6	0.0804156	0.0328295	High
P0A9C0	glpA	Anaerobic glycerol-3-phosphate dehydrogenase subunit A OS=Escherichia coli (strain K12) OX=83333 GN=glpA PE=1 SV=1	C370		0.29	0.23	0.2	0.16	0.33	0.33	0.66	0.62	0.48	0.43	0.65	0.67	0.585	6	0.103296	0.0421703	High
P13035	glpD	Aerobic glycerol-3-phosphate dehydrogenase OS=Escherichia coli (strain K12) OX=83333 GN=glpD PE=1 SV=3	C320		0.18	0.11	0.37	0.31	0.29	0.27	0.55	0.5	0.65	0.58	0.61	0.61	0.583333	6	0.0527889	0.021551	High
P0A6Z1	hscA	Chaperone protein HscA OS=Escherichia coli (strain K12) OX=83333 GN=hscA PE=1 SV=1	C448		-0.08		0.2		0.27	0.63	0.29		0.48		0.59	0.97	0.5825	4	0.286516	0.143258	High
P0ABS1	dksA	RNA polymerase-binding transcription factor DksA OS=Escherichia coli (strain K12) OX=83333 GN=dksA PE=1 SV=1	C114_AND_C117	Zinc (C114), Zinc (C117)	-0.32	-0.29	3.04	-0.05	-0.35	-0.51	0.05	0.1	3.32	0.22	-0.03	-0.17	0.581667	6	1.34782	0.550245	Medium
P64610	yrbL	Uncharacterized protein YrbL OS=Escherichia coli (strain K12) OX=83333 GN=yrbL PE=2 SV=1	C18		0.28	0.19	0.15	0.76	0.1	0.04	0.65	0.58	0.43	1.03	0.42	0.38	0.581667	6	0.243098	0.0992444	High
P0A996	glpC	Anaerobic glycerol-3-phosphate dehydrogenase subunit C OS=Escherichia coli (strain K12) OX=83333 GN=glpC PE=1 SV=1	C201		0.01	-0.01	0.41		0.34	0.45	0.38	0.38	0.69		0.66	0.79	0.58	5	0.188812	0.0844393	High
P62623	ispH	4-hydroxy-3-methylbut-2-enyl diphosphate reductase OS=Escherichia coli (strain K12) OX=83333 GN=ispH PE=1 SV=1	C96	Iron-sulfur (4Fe-4S) (C96)	0.18	0.28	0.4	0.28	0.11	0.21	0.55	0.67	0.68	0.55	0.43	0.55	0.571667	6	0.0926103	0.037808	High
P23538	ppsA	Phosphoenolpyruvate synthase OS=Escherichia coli (strain K12) OX=83333 GN=ppsA PE=1 SV=5	C420		-0.2	-0.31	0.91	0.77	0.38	-0.09	0.17	0.08	1.19	1.04	0.7	0.25	0.571667	6	0.474275	0.193622	High
P0AGE9	sucD	Succinate--CoA ligase [ADP-forming] subunit alpha OS=Escherichia coli (strain K12) OX=83333 GN=sucD PE=1 SV=2	C78		-0.04	0.05	0.16	0.21	0.48	0.54	0.33	0.44	0.44	0.48	0.8	0.88	0.561667	6	0.222748	0.0909365	High
P0A6A3	ackA	Acetate kinase OS=Escherichia coli (strain K12) OX=83333 GN=ackA PE=1 SV=1	C11		0.34	0.52	0.37	0.41	-0.27	0.02	0.71	0.91	0.65	0.68	0.05	0.36	0.56	6	0.30581	0.124847	High
P0A6Y8	dnaK	Chaperone protein DnaK OS=Escherichia coli (strain K12) OX=83333 GN=dnaK PE=1 SV=2	C15		0.1	0.22	0.23	0.39	0.21	0.23	0.47	0.61	0.51	0.66	0.53	0.57	0.558333	6	0.0694022	0.0283333	High
P0AGL5	ratA	Ribosome association toxin RatA OS=Escherichia coli (strain K12) OX=83333 GN=ratA PE=1 SV=1	C47			0.98	0.79	0.9		-1.72		1.37	1.07	1.17		-1.38	0.5575	4	1.29767	0.648837	Medium
P0A6E1	aroL	Shikimate kinase 2 OS=Escherichia coli (strain K12) OX=83333 GN=aroL PE=1 SV=3	C174		0.32	0.36	0.27	0.39	0.01	0.01	0.69	0.75	0.55	0.66	0.33	0.35	0.555	6	0.178857	0.0730183	High
P0A6T3	galK	Galactokinase OS=Escherichia coli (strain K12) OX=83333 GN=galK PE=1 SV=2	C191		0.29	0.4	0.41	0.41	-0.08	-0.1	0.66	0.79	0.69	0.68	0.24	0.24	0.55	6	0.244295	0.099733	High
P0ABH9	clpA	ATP-dependent Clp protease ATP-binding subunit ClpA OS=Escherichia coli (strain K12) OX=83333 GN=clpA PE=1 SV=1	C47		0.01	0.03	0.39	0.35	0.26	0.28	0.38	0.42	0.67	0.62	0.58	0.62	0.548333	6	0.119066	0.0486084	High
P0A705	infB	Translation initiation factor IF-2 OS=Escherichia coli (strain K12) OX=83333 GN=infB PE=1 SV=1	C815		-0.55	-0.29	0.79	0.84	0.27	0.25	-0.18	0.1	1.07	1.11	0.59	0.59	0.546667	6	0.514302	0.209963	High
P0A7A2	gpmB	Probable phosphoglycerate mutase GpmB OS=Escherichia coli (strain K12) OX=83333 GN=gpmB PE=3 SV=1	C136		0.87	0.85	0.51	0.26	-0.55	-0.64	1.24	1.24	0.79	0.53	-0.23	-0.3	0.545	6	0.684244	0.279341	High
P0ABT5	dusB	tRNA-dihydrouridine synthase B OS=Escherichia coli (strain K12) OX=83333 GN=dusB PE=1 SV=1	C175		0.24	0.18	0.15	0.13	0.27	0.32	0.61	0.57	0.43	0.4	0.59	0.66	0.543333	6	0.104243	0.0425572	High
P36673	treR	HTH-type transcriptional regulator TreR OS=Escherichia coli (strain K12) OX=83333 GN=treR PE=1 SV=2	C293			0.22	0.33	0.1		0.22		0.61	0.61	0.37		0.56	0.5375	4	0.114127	0.0570636	High
Q46861	ygiQ	UPF0313 protein YgiQ OS=Escherichia coli (strain K12) OX=83333 GN=ygiQ PE=3 SV=3	C322		0.3		0.35	0.33	0.14	-0.02	0.67		0.63	0.6	0.46	0.32	0.536	5	0.144326	0.0645446	High
P77667	sufA	Protein SufA OS=Escherichia coli (strain K12) OX=83333 GN=sufA PE=1 SV=1	C114_OR_C116	Iron-sulfur (2Fe-2S) (C114), Iron-sulfur (2Fe-2S) (C116)	0.16	0.18	0.26	0.31	0.22	0.11	0.53	0.57	0.54	0.58	0.54	0.45	0.535	6	0.0459347	0.0187528	High
P05824	recN	DNA repair protein RecN OS=Escherichia coli (strain K12) OX=83333 GN=recN PE=1 SV=2	C45				0.25		0.38	0.03			0.53		0.7	0.37	0.533333	3	0.165025	0.0952774	High
P00562	metL	Bifunctional aspartokinase/homoserine dehydrogenase 2 OS=Escherichia coli (strain K12) OX=83333 GN=metL PE=1 SV=3	C767		1.03	0.52	-0.25	0.08	-0.06	-0.1	1.4	0.91	0.03	0.35	0.26	0.24	0.531667	6	0.517819	0.211399	High
P37751	wbbK	Putative glycosyltransferase WbbK OS=Escherichia coli (strain K12) OX=83333 GN=wbbK PE=4 SV=1	C270_AND_C278						0.45	-0.05					0.77	0.29	0.53	2	0.339411	0.24	High
P0A817	metK	S-adenosylmethionine synthase OS=Escherichia coli (strain K12) OX=83333 GN=metK PE=1 SV=2	C90		0	0.42	-0.04	0.53	0.11	0.15	0.37	0.81	0.24	0.8	0.43	0.49	0.523333	6	0.233381	0.0952774	High
P77475	yqaB	Fructose-1-phosphate phosphatase YqaB OS=Escherichia coli (strain K12) OX=83333 GN=yqaB PE=1 SV=1	C162		0.01	-0.03	0.26	0.22	0.41	0.27	0.38	0.36	0.54	0.49	0.73	0.61	0.518333	6	0.140487	0.0573537	High
P77495	prpE	Propionate--CoA ligase OS=Escherichia coli (strain K12) OX=83333 GN=prpE PE=3 SV=1	C602		0.13	0.15	0.52	0.4	0.01	-0.07	0.5	0.54	0.8	0.67	0.33	0.27	0.518333	6	0.200142	0.0817075	High
P75849	gloC	Hydroxyacylglutathione hydrolase GloC OS=Escherichia coli (strain K12) OX=83333 GN=gloC PE=1 SV=1	C102		-0.45	0.08	1.08		0.15	0.03	-0.08	0.47	1.36		0.47	0.37	0.518	5	0.522752	0.233782	High
P07395	pheT	Phenylalanine--tRNA ligase beta subunit OS=Escherichia coli (strain K12) OX=83333 GN=pheT PE=1 SV=2	C79		-0.05	-0.19	0.37	1.01	-0.31	0.3	0.32	0.2	0.65	1.28	0.01	0.64	0.516667	6	0.449741	0.183606	High
P0ADU7	yqiB	Uncharacterized protein YqiB OS=Escherichia coli (strain K12) OX=83333 GN=yqiB PE=4 SV=1	C90		1.25	-0.25	0.09	0.02	0.08	-0.06	1.62	0.14	0.37	0.29	0.4	0.28	0.516667	6	0.548039	0.223736	High
P30750	metN	Methionine import ATP-binding protein MetN OS=Escherichia coli (strain K12) OX=83333 GN=metN PE=1 SV=4	C164		0.16	0.13	0.09	0.09	0.36	0.29	0.53	0.52	0.37	0.36	0.68	0.63	0.515	6	0.130958	0.0534634	High
P0AFF6	nusA	Transcription termination/antitermination protein NusA OS=Escherichia coli (strain K12) OX=83333 GN=nusA PE=1 SV=1	C489		0.99	0.15	0.25	0.28	-0.27	-0.28	1.36	0.54	0.53	0.55	0.05	0.06	0.515	6	0.477357	0.19488	High
P76014	dhaL	PEP-dependent dihydroxyacetone kinase, ADP-binding subunit DhaL OS=Escherichia coli (strain K12) OX=83333 GN=dhaL PE=1 SV=3	C131		0.065	0.43	0.33	0.3	-0.05	0.03	0.435	0.82	0.61	0.57	0.27	0.37	0.5125	6	0.196208	0.0801015	High
P09831	gltB	Glutamate synthase [NADPH] large chain OS=Escherichia coli (strain K12) OX=83333 GN=gltB PE=1 SV=3	C645		0.27	0.14	0.37	0.3	0.13	-0.11	0.64	0.53	0.65	0.57	0.45	0.23	0.511667	6	0.156514	0.0638966	High
P0A8E1	ycfP	UPF0227 protein YcfP OS=Escherichia coli (strain K12) OX=83333 GN=ycfP PE=1 SV=1	C81		0.28	0.28	0.28	0.27	-0.05	-0.05	0.65	0.67	0.56	0.54	0.27	0.29	0.496667	6	0.175233	0.0715386	High
P0AFA2	narX	Nitrate/nitrite sensor protein NarX OS=Escherichia coli (strain K12) OX=83333 GN=narX PE=1 SV=1	C415		0.16	-0.7	0.15	0.22	1.05	0.12	0.53	-0.31	0.43	0.49	1.37	0.46	0.495	6	0.532982	0.217589	High
P0ADG4	suhB	Inositol-1-monophosphatase OS=Escherichia coli (strain K12) OX=83333 GN=suhB PE=1 SV=1	C179		0.07	0.05	0.27	0.25	0.18	0.14	0.44	0.44	0.55	0.52	0.5	0.48	0.488333	6	0.0440076	0.017966	High
P0ACM2	rspR	HTH-type transcriptional repressor RspR OS=Escherichia coli (strain K12) OX=83333 GN=rspR PE=1 SV=1	C110		0.36	-0.69	0.49	0.22	0.66	-0.11	0.73	-0.3	0.77	0.49	0.98	0.23	0.483333	6	0.462068	0.188638	High
P64574	yghW	Uncharacterized protein YghW OS=Escherichia coli (strain K12) OX=83333 GN=yghW PE=4 SV=1	C81		0.68		0.37	-0.05	0.01	-0.26	1.05		0.65	0.22	0.33	0.08	0.466	5	0.38824	0.173626	High
P13033	glpB	Anaerobic glycerol-3-phosphate dehydrogenase subunit B OS=Escherichia coli (strain K12) OX=83333 GN=glpB PE=1 SV=1	C89		0.5	0.06	0.42	0.5	0.33	-1	0.87	0.45	0.7	0.77	0.65	-0.66	0.463333	6	0.567861	0.231828	High
P39279	yjeJ	Uncharacterized protein YjeJ OS=Escherichia coli (strain K12) OX=83333 GN=yjeJ PE=4 SV=1	C269			-0.96	2.57		-0.59	-0.51		-0.57	2.85		-0.27	-0.17	0.46	4	1.60237	0.801187	Medium
P0AB71	fbaA	Fructose-bisphosphate aldolase class 2 OS=Escherichia coli (strain K12) OX=83333 GN=fbaA PE=1 SV=2	C37		0.16	0.25	0.23	0.19	-0.09	0.03	0.53	0.64	0.51	0.46	0.23	0.37	0.456667	6	0.141939	0.0579463	High
P0AFA2	narX	Nitrate/nitrite sensor protein NarX OS=Escherichia coli (strain K12) OX=83333 GN=narX PE=1 SV=1	C539		0.2	0	0.14	0	0.26		0.57	0.39	0.42	0.27	0.58		0.446	5	0.130499	0.0583609	High
P0ACS9	acrR	HTH-type transcriptional regulator AcrR OS=Escherichia coli (strain K12) OX=83333 GN=acrR PE=1 SV=1	C134		0.24	0.19	0.2	0.23	0.03	-0.2	0.61	0.58	0.48	0.5	0.35	0.14	0.443333	6	0.174203	0.0711181	High
P52647	ydbK	Probable pyruvate-flavodoxin oxidoreductase OS=Escherichia coli (strain K12) OX=83333 GN=ydbK PE=3 SV=2	C847	Iron-sulfur (4Fe-4S) 3 (C847)		0.07	-0.15	0.41	0.05	0.23		0.46	0.13	0.68	0.37	0.57	0.442	5	0.20969	0.0937763	High
P0A847	tgt	Queuine tRNA-ribosyltransferase OS=Escherichia coli (strain K12) OX=83333 GN=tgt PE=1 SV=1	C265						-0.01	0.23					0.31	0.57	0.44	2	0.183848	0.13	High
P39305	ulaE	L-ribulose-5-phosphate 3-epimerase UlaE OS=Escherichia coli (strain K12) OX=83333 GN=ulaE PE=2 SV=1	C20		-0.08	-0.06	0.06	0.12	0.14	0.49	0.29	0.33	0.34	0.39	0.46	0.83	0.44	6	0.1998	0.081568	High
P0A7E5	pyrG	CTP synthase OS=Escherichia coli (strain K12) OX=83333 GN=pyrG PE=1 SV=2	C228		-1.27	-0.53	0.48	0.48	0.72	0.79	-0.9	-0.14	0.76	0.75	1.04	1.13	0.44	6	0.795814	0.32489	High
P0A9P9	idnO	5-keto-D-gluconate 5-reductase OS=Escherichia coli (strain K12) OX=83333 GN=idnO PE=1 SV=1	C210		0.04	-0.02	-0.08	0.14	0.22	0.31	0.41	0.37	0.2	0.41	0.54	0.65	0.43	6	0.153493	0.0626631	High
P07023	tyrA	T-protein OS=Escherichia coli (strain K12) OX=83333 GN=tyrA PE=1 SV=1	C169		-0.11	1.01	0	0.07	-0.08	-0.28	0.26	1.4	0.28	0.34	0.24	0.06	0.43	6	0.484438	0.197771	High
P61517	can	Carbonic anhydrase 2 OS=Escherichia coli (strain K12) OX=83333 GN=can PE=1 SV=1	C42	Zinc (C42)			0.84	0.65	-0.41	-0.58			1.12	0.92	-0.09	-0.24	0.4275	4	0.691731	0.345865	High
P0AE18	map	Methionine aminopeptidase OS=Escherichia coli (strain K12) OX=83333 GN=map PE=1 SV=1	C169		0.18	0.11	0.11	0.4	-0.1	-0.13	0.55	0.5	0.39	0.67	0.22	0.21	0.423333	6	0.184788	0.0754395	High
P68567	rsmJ	Ribosomal RNA small subunit methyltransferase J OS=Escherichia coli (strain K12) OX=83333 GN=rsmJ PE=1 SV=1	C4		1.1	-0.3	0.09	-0.26	-0.05	-0.05	1.47	0.09	0.37	0.01	0.27	0.29	0.416667	6	0.533167	0.217664	High
P0AEY3	mazG	Nucleoside triphosphate pyrophosphohydrolase OS=Escherichia coli (strain K12) OX=83333 GN=mazG PE=1 SV=1	C152				0.6	0.26	0.21	-0.62			0.88	0.53	0.53	-0.28	0.415	4	0.491833	0.245917	High
P36928	yegD	Uncharacterized chaperone protein YegD OS=Escherichia coli (strain K12) OX=83333 GN=yegD PE=3 SV=2	C248		0.18	0.03	-0.25	-0.05	0.27	0.32	0.55	0.42	0.03	0.22	0.59	0.66	0.411667	6	0.242933	0.0991772	High
P39383	yjiL	Uncharacterized protein YjiL OS=Escherichia coli (strain K12) OX=83333 GN=yjiL PE=4 SV=2	C79		0.15	-0.06	-0.57	-0.11	0.59	0.5	0.52	0.33	-0.29	0.16	0.91	0.84	0.411667	6	0.448527	0.18311	High
P0A8V2	rpoB	DNA-directed RNA polymerase subunit beta OS=Escherichia coli (strain K12) OX=83333 GN=rpoB PE=1 SV=1	C85		-1.27	2.44	-0.64	0.84	0.5	-1.39	-0.9	2.83	-0.36	1.11	0.82	-1.05	0.408333	6	1.48021	0.604293	Medium
P0AFH0	ogt	Methylated-DNA--protein-cysteine methyltransferase OS=Escherichia coli (strain K12) OX=83333 GN=ogt PE=1 SV=1	C20				0.01	-0.07	0.28	0.19			0.29	0.2	0.6	0.53	0.405	4	0.190526	0.0952628	High
P0A7I7	ribA	GTP cyclohydrolase-2 OS=Escherichia coli (strain K12) OX=83333 GN=ribA PE=1 SV=1	C54	Zinc; catalytic"; (C54)	0.48	0.01	-0.05	-0.04	0.04	0.02	0.85	0.4	0.23	0.23	0.36	0.36	0.405	6	0.229499	0.0936928	High
P0AD10	yecJ	Uncharacterized protein YecJ OS=Escherichia coli (strain K12) OX=83333 GN=yecJ PE=4 SV=1	C18		-0.25	-0.47	0.12	0.39	0.28	0.36	0.12	-0.08	0.4	0.66	0.6	0.7	0.4	6	0.318245	0.129923	High
P0AAI5	fabF	3-oxoacyl-[acyl-carrier-protein] synthase 2 OS=Escherichia coli (strain K12) OX=83333 GN=fabF PE=1 SV=2	C164		-0.16	0.9	-0.04	-0.1	-0.03	-0.14	0.21	1.29	0.24	0.17	0.29	0.2	0.4	6	0.437904	0.178774	High
P0C8J6	gatY	D-tagatose-1,6-bisphosphate aldolase subunit GatY OS=Escherichia coli (strain K12) OX=83333 GN=gatY PE=1 SV=1	C278_OR_C280		0.01	0.11	0.07	0.09	0.05	0.1	0.38	0.5	0.35	0.36	0.37	0.44	0.4	6	0.0583095	0.0238048	High
P21514	pdeL	Cyclic di-GMP phosphodiesterase PdeL OS=Escherichia coli (strain K12) OX=83333 GN=pdeL PE=1 SV=2	C4		0.04	0	0.24	0.32	-0.14	-0.04	0.41	0.39	0.52	0.59	0.18	0.3	0.398333	6	0.147705	0.0603002	High
P31979	nuoF	NADH-quinone oxidoreductase subunit F OS=Escherichia coli (strain K12) OX=83333 GN=nuoF PE=1 SV=3	C89		0.5	-0.07	-0.15	-0.18	0.3	0.01	0.87	0.32	0.13	0.09	0.62	0.35	0.396667	6	0.299043	0.122084	High
P0AFR0	rssA	NTE family protein RssA OS=Escherichia coli (strain K12) OX=83333 GN=rssA PE=3 SV=2	C105		-0.02	0.28	-0.12	0.15	0	0.12	0.35	0.67	0.16	0.42	0.32	0.46	0.396667	6	0.169312	0.0691215	High
P69786	ptsG	PTS system glucose-specific EIICB component OS=Escherichia coli (strain K12) OX=83333 GN=ptsG PE=1 SV=1	C421		0.52	-0.12	0.59	-0.29	-0.13	-0.16	0.89	0.27	0.87	-0.02	0.19	0.18	0.396667	6	0.386454	0.157769	High
P00936	cyaA	Adenylate cyclase OS=Escherichia coli (strain K12) OX=83333 GN=cyaA PE=1 SV=5	C547		-0.09	-0.24	0.59	0.01	-0.1	0.24	0.28	0.15	0.87	0.28	0.22	0.58	0.396667	6	0.274566	0.112091	High
P0A9K3	ybeZ	PhoH-like protein OS=Escherichia coli (strain K12) OX=83333 GN=ybeZ PE=1 SV=2	C55		0.07	0.13	0.01	0.06	0.06	0.06	0.44	0.52	0.29	0.33	0.38	0.4	0.393333	6	0.0814043	0.0332332	High
P46891	cof	HMP-PP phosphatase OS=Escherichia coli (strain K12) OX=83333 GN=cof PE=1 SV=2	C207		0.29	0.08	-0.17	0.16	0.09	-0.07	0.66	0.47	0.11	0.43	0.41	0.27	0.391667	6	0.186592	0.076176	High
P0AAZ7	ycaR	UPF0434 protein YcaR OS=Escherichia coli (strain K12) OX=83333 GN=ycaR PE=1 SV=1	C11_OR_C14		0.37	0.23	-0.21	0.03	0.12	-0.16	0.74	0.62	0.07	0.3	0.44	0.18	0.391667	6	0.257869	0.105275	High
P17169	glmS	Glutamine--fructose-6-phosphate aminotransferase [isomerizing] OS=Escherichia coli (strain K12) OX=83333 GN=glmS PE=1 SV=4	C375				0.27	-0.04					0.55	0.23			0.39	2	0.226274	0.16	High
P0A703	hybF	Hydrogenase maturation factor HybF OS=Escherichia coli (strain K12) OX=83333 GN=hybF PE=1 SV=1	C7			0.03	0.07	0.14	0.63	-0.54		0.42	0.35	0.41	0.95	-0.2	0.386	5	0.40759	0.18228	High
P0CG19	rph	Truncated inactive ribonuclease PH OS=Escherichia coli (strain K12) OX=83333 GN=rph PE=1 SV=1	C134		0.05	0.09	0.01	0.02	0.09	0.08	0.42	0.48	0.29	0.29	0.41	0.42	0.385	6	0.0776531	0.0317017	High
P0A9H7	cfa	Cyclopropane-fatty-acyl-phospholipid synthase OS=Escherichia coli (strain K12) OX=83333 GN=cfa PE=1 SV=2	C139				0.08	0.23	0.21	-0.21			0.36	0.5	0.53	0.13	0.38	4	0.182392	0.0911958	High
P0AC53	zwf	Glucose-6-phosphate 1-dehydrogenase OS=Escherichia coli (strain K12) OX=83333 GN=zwf PE=1 SV=1	C10		0.25	0.2	0.02	0.24	-0.22	-0.2	0.62	0.59	0.3	0.51	0.1	0.14	0.376667	6	0.228444	0.0932619	High
Q46920	queF	NADPH-dependent 7-cyano-7-deazaguanine reductase OS=Escherichia coli (strain K12) OX=83333 GN=queF PE=1 SV=1	C232				0.17	0.62	-0.24	-0.26			0.45	0.89	0.08	0.08	0.375	4	0.385097	0.192549	High
P22333	add	Adenosine deaminase OS=Escherichia coli (strain K12) OX=83333 GN=add PE=3 SV=2	C76		0	-0.29	-0.05	1.94	-0.67	-0.66	0.37	0.1	0.23	2.21	-0.35	-0.32	0.373333	6	0.945784	0.386115	High
P0A9P9	idnO	5-keto-D-gluconate 5-reductase OS=Escherichia coli (strain K12) OX=83333 GN=idnO PE=1 SV=1	C173		0.06	-0.02	-0.14	-0.05	0.2	0.2	0.43	0.37	0.14	0.22	0.52	0.54	0.37	6	0.161493	0.0659293	High
P0A9H5	btuR	Corrinoid adenosyltransferase OS=Escherichia coli (strain K12) OX=83333 GN=btuR PE=3 SV=1	C105		0.21	-0.06	0.1	0.1	-0.02	-0.1	0.58	0.33	0.38	0.37	0.3	0.24	0.366667	6	0.116218	0.0474459	High
Q59385	copA	Copper-exporting P-type ATPase OS=Escherichia coli (strain K12) OX=83333 GN=copA PE=1 SV=4	C14	Copper (C14)	-0.38	0.13	-0.25	-0.15	0.46	0.41	-0.01	0.52	0.03	0.12	0.78	0.75	0.365	6	0.362588	0.148026	High
P0AE28	aroM	Protein AroM OS=Escherichia coli (strain K12) OX=83333 GN=aroM PE=4 SV=1	C190				-0.15		0.16	0.14			0.13		0.48	0.48	0.363333	3	0.202073	0.116667	High
P33599	nuoC	NADH-quinone oxidoreductase subunit C/D OS=Escherichia coli (strain K12) OX=83333 GN=nuoC PE=1 SV=3	C277		0.08	-0.04	-0.06	-0.12	0.19	0.16	0.45	0.35	0.22	0.15	0.51	0.5	0.363333	6	0.150953	0.0616261	High
P62620	ispG	4-hydroxy-3-methylbut-2-en-1-yl diphosphate synthase (flavodoxin) OS=Escherichia coli (strain K12) OX=83333 GN=ispG PE=1 SV=1	C104		0.05	-0.02	0.14	0.15	-0.05	-0.09	0.42	0.37	0.42	0.42	0.27	0.25	0.358333	6	0.0788458	0.0321887	High
P0A8V6	fadR	Fatty acid metabolism regulator protein OS=Escherichia coli (strain K12) OX=83333 GN=fadR PE=1 SV=2	C200		0.12	-0.02	0.07	0.03	0.04	-0.08	0.49	0.37	0.35	0.3	0.36	0.26	0.355	6	0.0781665	0.0319113	High
P0AAD6	sdaC	Serine transporter OS=Escherichia coli (strain K12) OX=83333 GN=sdaC PE=1 SV=1	C247		0.33	0.07	0.2	-0.01	-0.27	-0.16	0.7	0.46	0.48	0.26	0.05	0.18	0.355	6	0.235945	0.0963241	High
P60651	speB	Agmatinase OS=Escherichia coli (strain K12) OX=83333 GN=speB PE=1 SV=1	C88		-0.08	-0.62	0.24	0.63		-0.05	0.29	-0.23	0.52	0.9		0.29	0.354	5	0.410768	0.183701	High
P0A6Y5	hslO	33 kDa chaperonin OS=Escherichia coli (strain K12) OX=83333 GN=hslO PE=1 SV=1	C237		0.08	0.08	0.06	0.12	-0.1	-0.14	0.45	0.47	0.34	0.39	0.22	0.2	0.345	6	0.114324	0.0466726	High
Q46810	mocA	Molybdenum cofactor cytidylyltransferase OS=Escherichia coli (strain K12) OX=83333 GN=mocA PE=1 SV=1	C6				0.01	-0.21	0.25	0.11			0.29	0.06	0.57	0.45	0.3425	4	0.220511	0.110255	High
P00490	malP	Maltodextrin phosphorylase OS=Escherichia coli (strain K12) OX=83333 GN=malP PE=1 SV=7	C461		-0.01	0.05	-0.14	-0.12	0.09	0.21	0.36	0.44	0.14	0.15	0.41	0.55	0.341667	6	0.164611	0.067202	High
Q47679	yafV	Omega-amidase YafV OS=Escherichia coli (strain K12) OX=83333 GN=yafV PE=3 SV=1	C201		-0.03	1.38	-0.34	-0.4	-0.25	-0.28	0.34	1.77	-0.06	-0.13	0.07	0.06	0.341667	6	0.717925	0.293092	High
P32695	dusA	tRNA-dihydrouridine(20/20a) synthase OS=Escherichia coli (strain K12) OX=83333 GN=dusA PE=1 SV=4	C114		-0.04	-0.03	-0.07	-0.05	0.12	0.13	0.33	0.36	0.21	0.22	0.44	0.47	0.338333	6	0.108336	0.0442279	High
P0AC53	zwf	Glucose-6-phosphate 1-dehydrogenase OS=Escherichia coli (strain K12) OX=83333 GN=zwf PE=1 SV=1	C89		0.06	0.56	0.15	0.26	-0.53	-0.49	0.43	0.95	0.43	0.53	-0.21	-0.15	0.33	6	0.439636	0.179481	High
P0A9M2	hpt	Hypoxanthine phosphoribosyltransferase OS=Escherichia coli (strain K12) OX=83333 GN=hpt PE=1 SV=1	C53		-0.13	-0.06	0.17	0.1	-0.08	0	0.24	0.33	0.45	0.37	0.24	0.34	0.328333	6	0.0803534	0.0328041	High
P0A9C5	glnA	Glutamine synthetase OS=Escherichia coli (strain K12) OX=83333 GN=glnA PE=1 SV=2	C90		-0.07	0.4	0.12	-0.04	0.03	-0.45	0.3	0.79	0.4	0.23	0.35	-0.11	0.326667	6	0.290287	0.118509	High
P0CG19	rph	Truncated inactive ribonuclease PH OS=Escherichia coli (strain K12) OX=83333 GN=rph PE=1 SV=1	C116		0.01	0.12	-0.03	-0.04	-0.02	-0.06	0.38	0.51	0.25	0.23	0.3	0.28	0.325	6	0.104451	0.0426419	High
P00561	thrA	Bifunctional aspartokinase/homoserine dehydrogenase 1 OS=Escherichia coli (strain K12) OX=83333 GN=thrA PE=1 SV=2	C235		-0.06	0.07	0.08	-0.21	0.09	0.01	0.31	0.46	0.36	0.06	0.41	0.35	0.325	6	0.139821	0.0570818	High
P36667	wbbL	Rhamnosyltransferase WbbL OS=Escherichia coli (strain K12) OX=83333 GN=wbbL PE=1 SV=1	C117				0.64	-0.79	0.16	0.08			0.92	-0.52	0.48	0.42	0.325	4	0.605833	0.302916	High
P76422	thiD	Hydroxymethylpyrimidine/phosphomethylpyrimidine kinase OS=Escherichia coli (strain K12) OX=83333 GN=thiD PE=1 SV=1	C213				-0.5	0.4	0.01	0.17			-0.22	0.67	0.33	0.51	0.3225	4	0.387417	0.193708	High
P0ADE8	ygfZ	tRNA-modifying protein YgfZ OS=Escherichia coli (strain K12) OX=83333 GN=ygfZ PE=1 SV=2	C228		-0.07	0.01	0.04	0.02	-0.04	0	0.3	0.4	0.32	0.29	0.28	0.34	0.321667	6	0.0440076	0.017966	High
P36677	yhdN	Uncharacterized protein YhdN OS=Escherichia coli (strain K12) OX=83333 GN=yhdN PE=4 SV=1	C55		-0.05	0.05	0.11	-0.07	-0.12	0.02	0.32	0.44	0.39	0.2	0.2	0.36	0.318333	6	0.0996828	0.0406953	High
P0AA60	yghB	Inner membrane protein YghB OS=Escherichia coli (strain K12) OX=83333 GN=yghB PE=1 SV=1	C116		0.21	-0.01	-0.07	-0.19	-0.13	0.12	0.58	0.38	0.21	0.08	0.19	0.46	0.316667	6	0.188326	0.0768838	High
P0CF92	insL2	Putative transposase InsL for insertion sequence element IS186B OS=Escherichia coli (strain K12) OX=83333 GN=insL2 PE=3 SV=1	C140				-0.14	-0.13	0.38	-0.06			0.14	0.14	0.7	0.28	0.315	4	0.265016	0.132508	High
P76014	dhaL	PEP-dependent dihydroxyacetone kinase, ADP-binding subunit DhaL OS=Escherichia coli (strain K12) OX=83333 GN=dhaL PE=1 SV=3	C15		-0.13	-0.15	0.1	0.33	-0.22	-0.03	0.24	0.24	0.38	0.6	0.1	0.31	0.311667	6	0.169046	0.0690129	High
P16456	selD	Selenide, water dikinase OS=Escherichia coli (strain K12) OX=83333 GN=selD PE=1 SV=1	C17_OR_C19		0.12	-0.12	-0.04	-0.2	0.08	0.05	0.49	0.27	0.24	0.07	0.4	0.39	0.31	6	0.148997	0.0608276	High
P0ABP8	deoD	Purine nucleoside phosphorylase DeoD-type OS=Escherichia coli (strain K12) OX=83333 GN=deoD PE=1 SV=2	C201		0.13	0.12	0	0.07	-0.22	-0.21	0.5	0.51	0.28	0.34	0.1	0.13	0.31	6	0.175727	0.0717403	High
P27833	wecE	dTDP-4-amino-4,6-dideoxygalactose transaminase OS=Escherichia coli (strain K12) OX=83333 GN=wecE PE=1 SV=2	C286			-0.08	0.36	-0.87	-0.08	0.62		0.31	0.64	-0.6	0.24	0.96	0.31	5	0.584038	0.26119	High
P0A6J5	dadA	D-amino acid dehydrogenase OS=Escherichia coli (strain K12) OX=83333 GN=dadA PE=1 SV=1	C229		-0.1	-0.02	0.02	0	-0.03	0	0.27	0.37	0.3	0.27	0.29	0.34	0.306667	6	0.040332	0.0164655	High
P00936	cyaA	Adenylate cyclase OS=Escherichia coli (strain K12) OX=83333 GN=cyaA PE=1 SV=5	C661		-0.17	-0.21	0.18	0.12	-0.11	0.05	0.2	0.18	0.46	0.39	0.21	0.39	0.305	6	0.121778	0.0497159	High
Q47141	hcaR	Hca operon transcriptional activator HcaR OS=Escherichia coli (strain K12) OX=83333 GN=hcaR PE=1 SV=2	C42		-0.44	-0.14	0.33	-0.21	0.06	0.26	-0.07	0.25	0.61	0.06	0.38	0.6	0.305	6	0.279052	0.113922	High
P0AAB4	ubiD	3-octaprenyl-4-hydroxybenzoate carboxy-lyase OS=Escherichia coli (strain K12) OX=83333 GN=ubiD PE=1 SV=1	C361		0.28	0.49	-0.11		-0.35	-0.49	0.65	0.88	0.17		-0.03	-0.15	0.304	5	0.443599	0.198383	High
P0A6J5	dadA	D-amino acid dehydrogenase OS=Escherichia coli (strain K12) OX=83333 GN=dadA PE=1 SV=1	C200		-0.26	-0.13	0.04	0.03	0.03	0.14	0.11	0.26	0.32	0.3	0.35	0.48	0.303333	6	0.120775	0.0493063	High
P00957	alaS	Alanine--tRNA ligase OS=Escherichia coli (strain K12) OX=83333 GN=alaS PE=1 SV=2	C291		0.21	0	0.04	0.24	-0.41	-0.25	0.58	0.39	0.32	0.51	-0.09	0.09	0.3	6	0.255812	0.104435	High
P75952	comR	HTH-type transcriptional repressor ComR OS=Escherichia coli (strain K12) OX=83333 GN=comR PE=1 SV=2	C117_OR_C123		-0.88	0.15	0.24	0.16	-0.07	0.23	-0.51	0.54	0.52	0.43	0.25	0.57	0.3	6	0.413376	0.16876	High
P0AAH0	pstB	Phosphate import ATP-binding protein PstB OS=Escherichia coli (strain K12) OX=83333 GN=pstB PE=1 SV=2	C47		-0.61	0.38	0.06	0.17	-0.03	-0.17	-0.24	0.77	0.34	0.44	0.29	0.17	0.295	6	0.331828	0.135468	High
P0AAC8	iscA	Iron-binding protein IscA OS=Escherichia coli (strain K12) OX=83333 GN=iscA PE=1 SV=1	C99_OR_C101	Iron (C99), Iron (C101)	-0.11	-0.17	-0.14	-0.1	0.14	0.16	0.26	0.22	0.14	0.17	0.46	0.5	0.291667	6	0.152107	0.0620976	High
P05852	tsaD	tRNA N6-adenosine threonylcarbamoyltransferase OS=Escherichia coli (strain K12) OX=83333 GN=tsaD PE=1 SV=2	C10		-0.07	-0.05	0.03	0.02	-0.08	-0.07	0.3	0.34	0.31	0.29	0.24	0.27	0.291667	6	0.0343026	0.014004	High
P62399	rplE	50S ribosomal protein L5 OS=Escherichia coli (strain K12) OX=83333 GN=rplE PE=1 SV=2	C87		0.04	0.04	-0.02	-0.01	-0.14	-0.13	0.41	0.43	0.26	0.26	0.18	0.21	0.291667	6	0.104195	0.0425376	High
P07004	proA	Gamma-glutamyl phosphate reductase OS=Escherichia coli (strain K12) OX=83333 GN=proA PE=1 SV=2	C253		0.09	-0.04	-0.11	-0.06	-0.03	-0.09	0.46	0.35	0.17	0.21	0.29	0.25	0.288333	6	0.10477	0.042772	High
P62623	ispH	4-hydroxy-3-methylbut-2-enyl diphosphate reductase OS=Escherichia coli (strain K12) OX=83333 GN=ispH PE=1 SV=1	C12	Iron-sulfur (4Fe-4S) (C12)	-0.12	-0.12	-0.02	0	-0.02	0.04	0.25	0.27	0.26	0.27	0.3	0.38	0.288333	6	0.0479236	0.0195647	High
P22333	add	Adenosine deaminase OS=Escherichia coli (strain K12) OX=83333 GN=add PE=3 SV=2	C149		0.61	0.28	-0.16	-0.15	-0.4	-0.43	0.98	0.67	0.12	0.12	-0.08	-0.09	0.286667	6	0.438072	0.178842	High
P0A9Q7	adhE	Aldehyde-alcohol dehydrogenase OS=Escherichia coli (strain K12) OX=83333 GN=adhE PE=1 SV=2	C841		0.14	0.07	0.22	0.25	-0.41	-0.54	0.51	0.46	0.5	0.52	-0.09	-0.2	0.283333	6	0.334225	0.136447	High
P08839	ptsI	Phosphoenolpyruvate-protein phosphotransferase OS=Escherichia coli (strain K12) OX=83333 GN=ptsI PE=1 SV=1	C502		-0.13	-0.13	0.1	0.07	-0.1	-0.11	0.24	0.26	0.38	0.34	0.22	0.23	0.278333	6	0.0658534	0.0268845	High
P22106	asnB	Asparagine synthetase B [glutamine-hydrolyzing] OS=Escherichia coli (strain K12) OX=83333 GN=asnB PE=1 SV=3	C523		0.04	0.06	-0.24	-0.18	0.07	-0.06	0.41	0.45	0.04	0.09	0.39	0.28	0.276667	6	0.174088	0.0710712	High
P30750	metN	Methionine import ATP-binding protein MetN OS=Escherichia coli (strain K12) OX=83333 GN=metN PE=1 SV=4	C265		-0.73	-0.37	-0.03	0.85	-0.07	0.04	-0.36	0.02	0.25	1.12	0.25	0.38	0.276667	6	0.488781	0.199544	High
P64554	queE	7-carboxy-7-deazaguanine synthase OS=Escherichia coli (strain K12) OX=83333 GN=queE PE=3 SV=1	C31_OR_C35_OR_C38	Iron-sulfur (4Fe-4S-S-AdoMet) (C31), Iron-sulfur (4Fe-4S-S-AdoMet) (C35), Iron-sulfur (4Fe-4S-S-AdoMet) (C38)	-0.13	-0.4	0.05	0.05	0.12	-0.01	0.24	-0.01	0.33	0.32	0.44	0.33	0.275	6	0.15346	0.0626498	High
P04128	fimA	Type-1 fimbrial protein, A chain OS=Escherichia coli (strain K12) OX=83333 GN=fimA PE=1 SV=2	C44		0.01	-0.24	-0.25	-0.09	0.04	0.21	0.38	0.15	0.03	0.18	0.36	0.55	0.275	6	0.188971	0.077147	High
P39384	yjiM	Putative dehydratase subunit YjiM OS=Escherichia coli (strain K12) OX=83333 GN=yjiM PE=3 SV=2	C273		-0.29	-0.36	-0.52	-0.53	0.52	0.86	0.08	0.03	-0.24	-0.26	0.84	1.2	0.275	6	0.604045	0.2466	High
P45568	dxr	1-deoxy-D-xylulose 5-phosphate reductoisomerase OS=Escherichia coli (strain K12) OX=83333 GN=dxr PE=1 SV=2	C207		-0.32	0.58	0.14	0.04	-0.22	-0.55	0.05	0.97	0.42	0.31	0.1	-0.21	0.273333	6	0.405397	0.165503	High
P0A955	eda	KHG/KDPG aldolase OS=Escherichia coli (strain K12) OX=83333 GN=eda PE=1 SV=1	C52		-0.14	0.08	-0.01	-0.03	-0.21	-0.04	0.23	0.47	0.27	0.24	0.11	0.3	0.27	6	0.117473	0.0479583	High
P0A6K6	deoB	Phosphopentomutase OS=Escherichia coli (strain K12) OX=83333 GN=deoB PE=1 SV=1	C38		-0.06	-0.01	0.16	0.14	-0.3	-0.28	0.31	0.38	0.44	0.41	0.02	0.06	0.27	6	0.183739	0.0750111	High
P0AC38	aspA	Aspartate ammonia-lyase OS=Escherichia coli (strain K12) OX=83333 GN=aspA PE=1 SV=1	C340		-0.04	-0.18	-0.44	-0.2	-0.23	0.74	0.33	0.21	-0.16	0.07	0.09	1.08	0.27	6	0.429092	0.175176	High
P62623	ispH	4-hydroxy-3-methylbut-2-enyl diphosphate reductase OS=Escherichia coli (strain K12) OX=83333 GN=ispH PE=1 SV=1	C197	Iron-sulfur (4Fe-4S) (C197)	-0.04	-0.24	0.02	0.02	-0.04	-0.08	0.33	0.15	0.3	0.29	0.28	0.26	0.268333	6	0.0624233	0.0254842	High
P64530	rcnR	Transcriptional repressor RcnR OS=Escherichia coli (strain K12) OX=83333 GN=rcnR PE=1 SV=1	C35		-0.15	-0.46	0.3	0.2	-0.41	0.16	0.22	-0.07	0.58	0.47	-0.09	0.5	0.268333	6	0.295528	0.120649	High
P28248	dcd	dCTP deaminase OS=Escherichia coli (strain K12) OX=83333 GN=dcd PE=1 SV=1	C4				-0.09	0.53	-0.54	-0.04			0.19	0.8	-0.22	0.3	0.2675	4	0.419633	0.209816	High
P0AEW9	fruK	1-phosphofructokinase OS=Escherichia coli (strain K12) OX=83333 GN=fruK PE=3 SV=1	C163		-0.05	-0.09	0.07	0.1	-0.16	-0.25	0.32	0.3	0.35	0.37	0.16	0.09	0.265	6	0.11327	0.0462421	High
P37326	intS	Prophage integrase IntS OS=Escherichia coli (strain K12) OX=83333 GN=intS PE=1 SV=1	C304						-0.35	0.22					-0.03	0.56	0.265	2	0.417193	0.295	High
P37765	rluB	Ribosomal large subunit pseudouridine synthase B OS=Escherichia coli (strain K12) OX=83333 GN=rluB PE=1 SV=2	C67		2.85		-0.8	-0.45	-1.06	-0.8	3.22		-0.52	-0.18	-0.74	-0.46	0.264	5	1.66448	0.744376	Medium
P0ACS7	rpiR	HTH-type transcriptional regulator RpiR OS=Escherichia coli (strain K12) OX=83333 GN=rpiR PE=1 SV=1	C238		-0.1	-0.14	0.22	0.19	-0.31	-0.27	0.27	0.25	0.5	0.46	0.01	0.07	0.26	6	0.198192	0.0809115	High
P21893	recJ	Single-stranded-DNA-specific exonuclease RecJ OS=Escherichia coli (strain K12) OX=83333 GN=recJ PE=1 SV=2	C344		-0.29	-0.18	-0.05	0.47		-0.31	0.08	0.21	0.23	0.74		0.03	0.258	5	0.282436	0.126309	High
P0AC53	zwf	Glucose-6-phosphate 1-dehydrogenase OS=Escherichia coli (strain K12) OX=83333 GN=zwf PE=1 SV=1	C170		-0.01	-0.14	0.05	-0.08	-0.02	-0.23	0.36	0.25	0.33	0.19	0.3	0.11	0.256667	6	0.0937372	0.0382681	High
P0A9U8	ydiO	Probable acyl-CoA dehydrogenase YdiO OS=Escherichia coli (strain K12) OX=83333 GN=ydiO PE=3 SV=1	C255		-0.11	-0.11	-0.02	-0.25	0.04	0.01	0.26	0.28	0.26	0.02	0.36	0.35	0.255	6	0.123248	0.0503157	High
P0AFD1	nuoE	NADH-quinone oxidoreductase subunit E OS=Escherichia coli (strain K12) OX=83333 GN=nuoE PE=1 SV=1	C92_AND_C97	Iron-sulfur (2Fe-2S) (C92), Iron-sulfur (2Fe-2S) (C97)					-0.32	0.17					0	0.51	0.255	2	0.360624	0.255	High
P0A8P3	yggX	Probable Fe(2+)-trafficking protein OS=Escherichia coli (strain K12) OX=83333 GN=yggX PE=1 SV=2	C7		0.43	-0.56	0.26	0.28	-0.14	-0.72	0.8	-0.17	0.54	0.55	0.18	-0.38	0.253333	6	0.459289	0.187504	High
P0AES0	gss	Bifunctional glutathionylspermidine synthetase/amidase OS=Escherichia coli (strain K12) OX=83333 GN=gss PE=1 SV=1	C59		-0.01	-0.01	-0.18	-0.05	-0.02	-0.19	0.36	0.38	0.1	0.22	0.3	0.15	0.251667	6	0.113915	0.0465057	High
P75952	comR	HTH-type transcriptional repressor ComR OS=Escherichia coli (strain K12) OX=83333 GN=comR PE=1 SV=2	C153		-0.24	-0.4	-0.32	0.46	-0.06	0.1	0.13	-0.01	-0.04	0.73	0.26	0.44	0.251667	6	0.294171	0.120095	High
P30014	rnt	Ribonuclease T OS=Escherichia coli (strain K12) OX=83333 GN=rnt PE=1 SV=1	C11		0.1	0.09	-0.1	0.11	-0.28	-0.38	0.47	0.48	0.18	0.38	0.04	-0.04	0.251667	6	0.22418	0.0915211	High
P75829	ybjX	Uncharacterized protein YbjX OS=Escherichia coli (strain K12) OX=83333 GN=ybjX PE=4 SV=1	C124		-0.32	-0.59	-0.39	-0.12	0.52	0.43	0.05	-0.2	-0.11	0.15	0.84	0.77	0.25	6	0.447348	0.182629	High
P75767	ybhK	Putative gluconeogenesis factor OS=Escherichia coli (strain K12) OX=83333 GN=ybhK PE=1 SV=1	C66		-0.22	-0.05	-0.2	-0.06	0.11	-0.05	0.15	0.34	0.08	0.21	0.43	0.29	0.25	6	0.12853	0.0524722	High
P0AEJ2	entC	Isochorismate synthase EntC OS=Escherichia coli (strain K12) OX=83333 GN=entC PE=1 SV=1	C35		0.01	0.08	-0.02	-0.22	-0.12	-0.22	0.38	0.47	0.26	0.05	0.2	0.12	0.246667	6	0.157945	0.0644808	High
P0A9R7	ftsE	Cell division ATP-binding protein FtsE OS=Escherichia coli (strain K12) OX=83333 GN=ftsE PE=1 SV=1	C49		-0.02	-0.31	-0.21	-0.1	0.03	0.12	0.35	0.08	0.07	0.17	0.35	0.46	0.246667	6	0.162317	0.0662655	High
P0A8I8	rlmH	Ribosomal RNA large subunit methyltransferase H OS=Escherichia coli (strain K12) OX=83333 GN=rlmH PE=1 SV=1	C112		-0.11	-0.16	0.05	-0.08	-0.15	-0.05	0.26	0.23	0.33	0.19	0.17	0.29	0.245	6	0.0605805	0.0247319	High
P39334	bdcR	HTH-type transcriptional repressor BdcR OS=Escherichia coli (strain K12) OX=83333 GN=bdcR PE=1 SV=2	C155		0.33	0.17	-0.36	-0.4	-0.32	0.07	0.7	0.56	-0.08	-0.13	0	0.41	0.243333	6	0.357696	0.146029	High
P0A6U3	mnmG	tRNA uridine 5-carboxymethylaminomethyl modification enzyme MnmG OS=Escherichia coli (strain K12) OX=83333 GN=mnmG PE=1 SV=1	C47		0.21	0.57	-0.27	-0.86	-0.54	0.38	0.58	0.96	0.01	-0.59	-0.22	0.72	0.243333	6	0.602948	0.246153	High
P0ACC7	glmU	Bifunctional protein GlmU OS=Escherichia coli (strain K12) OX=83333 GN=glmU PE=1 SV=1	C385		-0.54	-0.06	0.24	-0.27	0.07	0.04	-0.17	0.33	0.52	0	0.39	0.38	0.241667	6	0.266189	0.108671	High
P25522	mnmE	tRNA modification GTPase MnmE OS=Escherichia coli (strain K12) OX=83333 GN=mnmE PE=1 SV=3	C451		-0.07	-0.13	-0.14	0.03	-0.13	-0.09	0.3	0.26	0.14	0.3	0.19	0.25	0.24	6	0.063561	0.0259487	High
P0A9B6	epd	D-erythrose-4-phosphate dehydrogenase OS=Escherichia coli (strain K12) OX=83333 GN=epd PE=1 SV=2	C316						-0.33	0.15					-0.01	0.49	0.24	2	0.353553	0.25	High
P0A9U8	ydiO	Probable acyl-CoA dehydrogenase YdiO OS=Escherichia coli (strain K12) OX=83333 GN=ydiO PE=3 SV=1	C32		-0.32	-0.09	-0.25	-0.08	0.17	0.02	0.05	0.3	0.03	0.19	0.49	0.36	0.236667	6	0.180629	0.0737413	High
P21889	aspS	Aspartate--tRNA ligase OS=Escherichia coli (strain K12) OX=83333 GN=aspS PE=1 SV=1	C21		-0.19	-0.05	0.36	-0.14	-0.16	-0.38	0.18	0.34	0.64	0.13	0.16	-0.04	0.235	6	0.23253	0.0949298	High
P07014	sdhB	Succinate dehydrogenase iron-sulfur subunit OS=Escherichia coli (strain K12) OX=83333 GN=sdhB PE=1 SV=1	C60	Iron-sulfur (2Fe-2S)"; (C60)	-0.23	-0.3	0.35	-0.06	-0.05	-0.28	0.14	0.09	0.63	0.21	0.27	0.06	0.233333	6	0.209061	0.085349	High
P0ABZ4	kdsC	3-deoxy-D-manno-octulosonate 8-phosphate phosphatase KdsC OS=Escherichia coli (strain K12) OX=83333 GN=kdsC PE=3 SV=1	C11		-0.22	-0.13	-0.02	0.01	-0.17	-0.04	0.15	0.26	0.26	0.28	0.15	0.3	0.233333	6	0.0662319	0.0270391	High
P0A6T1	pgi	Glucose-6-phosphate isomerase OS=Escherichia coli (strain K12) OX=83333 GN=pgi PE=1 SV=1	C73		-0.19	0.01	-0.07	0.03	-0.2	-0.15	0.18	0.4	0.21	0.3	0.12	0.19	0.233333	6	0.100333	0.0409607	High
P0A6H5	hslU	ATP-dependent protease ATPase subunit HslU OS=Escherichia coli (strain K12) OX=83333 GN=hslU PE=1 SV=1	C288		-0.29	-0.27	0.1	0.03	-0.09	-0.06	0.08	0.12	0.38	0.3	0.23	0.28	0.231667	6	0.113563	0.0463621	High
P67430	nemR	HTH-type transcriptional repressor NemR OS=Escherichia coli (strain K12) OX=83333 GN=nemR PE=1 SV=1	C116		-0.12	0.05	-0.18	0.06	-0.3	-0.09	0.25	0.44	0.1	0.33	0.02	0.25	0.231667	6	0.152239	0.0621512	High
P0A7V8	rpsD	30S ribosomal protein S4 OS=Escherichia coli (strain K12) OX=83333 GN=rpsD PE=1 SV=2	C32		-0.23	-0.11	-0.16	-0.12	0.28	-0.24	0.14	0.28	0.12	0.15	0.6	0.1	0.231667	6	0.19125	0.0780776	High
P39407	yjjU	Uncharacterized protein YjjU OS=Escherichia coli (strain K12) OX=83333 GN=yjjU PE=3 SV=1	C29		-0.27	-0.08	-0.27	-0.19	0.06	0.17	0.1	0.31	0.01	0.08	0.38	0.51	0.231667	6	0.197526	0.0806398	High
P37744	rfbA	Glucose-1-phosphate thymidylyltransferase 1 OS=Escherichia coli (strain K12) OX=83333 GN=rfbA PE=1 SV=2	C253		0.1	-0.11	-0.12	-0.19	-0.11	-0.15	0.47	0.28	0.16	0.08	0.21	0.19	0.231667	6	0.133778	0.0546148	High
P39337	yjgM	Uncharacterized N-acetyltransferase YjgM OS=Escherichia coli (strain K12) OX=83333 GN=yjgM PE=3 SV=2	C124					0.26	-0.47	-0.03				0.53	-0.15	0.31	0.23	3	0.346987	0.200333	High
P24188	trhO	tRNA uridine(34) hydroxylase OS=Escherichia coli (strain K12) OX=83333 GN=trhO PE=1 SV=2	C285		0.02	-0.25	-0.16	-0.33	0.06	0.07	0.39	0.14	0.12	-0.06	0.38	0.41	0.23	6	0.19225	0.0784857	High
P27129	rfaJ	Lipopolysaccharide 1,2-glucosyltransferase OS=Escherichia coli (strain K12) OX=83333 GN=rfaJ PE=3 SV=2	C135			0.15			-0.29	-0.22		0.54			0.03	0.12	0.23	3	0.272213	0.157162	High
P30014	rnt	Ribonuclease T OS=Escherichia coli (strain K12) OX=83333 GN=rnt PE=1 SV=1	C168		-0.35	0.27	0.09	0.27	-0.48	-0.41	0.02	0.66	0.37	0.54	-0.16	-0.07	0.226667	6	0.342559	0.139849	High
P20966	fruA	PTS system fructose-specific EIIB'BC component OS=Escherichia coli (strain K12) OX=83333 GN=fruA PE=1 SV=1	C112		-0.39		0.53	-0.44	-0.05	-0.1	-0.02		0.81	-0.17	0.27	0.24	0.226	5	0.374339	0.16741	High
P23830	pssA	CDP-diacylglycerol--serine O-phosphatidyltransferase OS=Escherichia coli (strain K12) OX=83333 GN=pssA PE=1 SV=2	C110		0.96	-0.83	-0.09	-0.06	-0.38	-0.23	1.33	-0.44	0.19	0.21	-0.06	0.11	0.223333	6	0.59315	0.242152	High
P76141	lsrR	Transcriptional regulator LsrR OS=Escherichia coli (strain K12) OX=83333 GN=lsrR PE=1 SV=1	C14		-0.2	-0.38	0.05	-0.05	-0.05	-0.01	0.17	0.01	0.33	0.22	0.27	0.33	0.221667	6	0.121065	0.0494245	High
P0AF12	mtnN	5'-methylthioadenosine/S-adenosylhomocysteine nucleosidase OS=Escherichia coli (strain K12) OX=83333 GN=mtnN PE=1 SV=1	C115		-0.02	0.15	-0.13	0	-0.33	-0.31	0.35	0.54	0.15	0.27	-0.01	0.03	0.221667	6	0.207694	0.0847906	High
Q46861	ygiQ	UPF0313 protein YgiQ OS=Escherichia coli (strain K12) OX=83333 GN=ygiQ PE=3 SV=3	C261		-1.19		0.3	0.48	-0.23	0.16	-0.82		0.58	0.75	0.09	0.5	0.22	5	0.62996	0.281727	High
P0AGL5	ratA	Ribosome association toxin RatA OS=Escherichia coli (strain K12) OX=83333 GN=ratA PE=1 SV=1	C113		-0.18	-0.16	-0.1	-0.06	-0.04	-0.11	0.19	0.23	0.18	0.21	0.28	0.23	0.22	6	0.0357771	0.0146059	High
P0A6M8	fusA	Elongation factor G OS=Escherichia coli (strain K12) OX=83333 GN=fusA PE=1 SV=2	C266		-0.08	-0.06	0.12	-0.04	-0.31	-0.29	0.29	0.33	0.4	0.23	0.01	0.05	0.218333	6	0.156514	0.0638966	High
P0A6R0	fabH	3-oxoacyl-[acyl-carrier-protein] synthase 3 OS=Escherichia coli (strain K12) OX=83333 GN=fabH PE=1 SV=1	C282		-0.4	-0.19	0.04	0.04	-0.12	-0.04	-0.03	0.2	0.32	0.31	0.2	0.3	0.216667	6	0.132464	0.0540781	High
P45551	yhfY	Uncharacterized protein YhfY OS=Escherichia coli (strain K12) OX=83333 GN=yhfY PE=4 SV=2	C9		-0.33	-0.19	-0.21	-0.3	0.24	0.12	0.04	0.2	0.07	-0.03	0.56	0.46	0.216667	6	0.241219	0.0984773	High
P0A9Q5	accD	Acetyl-coenzyme A carboxylase carboxyl transferase subunit beta OS=Escherichia coli (strain K12) OX=83333 GN=accD PE=1 SV=1	C154_AND_C158		-0.77		-0.22	-0.24	0.25	0.47	-0.4		0.06	0.03	0.57	0.81	0.214	5	0.478675	0.21407	High
P31120	glmM	Phosphoglucosamine mutase OS=Escherichia coli (strain K12) OX=83333 GN=glmM PE=1 SV=3	C181		-0.27	-0.15	0.14	-0.23		-0.09	0.1	0.24	0.42	0.04		0.25	0.21	5	0.147986	0.0661816	High
P67087	rsmI	Ribosomal RNA small subunit methyltransferase I OS=Escherichia coli (strain K12) OX=83333 GN=rsmI PE=1 SV=1	C123		-0.03	-0.1	-0.34	-0.2	0.12	-0.16	0.34	0.29	-0.06	0.07	0.44	0.18	0.21	6	0.184174	0.0751887	High
P69228	baeR	Transcriptional regulatory protein BaeR OS=Escherichia coli (strain K12) OX=83333 GN=baeR PE=1 SV=1	C109						0.3	-0.54					0.62	-0.2	0.21	2	0.579828	0.41	High
P0AGF2	csdE	Sulfur acceptor protein CsdE OS=Escherichia coli (strain K12) OX=83333 GN=csdE PE=1 SV=1	C61		0.37	-0.35	-0.14	-0.17	-0.2	-0.23	0.74	0.04	0.14	0.1	0.12	0.11	0.208333	6	0.262634	0.10722	High
Q46888	ltnD	L-threonate dehydrogenase OS=Escherichia coli (strain K12) OX=83333 GN=ltnD PE=3 SV=1	C51		-0.06	-0.38	-0.33	-0.46	0.52	-0.01	0.31	0.01	-0.05	-0.19	0.84	0.33	0.208333	6	0.371183	0.151535	High
P21513	rne	Ribonuclease E OS=Escherichia coli (strain K12) OX=83333 GN=rne PE=1 SV=6	C832		-0.02	-0.17	-0.01	-0.09	-0.185	-0.245	0.35	0.22	0.27	0.18	0.135	0.095	0.208333	6	0.0927721	0.0378741	High
P0A9D2	gstA	Glutathione S-transferase GstA OS=Escherichia coli (strain K12) OX=83333 GN=gstA PE=1 SV=1	C10				-0.41	0.04	0.15	-0.17			-0.13	0.31	0.47	0.17	0.205	4	0.254755	0.127377	High
P0A7S9	rpsM	30S ribosomal protein S13 OS=Escherichia coli (strain K12) OX=83333 GN=rpsM PE=1 SV=2	C85		-0.1	-0.11	-0.07	-0.08	-0.19	-0.21	0.27	0.28	0.21	0.19	0.13	0.13	0.201667	6	0.0652431	0.0266354	High
P0C8J6	gatY	D-tagatose-1,6-bisphosphate aldolase subunit GatY OS=Escherichia coli (strain K12) OX=83333 GN=gatY PE=1 SV=1	C124		-0.04	-0.18	-0.29	-0.23	-0.04	0.01	0.33	0.21	-0.01	0.04	0.28	0.35	0.2	6	0.152053	0.0620752	High
P0A705	infB	Translation initiation factor IF-2 OS=Escherichia coli (strain K12) OX=83333 GN=infB PE=1 SV=1	C861		-0.66	-0.62	0.19	0.17	0.06	0.09	-0.29	-0.23	0.47	0.44	0.38	0.43	0.2	6	0.357994	0.146151	High
P76055	ttcA	tRNA-cytidine(32) 2-sulfurtransferase OS=Escherichia coli (strain K12) OX=83333 GN=ttcA PE=1 SV=1	C122_AND_C125	Iron-sulfur (4Fe-4S) (C122), Iron-sulfur (4Fe-4S) (C125)			-0.8	0.33	-0.32	0.38			-0.52	0.6	0	0.72	0.2	4	0.574108	0.287054	High
P0ACR4	yeiE	Uncharacterized HTH-type transcriptional regulator YeiE OS=Escherichia coli (strain K12) OX=83333 GN=yeiE PE=3 SV=1	C286		0.33		0.17	0.21	-0.69	-0.6	0.7		0.45	0.48	-0.37	-0.26	0.2	5	0.481508	0.215337	High
P0A6Q6	fabZ	3-hydroxyacyl-[acyl-carrier-protein] dehydratase FabZ OS=Escherichia coli (strain K12) OX=83333 GN=fabZ PE=1 SV=1	C145		-0.12	-0.09	-0.4	-0.18	0.04	-0.02	0.25	0.3	-0.12	0.09	0.36	0.32	0.2	6	0.182757	0.0746101	High
P0ACS5	zntR	HTH-type transcriptional regulator ZntR OS=Escherichia coli (strain K12) OX=83333 GN=zntR PE=1 SV=1	C79		0.1		-0.23	-0.26	-0.07	-0.13	0.47		0.05	0.01	0.25	0.21	0.198	5	0.183085	0.081878	High
P0CG19	rph	Truncated inactive ribonuclease PH OS=Escherichia coli (strain K12) OX=83333 GN=rph PE=1 SV=1	C39		-0.07	-0.11	-0.08	-0.11	-0.13	-0.29	0.3	0.28	0.2	0.16	0.19	0.05	0.196667	6	0.090037	0.0367575	High
P07649	truA	tRNA pseudouridine synthase A OS=Escherichia coli (strain K12) OX=83333 GN=truA PE=1 SV=1	C55		-0.23	-0.2	0.01	0.08	-0.22	-0.23	0.14	0.19	0.29	0.35	0.1	0.11	0.196667	6	0.102307	0.0417665	High
P0A6U3	mnmG	tRNA uridine 5-carboxymethylaminomethyl modification enzyme MnmG OS=Escherichia coli (strain K12) OX=83333 GN=mnmG PE=1 SV=1	C277		-0.12	-0.13	-0.26	-0.2	-0.01	-0.07	0.25	0.26	0.02	0.07	0.31	0.27	0.196667	6	0.120277	0.0491031	High
P65870	queD	6-carboxy-5,6,7,8-tetrahydropterin synthase OS=Escherichia coli (strain K12) OX=83333 GN=queD PE=1 SV=1	C112		-0.02	-0.09	-0.21	-0.25	-0.12	-0.11	0.35	0.3	0.07	0.02	0.2	0.23	0.195	6	0.128491	0.0524563	High
P0A7J3	rplJ	50S ribosomal protein L10 OS=Escherichia coli (strain K12) OX=83333 GN=rplJ PE=1 SV=2	C71		-0.16	-0.12	-0.07	-0.04	-0.19	-0.22	0.21	0.27	0.21	0.23	0.13	0.12	0.195	6	0.0585662	0.0239096	High
P76575	yfgJ	Uncharacterized protein YfgJ OS=Escherichia coli (strain K12) OX=83333 GN=yfgJ PE=1 SV=2	C24		-0.06	-0.23	-0.01	-0.18	-0.27	-0.06	0.31	0.16	0.27	0.09	0.05	0.28	0.193333	6	0.108934	0.0444722	High
P0ABP8	deoD	Purine nucleoside phosphorylase DeoD-type OS=Escherichia coli (strain K12) OX=83333 GN=deoD PE=1 SV=2	C111		-0.26	-0.44	-0.04	-0.01	-0.1	0.04	0.11	-0.05	0.24	0.26	0.22	0.38	0.193333	6	0.147196	0.0600925	High
P0ABD5	accA	Acetyl-coenzyme A carboxylase carboxyl transferase subunit alpha OS=Escherichia coli (strain K12) OX=83333 GN=accA PE=1 SV=2	C197		0.81	-0.42	0.13	-0.26	-0.26	-0.82	1.18	-0.03	0.41	0.01	0.06	-0.48	0.191667	6	0.561263	0.229135	High
P37127	aegA	Putative oxidoreductase AegA OS=Escherichia coli (strain K12) OX=83333 GN=aegA PE=2 SV=2	C64	Iron-sulfur (4Fe-4S) 3 (C64)			1.24	1.14	-1.38	-1.45			1.52	1.41	-1.06	-1.11	0.19	4	1.47307	0.736535	Medium
P76558	maeB	NADP-dependent malic enzyme OS=Escherichia coli (strain K12) OX=83333 GN=maeB PE=1 SV=1	C642						-0.23	-0.05					0.09	0.29	0.19	2	0.141421	0.1	High
P76104	rlhA	23S rRNA 5-hydroxycytidine C2501 synthase OS=Escherichia coli (strain K12) OX=83333 GN=rlhA PE=1 SV=2	C192_OR_C196		-0.23	-0.19	-0.14	-0.2	-0.05	-0.03	0.14	0.2	0.14	0.07	0.27	0.31	0.188333	6	0.0897589	0.0366439	High
P0A8F4	udk	Uridine kinase OS=Escherichia coli (strain K12) OX=83333 GN=udk PE=3 SV=1	C8		0.02	-0.12	-0.27	0.12	-0.49	-0.1	0.39	0.27	0.01	0.39	-0.17	0.24	0.188333	6	0.224001	0.0914482	High
P0A7I0	prfA	Peptide chain release factor RF1 OS=Escherichia coli (strain K12) OX=83333 GN=prfA PE=1 SV=1	C257		-0.18	-0.2	-0.18	-0.1	-0.1	-0.08	0.19	0.19	0.1	0.17	0.22	0.26	0.188333	6	0.0534478	0.02182	High
P68767	pepA	Cytosol aminopeptidase OS=Escherichia coli (strain K12) OX=83333 GN=pepA PE=1 SV=1	C17			-0.26	-0.28	-0.09	0.11	-0.14		0.13	0	0.18	0.43	0.2	0.188	5	0.156109	0.069814	High
Q47679	yafV	Omega-amidase YafV OS=Escherichia coli (strain K12) OX=83333 GN=yafV PE=3 SV=1	C141		0.15	-0.37	-0.23	-0.29	-0.05	-0.07	0.52	0.02	0.05	-0.02	0.27	0.27	0.185	6	0.206954	0.0844887	High
P00561	thrA	Bifunctional aspartokinase/homoserine dehydrogenase 1 OS=Escherichia coli (strain K12) OX=83333 GN=thrA PE=1 SV=2	C280				-0.43	0.13	-0.14	-0.03			-0.15	0.4	0.18	0.31	0.185	4	0.240901	0.120451	High
P21170	speA	Biosynthetic arginine decarboxylase OS=Escherichia coli (strain K12) OX=83333 GN=speA PE=1 SV=2	C456		0.12	-0.12	0.22	-0.34	-0.4	-0.34	0.49	0.27	0.5	-0.07	-0.08	0	0.185	6	0.271643	0.110898	High
P0A9C3	galM	Aldose 1-epimerase OS=Escherichia coli (strain K12) OX=83333 GN=galM PE=1 SV=1	C56_OR_C61		0.57	0.22	-0.47	-0.24	-0.38	-0.56	0.94	0.61	-0.19	0.03	-0.06	-0.22	0.185	6	0.477357	0.19488	High
P0AGB6	rpoE	ECF RNA polymerase sigma-E factor OS=Escherichia coli (strain K12) OX=83333 GN=rpoE PE=1 SV=1	C165		0.58	-0.29	-0.19	-0.38	-0.45		0.95	0.1	0.09	-0.11	-0.13		0.18	5	0.443734	0.198444	High
P0A6A6	leuC	3-isopropylmalate dehydratase large subunit OS=Escherichia coli (strain K12) OX=83333 GN=leuC PE=1 SV=2	C75		0.04	-0.01	-0.53	-0.13	0.03	-0.29	0.41	0.38	-0.25	0.14	0.35	0.05	0.18	6	0.255029	0.104115	High
P0ADY3	rplN	50S ribosomal protein L14 OS=Escherichia coli (strain K12) OX=83333 GN=rplN PE=1 SV=1	C84		-0.08	-0.07	-0.08	-0.45	-0.11	-0.11	0.29	0.32	0.2	-0.18	0.21	0.23	0.178333	6	0.181705	0.0741807	High
P25665	metE	5-methyltetrahydropteroyltriglutamate--homocysteine methyltransferase OS=Escherichia coli (strain K12) OX=83333 GN=metE PE=1 SV=6	C726	Zinc (C726)	0.07	-0.2	0.07	-0.03	-0.29	-0.52	0.44	0.19	0.35	0.24	0.03	-0.18	0.178333	6	0.224626	0.091703	High
P0A9Q1	arcA	Aerobic respiration control protein ArcA OS=Escherichia coli (strain K12) OX=83333 GN=arcA PE=1 SV=1	C233		-0.61	-0.69	0.24	0.22	-0.07	0	-0.24	-0.3	0.52	0.49	0.25	0.34	0.176667	6	0.360259	0.147075	High
P33599	nuoC	NADH-quinone oxidoreductase subunit C/D OS=Escherichia coli (strain K12) OX=83333 GN=nuoC PE=1 SV=3	C459		-0.21	0.57	0.09	-0.41	-0.04	-0.91	0.16	0.96	0.37	-0.14	0.28	-0.57	0.176667	6	0.513757	0.209741	High
P37013	norR	Anaerobic nitric oxide reductase transcription regulator NorR OS=Escherichia coli (strain K12) OX=83333 GN=norR PE=1 SV=2	C38		-0.38		0.06	-0.04	-0.07	-0.27	-0.01		0.34	0.23	0.25	0.07	0.176	5	0.142408	0.0636867	High
P0ADW8	yheV	Uncharacterized protein YheV OS=Escherichia coli (strain K12) OX=83333 GN=yheV PE=4 SV=1	C35		-0.2	0.06	-0.14	-0.23	-0.18	-0.23	0.17	0.45	0.14	0.04	0.14	0.11	0.175	6	0.14181	0.0578936	High
P33920	yejK	Nucleoid-associated protein YejK OS=Escherichia coli (strain K12) OX=83333 GN=yejK PE=1 SV=3	C230		0.05	-1	-0.11	0.45			0.42	-0.61	0.17	0.72			0.175	4	0.56959	0.284795	High
P0CF92	insL2	Putative transposase InsL for insertion sequence element IS186B OS=Escherichia coli (strain K12) OX=83333 GN=insL2 PE=3 SV=1	C220		-0.02	-0.22	-0.27	-0.18	-0.12	-0.12	0.35	0.17	0.01	0.09	0.2	0.22	0.173333	6	0.11639	0.0475161	High
P0A6M8	fusA	Elongation factor G OS=Escherichia coli (strain K12) OX=83333 GN=fusA PE=1 SV=2	C398		-0.2	-0.13	-0.04	0.01	-0.37	-0.21	0.17	0.26	0.24	0.28	-0.05	0.13	0.171667	6	0.122543	0.0500278	High
P0A6V5	glpE	Thiosulfate sulfurtransferase GlpE OS=Escherichia coli (strain K12) OX=83333 GN=glpE PE=1 SV=1	C6		-0.13	-0.14	-0.17	-0.16	-0.3	-0.04	0.24	0.25	0.11	0.11	0.02	0.3	0.171667	6	0.107595	0.0439254	High
P04982	rbsD	D-ribose pyranase OS=Escherichia coli (strain K12) OX=83333 GN=rbsD PE=1 SV=3	C27		0.09	-0.26	-0.37	-0.54	0.06	0.07	0.46	0.13	-0.09	-0.27	0.38	0.41	0.17	6	0.299533	0.122284	High
P0AEI4	rimO	Ribosomal protein S12 methylthiotransferase RimO OS=Escherichia coli (strain K12) OX=83333 GN=rimO PE=1 SV=1	C150	Iron-sulfur (4Fe-4S-S-AdoMet) (C150)	-0.27	-0.18	-0.16	-0.11	-0.1	-0.14	0.1	0.21	0.12	0.16	0.22	0.2	0.168333	6	0.0499667	0.0203988	High
P00864	ppc	Phosphoenolpyruvate carboxylase OS=Escherichia coli (strain K12) OX=83333 GN=ppc PE=1 SV=1	C157		-0.01	-0.17	-0.13	-0.11	-0.26	-0.28	0.36	0.22	0.15	0.16	0.06	0.06	0.168333	6	0.112502	0.0459287	High
P21507	srmB	ATP-dependent RNA helicase SrmB OS=Escherichia coli (strain K12) OX=83333 GN=srmB PE=1 SV=1	C148		-0.41	-0.26	0.16	-0.23	-0.12	-0.11	-0.04	0.13	0.44	0.04	0.2	0.23	0.166667	6	0.167292	0.0682967	High
P0AFW0	rfaH	Transcription antitermination protein RfaH OS=Escherichia coli (strain K12) OX=83333 GN=rfaH PE=1 SV=1	C28		-0.56	-0.62	0.1	-0.01	-0.02	0.14	-0.19	-0.23	0.38	0.26	0.3	0.48	0.166667	6	0.301574	0.123117	High
P0A9L5	ppiC	Peptidyl-prolyl cis-trans isomerase C OS=Escherichia coli (strain K12) OX=83333 GN=ppiC PE=1 SV=2	C41		-0.21	-0.15	-0.21	-0.24	-0.06	-0.11	0.16	0.24	0.07	0.03	0.26	0.23	0.165	6	0.0960729	0.0392216	High
P76055	ttcA	tRNA-cytidine(32) 2-sulfurtransferase OS=Escherichia coli (strain K12) OX=83333 GN=ttcA PE=1 SV=1	C45		-0.13	-0.18	-0.2	-0.25	-0.1	-0.12	0.24	0.21	0.08	0.02	0.22	0.22	0.165	6	0.0915969	0.0373943	High
P0A7E5	pyrG	CTP synthase OS=Escherichia coli (strain K12) OX=83333 GN=pyrG PE=1 SV=2	C261		-0.3	-0.41	-0.07	0.06	-0.2	-0.06	0.07	-0.02	0.21	0.33	0.12	0.28	0.165	6	0.132476	0.0540833	High
P0A8L1	serS	Serine--tRNA ligase OS=Escherichia coli (strain K12) OX=83333 GN=serS PE=1 SV=1	C359		-0.12	-0.22	-0.15	-0.11	-0.2	-0.19	0.25	0.17	0.13	0.16	0.12	0.15	0.163333	6	0.0463321	0.018915	High
P60422	rplB	50S ribosomal protein L2 OS=Escherichia coli (strain K12) OX=83333 GN=rplB PE=1 SV=2	C6		-0.18	-0.18	-0.09	-0.08	-0.24	-0.23	0.19	0.21	0.19	0.19	0.08	0.11	0.161667	6	0.0530723	0.0216667	High
P0ADF8	ilvN	Acetolactate synthase isozyme 1 small subunit OS=Escherichia coli (strain K12) OX=83333 GN=ilvN PE=1 SV=1	C41		-0.37	-0.49	0	0.06	-0.29	0.09	0	-0.1	0.28	0.33	0.03	0.43	0.161667	6	0.212736	0.0868492	High
P0ACQ0	rbsR	Ribose operon repressor OS=Escherichia coli (strain K12) OX=83333 GN=rbsR PE=1 SV=2	C123						-0.33	-0.01					-0.01	0.33	0.16	2	0.240416	0.17	High
P0ABH0	ftsA	Cell division protein FtsA OS=Escherichia coli (strain K12) OX=83333 GN=ftsA PE=1 SV=1	C347						-0.16						0.16		0.16	1			Low
P0AC53	zwf	Glucose-6-phosphate 1-dehydrogenase OS=Escherichia coli (strain K12) OX=83333 GN=zwf PE=1 SV=1	C345			-0.2	-0.18	0.21	-0.41	-0.26		0.19	0.1	0.48	-0.09	0.08	0.152	5	0.209452	0.0936696	High
P0ADS2	zapA	Cell division protein ZapA OS=Escherichia coli (strain K12) OX=83333 GN=zapA PE=1 SV=1	C19		-0.13	-0.32	-0.23	-0.1	-0.12	-0.16	0.24	0.07	0.05	0.17	0.2	0.18	0.151667	6	0.0752108	0.0307047	High
P38521	yggL	Uncharacterized protein YggL OS=Escherichia coli (strain K12) OX=83333 GN=yggL PE=4 SV=2	C77		-0.09	-0.17	0.2	0.19	-0.57	-0.62	0.28	0.22	0.48	0.46	-0.25	-0.28	0.151667	6	0.338137	0.138044	High
P0AFD1	nuoE	NADH-quinone oxidoreductase subunit E OS=Escherichia coli (strain K12) OX=83333 GN=nuoE PE=1 SV=1	C132		-0.08	-0.32	-0.18	-0.37	-0.03	-0.11	0.29	0.07	0.1	-0.1	0.29	0.23	0.146667	6	0.152927	0.0624322	High
P0A951	speG	Spermidine N(1)-acetyltransferase OS=Escherichia coli (strain K12) OX=83333 GN=speG PE=1 SV=2	C64		-0.05	-0.22	-0.47	-0.01	-0.12	-0.22	0.32	0.17	-0.19	0.26	0.2	0.12	0.146667	6	0.179072	0.0731057	High
P22188	murE	UDP-N-acetylmuramoyl-L-alanyl-D-glutamate--2,6-diaminopimelate ligase OS=Escherichia coli (strain K12) OX=83333 GN=murE PE=1 SV=2	C340		-0.24	-0.25	-0.17	-0.14	-0.14	-0.16	0.13	0.14	0.11	0.13	0.18	0.18	0.145	6	0.0288097	0.0117615	High
P25553	aldA	Lactaldehyde dehydrogenase OS=Escherichia coli (strain K12) OX=83333 GN=aldA PE=1 SV=2	C285_OR_C287		0.01	-0.26	-0.21	-0.21	-0.12	-0.32	0.38	0.13	0.07	0.06	0.2	0.02	0.143333	6	0.131859	0.053831	High
P0ABU0	menB	1,4-dihydroxy-2-naphthoyl-CoA synthase OS=Escherichia coli (strain K12) OX=83333 GN=menB PE=1 SV=1	C83		-0.06	-0.11	-0.07	-0.18	-0.33	-0.36	0.31	0.28	0.21	0.09	-0.01	-0.02	0.143333	6	0.144176	0.0588595	High
P09394	glpQ	Glycerophosphodiester phosphodiesterase, periplasmic OS=Escherichia coli (strain K12) OX=83333 GN=glpQ PE=1 SV=2	C209		-0.54	-0.21	-0.09	-0.01	-0.17	-0.09	-0.17	0.18	0.19	0.26	0.15	0.25	0.143333	6	0.159206	0.0649957	High
P77552	ydhQ	Uncharacterized protein YdhQ OS=Escherichia coli (strain K12) OX=83333 GN=ydhQ PE=4 SV=1	C399		-0.19	-0.78	0.1	-0.22	0.06	-0.08	0.18	-0.39	0.38	0.05	0.38	0.26	0.143333	6	0.289874	0.11834	High
P16456	selD	Selenide, water dikinase OS=Escherichia coli (strain K12) OX=83333 GN=selD PE=1 SV=1	C297		-0.32		-0.29	-0.08	-0.18	-0.01	0.05		-0.01	0.19	0.14	0.33	0.14	5	0.131529	0.0588218	High
P77756	queC	7-cyano-7-deazaguanine synthase OS=Escherichia coli (strain K12) OX=83333 GN=queC PE=1 SV=1	C188	Zinc (C188)	-0.44	-0.41		0.11	0.05	-0.3	-0.07	-0.02		0.38	0.37	0.04	0.14	5	0.21806	0.0975192	High
P0A8G3	uxaC	Uronate isomerase OS=Escherichia coli (strain K12) OX=83333 GN=uxaC PE=2 SV=1	C75		-0.34	-0.6	-0.33	-0.18	0.18	0.14	0.03	-0.21	-0.05	0.09	0.5	0.48	0.14	6	0.289275	0.118096	High
P0A9P0	lpdA	Dihydrolipoyl dehydrogenase OS=Escherichia coli (strain K12) OX=83333 GN=lpdA PE=1 SV=2	C45_OR_C50		-0.27	-0.09	-0.11	-0.09	-0.47	-0.11	0.1	0.3	0.17	0.18	-0.15	0.23	0.138333	6	0.15613	0.0637399	High
P16456	selD	Selenide, water dikinase OS=Escherichia coli (strain K12) OX=83333 GN=selD PE=1 SV=1	C17_AND_C19		-0.6	-0.23	-0.61	0.06	-0.06	0.3	-0.23	0.16	-0.33	0.33	0.26	0.64	0.138333	6	0.362955	0.148176	High
P33195	gcvP	Glycine dehydrogenase (decarboxylating) OS=Escherichia coli (strain K12) OX=83333 GN=gcvP PE=1 SV=3	C512		-0.05	-1.51	0.53		1.15	-1.13	0.32	-1.12	0.81		1.47	-0.79	0.138	5	1.08428	0.484906	High
P25437	frmA	S-(hydroxymethyl)glutathione dehydrogenase OS=Escherichia coli (strain K12) OX=83333 GN=frmA PE=1 SV=3	C263				-0.04	-0.2	-0.26	-0.16			0.24	0.07	0.06	0.18	0.1375	4	0.0873212	0.0436606	High
P75796	gsiA	Glutathione import ATP-binding protein GsiA OS=Escherichia coli (strain K12) OX=83333 GN=gsiA PE=1 SV=3	C75		-0.4	-0.38	0.14	-0.18	-0.05	-0.28	-0.03	0.01	0.42	0.09	0.27	0.06	0.136667	6	0.173167	0.070695	High
P23893	hemL	Glutamate-1-semialdehyde 2,1-aminomutase OS=Escherichia coli (strain K12) OX=83333 GN=hemL PE=1 SV=2	C179		-0.1	-0.23	-0.05	0.06	-0.4	-0.44	0.27	0.16	0.23	0.33	-0.08	-0.1	0.135	6	0.182948	0.0746882	High
P52129	rnlA	mRNA endoribonuclease toxin LS OS=Escherichia coli (strain K12) OX=83333 GN=rnlA PE=1 SV=2	C247		-0.43	0.58	-0.06	-0.02	-0.52	-0.71	-0.06	0.97	0.22	0.25	-0.2	-0.37	0.135	6	0.473909	0.193473	High
P52129	rnlA	mRNA endoribonuclease toxin LS OS=Escherichia coli (strain K12) OX=83333 GN=rnlA PE=1 SV=2	C235		-0.17	-0.43	-0.05	-0.28	-0.22	-0.02	0.2	-0.04	0.23	-0.01	0.1	0.32	0.133333	6	0.141657	0.0578312	High
P0A9F6	gcvA	Glycine cleavage system transcriptional activator OS=Escherichia coli (strain K12) OX=83333 GN=gcvA PE=1 SV=1	C255		-0.05		-0.12	-0.21	-0.23	-0.31	0.32		0.16	0.06	0.09	0.03	0.132	5	0.115629	0.0517107	High
P0A6K6	deoB	Phosphopentomutase OS=Escherichia coli (strain K12) OX=83333 GN=deoB PE=1 SV=1	C267		-0.06	-0.2	-0.13	-0.17	-0.27	-0.35	0.31	0.19	0.15	0.1	0.05	-0.01	0.131667	6	0.112502	0.0459287	High
P0A8W2	slyA	Transcriptional regulator SlyA OS=Escherichia coli (strain K12) OX=83333 GN=slyA PE=3 SV=1	C81		-0.22	-0.33	-0.27	-0.2	-0.07	-0.1	0.15	0.06	0.01	0.07	0.25	0.24	0.13	6	0.0997998	0.0407431	High
P0A8D3	yaiI	UPF0178 protein YaiI OS=Escherichia coli (strain K12) OX=83333 GN=yaiI PE=1 SV=1	C65		-0.11	-0.34	-0.26	-0.2	-0.24	-0.04	0.26	0.05	0.02	0.07	0.08	0.3	0.13	6	0.118659	0.0484424	High
P0A6H1	clpX	ATP-dependent Clp protease ATP-binding subunit ClpX OS=Escherichia coli (strain K12) OX=83333 GN=clpX PE=1 SV=2	C169		-0.37	-0.34	-0.02	-0.01	-0.23	-0.23	0	0.05	0.26	0.26	0.09	0.11	0.128333	6	0.108704	0.0443784	High
P39334	bdcR	HTH-type transcriptional repressor BdcR OS=Escherichia coli (strain K12) OX=83333 GN=bdcR PE=1 SV=2	C92		-0.2	-0.24	-0.14	-0.4	-0.17	-0.06	0.17	0.15	0.14	-0.13	0.15	0.28	0.126667	6	0.136039	0.0555378	High
P08839	ptsI	Phosphoenolpyruvate-protein phosphotransferase OS=Escherichia coli (strain K12) OX=83333 GN=ptsI PE=1 SV=1	C324		-0.64	-0.38	0.16	0.05	-0.2	-0.2	-0.27	0.01	0.44	0.32	0.12	0.14	0.126667	6	0.247683	0.101116	High
P25526	gabD	Succinate-semialdehyde dehydrogenase [NADP(+)] GabD OS=Escherichia coli (strain K12) OX=83333 GN=gabD PE=1 SV=1	C289		-0.24	-0.44	0.24	0.09	-0.46	-0.4	0.13	-0.05	0.52	0.36	-0.14	-0.06	0.126667	6	0.263186	0.107445	High
P23003	trmA	tRNA/tmRNA (uracil-C(5))-methyltransferase OS=Escherichia coli (strain K12) OX=83333 GN=trmA PE=1 SV=1	C293		-0.2	-0.27	0.09	-0.03	-0.38	-0.42	0.17	0.12	0.37	0.24	-0.06	-0.08	0.126667	6	0.174088	0.0710712	High
P00562	metL	Bifunctional aspartokinase/homoserine dehydrogenase 2 OS=Escherichia coli (strain K12) OX=83333 GN=metL PE=1 SV=3	C287		-0.29	-0.22	-0.2	-0.12	-0.22	-0.17	0.08	0.17	0.08	0.15	0.1	0.17	0.125	6	0.0432435	0.0176541	High
P37747	glf	UDP-galactopyranose mutase OS=Escherichia coli (strain K12) OX=83333 GN=glf PE=1 SV=1	C45		-0.17	-0.16	-0.33	-0.07	-0.31	-0.18	0.2	0.23	-0.05	0.2	0.01	0.16	0.125	6	0.11606	0.0473814	High
P0A6G7	clpP	ATP-dependent Clp protease proteolytic subunit OS=Escherichia coli (strain K12) OX=83333 GN=clpP PE=1 SV=1	C127		0.34	-0.11	-0.58	-0.25	-0.58	-0.04	0.71	0.28	-0.3	0.02	-0.26	0.3	0.125	6	0.383862	0.156711	High
P0AAI5	fabF	3-oxoacyl-[acyl-carrier-protein] synthase 2 OS=Escherichia coli (strain K12) OX=83333 GN=fabF PE=1 SV=2	C396		-0.34	-0.33	-0.36	0.04	-0.21	-0.02	0.03	0.06	-0.08	0.31	0.11	0.32	0.125	6	0.159844	0.0652559	High
P0A6D3	aroA	3-phosphoshikimate 1-carboxyvinyltransferase OS=Escherichia coli (strain K12) OX=83333 GN=aroA PE=1 SV=1	C288		-0.55	0.68	-0.3	-0.31	-0.35	-0.39	-0.18	1.07	-0.02	-0.04	-0.03	-0.05	0.125	6	0.46668	0.190521	High
P77295	ygaV	Probable HTH-type transcriptional regulator YgaV OS=Escherichia coli (strain K12) OX=83333 GN=ygaV PE=1 SV=1	C98		-0.2	-0.16	-0.33	-0.27	-0.11	-0.16	0.17	0.23	-0.05	0	0.21	0.18	0.123333	6	0.117927	0.0481433	High
P0ADY3	rplN	50S ribosomal protein L14 OS=Escherichia coli (strain K12) OX=83333 GN=rplN PE=1 SV=1	C21		-0.23	-0.22	-0.14	-0.15	-0.23	-0.26	0.14	0.17	0.14	0.12	0.09	0.08	0.123333	6	0.0338625	0.0138243	High
P0A729	yceF	7-methyl-GTP pyrophosphatase OS=Escherichia coli (strain K12) OX=83333 GN=yceF PE=1 SV=1	C72							-0.22						0.12	0.12	1			Low
P0A8K5	yaeP	UPF0253 protein YaeP OS=Escherichia coli (strain K12) OX=83333 GN=yaeP PE=3 SV=1	C5		-0.19	-0.36	-0.2	-0.17	-0.18	-0.15	0.18	0.03	0.08	0.1	0.14	0.19	0.12	6	0.0616441	0.0251661	High
P0A749	murA	UDP-N-acetylglucosamine 1-carboxyvinyltransferase OS=Escherichia coli (strain K12) OX=83333 GN=murA PE=1 SV=1	C354						-0.28	-0.14					0.04	0.2	0.12	2	0.113137	0.08	High
P33599	nuoC	NADH-quinone oxidoreductase subunit C/D OS=Escherichia coli (strain K12) OX=83333 GN=nuoC PE=1 SV=3	C480		-0.26	-0.47	-0.39	-0.51	-0.44	0.81	0.11	-0.08	-0.11	-0.24	-0.12	1.15	0.118333	6	0.517896	0.21143	High
P77611	rsxC	Ion-translocating oxidoreductase complex subunit C OS=Escherichia coli (strain K12) OX=83333 GN=rsxC PE=1 SV=1	C189		-0.06	-0.42	-0.24	-0.06	-0.5	0.02	0.31	-0.03	0.04	0.21	-0.18	0.36	0.118333	6	0.210087	0.0857678	High
P0A9C9	glpX	Fructose-1,6-bisphosphatase 1 class 2 OS=Escherichia coli (strain K12) OX=83333 GN=glpX PE=1 SV=1	C111		-0.02	-0.21	-0.41	-0.19	-0.34	-0.1	0.35	0.18	-0.13	0.08	-0.02	0.24	0.116667	6	0.175803	0.0717712	High
P0A6P5	der	GTPase Der OS=Escherichia coli (strain K12) OX=83333 GN=der PE=1 SV=1	C54		-0.61	-0.38	-0.07	0.34	-0.13	-0.42	-0.24	0.01	0.21	0.61	0.19	-0.08	0.116667	6	0.294867	0.120379	High
P77756	queC	7-cyano-7-deazaguanine synthase OS=Escherichia coli (strain K12) OX=83333 GN=queC PE=1 SV=1	C124		-0.17	-0.24	-0.57	-0.36	0.05	-0.01	0.2	0.15	-0.29	-0.09	0.37	0.33	0.111667	6	0.255219	0.104193	High
P31825	yfiC	tRNA1(Val) (adenine(37)-N6)-methyltransferase OS=Escherichia coli (strain K12) OX=83333 GN=yfiC PE=1 SV=2	C132		-0.37	0.2	-0.84	-0.34	-0.24	0.28	0	0.59	-0.56	-0.07	0.08	0.62	0.11	6	0.443802	0.181181	High
P0ACL2	exuR	Exu regulon transcriptional regulator OS=Escherichia coli (strain K12) OX=83333 GN=exuR PE=4 SV=1	C192		-0.23	-0.22	-0.32	-0.25	-0.15	-0.14	0.14	0.17	-0.04	0.02	0.17	0.2	0.11	6	0.0967471	0.0394968	High
P22106	asnB	Asparagine synthetase B [glutamine-hydrolyzing] OS=Escherichia coli (strain K12) OX=83333 GN=asnB PE=1 SV=3	C2				-0.12	-0.23	-0.01	-0.41			0.16	0.04	0.31	-0.07	0.11	4	0.163095	0.0815475	High
P24554	radA	DNA repair protein RadA OS=Escherichia coli (strain K12) OX=83333 GN=radA PE=1 SV=1	C117		0.05		-0.38	-0.28	-0.23	-0.19	0.42		-0.1	-0.01	0.09	0.15	0.11	5	0.197864	0.0884873	High
P18843	nadE	NH(3)-dependent NAD(+) synthetase OS=Escherichia coli (strain K12) OX=83333 GN=nadE PE=1 SV=2	C94		-0.22	-0.2	-0.27	-0.24	-0.2	-0.18	0.15	0.19	0.01	0.03	0.12	0.16	0.11	6	0.0734847	0.03	High
P09053	avtA	Valine--pyruvate aminotransferase OS=Escherichia coli (strain K12) OX=83333 GN=avtA PE=1 SV=3	C68		-0.24	-0.21	-0.29	-0.35	-0.15	-0.08	0.13	0.18	-0.01	-0.08	0.17	0.26	0.108333	6	0.127971	0.0522441	High
P0A8Q6	clpS	ATP-dependent Clp protease adapter protein ClpS OS=Escherichia coli (strain K12) OX=83333 GN=clpS PE=1 SV=1	C73		-0.34	-0.35	-0.15	-0.21	-0.07	-0.2	0.03	0.04	0.13	0.06	0.25	0.14	0.108333	6	0.0832867	0.0340016	High
P0A7Y0	rnc	Ribonuclease 3 OS=Escherichia coli (strain K12) OX=83333 GN=rnc PE=1 SV=1	C93		-0.31	-0.27	-0.17	-0.14	-0.21	-0.24	0.06	0.12	0.11	0.13	0.11	0.1	0.105	6	0.0242899	0.00991632	High
P21165	pepQ	Xaa-Pro dipeptidase OS=Escherichia coli (strain K12) OX=83333 GN=pepQ PE=1 SV=2	C169						-0.24	-0.21					0.08	0.13	0.105	2	0.0353553	0.025	High
P24182	accC	Biotin carboxylase OS=Escherichia coli (strain K12) OX=83333 GN=accC PE=1 SV=2	C264		-0.6	-0.96	0.26	-0.16	-0.01	0.13	-0.23	-0.57	0.54	0.11	0.31	0.47	0.105	6	0.431822	0.17629	High
P13857	rimL	Ribosomal-protein-serine acetyltransferase OS=Escherichia coli (strain K12) OX=83333 GN=rimL PE=1 SV=1	C155			1.12	-0.36	-0.44	-0.8	-0.6		1.51	-0.08	-0.17	-0.48	-0.26	0.104	5	0.799894	0.357723	High
Q46927	tcdA	tRNA threonylcarbamoyladenosine dehydratase OS=Escherichia coli (strain K12) OX=83333 GN=tcdA PE=1 SV=1	C66		-0.33	-0.27	-0.23	-0.23	-0.17	-0.12	0.04	0.12	0.05	0.04	0.15	0.22	0.103333	6	0.0733939	0.0299629	High
P0A7M9	rpmE	50S ribosomal protein L31 OS=Escherichia coli (strain K12) OX=83333 GN=rpmE PE=1 SV=1	C16_AND_C18	Zinc (C16)	-0.45	0.24	-0.35	-0.49	-0.1	-0.2	-0.08	0.63	-0.07	-0.22	0.22	0.14	0.103333	6	0.303491	0.1239	High
P0ACF8	hns	DNA-binding protein H-NS OS=Escherichia coli (strain K12) OX=83333 GN=hns PE=1 SV=2	C21		-0.23	-0.21	-0.1	-0.17	-0.3	-0.36	0.14	0.18	0.18	0.1	0.02	-0.02	0.1	6	0.0839047	0.034254	High
P00490	malP	Maltodextrin phosphorylase OS=Escherichia coli (strain K12) OX=83333 GN=malP PE=1 SV=7	C615		-0.11	-0.26	-0.28	-0.29	-0.2	-0.23	0.26	0.13	0	-0.02	0.12	0.11	0.1	6	0.10139	0.0413924	High
P0A729	yceF	7-methyl-GTP pyrophosphatase OS=Escherichia coli (strain K12) OX=83333 GN=yceF PE=1 SV=1	C147						-0.19	-0.27					0.13	0.07	0.1	2	0.0424264	0.03	High
P0ACK2	agaR	Putative aga operon transcriptional repressor OS=Escherichia coli (strain K12) OX=83333 GN=agaR PE=4 SV=1	C71		-0.26	-0.32	-0.16	-0.19	-0.23	-0.22	0.11	0.07	0.12	0.08	0.09	0.12	0.0983333	6	0.0213698	0.00872417	High
P0AFF6	nusA	Transcription termination/antitermination protein NusA OS=Escherichia coli (strain K12) OX=83333 GN=nusA PE=1 SV=1	C251		-0.19	-0.3	-0.08	-0.08	-0.35	-0.38	0.18	0.09	0.2	0.19	-0.03	-0.04	0.0983333	6	0.110529	0.0451233	High
P23893	hemL	Glutamate-1-semialdehyde 2,1-aminomutase OS=Escherichia coli (strain K12) OX=83333 GN=hemL PE=1 SV=2	C262		-0.15	-0.09	-0.13	-0.12	-0.54	-0.35	0.22	0.3	0.15	0.15	-0.22	-0.01	0.0983333	6	0.186485	0.0761322	High
P00962	glnS	Glutamine--tRNA ligase OS=Escherichia coli (strain K12) OX=83333 GN=glnS PE=1 SV=3	C331		0.35	-0.41	0.18	0.17	-0.81	-0.86	0.72	-0.02	0.46	0.44	-0.49	-0.52	0.0983333	6	0.524687	0.214203	High
P0ACN2	ytfH	Uncharacterized HTH-type transcriptional regulator YtfH OS=Escherichia coli (strain K12) OX=83333 GN=ytfH PE=4 SV=1	C20		-0.1	-0.22	-0.29	-0.36	-0.23	-0.19	0.27	0.17	-0.01	-0.09	0.09	0.15	0.0966667	6	0.130026	0.0530827	High
Q59385	copA	Copper-exporting P-type ATPase OS=Escherichia coli (strain K12) OX=83333 GN=copA PE=1 SV=4	C14_AND_C17	Copper (C14), Copper (C17)			-0.16	-0.21	-0.15	-0.31			0.12	0.06	0.17	0.03	0.095	4	0.06245	0.031225	High
P76055	ttcA	tRNA-cytidine(32) 2-sulfurtransferase OS=Escherichia coli (strain K12) OX=83333 GN=ttcA PE=1 SV=1	C210_AND_C213	Iron-sulfur (4Fe-4S) (C213)	-0.09		-0.68	0.14	-0.37	-0.11	0.28		-0.4	0.41	-0.05	0.23	0.094	5	0.323156	0.14452	High
P0A817	metK	S-adenosylmethionine synthase OS=Escherichia coli (strain K12) OX=83333 GN=metK PE=1 SV=2	C42		-0.29	-0.29	-0.17	-0.21	-0.24	-0.22	0.08	0.1	0.11	0.06	0.08	0.12	0.0916667	6	0.022286	0.00909823	High
P0A9Q9	asd	Aspartate-semialdehyde dehydrogenase OS=Escherichia coli (strain K12) OX=83333 GN=asd PE=1 SV=1	C72		-0.25	-0.26	-0.18	-0.34	-0.18	-0.21	0.12	0.13	0.1	-0.07	0.14	0.13	0.0916667	6	0.0803534	0.0328041	High
P0AGK1	ubiA	4-hydroxybenzoate octaprenyltransferase OS=Escherichia coli (strain K12) OX=83333 GN=ubiA PE=1 SV=1	C64		-0.24	-0.27	-0.24	-0.47	-0.07	-0.14	0.13	0.12	0.04	-0.2	0.25	0.2	0.09	6	0.159248	0.0650128	High
P0A7X6	rimM	Ribosome maturation factor RimM OS=Escherichia coli (strain K12) OX=83333 GN=rimM PE=1 SV=1	C114		-0.27	-0.44	-0.05	0.11	-0.43	-0.36	0.1	-0.05	0.23	0.38	-0.11	-0.02	0.0883333	6	0.187341	0.0764817	High
P0A9K7	phoU	Phosphate-specific transport system accessory protein PhoU OS=Escherichia coli (strain K12) OX=83333 GN=phoU PE=1 SV=1	C72		-0.29	-0.3	-0.21	-0.26	-0.19	-0.2	0.08	0.09	0.07	0.01	0.13	0.14	0.0866667	6	0.0467618	0.0190904	High
P0AAI5	fabF	3-oxoacyl-[acyl-carrier-protein] synthase 2 OS=Escherichia coli (strain K12) OX=83333 GN=fabF PE=1 SV=2	C59		-0.31	-0.31	-0.19	-0.26	-0.16	-0.22	0.06	0.08	0.09	0.01	0.16	0.12	0.0866667	6	0.051251	0.0209231	High
P0A6J5	dadA	D-amino acid dehydrogenase OS=Escherichia coli (strain K12) OX=83333 GN=dadA PE=1 SV=1	C96		-0.38	-0.32	-0.15	-0.19	-0.21	-0.2	-0.01	0.07	0.13	0.08	0.11	0.14	0.0866667	6	0.0546504	0.0223109	High
P17169	glmS	Glutamine--fructose-6-phosphate aminotransferase [isomerizing] OS=Escherichia coli (strain K12) OX=83333 GN=glmS PE=1 SV=4	C301			-0.22	0.05	0.1	-0.61	-0.49		0.17	0.33	0.37	-0.29	-0.15	0.086	5	0.293394	0.13121	High
P75821	ybjS	Uncharacterized protein YbjS OS=Escherichia coli (strain K12) OX=83333 GN=ybjS PE=3 SV=2	C257		-0.27	-0.27	-0.2	-0.19	-0.2	-0.33	0.1	0.12	0.08	0.08	0.12	0.01	0.085	6	0.0408656	0.0166833	High
P0ACP1	cra	Catabolite repressor/activator OS=Escherichia coli (strain K12) OX=83333 GN=cra PE=1 SV=1	C98		-0.31	-0.26	-0.23	-0.31	-0.2	-0.16	0.06	0.13	0.05	-0.04	0.12	0.18	0.0833333	6	0.0771146	0.0314819	High
P09053	avtA	Valine--pyruvate aminotransferase OS=Escherichia coli (strain K12) OX=83333 GN=avtA PE=1 SV=3	C257		-0.4	-0.3	-0.22	-0.32	-0.14	-0.09	-0.03	0.09	0.06	-0.05	0.18	0.25	0.0833333	6	0.116905	0.0477261	High
P0A6L0	deoC	Deoxyribose-phosphate aldolase OS=Escherichia coli (strain K12) OX=83333 GN=deoC PE=1 SV=1	C129		-0.51	-0.8	-0.08	0.18	-0.71	0.45	-0.14	-0.41	0.2	0.45	-0.39	0.79	0.0833333	6	0.482645	0.197039	High
P77171	ydcI	Uncharacterized HTH-type transcriptional regulator YdcI OS=Escherichia coli (strain K12) OX=83333 GN=ydcI PE=3 SV=2	C230				-0.65	-0.19	-0.42	0.38			-0.37	0.08	-0.1	0.72	0.0825	4	0.463492	0.231746	High
P04036	dapB	4-hydroxy-tetrahydrodipicolinate reductase OS=Escherichia coli (strain K12) OX=83333 GN=dapB PE=1 SV=1	C189		0.04	-0.14	-0.38	-0.38	-0.42	-0.22	0.41	0.25	-0.1	-0.11	-0.1	0.12	0.0783333	6	0.219218	0.0894955	High
P0A744	msrA	Peptide methionine sulfoxide reductase MsrA OS=Escherichia coli (strain K12) OX=83333 GN=msrA PE=1 SV=2	C87			-0.03	-0.11	-0.12	-0.23	-0.72		0.36	0.17	0.15	0.09	-0.38	0.078	5	0.275264	0.123102	High
P09373	pflB	Formate acetyltransferase 1 OS=Escherichia coli (strain K12) OX=83333 GN=pflB PE=1 SV=2	C525		-0.36	-0.04	-0.21	-0.07	-0.45	-0.38	0.01	0.35	0.07	0.2	-0.13	-0.04	0.0766667	6	0.173628	0.0708833	High
P0A6L2	dapA	4-hydroxy-tetrahydrodipicolinate synthase OS=Escherichia coli (strain K12) OX=83333 GN=dapA PE=1 SV=1	C141		-0.3	-0.14	0.02	-0.09	-0.49	-0.51	0.07	0.25	0.3	0.18	-0.17	-0.17	0.0766667	6	0.206074	0.0841295	High
P0AB28	yceD	Large ribosomal RNA subunit accumulation protein YceD OS=Escherichia coli (strain K12) OX=83333 GN=yceD PE=2 SV=1	C73		-0.36	-0.26	-0.26	-0.05	-0.25	-0.33	0.01	0.13	0.02	0.22	0.07	0.01	0.0766667	6	0.084301	0.0344158	High
P37903	uspF	Universal stress protein F OS=Escherichia coli (strain K12) OX=83333 GN=uspF PE=1 SV=2	C138		-0.49	-0.51	-0.37	-0.37	0.08	0.14	-0.12	-0.12	-0.09	-0.1	0.4	0.48	0.075	6	0.284095	0.115981	High
P0A7M9	rpmE	50S ribosomal protein L31 OS=Escherichia coli (strain K12) OX=83333 GN=rpmE PE=1 SV=1	C37		-0.21	-0.23	-0.12	-0.22	-0.4	-0.34	0.16	0.16	0.16	0.05	-0.08	0	0.075	6	0.101931	0.0416133	High
P0A9L8	proC	Pyrroline-5-carboxylate reductase OS=Escherichia coli (strain K12) OX=83333 GN=proC PE=1 SV=1	C10		-0.08	-0.26	-0.33	-0.25	-0.27	-0.33	0.29	0.13	-0.05	0.02	0.05	0.01	0.075	6	0.120623	0.0492443	High
P04693	tyrB	Aromatic-amino-acid aminotransferase OS=Escherichia coli (strain K12) OX=83333 GN=tyrB PE=1 SV=1	C74		-0.36	-0.34	-0.36	-0.09	-0.26	-0.12	0.01	0.05	-0.08	0.18	0.06	0.22	0.0733333	6	0.110574	0.0451418	High
P0ABH0	ftsA	Cell division protein FtsA OS=Escherichia coli (strain K12) OX=83333 GN=ftsA PE=1 SV=1	C163		-0.33	0.08	-0.42	-0.45	-0.23	-0.18	0.04	0.47	-0.14	-0.18	0.09	0.16	0.0733333	6	0.234918	0.095905	High
P36683	acnB	Aconitate hydratase B OS=Escherichia coli (strain K12) OX=83333 GN=acnB PE=1 SV=3	C710	Iron-sulfur (4Fe-4S) (C710)	-0.97	0.15	-0.1	-0.14	-0.26	-0.22	-0.6	0.54	0.18	0.13	0.06	0.12	0.0716667	6	0.370967	0.151447	High
P06709	birA	Bifunctional ligase/repressor BirA OS=Escherichia coli (strain K12) OX=83333 GN=birA PE=1 SV=1	C107		-0.29	-0.24	-0.2	-0.21	-0.26	-0.34	0.08	0.15	0.08	0.06	0.06	0	0.0716667	6	0.0483391	0.0197343	High
P0A814	ruvC	Crossover junction endodeoxyribonuclease RuvC OS=Escherichia coli (strain K12) OX=83333 GN=ruvC PE=1 SV=2	C33		-0.11	-0.54	-0.22	-0.26	-0.21	-0.2	0.26	-0.15	0.06	0.01	0.11	0.14	0.0716667	6	0.137611	0.0561793	High
P0A8K5	yaeP	UPF0253 protein YaeP OS=Escherichia coli (strain K12) OX=83333 GN=yaeP PE=3 SV=1	C29		-0.29	-0.22	-0.19	-0.33	-0.3	-0.23	0.08	0.17	0.09	-0.06	0.02	0.11	0.0683333	6	0.0793515	0.0323951	High
P0AE52	bcp	Peroxiredoxin Bcp OS=Escherichia coli (strain K12) OX=83333 GN=bcp PE=1 SV=1	C51		-0.34	-0.21	-0.34	-0.23	-0.21	-0.23	0.03	0.18	-0.06	0.04	0.11	0.11	0.0683333	6	0.0832867	0.0340016	High
P0A9K7	phoU	Phosphate-specific transport system accessory protein PhoU OS=Escherichia coli (strain K12) OX=83333 GN=phoU PE=1 SV=1	C110		-0.4	-0.49	-0.06	0	-0.32	-0.29	-0.03	-0.1	0.22	0.27	0	0.05	0.0683333	6	0.146071	0.0596331	High
P0AEP3	galU	UTP--glucose-1-phosphate uridylyltransferase OS=Escherichia coli (strain K12) OX=83333 GN=galU PE=1 SV=2	C98		-0.1	0.12	-0.08	-0.78	-0.58	-0.15	0.27	0.51	0.2	-0.51	-0.26	0.19	0.0666667	6	0.376864	0.153854	High
P0AF67	tsaE	tRNA threonylcarbamoyladenosine biosynthesis protein TsaE OS=Escherichia coli (strain K12) OX=83333 GN=tsaE PE=1 SV=1	C25		-1.08	-0.16	0.31	-0.45	-0.28	0.09	-0.71	0.23	0.59	-0.18	0.04	0.43	0.0666667	6	0.468473	0.191253	High
P24188	trhO	tRNA uridine(34) hydroxylase OS=Escherichia coli (strain K12) OX=83333 GN=trhO PE=1 SV=2	C344		-0.47	-0.41	-0.26	-0.27	-0.07	-0.1	-0.1	-0.02	0.02	0	0.25	0.24	0.065	6	0.145293	0.0593155	High
P37349	dhaM	PEP-dependent dihydroxyacetone kinase, phosphoryl donor subunit DhaM OS=Escherichia coli (strain K12) OX=83333 GN=dhaM PE=1 SV=3	C148		-0.28	-0.28	-0.34	-0.25	-0.2	-0.23	0.09	0.11	-0.06	0.02	0.12	0.11	0.065	6	0.0712039	0.0290689	High
P0A707	infC	Translation initiation factor IF-3 OS=Escherichia coli (strain K12) OX=83333 GN=infC PE=1 SV=1	C65		-0.04	-0.3	-0.18	-0.11	-0.28	-0.67	0.33	0.09	0.1	0.16	0.04	-0.33	0.065	6	0.21806	0.0890225	High
P0AFG8	aceE	Pyruvate dehydrogenase E1 component OS=Escherichia coli (strain K12) OX=83333 GN=aceE PE=1 SV=2	C260			-0.34	-0.3	0.04	-0.26	-0.42		0.05	-0.02	0.31	0.06	-0.08	0.064	5	0.148762	0.0665282	High
P0A7V0	rpsB	30S ribosomal protein S2 OS=Escherichia coli (strain K12) OX=83333 GN=rpsB PE=1 SV=2	C87		-0.74	0.17	-0.38	-0.07	-0.33	-0.24	-0.37	0.56	-0.1	0.2	-0.01	0.1	0.0633333	6	0.31194	0.127349	High
P21507	srmB	ATP-dependent RNA helicase SrmB OS=Escherichia coli (strain K12) OX=83333 GN=srmB PE=1 SV=1	C276		-0.12	-0.22	-0.29	-0.42	-0.24	-0.31	0.25	0.17	-0.01	-0.15	0.08	0.03	0.0616667	6	0.140345	0.0572955	High
P52643	ldhA	D-lactate dehydrogenase OS=Escherichia coli (strain K12) OX=83333 GN=ldhA PE=1 SV=1	C76		-0.12	-0.19	-0.33	-0.16	-0.56	-0.24	0.25	0.2	-0.05	0.11	-0.24	0.1	0.0616667	6	0.179935	0.0734582	High
P0AD61	pykF	Pyruvate kinase I OS=Escherichia coli (strain K12) OX=83333 GN=pykF PE=1 SV=1	C8		-0.12	-0.14	-0.17	-0.16	-0.46	-0.55	0.25	0.25	0.11	0.11	-0.14	-0.21	0.0616667	6	0.194979	0.0795997	High
P08194	glpT	Glycerol-3-phosphate transporter OS=Escherichia coli (strain K12) OX=83333 GN=glpT PE=1 SV=1	C215		-0.33				-0.1	-0.42	0.04				0.22	-0.08	0.06	3	0.150997	0.087178	High
P0A9B6	epd	D-erythrose-4-phosphate dehydrogenase OS=Escherichia coli (strain K12) OX=83333 GN=epd PE=1 SV=2	C155		-0.31	-0.24	-0.44	-0.38	-0.08	-0.17	0.06	0.15	-0.16	-0.11	0.24	0.17	0.0583333	6	0.161173	0.0657985	High
P0ABH0	ftsA	Cell division protein FtsA OS=Escherichia coli (strain K12) OX=83333 GN=ftsA PE=1 SV=1	C41		-0.33	-0.18	-0.33	-0.46	-0.27	-0.05	0.04	0.21	-0.05	-0.19	0.05	0.29	0.0583333	6	0.173484	0.0708245	High
P0A8F4	udk	Uridine kinase OS=Escherichia coli (strain K12) OX=83333 GN=udk PE=3 SV=1	C48		-0.32	-0.33	-0.39	-0.4	-0.11	-0.08	0.05	0.06	-0.11	-0.13	0.21	0.26	0.0566667	6	0.159708	0.0652005	High
P0A9G2	nhaR	Transcriptional activator protein NhaR OS=Escherichia coli (strain K12) OX=83333 GN=nhaR PE=1 SV=1	C288		0.11	-0.38	-0.6	-0.1		-0.4	0.48	0.01	-0.32	0.17		-0.06	0.056	5	0.295686	0.132235	High
P77395	cnoX	Chaperedoxin OS=Escherichia coli (strain K12) OX=83333 GN=cnoX PE=1 SV=2	C63		-0.49	-0.68	-0.05	-0.05	-0.19	-0.18	-0.12	-0.29	0.23	0.22	0.13	0.16	0.055	6	0.211731	0.0864388	High
P0AC41	sdhA	Succinate dehydrogenase flavoprotein subunit OS=Escherichia coli (strain K12) OX=83333 GN=sdhA PE=1 SV=1	C303		-0.34	-0.35	-0.32	-0.23	-0.27	-0.14	0.03	0.04	-0.04	0.04	0.05	0.2	0.0533333	6	0.0789092	0.0322146	High
P0A7M9	rpmE	50S ribosomal protein L31 OS=Escherichia coli (strain K12) OX=83333 GN=rpmE PE=1 SV=1	C40				-0.07	-0.05	-0.48	-0.4			0.21	0.22	-0.16	-0.06	0.0525	4	0.192072	0.096036	High
P0A9Q7	adhE	Aldehyde-alcohol dehydrogenase OS=Escherichia coli (strain K12) OX=83333 GN=adhE PE=1 SV=2	C421		-0.24	-0.17	-0.07	-0.15	-0.5	-0.53	0.13	0.22	0.21	0.12	-0.18	-0.19	0.0516667	6	0.187768	0.0766558	High
P37349	dhaM	PEP-dependent dihydroxyacetone kinase, phosphoryl donor subunit DhaM OS=Escherichia coli (strain K12) OX=83333 GN=dhaM PE=1 SV=3	C268		-0.49	-0.09	0.03	-0.08	-0.78	-0.26	-0.12	0.3	0.31	0.19	-0.46	0.08	0.05	6	0.296513	0.121051	High
P76245	dgcP	Diguanylate cyclase DgcP OS=Escherichia coli (strain K12) OX=83333 GN=dgcP PE=1 SV=2	C85		-0.16	-0.32	-0.28	-0.31	-0.23	-0.37	0.21	0.07	0	-0.04	0.09	-0.03	0.05	6	0.0944458	0.0385573	High
P29217	yceH	UPF0502 protein YceH OS=Escherichia coli (strain K12) OX=83333 GN=yceH PE=1 SV=3	C86		-0.23	-0.52	0.06	0.22	-0.62	-0.58	0.14	-0.13	0.34	0.49	-0.3	-0.24	0.05	6	0.323975	0.132262	High
P60595	hisH	Imidazole glycerol phosphate synthase subunit HisH OS=Escherichia coli (strain K12) OX=83333 GN=hisH PE=1 SV=1	C10		-0.33	-0.39	-0.28	-0.27	-0.16	-0.24	0.04	0	0	0	0.16	0.1	0.05	6	0.0666333	0.0272029	High
P21513	rne	Ribonuclease E OS=Escherichia coli (strain K12) OX=83333 GN=rne PE=1 SV=6	C407	Zinc; shared with dimeric partner (C407)	-0.27	-0.36	-0.34	-0.31	-0.19	-0.2	0.1	0.03	-0.06	-0.04	0.13	0.14	0.05	6	0.0867179	0.0354024	High
P0A858	tpiA	Triosephosphate isomerase OS=Escherichia coli (strain K12) OX=83333 GN=tpiA PE=1 SV=1	C36		0	-0.57	0.21	-0.34	-0.58	-0.4	0.37	-0.18	0.49	-0.07	-0.26	-0.06	0.0483333	6	0.307078	0.125364	High
P0A7S3	rpsL	30S ribosomal protein S12 OS=Escherichia coli (strain K12) OX=83333 GN=rpsL PE=1 SV=2	C34		-0.31	-0.3	-0.33	-0.36	-0.18	-0.2	0.06	0.09	-0.05	-0.09	0.14	0.14	0.0483333	6	0.0974508	0.0397841	High
P0A7R9	rpsK	30S ribosomal protein S11 OS=Escherichia coli (strain K12) OX=83333 GN=rpsK PE=1 SV=2	C70		-0.26	-0.23	-0.16	-0.18	-0.42	-0.43	0.11	0.16	0.12	0.09	-0.1	-0.09	0.0483333	6	0.113387	0.0462901	High
P0A8A0	yebC	Probable transcriptional regulatory protein YebC OS=Escherichia coli (strain K12) OX=83333 GN=yebC PE=1 SV=1	C120		-0.05	-0.34	-0.11	-0.26	-0.6	-0.32	0.32	0.05	0.17	0.01	-0.28	0.02	0.0483333	6	0.199341	0.0813805	High
P0A6F5	groL	60 kDa chaperonin OS=Escherichia coli (strain K12) OX=83333 GN=groL PE=1 SV=2	C519			-0.15	-0.23	-0.23	-0.39	-0.36		0.24	0.05	0.04	-0.07	-0.02	0.048	5	0.117771	0.0526688	High
P39334	bdcR	HTH-type transcriptional repressor BdcR OS=Escherichia coli (strain K12) OX=83333 GN=bdcR PE=1 SV=2	C181		-0.18	-0.27	-0.54	-0.28	-0.31	-0.11	0.19	0.12	-0.26	-0.01	0.01	0.23	0.0466667	6	0.177839	0.0726024	High
P12281	moeA	Molybdopterin molybdenumtransferase OS=Escherichia coli (strain K12) OX=83333 GN=moeA PE=1 SV=1	C35					0.7	-0.81	-0.68				0.97	-0.49	-0.34	0.0466667	3	0.80314	0.463693	High
P0A7S3	rpsL	30S ribosomal protein S12 OS=Escherichia coli (strain K12) OX=83333 GN=rpsL PE=1 SV=2	C104		-0.33	-0.3	-0.33	-0.32	-0.2	-0.22	0.04	0.09	-0.05	-0.05	0.12	0.12	0.045	6	0.0791833	0.0323265	High
P0A8Z0	yciA	Acyl-CoA thioester hydrolase YciA OS=Escherichia coli (strain K12) OX=83333 GN=yciA PE=3 SV=1	C75_OR_C76		0.01	-0.83	-0.21	-0.15	-0.35	-0.18	0.38	-0.44	0.07	0.12	-0.03	0.16	0.0433333	6	0.272959	0.111435	High
P77718	thiI	tRNA sulfurtransferase OS=Escherichia coli (strain K12) OX=83333 GN=thiI PE=1 SV=1	C344		-0.3	-0.36	-0.36	-0.33	-0.17	-0.19	0.07	0.03	-0.08	-0.06	0.15	0.15	0.0433333	6	0.0995322	0.0406339	High
P0A9B6	epd	D-erythrose-4-phosphate dehydrogenase OS=Escherichia coli (strain K12) OX=83333 GN=epd PE=1 SV=2	C99		-0.27	-0.23	-0.29	-0.4	-0.15	-0.37	0.1	0.16	-0.01	-0.13	0.17	-0.03	0.0433333	6	0.119276	0.0486941	High
P0AD07	yecF	Uncharacterized protein YecF OS=Escherichia coli (strain K12) OX=83333 GN=yecF PE=4 SV=1	C21		-0.17	-0.72	-0.04	-0.12	-0.34	-0.32	0.2	-0.33	0.24	0.15	-0.02	0.02	0.0433333	6	0.209061	0.085349	High
P00960	glyQ	Glycine--tRNA ligase alpha subunit OS=Escherichia coli (strain K12) OX=83333 GN=glyQ PE=1 SV=2	C45		-0.18	-0.39	-0.34	-0.49	-0.23	-0.08	0.19	0	-0.06	-0.22	0.09	0.26	0.0433333	6	0.174662	0.0713053	High
P76086	paaX	Transcriptional repressor PaaX OS=Escherichia coli (strain K12) OX=83333 GN=paaX PE=1 SV=1	C312		-0.25	-0.37		-0.51	-0.08	-0.27	0.12	0.02		-0.24	0.24	0.07	0.042	5	0.177539	0.0793977	High
P0AFG8	aceE	Pyruvate dehydrogenase E1 component OS=Escherichia coli (strain K12) OX=83333 GN=aceE PE=1 SV=2	C612		-0.19	-0.15	-0.45	-0.37	-0.2	-0.36	0.18	0.24	-0.17	-0.1	0.12	-0.02	0.0416667	6	0.163269	0.0666542	High
P0A6A3	ackA	Acetate kinase OS=Escherichia coli (strain K12) OX=83333 GN=ackA PE=1 SV=1	C307		-0.16	-0.14	0.02	-0.41	-0.51	-0.52	0.21	0.25	0.3	-0.14	-0.19	-0.18	0.0416667	6	0.234215	0.0956179	High
P76419	yegV	Uncharacterized sugar kinase YegV OS=Escherichia coli (strain K12) OX=83333 GN=yegV PE=3 SV=1	C307		-0.29	-0.39	-0.1	-0.24	-0.28	-0.42	0.08	0	0.18	0.03	0.04	-0.08	0.0416667	6	0.086352	0.0352531	High
P0ABB4	atpD	ATP synthase subunit beta OS=Escherichia coli (strain K12) OX=83333 GN=atpD PE=1 SV=2	C138		-0.41	-0.26	-0.21	-0.14	-0.33	-0.38	-0.04	0.13	0.07	0.13	-0.01	-0.04	0.04	6	0.0804984	0.0328634	High
P20083	parE	DNA topoisomerase 4 subunit B OS=Escherichia coli (strain K12) OX=83333 GN=parE PE=1 SV=3	C404		-0.68	-0.66	-0.06	-0.04	-0.13	-0.16	-0.31	-0.27	0.22	0.23	0.19	0.18	0.04	6	0.256593	0.104754	High
P22188	murE	UDP-N-acetylmuramoyl-L-alanyl-D-glutamate--2,6-diaminopimelate ligase OS=Escherichia coli (strain K12) OX=83333 GN=murE PE=1 SV=2	C450		-0.81	0.08	-0.19	-0.27	-0.28	-0.26	-0.44	0.47	0.09	0	0.04	0.08	0.04	6	0.290172	0.118462	High
P0ACR9	mprA	Transcriptional repressor MprA OS=Escherichia coli (strain K12) OX=83333 GN=mprA PE=2 SV=1	C33		-0.12	0.1	0.17	-0.62	-0.71	-0.55	0.25	0.49	0.45	-0.35	-0.39	-0.21	0.04	6	0.403534	0.164742	High
P36566	cmoM	tRNA 5-carboxymethoxyuridine methyltransferase OS=Escherichia coli (strain K12) OX=83333 GN=cmoM PE=1 SV=2	C224		-0.17	-0.24	-0.21	-0.36	-0.42	-0.34	0.2	0.15	0.07	-0.09	-0.1	0	0.0383333	6	0.123841	0.050558	High
P0A7D4	purA	Adenylosuccinate synthetase OS=Escherichia coli (strain K12) OX=83333 GN=purA PE=1 SV=2	C292		-0.21	-0.61	-0.1	-0.15	-0.36	-0.31	0.16	-0.22	0.18	0.12	-0.04	0.03	0.0383333	6	0.151316	0.0617747	High
P04079	guaA	GMP synthase [glutamine-hydrolyzing] OS=Escherichia coli (strain K12) OX=83333 GN=guaA PE=1 SV=1	C204		-0.48	-0.01	-0.19	-0.17	-0.43	-0.46	-0.11	0.38	0.09	0.1	-0.11	-0.12	0.0383333	6	0.196104	0.080059	High
Q46920	queF	NADPH-dependent 7-cyano-7-deazaguanine reductase OS=Escherichia coli (strain K12) OX=83333 GN=queF PE=1 SV=1	C190				-0.38	-0.17	-0.18	-0.33			-0.1	0.1	0.14	0.01	0.0375	4	0.106575	0.0532877	High
P45748	tsaC	Threonylcarbamoyl-AMP synthase OS=Escherichia coli (strain K12) OX=83333 GN=tsaC PE=1 SV=2	C35		-0.19			0.18	-0.51	-0.63	0.18			0.45	-0.19	-0.29	0.0375	4	0.341309	0.170654	High
P23873	hipB	Antitoxin HipB OS=Escherichia coli (strain K12) OX=83333 GN=hipB PE=1 SV=1	C71		-0.42	-0.64	0.01	-0.15	-0.06	-0.49	-0.05	-0.25	0.29	0.12	0.26	-0.15	0.0366667	6	0.2216	0.0904679	High
P0AG40	ribF	Bifunctional riboflavin kinase/FMN adenylyltransferase OS=Escherichia coli (strain K12) OX=83333 GN=ribF PE=1 SV=1	C158		-0.27	-0.26	-0.31	-0.23	-0.27	-0.41	0.1	0.13	-0.03	0.04	0.05	-0.07	0.0366667	6	0.0758068	0.030948	High
P04693	tyrB	Aromatic-amino-acid aminotransferase OS=Escherichia coli (strain K12) OX=83333 GN=tyrB PE=1 SV=1	C263		-0.33	-0.3	-0.15	-0.2	-0.3	-0.48	0.04	0.09	0.13	0.07	0.02	-0.14	0.035	6	0.0939681	0.0383623	High
P45568	dxr	1-deoxy-D-xylulose 5-phosphate reductoisomerase OS=Escherichia coli (strain K12) OX=83333 GN=dxr PE=1 SV=2	C15		-0.4	-0.25	-0.18	-0.26	-0.27	-0.41	-0.03	0.14	0.1	0.01	0.05	-0.07	0.0333333	6	0.0791623	0.0323179	High
P0A6P9	eno	Enolase OS=Escherichia coli (strain K12) OX=83333 GN=eno PE=1 SV=2	C247		-0.15	-0.21	-0.15	-0.3	-0.51	-0.45	0.22	0.18	0.13	-0.03	-0.19	-0.11	0.0333333	6	0.167412	0.0683455	High
P04425	gshB	Glutathione synthetase OS=Escherichia coli (strain K12) OX=83333 GN=gshB PE=1 SV=1	C289		-0.33	-0.31	-0.26	-0.31	-0.27	-0.3	0.04	0.08	0.02	-0.04	0.05	0.04	0.0316667	6	0.0402078	0.0164148	High
P0AD61	pykF	Pyruvate kinase I OS=Escherichia coli (strain K12) OX=83333 GN=pykF PE=1 SV=1	C359		-0.12	-0.22	-0.22	-0.2	-0.49	-0.53	0.25	0.17	0.06	0.07	-0.17	-0.19	0.0316667	6	0.17826	0.0727744	High
P0A9B2	gapA	Glyceraldehyde-3-phosphate dehydrogenase A OS=Escherichia coli (strain K12) OX=83333 GN=gapA PE=1 SV=2	C150_AND_C154		-1.03	-0.29	0.21	0.4	-0.22	-0.85	-0.66	0.1	0.49	0.67	0.1	-0.51	0.0316667	6	0.528901	0.215923	High
P0AGJ7	trmL	tRNA (cytidine(34)-2'-O)-methyltransferase OS=Escherichia coli (strain K12) OX=83333 GN=trmL PE=1 SV=1	C22		-0.1	-0.12	-0.09	-0.25	-0.58	-0.65	0.27	0.27	0.19	0.02	-0.26	-0.31	0.03	6	0.260998	0.106552	High
P0A6K6	deoB	Phosphopentomutase OS=Escherichia coli (strain K12) OX=83333 GN=deoB PE=1 SV=1	C194		-0.18	-0.22	0	0.02	-0.72	-0.69	0.19	0.17	0.28	0.29	-0.4	-0.35	0.03	6	0.317679	0.129692	High
P0AEI4	rimO	Ribosomal protein S12 methylthiotransferase RimO OS=Escherichia coli (strain K12) OX=83333 GN=rimO PE=1 SV=1	C223		-0.44	-0.28	-0.24	-0.2	-0.42	-0.21	-0.07	0.11	0.04	0.07	-0.1	0.13	0.03	6	0.0948683	0.0387298	High
P0A6K1	dapF	Diaminopimelate epimerase OS=Escherichia coli (strain K12) OX=83333 GN=dapF PE=1 SV=1	C73		-0.39	-0.32	-0.3	-0.31	-0.26	-0.21	-0.02	0.07	-0.02	-0.04	0.06	0.13	0.03	6	0.0669328	0.0273252	High
P33602	nuoG	NADH-quinone oxidoreductase subunit G OS=Escherichia coli (strain K12) OX=83333 GN=nuoG PE=1 SV=4	C263	Iron-sulfur (4Fe-4S) 3 (C263)			-0.47	-0.44	-0.21	0.02			-0.19	-0.17	0.11	0.36	0.0275	4	0.26056	0.13028	High
P0ABZ4	kdsC	3-deoxy-D-manno-octulosonate 8-phosphate phosphatase KdsC OS=Escherichia coli (strain K12) OX=83333 GN=kdsC PE=3 SV=1	C170				-0.15	-0.12	-0.44	-0.39			0.13	0.15	-0.12	-0.05	0.0275	4	0.13326	0.0666302	High
P75874	yccU	Uncharacterized protein YccU OS=Escherichia coli (strain K12) OX=83333 GN=yccU PE=1 SV=2	C125		-0.41	-0.08	-0.43	-0.23	-0.3	-0.36	-0.04	0.31	-0.15	0.04	0.02	-0.02	0.0266667	6	0.15384	0.0628048	High
P07649	truA	tRNA pseudouridine synthase A OS=Escherichia coli (strain K12) OX=83333 GN=truA PE=1 SV=1	C154		-0.15	-0.28	-0.25	-0.14	-0.47	-0.52	0.22	0.11	0.03	0.13	-0.15	-0.18	0.0266667	6	0.160582	0.0655574	High
P75949	nagZ	Beta-hexosaminidase OS=Escherichia coli (strain K12) OX=83333 GN=nagZ PE=1 SV=1	C181						-0.02	-0.59					0.3	-0.25	0.025	2	0.388909	0.275	High
P21599	pykA	Pyruvate kinase II OS=Escherichia coli (strain K12) OX=83333 GN=pykA PE=1 SV=3	C231		-0.41	-0.35	-0.16	-0.25	-0.27	-0.38	-0.04	0.04	0.12	0.02	0.05	-0.04	0.025	6	0.0605805	0.0247319	High
P20083	parE	DNA topoisomerase 4 subunit B OS=Escherichia coli (strain K12) OX=83333 GN=parE PE=1 SV=3	C295		-0.56	-0.59	-0.05	-0.06	-0.3	-0.26	-0.19	-0.2	0.23	0.21	0.02	0.08	0.025	6	0.187697	0.0766268	High
P76440	preT	NAD-dependent dihydropyrimidine dehydrogenase subunit PreT OS=Escherichia coli (strain K12) OX=83333 GN=preT PE=1 SV=1	C193		-0.79	-0.72	-0.12	-0.09	-0.08	-0.03	-0.42	-0.33	0.16	0.18	0.24	0.31	0.0233333	6	0.31424	0.128288	High
P20083	parE	DNA topoisomerase 4 subunit B OS=Escherichia coli (strain K12) OX=83333 GN=parE PE=1 SV=3	C342		-0.37	-0.51	-0.29	-0.16	-0.33	-0.18	0	-0.12	-0.01	0.11	-0.01	0.16	0.0216667	6	0.099482	0.0406134	High
P0A6R0	fabH	3-oxoacyl-[acyl-carrier-protein] synthase 3 OS=Escherichia coli (strain K12) OX=83333 GN=fabH PE=1 SV=1	C146		-0.33	-0.34	-0.3	-0.3	-0.29	-0.28	0.04	0.05	-0.02	-0.03	0.03	0.06	0.0216667	6	0.0376386	0.0153659	High
P0A858	tpiA	Triosephosphate isomerase OS=Escherichia coli (strain K12) OX=83333 GN=tpiA PE=1 SV=1	C126_OR_C143		-0.69	-0.42	-1.14	0.64	-0.1	-0.14	-0.32	-0.03	-0.86	0.91	0.22	0.2	0.02	6	0.59279	0.242006	High
P0DTT0	bipA	50S ribosomal subunit assembly factor BipA OS=Escherichia coli (strain K12) OX=83333 GN=bipA PE=1 SV=1	C537		-0.44	-0.43	-0.13	-0.18	-0.33	-0.34	-0.07	-0.04	0.15	0.09	-0.01	0	0.02	6	0.0834266	0.0340588	High
P22939	ispA	Farnesyl diphosphate synthase OS=Escherichia coli (strain K12) OX=83333 GN=ispA PE=1 SV=1	C10		-0.48	-0.46	-0.3	0.1	-0.37	-0.34	-0.11	-0.07	-0.02	0.37	-0.05	0	0.02	6	0.175727	0.0717403	High
P77252	ykgE	Uncharacterized protein YkgE OS=Escherichia coli (strain K12) OX=83333 GN=ykgE PE=3 SV=1	C80		-0.41	-0.41	-0.3	-0.27	-0.19	-0.28	-0.04	-0.02	-0.02	0	0.13	0.06	0.0183333	6	0.0646271	0.0263839	High
P0AFK0	pmbA	Metalloprotease PmbA OS=Escherichia coli (strain K12) OX=83333 GN=pmbA PE=1 SV=1	C226		-0.46	-0.15	-0.33	-0.56	-0.15	-0.21	-0.09	0.24	-0.05	-0.29	0.17	0.13	0.0183333	6	0.198032	0.0808462	High
P0ACL9	pdhR	Pyruvate dehydrogenase complex repressor OS=Escherichia coli (strain K12) OX=83333 GN=pdhR PE=1 SV=1	C172		-0.27	-1.01	-0.14	-0.17	-0.13	-0.14	0.1	-0.62	0.14	0.1	0.19	0.2	0.0183333	6	0.315621	0.128852	High
P0AEC3	arcB	Aerobic respiration control sensor protein ArcB OS=Escherichia coli (strain K12) OX=83333 GN=arcB PE=1 SV=1	C180		-0.3	-0.24	-0.37	-0.43	-0.17	-0.36	0.07	0.15	-0.09	-0.16	0.15	-0.02	0.0166667	6	0.128323	0.0523874	High
P23909	mutS	DNA mismatch repair protein MutS OS=Escherichia coli (strain K12) OX=83333 GN=mutS PE=1 SV=1	C93		-0.33	-0.56	-0.26	-0.18	-0.27	-0.27	0.04	-0.17	0.02	0.09	0.05	0.07	0.0166667	6	0.0945868	0.0386149	High
P68688	grxA	Glutaredoxin 1 OS=Escherichia coli (strain K12) OX=83333 GN=grxA PE=1 SV=1	C11		-0.28	-0.3	-0.39	-0.39	-0.24	-0.28	0.09	0.09	-0.11	-0.12	0.08	0.06	0.015	6	0.101341	0.0413723	High
P60651	speB	Agmatinase OS=Escherichia coli (strain K12) OX=83333 GN=speB PE=1 SV=1	C202		-0.4	-0.86		-0.39	0.11	-0.08	-0.03	-0.47		-0.12	0.43	0.26	0.014	5	0.349185	0.15616	High
P0A9N4	pflA	Pyruvate formate-lyase 1-activating enzyme OS=Escherichia coli (strain K12) OX=83333 GN=pflA PE=1 SV=2	C13		-0.45	-0.45	-0.22	-0.21	-0.3	-0.26	-0.08	-0.06	0.06	0.06	0.02	0.08	0.0133333	6	0.0677249	0.0276486	High
P16456	selD	Selenide, water dikinase OS=Escherichia coli (strain K12) OX=83333 GN=selD PE=1 SV=1	C241		-0.25	-0.61	-0.02	-0.35	-0.26	-0.4	0.12	-0.22	0.26	-0.08	0.06	-0.06	0.0133333	6	0.169076	0.069025	High
P0AAS0	ylaC	Inner membrane protein YlaC OS=Escherichia coli (strain K12) OX=83333 GN=ylaC PE=1 SV=2	C98		-0.58	-0.02	-0.29	-0.47	-0.25	-0.29	-0.21	0.37	-0.01	-0.2	0.07	0.05	0.0116667	6	0.213393	0.0871174	High
P11880	murF	UDP-N-acetylmuramoyl-tripeptide--D-alanyl-D-alanine ligase OS=Escherichia coli (strain K12) OX=83333 GN=murF PE=1 SV=2	C371		-0.75	-0.83	-0.34	0.91	-0.42	-0.48	-0.38	-0.44	-0.06	1.18	-0.1	-0.14	0.01	6	0.593801	0.242418	High
P0A9X4	mreB	Cell shape-determining protein MreB OS=Escherichia coli (strain K12) OX=83333 GN=mreB PE=1 SV=1	C113		-0.42	-0.41	-0.33	-0.3	-0.21	-0.24	-0.05	-0.02	-0.05	-0.03	0.11	0.1	0.01	6	0.0745654	0.0304412	High
P00547	thrB	Homoserine kinase OS=Escherichia coli (strain K12) OX=83333 GN=thrB PE=1 SV=2	C270		-0.52		-0.32	0.11	-0.22	-0.58	-0.15		-0.04	0.38	0.1	-0.24	0.01	5	0.242693	0.108536	High
P0A9Q7	adhE	Aldehyde-alcohol dehydrogenase OS=Escherichia coli (strain K12) OX=83333 GN=adhE PE=1 SV=2	C246		-0.25	-0.24	-0.25	-0.22	-0.4	-0.55	0.12	0.15	0.03	0.05	-0.08	-0.21	0.01	6	0.134313	0.0548331	High
P0AG86	secB	Protein-export protein SecB OS=Escherichia coli (strain K12) OX=83333 GN=secB PE=1 SV=1	C113		-0.37	-0.14	-0.18	-0.18	-0.47	-0.58	0	0.25	0.1	0.09	-0.15	-0.24	0.00833333	6	0.179044	0.0730943	High
P0A9X4	mreB	Cell shape-determining protein MreB OS=Escherichia coli (strain K12) OX=83333 GN=mreB PE=1 SV=1	C324		-0.38	-0.4	-0.4	-0.37	-0.2	-0.17	-0.01	-0.01	-0.12	-0.1	0.12	0.17	0.00833333	6	0.116175	0.0474283	High
P45544	frlR	Probable fructoselysine utilization operon transcriptional repressor OS=Escherichia coli (strain K12) OX=83333 GN=frlR PE=1 SV=2	C117		-0.56	-0.4			-0.25	-0.18	-0.19	-0.01			0.07	0.16	0.0075	4	0.148857	0.0744284	High
P29208	menC	o-succinylbenzoate synthase OS=Escherichia coli (strain K12) OX=83333 GN=menC PE=1 SV=2	C110		-0.4	-0.36	-0.26	-0.29	-0.29	-0.33	-0.03	0.03	0.02	-0.02	0.03	0.01	0.00666667	6	0.0258199	0.0105409	High
P0A7L8	rpmA	50S ribosomal protein L27 OS=Escherichia coli (strain K12) OX=83333 GN=rpmA PE=1 SV=2	C53		-0.28	-0.33	-0.22	-0.24	-0.43	-0.44	0.09	0.06	0.06	0.03	-0.11	-0.1	0.005	6	0.0873499	0.0356604	High
P75952	comR	HTH-type transcriptional repressor ComR OS=Escherichia coli (strain K12) OX=83333 GN=comR PE=1 SV=2	C117_AND_C123		-0.49	-0.38	-0.3	-0.48	-0.2	-0.1	-0.12	0.01	-0.02	-0.21	0.12	0.24	0.00333333	6	0.161823	0.0660639	High
P0A6V5	glpE	Thiosulfate sulfurtransferase GlpE OS=Escherichia coli (strain K12) OX=83333 GN=glpE PE=1 SV=1	C65		0.11	-0.21	-0.59	-0.81	-0.24	-0.21	0.48	0.18	-0.31	-0.54	0.08	0.13	0.00333333	6	0.367079	0.149859	High
P0A7S3	rpsL	30S ribosomal protein S12 OS=Escherichia coli (strain K12) OX=83333 GN=rpsL PE=1 SV=2	C27		-0.39	-0.38	-0.35	-0.34	-0.24	-0.25	-0.02	0.01	-0.07	-0.07	0.08	0.09	0.00333333	6	0.0703325	0.0287131	High
Q46829	bglA	6-phospho-beta-glucosidase BglA OS=Escherichia coli (strain K12) OX=83333 GN=bglA PE=1 SV=2	C363		-0.03	0.25	-0.82	0.41	-0.88	-0.88	0.34	0.64	-0.54	0.68	-0.56	-0.54	0.00333333	6	0.613895	0.250621	High
P0A9M2	hpt	Hypoxanthine phosphoribosyltransferase OS=Escherichia coli (strain K12) OX=83333 GN=hpt PE=1 SV=1	C126				-0.16	-0.05	-0.4	-0.59			0.12	0.22	-0.08	-0.25	0.0025	4	0.209503	0.104752	High
P27278	nadR	Trifunctional NAD biosynthesis/regulator protein NadR OS=Escherichia coli (strain K12) OX=83333 GN=nadR PE=1 SV=2	C16			-0.3	-0.16	-0.42	-0.39	-0.32		0.09	0.12	-0.15	-0.07	0.02	0.002	5	0.112116	0.0501398	High
P0AEI4	rimO	Ribosomal protein S12 methylthiotransferase RimO OS=Escherichia coli (strain K12) OX=83333 GN=rimO PE=1 SV=1	C295		-0.37	-0.33	-0.23	-0.12	-0.44	-0.47	0	0.06	0.05	0.15	-0.12	-0.13	0.00166667	6	0.109438	0.0446779	High
P10443	dnaE	DNA polymerase III subunit alpha OS=Escherichia coli (strain K12) OX=83333 GN=dnaE PE=1 SV=1	C1017			-0.75	0.07	-0.46	-0.22	-0.24		-0.36	0.35	-0.19	0.1	0.1	0	5	0.277579	0.124137	High
P07813	leuS	Leucine--tRNA ligase OS=Escherichia coli (strain K12) OX=83333 GN=leuS PE=1 SV=2	C285		-0.32	-0.55	-0.25	0.41	-0.64	-0.62	0.05	-0.16	0.03	0.68	-0.32	-0.28	0	6	0.366661	0.149689	High
P08192	folC	Dihydrofolate synthase/folylpolyglutamate synthase OS=Escherichia coli (strain K12) OX=83333 GN=folC PE=1 SV=2	C354		-0.46	-1.11	-0.35	0.13	-0.12	-0.06	-0.09	-0.72	-0.07	0.4	0.2	0.28	0	6	0.402443	0.164296	High
P0AEK4	fabI	Enoyl-[acyl-carrier-protein] reductase [NADH] FabI OS=Escherichia coli (strain K12) OX=83333 GN=fabI PE=1 SV=2	C210		0.34		-0.38	-0.51	-0.57	-0.46	0.71		-0.1	-0.24	-0.25	-0.12	0	5	0.402679	0.180083	High
P0AAB6	galF	UTP--glucose-1-phosphate uridylyltransferase OS=Escherichia coli (strain K12) OX=83333 GN=galF PE=1 SV=1	C263		-0.4	-0.36	-0.26	-0.27	-0.34	-0.35	-0.03	0.03	0.02	0	-0.02	-0.01	-0.00166667	6	0.0231661	0.00945751	High
P0ABU2	ychF	Ribosome-binding ATPase YchF OS=Escherichia coli (strain K12) OX=83333 GN=ychF PE=1 SV=2	C5		-0.68	-0.86	-0.11	-0.03	-0.05	-0.25	-0.31	-0.47	0.17	0.24	0.27	0.09	-0.00166667	6	0.311282	0.12708	High
P00960	glyQ	Glycine--tRNA ligase alpha subunit OS=Escherichia coli (strain K12) OX=83333 GN=glyQ PE=1 SV=2	C25_OR_C45		-0.32	-0.29	-0.5	-0.51	-0.19	-0.18	0.05	0.1	-0.22	-0.24	0.13	0.16	-0.00333333	6	0.179406	0.0732424	High
P0AFP6	ybgI	GTP cyclohydrolase 1 type 2 homolog OS=Escherichia coli (strain K12) OX=83333 GN=ybgI PE=1 SV=1	C171		-0.04	-0.21	-0.28	-0.33	-0.65	-0.48	0.33	0.18	0	-0.06	-0.33	-0.14	-0.00333333	6	0.233809	0.0954521	High
P46837	yhgF	Protein YhgF OS=Escherichia coli (strain K12) OX=83333 GN=yhgF PE=1 SV=3	C550		-0.79	-0.38	-0.27	-0.17	-0.19	-0.19	-0.42	0.01	0.01	0.1	0.13	0.15	-0.00333333	6	0.212572	0.086782	High
P0AAP3	frmR	Transcriptional repressor FrmR OS=Escherichia coli (strain K12) OX=83333 GN=frmR PE=1 SV=1	C35		-0.42	-0.4	-0.44	-0.41	-0.18	-0.15	-0.05	-0.01	-0.16	-0.14	0.14	0.19	-0.005	6	0.143771	0.0586941	High
P0A6V8	glk	Glucokinase OS=Escherichia coli (strain K12) OX=83333 GN=glk PE=1 SV=1	C227		-0.34	-0.32	-0.31	-0.3	-0.32	-0.41	0.03	0.07	-0.03	-0.03	0	-0.07	-0.005	6	0.0496991	0.0202896	High
P42632	tdcE	PFL-like enzyme TdcE OS=Escherichia coli (strain K12) OX=83333 GN=tdcE PE=1 SV=2	C423_OR_C424		-0.38	-0.36	-0.38	-0.95	-0.08	0.15	-0.01	0.03	-0.1	-0.68	0.24	0.49	-0.005	6	0.39267	0.160307	High
P0A6F5	groL	60 kDa chaperonin OS=Escherichia coli (strain K12) OX=83333 GN=groL PE=1 SV=2	C458		-0.45	-0.45	-0.28	-0.23	-0.29	-0.3	-0.08	-0.06	0	0.04	0.03	0.04	-0.005	6	0.0528205	0.0215639	High
P0AEI4	rimO	Ribosomal protein S12 methylthiotransferase RimO OS=Escherichia coli (strain K12) OX=83333 GN=rimO PE=1 SV=1	C82	Iron-sulfur (4Fe-4S) (C82)	-0.31	-0.49	-0.36	-0.36	-0.26	-0.23	0.06	-0.1	-0.08	-0.09	0.06	0.11	-0.00666667	6	0.0933095	0.0380935	High
P03004	dnaA	Chromosomal replication initiator protein DnaA OS=Escherichia coli (strain K12) OX=83333 GN=dnaA PE=1 SV=2	C9		-0.46		-0.35	-0.5	-0.16	-0.15	-0.09		-0.07	-0.23	0.16	0.19	-0.008	5	0.178382	0.0797747	High
P62672	apaG	Protein ApaG OS=Escherichia coli (strain K12) OX=83333 GN=apaG PE=3 SV=1	C8		-0.31	-0.49	-0.31	-0.48	-0.2	-0.23	0.06	-0.1	-0.03	-0.21	0.12	0.11	-0.00833333	6	0.130141	0.0531298	High
P28631	holB	DNA polymerase III subunit delta' OS=Escherichia coli (strain K12) OX=83333 GN=holB PE=1 SV=2	C294		-0.39	-0.38	-0.2	-0.12	-0.38	-0.55	-0.02	0.01	0.08	0.15	-0.06	-0.21	-0.00833333	6	0.123841	0.050558	High
P37773	mpl	UDP-N-acetylmuramate--L-alanyl-gamma-D-glutamyl-meso-2,6-diaminoheptandioate ligase OS=Escherichia coli (strain K12) OX=83333 GN=mpl PE=1 SV=3	C370		-0.36	-0.42	-0.38	-0.47	-0.21	-0.19	0.01	-0.03	-0.1	-0.2	0.11	0.15	-0.01	6	0.130384	0.0532291	High
P51025	frmB	S-formylglutathione hydrolase FrmB OS=Escherichia coli (strain K12) OX=83333 GN=frmB PE=1 SV=2	C237		-0.27	-0.32	-0.31	-0.34	-0.39	-0.4	0.1	0.07	-0.03	-0.07	-0.07	-0.06	-0.01	6	0.0756307	0.0308761	High
P0A9Q9	asd	Aspartate-semialdehyde dehydrogenase OS=Escherichia coli (strain K12) OX=83333 GN=asd PE=1 SV=1	C265		-0.33	-0.27	-0.25	-0.29	-0.44	-0.46	0.04	0.12	0.03	-0.02	-0.12	-0.12	-0.0116667	6	0.0951665	0.0388516	High
P60785	lepA	Elongation factor 4 OS=Escherichia coli (strain K12) OX=83333 GN=lepA PE=1 SV=1	C28		-0.86	-0.94	-0.07	-0.01	-0.07	-0.09	-0.49	-0.55	0.21	0.26	0.25	0.25	-0.0116667	6	0.394584	0.161088	High
P0A9M5	gpt	Xanthine-guanine phosphoribosyltransferase OS=Escherichia coli (strain K12) OX=83333 GN=gpt PE=1 SV=1	C59				0.12	-0.62	-0.44	-0.32			0.4	-0.35	-0.12	0.02	-0.0125	4	0.31447	0.157235	High
P07639	aroB	3-dehydroquinate synthase OS=Escherichia coli (strain K12) OX=83333 GN=aroB PE=1 SV=1	C359		-0.92	-0.73	0.04	-0.05	-0.09	-0.3	-0.55	-0.34	0.32	0.22	0.23	0.04	-0.0133333	6	0.352798	0.144029	High
P36767	rdgC	Recombination-associated protein RdgC OS=Escherichia coli (strain K12) OX=83333 GN=rdgC PE=1 SV=1	C256		-0.42	-0.39	-0.3	-0.18	-0.3	-0.47	-0.05	0	-0.02	0.09	0.02	-0.13	-0.015	6	0.0734166	0.0299722	High
P0A705	infB	Translation initiation factor IF-2 OS=Escherichia coli (strain K12) OX=83333 GN=infB PE=1 SV=1	C599		-0.59	-0.75	-0.08	-0.04	-0.3	-0.3	-0.22	-0.36	0.2	0.23	0.02	0.04	-0.015	6	0.233045	0.0951402	High
P0A7M2	rpmB	50S ribosomal protein L28 OS=Escherichia coli (strain K12) OX=83333 GN=rpmB PE=1 SV=2	C5		-0.52	-0.24	-0.28	-0.76	-0.12	-0.14	-0.15	0.15	0	-0.49	0.2	0.2	-0.015	6	0.269722	0.110114	High
P24182	accC	Biotin carboxylase OS=Escherichia coli (strain K12) OX=83333 GN=accC PE=1 SV=2	C50		-0.44	-0.42	-0.26	-0.29	-0.33	-0.33	-0.07	-0.03	0.02	-0.02	-0.01	0.01	-0.0166667	6	0.0320416	0.0130809	High
P0AAH0	pstB	Phosphate import ATP-binding protein PstB OS=Escherichia coli (strain K12) OX=83333 GN=pstB PE=1 SV=2	C181		-0.43	-0.63	-0.06	-0.34	-0.1	-0.51	-0.06	-0.24	0.22	-0.07	0.22	-0.17	-0.0166667	6	0.195004	0.0796102	High
P05459	pdxB	Erythronate-4-phosphate dehydrogenase OS=Escherichia coli (strain K12) OX=83333 GN=pdxB PE=2 SV=2	C220		-0.21	-0.67	-0.06	-0.12	-0.48	-0.53	0.16	-0.28	0.22	0.15	-0.16	-0.19	-0.0166667	6	0.216764	0.0884936	High
P27833	wecE	dTDP-4-amino-4,6-dideoxygalactose transaminase OS=Escherichia coli (strain K12) OX=83333 GN=wecE PE=1 SV=2	C27		-0.43	-0.43	-0.28	-0.28	-0.33	-0.34	-0.06	-0.04	0	-0.01	-0.01	0	-0.02	6	0.0244949	0.01	High
P0AA37	rluA	Dual-specificity RNA pseudouridine synthase RluA OS=Escherichia coli (strain K12) OX=83333 GN=rluA PE=1 SV=2	C128		-0.43	-0.55	-0.32	-0.33	0.17	-0.63	-0.06	-0.16	-0.04	-0.06	0.49	-0.29	-0.02	6	0.266908	0.108965	High
P76055	ttcA	tRNA-cytidine(32) 2-sulfurtransferase OS=Escherichia coli (strain K12) OX=83333 GN=ttcA PE=1 SV=1	C290		-0.41	-0.47	-0.37	-0.35	-0.24	-0.26	-0.04	-0.08	-0.09	-0.08	0.08	0.08	-0.0216667	6	0.0806019	0.0329056	High
P07012	prfB	Peptide chain release factor RF2 OS=Escherichia coli (strain K12) OX=83333 GN=prfB PE=1 SV=3	C274		-0.55	-0.39	-0.17	-0.2	-0.41	-0.38	-0.18	0	0.11	0.07	-0.09	-0.04	-0.0216667	6	0.106097	0.0433141	High
P07026	sdiA	Regulatory protein SdiA OS=Escherichia coli (strain K12) OX=83333 GN=sdiA PE=1 SV=2	C232		-0.36	-0.23	-0.16	-0.5	-0.35	-0.51	0.01	0.16	0.12	-0.23	-0.03	-0.17	-0.0233333	6	0.154618	0.0631225	High
P0ABD8	accB	Biotin carboxyl carrier protein of acetyl-CoA carboxylase OS=Escherichia coli (strain K12) OX=83333 GN=accB PE=1 SV=1	C116		-0.67	-0.8	-0.23	-0.1	-0.13	-0.18	-0.3	-0.41	0.05	0.17	0.19	0.16	-0.0233333	6	0.263793	0.107693	High
P33014	yeeD	Putative sulfur carrier protein YeeD OS=Escherichia coli (strain K12) OX=83333 GN=yeeD PE=1 SV=1	C13		-0.55	-0.46	0.05	0.09	-0.26	-0.98	-0.18	-0.07	0.33	0.36	0.06	-0.64	-0.0233333	6	0.370333	0.151188	High
P0AES4	gyrA	DNA gyrase subunit A OS=Escherichia coli (strain K12) OX=83333 GN=gyrA PE=1 SV=1	C792		-0.58	-0.84	0.55	-0.54			-0.21	-0.45	0.83	-0.27			-0.025	4	0.579051	0.289525	High
P0A8I5	trmB	tRNA (guanine-N(7)-)-methyltransferase OS=Escherichia coli (strain K12) OX=83333 GN=trmB PE=1 SV=1	C119						-0.21	-0.5					0.11	-0.16	-0.025	2	0.190919	0.135	High
P0A8M3	thrS	Threonine--tRNA ligase OS=Escherichia coli (strain K12) OX=83333 GN=thrS PE=1 SV=1	C182				-0.05	-0.73	-0.67	0.14			0.23	-0.46	-0.35	0.48	-0.025	4	0.452732	0.226366	High
P25889	preA	NAD-dependent dihydropyrimidine dehydrogenase subunit PreA OS=Escherichia coli (strain K12) OX=83333 GN=preA PE=1 SV=3	C183		-0.52	-0.27	-0.42	-0.81	-0.03	-0.07	-0.15	0.12	-0.14	-0.54	0.29	0.27	-0.025	6	0.316654	0.129274	High
P76491	yfbR	5'-deoxynucleotidase YfbR OS=Escherichia coli (strain K12) OX=83333 GN=yfbR PE=1 SV=1	C140		-0.52	-0.46	-0.34	-0.2	-0.33	-0.27	-0.15	-0.07	-0.06	0.07	-0.01	0.07	-0.025	6	0.0861974	0.03519	High
P03007	dnaQ	DNA polymerase III subunit epsilon OS=Escherichia coli (strain K12) OX=83333 GN=dnaQ PE=1 SV=1	C149			-0.65	-0.05	-0.17	-0.44	-0.42		-0.26	0.23	0.1	-0.12	-0.08	-0.026	5	0.192302	0.086	High
P77667	sufA	Protein SufA OS=Escherichia coli (strain K12) OX=83333 GN=sufA PE=1 SV=1	C114_AND_C116	Iron-sulfur (2Fe-2S) (C114), Iron-sulfur (2Fe-2S) (C116)	-0.48	-0.48	-0.25	-0.3	-0.26	-0.36	-0.11	-0.09	0.03	-0.03	0.06	-0.02	-0.0266667	6	0.0659293	0.0269155	High
P0A6F5	groL	60 kDa chaperonin OS=Escherichia coli (strain K12) OX=83333 GN=groL PE=1 SV=2	C138		-0.38	-0.41	-0.3	-0.25	-0.4	-0.39	-0.01	-0.02	-0.02	0.02	-0.08	-0.05	-0.0266667	6	0.034448	0.0140633	High
P0A7W7	rpsH	30S ribosomal protein S8 OS=Escherichia coli (strain K12) OX=83333 GN=rpsH PE=1 SV=2	C127		-0.16	-0.16	-0.15	-0.16	-0.78	-0.72	0.21	0.23	0.13	0.11	-0.46	-0.38	-0.0266667	6	0.309106	0.126192	High
P10443	dnaE	DNA polymerase III subunit alpha OS=Escherichia coli (strain K12) OX=83333 GN=dnaE PE=1 SV=1	C530				-0.61		-0.14	-0.27			-0.33		0.18	0.07	-0.0266667	3	0.26839	0.154955	High
P0A763	ndk	Nucleoside diphosphate kinase OS=Escherichia coli (strain K12) OX=83333 GN=ndk PE=1 SV=2	C139		0.12	0.25	-0.5	-0.56	-0.67	-0.77	0.49	0.64	-0.22	-0.29	-0.35	-0.43	-0.0266667	6	0.465904	0.190205	High
P75782	rlmF	Ribosomal RNA large subunit methyltransferase F OS=Escherichia coli (strain K12) OX=83333 GN=rlmF PE=1 SV=2	C24		-0.47	-0.45	-0.09	-0.21	-0.5	-0.42	-0.1	-0.06	0.19	0.06	-0.18	-0.08	-0.0283333	6	0.132124	0.0539393	High
P25539	ribD	Riboflavin biosynthesis protein RibD OS=Escherichia coli (strain K12) OX=83333 GN=ribD PE=1 SV=1	C334		-0.39	-0.44	-0.43	-0.36	-0.26	-0.27	-0.02	-0.05	-0.15	-0.09	0.06	0.07	-0.03	6	0.085557	0.0349285	High
P0A9H7	cfa	Cyclopropane-fatty-acyl-phospholipid synthase OS=Escherichia coli (strain K12) OX=83333 GN=cfa PE=1 SV=2	C5		-0.51	-0.4	-0.45	-0.36	-0.24	-0.2	-0.14	-0.01	-0.17	-0.09	0.08	0.14	-0.0316667	6	0.123841	0.050558	High
P0A7G6	recA	Protein RecA OS=Escherichia coli (strain K12) OX=83333 GN=recA PE=1 SV=2	C91		-0.41	-0.41	-0.51	-0.48	-0.14	-0.22	-0.04	-0.02	-0.23	-0.21	0.18	0.12	-0.0333333	6	0.166813	0.0681012	High
P37749	wbbI	Beta-1,6-galactofuranosyltransferase WbbI OS=Escherichia coli (strain K12) OX=83333 GN=wbbI PE=1 SV=1	C58		-0.36	-0.24	-0.25	-0.29	-0.48	-0.55	0.01	0.15	0.03	-0.02	-0.16	-0.21	-0.0333333	6	0.131859	0.053831	High
Q46809	yqeC	Uncharacterized protein YqeC OS=Escherichia coli (strain K12) OX=83333 GN=yqeC PE=4 SV=2	C206					-0.56	-0.05	-0.42				-0.29	0.27	-0.08	-0.0333333	3	0.282902	0.163333	High
P0ACU7	yjdC	HTH-type transcriptional regulator YjdC OS=Escherichia coli (strain K12) OX=83333 GN=yjdC PE=4 SV=1	C89		-0.35	-0.4	-0.47	-0.47	-0.25	-0.24	0.02	-0.01	-0.19	-0.2	0.07	0.1	-0.035	6	0.12973	0.0529623	High
P0AAF6	artP	Arginine transport ATP-binding protein ArtP OS=Escherichia coli (strain K12) OX=83333 GN=artP PE=1 SV=1	C227		-0.28	-1	0.47	-1.13	-0.51	0.26	0.09	-0.61	0.75	-0.86	-0.19	0.6	-0.0366667	6	0.64348	0.2627	High
P0A9C3	galM	Aldose 1-epimerase OS=Escherichia coli (strain K12) OX=83333 GN=galM PE=1 SV=1	C168				1.39		-1.27	-1.17			1.67		-0.95	-0.83	-0.0366667	3	1.47923	0.854036	Medium
P77756	queC	7-cyano-7-deazaguanine synthase OS=Escherichia coli (strain K12) OX=83333 GN=queC PE=1 SV=1	C124_AND_C134		-0.96	-0.29	-0.21	-0.23	-0.1	-0.4	-0.59	0.1	0.07	0.04	0.22	-0.06	-0.0366667	6	0.285844	0.116695	High
P0AGE9	sucD	Succinate--CoA ligase [ADP-forming] subunit alpha OS=Escherichia coli (strain K12) OX=83333 GN=sucD PE=1 SV=2	C124_AND_C133		-0.38	-0.87	-0.63	-0.13	-0.21	0.03	-0.01	-0.48	-0.35	0.14	0.11	0.37	-0.0366667	6	0.320479	0.130835	High
P60716	lipA	Lipoyl synthase OS=Escherichia coli (strain K12) OX=83333 GN=lipA PE=1 SV=1	C301		-1.32	-1.53	0.04	0.09	0.16	0.37	-0.95	-1.14	0.32	0.36	0.48	0.71	-0.0366667	6	0.795051	0.324578	High
P37759	rfbB	dTDP-glucose 4,6-dehydratase 1 OS=Escherichia coli (strain K12) OX=83333 GN=rfbB PE=3 SV=2	C60			-0.25	-0.14	-0.02	-0.6	-0.78		0.14	0.14	0.25	-0.28	-0.44	-0.038	5	0.302688	0.135366	High
P23882	fmt	Methionyl-tRNA formyltransferase OS=Escherichia coli (strain K12) OX=83333 GN=fmt PE=1 SV=4	C157		-0.33	-0.11	-0.2	-0.23	-0.75	-0.58	0.04	0.28	0.08	0.04	-0.43	-0.24	-0.0383333	6	0.253647	0.103551	High
P0AED9	dcm	DNA-cytosine methyltransferase OS=Escherichia coli (strain K12) OX=83333 GN=dcm PE=1 SV=1	C199				-0.3	-0.3	-0.39	-0.38			-0.02	-0.03	-0.07	-0.04	-0.04	4	0.0216025	0.0108012	High
P29680	hemE	Uroporphyrinogen decarboxylase OS=Escherichia coli (strain K12) OX=83333 GN=hemE PE=3 SV=3	C50		-0.42	-0.5	-0.15	-0.38	-0.46	-0.3	-0.05	-0.11	0.13	-0.11	-0.14	0.04	-0.04	6	0.105071	0.0428952	High
P0A959	alaA	Glutamate-pyruvate aminotransferase AlaA OS=Escherichia coli (strain K12) OX=83333 GN=alaA PE=1 SV=1	C14		-0.57	-0.93	0.57	-0.57	-0.36	-0.35	-0.2	-0.54	0.85	-0.3	-0.04	-0.01	-0.04	6	0.476697	0.194611	High
P37188	gatB	PTS system galactitol-specific EIIB component OS=Escherichia coli (strain K12) OX=83333 GN=gatB PE=1 SV=2	C27_AND_C39				-0.32						-0.04				-0.04	1			Low
P60906	hisS	Histidine--tRNA ligase OS=Escherichia coli (strain K12) OX=83333 GN=hisS PE=1 SV=2	C196		-0.29	-0.34	-0.39	-0.34	-0.38	-0.47	0.08	0.05	-0.11	-0.07	-0.06	-0.13	-0.04	6	0.0857904	0.0350238	High
P0A7E5	pyrG	CTP synthase OS=Escherichia coli (strain K12) OX=83333 GN=pyrG PE=1 SV=2	C408		-0.44	0	-0.31	-0.17	-0.66	-0.63	-0.07	0.39	-0.03	0.1	-0.34	-0.29	-0.04	6	0.267582	0.10924	High
P00961	glyS	Glycine--tRNA ligase beta subunit OS=Escherichia coli (strain K12) OX=83333 GN=glyS PE=1 SV=4	C450		1.78	1.54	-2.44	-2.35			2.15	1.93	-2.16	-2.08			-0.04	4	2.40368	1.20184	Low
P0A887	ubiE	Ubiquinone/menaquinone biosynthesis C-methyltransferase UbiE OS=Escherichia coli (strain K12) OX=83333 GN=ubiE PE=1 SV=1	C58		-0.31	-0.27	-0.36	-0.29	-0.52	-0.47	0.06	0.12	-0.08	-0.02	-0.2	-0.13	-0.0416667	6	0.119401	0.0487454	High
P0A6U8	glgA	Glycogen synthase OS=Escherichia coli (strain K12) OX=83333 GN=glgA PE=1 SV=1	C379		-0.48	-0.54	-0.27	-0.2	-0.47	-0.26	-0.11	-0.15	0.01	0.07	-0.15	0.08	-0.0416667	6	0.107781	0.0440013	High
P76149	sad	Succinate semialdehyde dehydrogenase [NAD(P)+] Sad OS=Escherichia coli (strain K12) OX=83333 GN=sad PE=1 SV=2	C268		-0.44	-0.62	-0.02	0.27	-0.77	-0.64	-0.07	-0.23	0.26	0.54	-0.45	-0.3	-0.0416667	6	0.373921	0.152652	High
P0AGD7	ffh	Signal recognition particle protein OS=Escherichia coli (strain K12) OX=83333 GN=ffh PE=1 SV=1	C406		-0.41	-0.45	-0.47	-0.49	-0.19	-0.22	-0.04	-0.06	-0.19	-0.22	0.13	0.12	-0.0433333	6	0.148144	0.0604796	High
P00864	ppc	Phosphoenolpyruvate carboxylase OS=Escherichia coli (strain K12) OX=83333 GN=ppc PE=1 SV=1	C665		-0.46	-0.22	-0.08	-0.47	-0.56	-0.44	-0.09	0.17	0.2	-0.2	-0.24	-0.1	-0.0433333	6	0.18619	0.0760117	High
P75876	rlmI	Ribosomal RNA large subunit methyltransferase I OS=Escherichia coli (strain K12) OX=83333 GN=rlmI PE=1 SV=2	C315		-0.44	-0.18	-0.28	-0.72	-0.39	-0.23	-0.07	0.21	0	-0.45	-0.07	0.11	-0.045	6	0.226429	0.0924392	High
P77433	ykgG	Uncharacterized protein YkgG OS=Escherichia coli (strain K12) OX=83333 GN=ykgG PE=3 SV=2	C196		-0.45	-0.93	-0.38	-0.32	-0.03	-0.13	-0.08	-0.54	-0.1	-0.05	0.29	0.21	-0.045	6	0.292079	0.119241	High
P25553	aldA	Lactaldehyde dehydrogenase OS=Escherichia coli (strain K12) OX=83333 GN=aldA PE=1 SV=2	C285_AND_C287		-0.81	-0.28	0.07	0.08	-0.67	-0.63	-0.44	0.11	0.35	0.35	-0.35	-0.29	-0.045	6	0.359207	0.146646	High
P0ABH0	ftsA	Cell division protein FtsA OS=Escherichia coli (strain K12) OX=83333 GN=ftsA PE=1 SV=1	C74		-0.24	-0.38	-0.46	-0.48	-0.26	-0.43	0.13	0.01	-0.18	-0.21	0.06	-0.09	-0.0466667	6	0.135745	0.0554176	High
P0AAI5	fabF	3-oxoacyl-[acyl-carrier-protein] synthase 2 OS=Escherichia coli (strain K12) OX=83333 GN=fabF PE=1 SV=2	C376		-0.51	-0.54	-0.28	-0.13	-0.3	-0.49	-0.14	-0.15	0	0.14	0.02	-0.15	-0.0466667	6	0.11961	0.0488308	High
P0AEZ1	metF	5,10-methylenetetrahydrofolate reductase OS=Escherichia coli (strain K12) OX=83333 GN=metF PE=1 SV=1	C91			-0.18		-0.39	-0.55			0.21		-0.12	-0.23		-0.0466667	3	0.228983	0.132204	High
P33644	yfiH	Purine nucleoside phosphorylase YfiH OS=Escherichia coli (strain K12) OX=83333 GN=yfiH PE=1 SV=1	C100_OR_C107_OR_C113	Zn(2+); catalytic (C107)		-0.1	-0.27	-0.41	-0.43	-0.63		0.29	0.01	-0.14	-0.11	-0.29	-0.048	5	0.217071	0.0970773	High
P00961	glyS	Glycine--tRNA ligase beta subunit OS=Escherichia coli (strain K12) OX=83333 GN=glyS PE=1 SV=4	C98		-0.57	-0.66	-0.09	-0.14	-0.39	-0.41	-0.2	-0.27	0.19	0.13	-0.07	-0.07	-0.0483333	6	0.179824	0.0734128	High
P0AF93	ridA	2-iminobutanoate/2-iminopropanoate deaminase OS=Escherichia coli (strain K12) OX=83333 GN=ridA PE=1 SV=2	C107		-0.56	-0.57	-0.25	-0.3	-0.24	-0.34	-0.19	-0.18	0.03	-0.03	0.08	0	-0.0483333	6	0.111967	0.0457104	High
P0AG63	rpsQ	30S ribosomal protein S17 OS=Escherichia coli (strain K12) OX=83333 GN=rpsQ PE=1 SV=2	C64		-0.27	-1.06	-0.11	-0.1	-0.36	-0.36	0.1	-0.67	0.17	0.17	-0.04	-0.02	-0.0483333	6	0.317705	0.129703	High
P31825	yfiC	tRNA1(Val) (adenine(37)-N6)-methyltransferase OS=Escherichia coli (strain K12) OX=83333 GN=yfiC PE=1 SV=2	C216		-0.95	0.16	-0.45	-0.34	-0.31	-0.38	-0.58	0.55	-0.17	-0.07	0.01	-0.04	-0.05	6	0.363153	0.148257	High
P0ACV6	mpaA	Murein peptide amidase A OS=Escherichia coli (strain K12) OX=83333 GN=mpaA PE=1 SV=2	C61			-0.4	-0.32	0.12	-0.56	-0.69		-0.01	-0.04	0.39	-0.24	-0.35	-0.05	5	0.283461	0.126768	High
P60720	lipB	Octanoyltransferase OS=Escherichia coli (strain K12) OX=83333 GN=lipB PE=1 SV=1	C169		-0.37	-0.39	-0.54	-0.45	-0.26	-0.26	0	0	-0.26	-0.18	0.06	0.08	-0.05	6	0.13784	0.0562731	High
P37745	rfbC	dTDP-4-dehydrorhamnose 3,5-epimerase OS=Escherichia coli (strain K12) OX=83333 GN=rfbC PE=1 SV=1	C144_AND_C147				-0.4	-0.81	-0.06	-0.14			-0.12	-0.54	0.26	0.2	-0.05	4	0.366788	0.183394	High
P45524	yheT	Putative esterase YheT OS=Escherichia coli (strain K12) OX=83333 GN=yheT PE=3 SV=1	C112		-0.43	-0.39	-0.37	-0.41	-0.33	-0.35	-0.06	0	-0.09	-0.14	-0.01	-0.01	-0.0516667	6	0.0556477	0.0227181	High
P0A9K3	ybeZ	PhoH-like protein OS=Escherichia coli (strain K12) OX=83333 GN=ybeZ PE=1 SV=2	C22		-0.34	-0.53	-0.16	-0.21	-0.55	-0.49	0.03	-0.14	0.12	0.06	-0.23	-0.15	-0.0516667	6	0.139917	0.0571207	High
P13009	metH	Methionine synthase OS=Escherichia coli (strain K12) OX=83333 GN=metH PE=1 SV=5	C247	Zinc"; (C247)			0.5	-0.45	-1.15	-0.32			0.78	-0.18	-0.83	0.02	-0.0525	4	0.663093	0.331546	High
P12282	moeB	Molybdopterin-synthase adenylyltransferase OS=Escherichia coli (strain K12) OX=83333 GN=moeB PE=1 SV=1	C172	Zinc"; (C172)	-0.6		-0.23	-0.06	-0.56		-0.23		0.05	0.21	-0.24		-0.0525	4	0.220662	0.110331	High
P0A953	fabB	3-oxoacyl-[acyl-carrier-protein] synthase 1 OS=Escherichia coli (strain K12) OX=83333 GN=fabB PE=1 SV=1	C163_OR_C169		-0.61	-0.06	-0.52	-0.38	-0.33	-0.4	-0.24	0.33	-0.24	-0.11	-0.01	-0.06	-0.055	6	0.210594	0.0859748	High
P17993	ubiG	Ubiquinone biosynthesis O-methyltransferase OS=Escherichia coli (strain K12) OX=83333 GN=ubiG PE=1 SV=1	C65		-0.41	-0.61	-0.27	-0.1	-0.45	-0.47	-0.04	-0.22	0.01	0.17	-0.13	-0.13	-0.0566667	6	0.136772	0.0558371	High
P0A9G6	aceA	Isocitrate lyase OS=Escherichia coli (strain K12) OX=83333 GN=aceA PE=1 SV=1	C43		-0.15	-0.32	-0.01	-0.22	-0.82	-0.79	0.22	0.07	0.27	0.05	-0.5	-0.45	-0.0566667	6	0.335241	0.136862	High
P45544	frlR	Probable fructoselysine utilization operon transcriptional repressor OS=Escherichia coli (strain K12) OX=83333 GN=frlR PE=1 SV=2	C132			-0.95			-0.18	-0.09		-0.56			0.14	0.25	-0.0566667	3	0.439356	0.253662	High
P0A715	kdsA	2-dehydro-3-deoxyphosphooctonate aldolase OS=Escherichia coli (strain K12) OX=83333 GN=kdsA PE=1 SV=1	C206		-0.25	-0.55	-0.31	-0.3	-0.48	-0.42	0.12	-0.16	-0.03	-0.03	-0.16	-0.08	-0.0566667	6	0.104435	0.0426354	High
P77488	dxs	1-deoxy-D-xylulose-5-phosphate synthase OS=Escherichia coli (strain K12) OX=83333 GN=dxs PE=1 SV=3	C32		-0.09	-0.26	-0.31	-0.49	-0.61	-0.55	0.28	0.13	-0.03	-0.22	-0.29	-0.21	-0.0566667	6	0.225181	0.0919299	High
P0A890	tusA	Sulfur carrier protein TusA OS=Escherichia coli (strain K12) OX=83333 GN=tusA PE=1 SV=1	C19		-0.56	-0.53	-0.27	-0.29	-0.31	-0.35	-0.19	-0.14	0.01	-0.02	0.01	-0.01	-0.0566667	6	0.0861781	0.0351821	High
P22564	rihC	Non-specific ribonucleoside hydrolase RihC OS=Escherichia coli (strain K12) OX=83333 GN=rihC PE=1 SV=1	C158_AND_C175				-0.58	-0.17	-0.11	-0.58			-0.3	0.1	0.21	-0.24	-0.0575	4	0.250649	0.125325	High
P60293	mukF	Chromosome partition protein MukF OS=Escherichia coli (strain K12) OX=83333 GN=mukF PE=1 SV=1	C204		-0.58		-0.19	-0.45	-0.37	-0.28	-0.21		0.09	-0.18	-0.05	0.06	-0.058	5	0.135904	0.0607783	High
P0A879	trpB	Tryptophan synthase beta chain OS=Escherichia coli (strain K12) OX=83333 GN=trpB PE=1 SV=2	C170		-0.4	-0.58	-0.26	-0.29	-0.42	-0.37	-0.03	-0.19	0.02	-0.02	-0.1	-0.03	-0.0583333	6	0.0752108	0.0307047	High
P06993	malT	HTH-type transcriptional regulator MalT OS=Escherichia coli (strain K12) OX=83333 GN=malT PE=1 SV=2	C500				-0.41		-0.53	-0.18			-0.13		-0.21	0.16	-0.06	3	0.194679	0.112398	High
P22634	murI	Glutamate racemase OS=Escherichia coli (strain K12) OX=83333 GN=murI PE=1 SV=2	C155		-0.56	0.22	-0.33	0.44	-1.71	-0.39	-0.19	0.61	-0.05	0.71	-1.39	-0.05	-0.06	6	0.752037	0.307018	High
P76270	msrC	Free methionine-R-sulfoxide reductase OS=Escherichia coli (strain K12) OX=83333 GN=msrC PE=1 SV=2	C76		-0.54	-0.48	-0.25	-0.21	-0.45	-0.41	-0.17	-0.09	0.03	0.06	-0.13	-0.07	-0.0616667	6	0.0899815	0.0367348	High
P0A821	selA	L-seryl-tRNA(Sec) selenium transferase OS=Escherichia coli (strain K12) OX=83333 GN=selA PE=1 SV=1	C61		-0.26			-0.22	-0.55	-0.52	0.11			0.05	-0.23	-0.18	-0.0625	4	0.167606	0.0838028	High
P08997	aceB	Malate synthase A OS=Escherichia coli (strain K12) OX=83333 GN=aceB PE=1 SV=1	C409		-0.57	-0.49	0.06	-0.02	-0.53	-0.8	-0.2	-0.1	0.34	0.25	-0.21	-0.46	-0.0633333	6	0.303227	0.123792	High
P0A959	alaA	Glutamate-pyruvate aminotransferase AlaA OS=Escherichia coli (strain K12) OX=83333 GN=alaA PE=1 SV=1	C325		-0.99	-0.41	-0.31	-0.24	-0.15	-0.26	-0.62	-0.02	-0.03	0.03	0.17	0.08	-0.065	6	0.28162	0.114971	High
P0AG27	yibN	Uncharacterized protein YibN OS=Escherichia coli (strain K12) OX=83333 GN=yibN PE=1 SV=1	C107		0.14	0	-0.76	-0.3	-0.74	-0.7	0.51	0.39	-0.48	-0.03	-0.42	-0.36	-0.065	6	0.429919	0.175514	High
P45578	luxS	S-ribosylhomocysteine lyase OS=Escherichia coli (strain K12) OX=83333 GN=luxS PE=1 SV=3	C83		-0.42	-0.46	-0.42	-0.26	-0.39	-0.41	-0.05	-0.07	-0.14	0.01	-0.07	-0.07	-0.065	6	0.0480625	0.0196214	High
P08957	hsdM	Type I restriction enzyme EcoKI M protein OS=Escherichia coli (strain K12) OX=83333 GN=hsdM PE=1 SV=1	C14		-0.54	-0.53	-0.24	-0.29	-0.37	-0.41	-0.17	-0.14	0.04	-0.02	-0.05	-0.07	-0.0683333	6	0.0773089	0.0315612	High
P0CE48	tufB	Elongation factor Tu 2 OS=Escherichia coli (strain K12) OX=83333 GN=tufB PE=1 SV=1	C82		-0.45	-0.9	-0.26	-0.38	-0.19	-0.2	-0.08	-0.51	0.02	-0.11	0.13	0.14	-0.0683333	6	0.239785	0.0978917	High
P39208	idnK	Thermosensitive gluconokinase OS=Escherichia coli (strain K12) OX=83333 GN=idnK PE=3 SV=1	C162		-0.57	-0.46	-0.39	-0.5	-0.35	-0.12	-0.2	-0.07	-0.11	-0.23	-0.03	0.22	-0.07	6	0.161121	0.0657774	High
P0ABH0	ftsA	Cell division protein FtsA OS=Escherichia coli (strain K12) OX=83333 GN=ftsA PE=1 SV=1	C263				-0.5	-0.58	-0.2	-0.21			-0.22	-0.31	0.12	0.13	-0.07	4	0.228181	0.114091	High
P0A7F6	speD	S-adenosylmethionine decarboxylase proenzyme OS=Escherichia coli (strain K12) OX=83333 GN=speD PE=1 SV=1	C140		-0.38	-0.33	-0.29	-0.35	-0.5	-0.54	-0.01	0.06	-0.01	-0.08	-0.18	-0.2	-0.07	6	0.10315	0.042111	High
P0A890	tusA	Sulfur carrier protein TusA OS=Escherichia coli (strain K12) OX=83333 GN=tusA PE=1 SV=1	C56		-0.32	-0.46	-0.2	-0.59	-0.41	-0.42	0.05	-0.07	0.08	-0.32	-0.09	-0.08	-0.0716667	6	0.141339	0.0577013	High
P0AA97	yaeQ	Uncharacterized protein YaeQ OS=Escherichia coli (strain K12) OX=83333 GN=yaeQ PE=1 SV=1	C62		-0.4	-0.48	-0.4	-0.4	-0.51	-0.21	-0.03	-0.09	-0.12	-0.13	-0.19	0.13	-0.0716667	6	0.111788	0.0456375	High
Q46893	ispD	2-C-methyl-D-erythritol 4-phosphate cytidylyltransferase OS=Escherichia coli (strain K12) OX=83333 GN=ispD PE=1 SV=3	C25		-0.39	-0.53	-0.38	-0.48	-0.31	-0.32	-0.02	-0.14	-0.1	-0.21	0.01	0.02	-0.0733333	6	0.0920145	0.0375648	High
P0AC62	grxC	Glutaredoxin 3 OS=Escherichia coli (strain K12) OX=83333 GN=grxC PE=1 SV=2	C12		-0.44	-0.44	-0.46	-0.46	-0.3	-0.31	-0.07	-0.05	-0.18	-0.19	0.02	0.03	-0.0733333	6	0.094798	0.0387011	High
P60906	hisS	Histidine--tRNA ligase OS=Escherichia coli (strain K12) OX=83333 GN=hisS PE=1 SV=2	C88		-0.19	-0.24	-0.33	-0.35	-0.71	-0.6	0.18	0.15	-0.05	-0.08	-0.39	-0.26	-0.075	6	0.223495	0.0912414	High
P0ACJ0	lrp	Leucine-responsive regulatory protein OS=Escherichia coli (strain K12) OX=83333 GN=lrp PE=1 SV=2	C45		-0.39	-0.42	-0.32	-0.29	-0.5	-0.5	-0.02	-0.03	-0.04	-0.02	-0.18	-0.16	-0.075	6	0.0742294	0.030304	High
P75952	comR	HTH-type transcriptional repressor ComR OS=Escherichia coli (strain K12) OX=83333 GN=comR PE=1 SV=2	C88				-0.81	-0.41	-0.13	-0.16			-0.53	-0.14	0.19	0.18	-0.075	4	0.339853	0.169926	High
P75829	ybjX	Uncharacterized protein YbjX OS=Escherichia coli (strain K12) OX=83333 GN=ybjX PE=4 SV=1	C282				0.05	-0.88	-0.27	-0.41			0.33	-0.61	0.05	-0.07	-0.075	4	0.394081	0.197041	High
P21369	pncA	Nicotinamidase OS=Escherichia coli (strain K12) OX=83333 GN=pncA PE=1 SV=1	C178		-0.34	-0.18		-0.09	-0.71	-0.75	0.03	0.21		0.18	-0.39	-0.41	-0.076	5	0.303612	0.135779	High
P08142	ilvB	Acetolactate synthase isozyme 1 large subunit OS=Escherichia coli (strain K12) OX=83333 GN=ilvB PE=1 SV=1	C80_OR_C83		-0.31	-0.35	-0.18	-0.83	-0.46	-0.3	0.06	0.04	0.1	-0.56	-0.14	0.04	-0.0766667	6	0.250892	0.102426	High
P22523	mukB	Chromosome partition protein MukB OS=Escherichia coli (strain K12) OX=83333 GN=mukB PE=1 SV=2	C1423				-0.38	-0.12	-0.69	-0.33			-0.1	0.15	-0.37	0.01	-0.0775	4	0.220208	0.110104	High
P32162	yiiS	UPF0381 protein YiiS OS=Escherichia coli (strain K12) OX=83333 GN=yiiS PE=1 SV=1	C13_OR_C26		-0.58	-0.72	-0.37	0.17	-0.43	-0.51	-0.21	-0.33	-0.09	0.44	-0.11	-0.17	-0.0783333	6	0.267912	0.109374	High
P0A8M3	thrS	Threonine--tRNA ligase OS=Escherichia coli (strain K12) OX=83333 GN=thrS PE=1 SV=1	C361		-0.52	-0.39	-0.3	-0.42	-0.42	-0.39	-0.15	0	-0.02	-0.15	-0.1	-0.05	-0.0783333	6	0.0649359	0.02651	High
P0A6P1	tsf	Elongation factor Ts OS=Escherichia coli (strain K12) OX=83333 GN=tsf PE=1 SV=2	C23		-0.35	-0.4	-0.48	-0.24	-0.51	-0.47	0.02	-0.01	-0.2	0.03	-0.19	-0.13	-0.08	6	0.10583	0.0432049	High
P64483	yeaK	Uncharacterized protein YeaK OS=Escherichia coli (strain K12) OX=83333 GN=yeaK PE=4 SV=1	C36		-0.7	-0.38	-0.58	-0.44	-0.21	-0.14	-0.33	0.01	-0.3	-0.17	0.11	0.2	-0.08	6	0.219818	0.0897404	High
P0A9W0	ulaR	HTH-type transcriptional regulator UlaR OS=Escherichia coli (strain K12) OX=83333 GN=ulaR PE=1 SV=1	C101			-0.54		-0.28				-0.15		-0.01			-0.08	2	0.0989949	0.07	High
P03817	mioC	Protein MioC OS=Escherichia coli (strain K12) OX=83333 GN=mioC PE=1 SV=4	C99		-0.41	-0.63	-0.29	-0.11	-0.49	-0.53	-0.04	-0.24	-0.01	0.16	-0.17	-0.19	-0.0816667	6	0.148245	0.0605209	High
P23857	pspE	Thiosulfate sulfurtransferase PspE OS=Escherichia coli (strain K12) OX=83333 GN=pspE PE=1 SV=1	C67		-0.56	-0.94	-0.11	-0.38	-0.25	-0.22	-0.19	-0.55	0.17	-0.11	0.07	0.12	-0.0816667	6	0.267912	0.109374	High
P0A9J8	pheA	Bifunctional chorismate mutase/prephenate dehydratase OS=Escherichia coli (strain K12) OX=83333 GN=pheA PE=1 SV=1	C374		-1.52	-0.87	-0.02	0.47	-0.06	-0.47	-1.15	-0.48	0.26	0.74	0.26	-0.13	-0.0833333	6	0.664971	0.271473	High
P0ACD4	iscU	Iron-sulfur cluster assembly scaffold protein IscU OS=Escherichia coli (strain K12) OX=83333 GN=iscU PE=1 SV=1	C106		-0.32	-0.31	-0.43	-0.44	-0.47	-0.5	0.05	0.08	-0.15	-0.17	-0.15	-0.16	-0.0833333	6	0.115528	0.047164	High
P0CE48	tufB	Elongation factor Tu 2 OS=Escherichia coli (strain K12) OX=83333 GN=tufB PE=1 SV=1	C138		-0.42	-0.44	-0.12	-0.23	-0.66	-0.6	-0.05	-0.05	0.16	0.04	-0.34	-0.26	-0.0833333	6	0.186405	0.0760994	High
P19636	eutC	Ethanolamine ammonia-lyase light chain OS=Escherichia coli (strain K12) OX=83333 GN=eutC PE=1 SV=2	C144		-0.36	-0.4	-0.67	-0.29	-0.57	-0.18	0.01	-0.01	-0.39	-0.02	-0.25	0.16	-0.0833333	6	0.199566	0.0814726	High
P0AED7	dapE	Succinyl-diaminopimelate desuccinylase OS=Escherichia coli (strain K12) OX=83333 GN=dapE PE=1 SV=1	C3		-0.33	-0.47	-0.47	-0.42	-0.37	-0.42	0.04	-0.08	-0.19	-0.15	-0.05	-0.08	-0.085	6	0.0801873	0.0327363	High
P0AGG0	thiL	Thiamine-monophosphate kinase OS=Escherichia coli (strain K12) OX=83333 GN=thiL PE=1 SV=1	C3		-0.56	-0.51	-0.47	-0.44	-0.25	-0.25	-0.19	-0.12	-0.19	-0.17	0.07	0.09	-0.085	6	0.130499	0.053276	High
P00960	glyQ	Glycine--tRNA ligase alpha subunit OS=Escherichia coli (strain K12) OX=83333 GN=glyQ PE=1 SV=2	C299		-0.3	-0.47	-0.9	-0.14	-0.21	-0.46	0.07	-0.08	-0.62	0.13	0.11	-0.12	-0.085	6	0.281336	0.114855	High
P27306	sthA	Soluble pyridine nucleotide transhydrogenase OS=Escherichia coli (strain K12) OX=83333 GN=sthA PE=1 SV=5	C110		-0.46	-0.71	-0.43	-0.46	-0.18	-0.24	-0.09	-0.32	-0.15	-0.19	0.14	0.1	-0.085	6	0.176267	0.0719606	High
P20083	parE	DNA topoisomerase 4 subunit B OS=Escherichia coli (strain K12) OX=83333 GN=parE PE=1 SV=3	C156		-0.68	-0.68	-0.11	-0.21	-0.41	-0.39	-0.31	-0.29	0.17	0.06	-0.09	-0.05	-0.085	6	0.18971	0.0774489	High
P0A6W5	greA	Transcription elongation factor GreA OS=Escherichia coli (strain K12) OX=83333 GN=greA PE=1 SV=1	C58		-0.46	-0.49	-0.24	-0.29	-0.48	-0.53	-0.09	-0.1	0.04	-0.02	-0.16	-0.19	-0.0866667	6	0.0857127	0.0349921	High
P31663	panC	Pantothenate synthetase OS=Escherichia coli (strain K12) OX=83333 GN=panC PE=1 SV=1	C147		0.2	-0.88	-0.22	-0.52	-0.75	-0.32	0.57	-0.49	0.06	-0.25	-0.43	0.02	-0.0866667	6	0.392768	0.160347	High
P39831	ydfG	NADP-dependent 3-hydroxy acid dehydrogenase YdfG OS=Escherichia coli (strain K12) OX=83333 GN=ydfG PE=1 SV=2	C15		-0.48	-0.65	-0.54	-0.18	-0.32	-0.32	-0.11	-0.26	-0.26	0.09	0	0.02	-0.0866667	6	0.148818	0.0607545	High
P76245	dgcP	Diguanylate cyclase DgcP OS=Escherichia coli (strain K12) OX=83333 GN=dgcP PE=1 SV=2	C98		-0.48	-0.83	-0.55	-0.44	-0.32	0.13	-0.11	-0.44	-0.27	-0.17	0	0.47	-0.0866667	6	0.310913	0.12693	High
P77657	yagK	Uncharacterized protein YagK OS=Escherichia coli (strain K12) OX=83333 GN=yagK PE=4 SV=1	C53_AND_C54				-0.24	-1.19	-0.11	-0.02			0.04	-0.92	0.21	0.32	-0.0875	4	0.566826	0.283413	High
P05523	mutM	Formamidopyrimidine-DNA glycosylase OS=Escherichia coli (strain K12) OX=83333 GN=mutM PE=1 SV=3	C195		-0.17		-0.48	-0.19	-0.55	-0.63	0.2		-0.2	0.08	-0.23	-0.29	-0.088	5	0.214872	0.0960937	High
P0ACJ8	crp	cAMP-activated global transcriptional regulator CRP OS=Escherichia coli (strain K12) OX=83333 GN=crp PE=1 SV=1	C93		-0.73	-0.84	-0.24	-0.27	-0.22	-0.2	-0.36	-0.45	0.04	0	0.1	0.14	-0.0883333	6	0.251588	0.10271	High
P0AGG8	tldD	Metalloprotease TldD OS=Escherichia coli (strain K12) OX=83333 GN=tldD PE=1 SV=1	C454		-0.32	0.28	-0.33	0.24	-1.45	-0.92	0.05	0.67	-0.05	0.51	-1.13	-0.58	-0.0883333	6	0.675349	0.27571	High
P0AES0	gss	Bifunctional glutathionylspermidine synthetase/amidase OS=Escherichia coli (strain K12) OX=83333 GN=gss PE=1 SV=1	C338		-0.37	-0.83	-0.26	-0.23	-0.33	-0.49	0	-0.44	0.02	0.04	-0.01	-0.15	-0.09	6	0.184174	0.0751887	High
P20083	parE	DNA topoisomerase 4 subunit B OS=Escherichia coli (strain K12) OX=83333 GN=parE PE=1 SV=3	C92		-0.61	-0.39	-0.29	-0.22	-0.37	-0.63	-0.24	0	-0.01	0.05	-0.05	-0.29	-0.09	6	0.140143	0.0572131	High
P0AEE8	dam	DNA adenine methylase OS=Escherichia coli (strain K12) OX=83333 GN=dam PE=1 SV=1	C87		-0.56	-0.46	-0.49	-0.48	-0.37	-0.15	-0.19	-0.07	-0.21	-0.21	-0.05	0.19	-0.09	6	0.154402	0.0630344	High
P0A8M3	thrS	Threonine--tRNA ligase OS=Escherichia coli (strain K12) OX=83333 GN=thrS PE=1 SV=1	C48		-0.5	-0.27	-0.57	-0.33			-0.13	0.12	-0.29	-0.06			-0.09	4	0.169902	0.084951	High
P0A749	murA	UDP-N-acetylglucosamine 1-carboxyvinyltransferase OS=Escherichia coli (strain K12) OX=83333 GN=murA PE=1 SV=1	C81		-0.46	-0.52	-0.34	-0.26	-0.47	-0.47	-0.09	-0.13	-0.06	0.01	-0.15	-0.13	-0.0916667	6	0.0594699	0.0242785	High
P36929	rsmB	Ribosomal RNA small subunit methyltransferase B OS=Escherichia coli (strain K12) OX=83333 GN=rsmB PE=1 SV=2	C375			-0.56	-0.53	0.03	-0.57			-0.17	-0.25	0.3	-0.25		-0.0925	4	0.26437	0.132185	High
P11880	murF	UDP-N-acetylmuramoyl-tripeptide--D-alanyl-D-alanine ligase OS=Escherichia coli (strain K12) OX=83333 GN=murF PE=1 SV=2	C452		-0.52	-0.48	-0.38	-0.3	-0.43	-0.42	-0.15	-0.09	-0.1	-0.03	-0.11	-0.08	-0.0933333	6	0.0393277	0.0160555	High
P0AEF0	dnaC	DNA replication protein DnaC OS=Escherichia coli (strain K12) OX=83333 GN=dnaC PE=1 SV=1	C78		-0.53	-0.53	-0.33	-0.36	-0.34	-0.45	-0.16	-0.14	-0.05	-0.09	-0.02	-0.11	-0.095	6	0.0531977	0.0217179	High
P0A8C8	yidD	Putative membrane protein insertion efficiency factor OS=Escherichia coli (strain K12) OX=83333 GN=yidD PE=1 SV=1	C37		-0.23	-0.33	-0.51	-0.55	-0.43	-0.49	0.14	0.06	-0.23	-0.28	-0.11	-0.15	-0.095	6	0.164286	0.0670696	High
P0AEZ3	minD	Septum site-determining protein MinD OS=Escherichia coli (strain K12) OX=83333 GN=minD PE=1 SV=2	C52		-0.59	-0.55	-0.33	-0.34	-0.36	-0.38	-0.22	-0.16	-0.05	-0.07	-0.04	-0.04	-0.0966667	6	0.0755425	0.0308401	High
P0A7H0	recF	DNA replication and repair protein RecF OS=Escherichia coli (strain K12) OX=83333 GN=recF PE=1 SV=2	C207		-0.31	-0.64	-0.09	-0.86	-0.26	-0.39	0.06	-0.25	0.19	-0.59	0.06	-0.05	-0.0966667	6	0.282961	0.115518	High
P0A8T7	rpoC	DNA-directed RNA polymerase subunit beta' OS=Escherichia coli (strain K12) OX=83333 GN=rpoC PE=1 SV=1	C517		-0.41	-0.6	-0.36	-0.52	-0.24	-0.43	-0.04	-0.21	-0.08	-0.25	0.08	-0.09	-0.0983333	6	0.119234	0.0486769	High
P0AFR4	yciO	Uncharacterized protein YciO OS=Escherichia coli (strain K12) OX=83333 GN=yciO PE=1 SV=1	C42		-0.36	-0.28	-0.51	-0.52	-0.49	-0.4	0.01	0.11	-0.23	-0.25	-0.17	-0.06	-0.0983333	6	0.142887	0.0583333	High
P0ABU2	ychF	Ribosome-binding ATPase YchF OS=Escherichia coli (strain K12) OX=83333 GN=ychF PE=1 SV=2	C106		-0.88	-0.83	-0.08	-0.23	-0.46	-0.1	-0.51	-0.44	0.2	0.04	-0.14	0.24	-0.101667	6	0.319526	0.130446	High
P0CE48	tufB	Elongation factor Tu 2 OS=Escherichia coli (strain K12) OX=83333 GN=tufB PE=1 SV=1	C256		-0.49	-0.37	-0.28	-0.28	-0.57	-0.6	-0.12	0.02	0	-0.01	-0.25	-0.26	-0.103333	6	0.127227	0.0519401	High
P77488	dxs	1-deoxy-D-xylulose-5-phosphate synthase OS=Escherichia coli (strain K12) OX=83333 GN=dxs PE=1 SV=3	C330			0.02	-0.24	-0.37	-0.77	-0.76		0.41	0.04	-0.1	-0.45	-0.42	-0.104	5	0.355148	0.158827	High
P0ABU2	ychF	Ribosome-binding ATPase YchF OS=Escherichia coli (strain K12) OX=83333 GN=ychF PE=1 SV=2	C35		-0.6	-0.53	-0.42	-0.42	-0.31	-0.32	-0.23	-0.14	-0.14	-0.15	0.01	0.02	-0.105	6	0.0989444	0.0403939	High
P0A6K6	deoB	Phosphopentomutase OS=Escherichia coli (strain K12) OX=83333 GN=deoB PE=1 SV=1	C350						-0.38	-0.49					-0.06	-0.15	-0.105	2	0.0636396	0.045	High
P0AED5	uvrY	Response regulator UvrY OS=Escherichia coli (strain K12) OX=83333 GN=uvrY PE=1 SV=1	C35		-0.54	-0.53	-0.35	-0.33	-0.4	-0.45	-0.17	-0.14	-0.07	-0.06	-0.08	-0.11	-0.105	6	0.0432435	0.0176541	High
P00547	thrB	Homoserine kinase OS=Escherichia coli (strain K12) OX=83333 GN=thrB PE=1 SV=2	C298			-0.76	-0.48	-0.25	-0.43	-0.21		-0.37	-0.2	0.02	-0.11	0.13	-0.106	5	0.193727	0.0866372	High
P34209	ydcF	Protein YdcF OS=Escherichia coli (strain K12) OX=83333 GN=ydcF PE=1 SV=3	C126		-0.59	-0.58	-0.44	-0.23	-0.35	-0.42	-0.22	-0.19	-0.16	0.04	-0.03	-0.08	-0.106667	6	0.100731	0.0411231	High
P77488	dxs	1-deoxy-D-xylulose-5-phosphate synthase OS=Escherichia coli (strain K12) OX=83333 GN=dxs PE=1 SV=3	C310		-0.42	-0.48	-0.42	-0.46	-0.42	-0.42	-0.05	-0.09	-0.14	-0.19	-0.1	-0.08	-0.108333	6	0.0495648	0.0202347	High
P37773	mpl	UDP-N-acetylmuramate--L-alanyl-gamma-D-glutamyl-meso-2,6-diaminoheptandioate ligase OS=Escherichia coli (strain K12) OX=83333 GN=mpl PE=1 SV=3	C77		-0.48	-0.45	-0.36	-0.38	-0.47	-0.48	-0.11	-0.06	-0.08	-0.11	-0.15	-0.14	-0.108333	6	0.0343026	0.014004	High
P69441	adk	Adenylate kinase OS=Escherichia coli (strain K12) OX=83333 GN=adk PE=1 SV=1	C77		-0.46	-0.46	-0.38	-0.34	-0.5	-0.48	-0.09	-0.07	-0.1	-0.07	-0.18	-0.14	-0.108333	6	0.0435507	0.0177795	High
P77150	pdxY	Pyridoxal kinase PdxY OS=Escherichia coli (strain K12) OX=83333 GN=pdxY PE=1 SV=3	C122		-0.53	-0.52	-0.52	-0.44	-0.3	-0.31	-0.16	-0.13	-0.24	-0.17	0.02	0.03	-0.108333	6	0.109438	0.0446779	High
P0AC62	grxC	Glutaredoxin 3 OS=Escherichia coli (strain K12) OX=83333 GN=grxC PE=1 SV=2	C66		-0.08	-0.59	-0.39	-0.4	-0.61	-0.55	0.29	-0.2	-0.11	-0.13	-0.29	-0.21	-0.108333	6	0.20537	0.0838418	High
P0AFW4	rnk	Regulator of nucleoside diphosphate kinase OS=Escherichia coli (strain K12) OX=83333 GN=rnk PE=1 SV=1	C44		-0.36	-0.6	-0.19	-0.1	-0.81	-0.56	0.01	-0.21	0.09	0.17	-0.49	-0.22	-0.108333	6	0.244656	0.0998805	High
P0AFH0	ogt	Methylated-DNA--protein-cysteine methyltransferase OS=Escherichia coli (strain K12) OX=83333 GN=ogt PE=1 SV=1	C139		-0.47	-1.39	-0.74	-0.29	0.36	-0.09	-0.1	-1	-0.46	-0.02	0.68	0.25	-0.108333	6	0.579048	0.236395	High
Q46927	tcdA	tRNA threonylcarbamoyladenosine dehydratase OS=Escherichia coli (strain K12) OX=83333 GN=tcdA PE=1 SV=1	C100		-0.55	-0.51	-0.24	-0.37	-0.55	-0.4	-0.18	-0.12	0.04	-0.1	-0.23	-0.06	-0.108333	6	0.0943221	0.0385069	High
P17169	glmS	Glutamine--fructose-6-phosphate aminotransferase [isomerizing] OS=Escherichia coli (strain K12) OX=83333 GN=glmS PE=1 SV=4	C2		-0.61	-0.54	-0.26	-0.24	-0.54	-0.44	-0.24	-0.15	0.02	0.03	-0.22	-0.1	-0.11	6	0.115931	0.0473286	High
P14900	murD	UDP-N-acetylmuramoylalanine--D-glutamate ligase OS=Escherichia coli (strain K12) OX=83333 GN=murD PE=1 SV=3	C414		-1.02	-0.43	-0.38	0.15	-0.71	-0.25	-0.65	-0.04	-0.1	0.42	-0.39	0.09	-0.111667	6	0.373064	0.152303	High
P0AES6	gyrB	DNA gyrase subunit B OS=Escherichia coli (strain K12) OX=83333 GN=gyrB PE=1 SV=2	C410		-0.49	-0.47	-0.4	-0.39	-0.46	-0.43	-0.12	-0.08	-0.12	-0.12	-0.14	-0.09	-0.111667	6	0.022286	0.00909823	High
P14294	topB	DNA topoisomerase 3 OS=Escherichia coli (strain K12) OX=83333 GN=topB PE=1 SV=1	C159		-0.63	-0.77	-0.16	-0.38	-0.36	-0.34	-0.26	-0.38	0.12	-0.11	-0.04	0	-0.111667	6	0.181815	0.0742256	High
P36562	cobT	Nicotinate-nucleotide--dimethylbenzimidazole phosphoribosyltransferase OS=Escherichia coli (strain K12) OX=83333 GN=cobT PE=3 SV=3	C158		-0.15		-0.82	-0.44	-0.22	-0.51	0.22		-0.54	-0.17	0.1	-0.17	-0.112	5	0.293718	0.131354	High
P0AGJ2	trmH	tRNA (guanosine(18)-2'-O)-methyltransferase OS=Escherichia coli (strain K12) OX=83333 GN=trmH PE=1 SV=1	C10		-0.28	-0.36	-0.54	-0.57	-0.45	-0.45	0.09	0.03	-0.26	-0.3	-0.13	-0.11	-0.113333	6	0.15397	0.0628579	High
P0ABQ4	folA	Dihydrofolate reductase OS=Escherichia coli (strain K12) OX=83333 GN=folA PE=1 SV=1	C85		-0.09	-0.37	-0.42	-0.08	-0.83	-0.86	0.28	0.02	-0.14	0.19	-0.51	-0.52	-0.113333	6	0.342909	0.139992	High
P0A6H1	clpX	ATP-dependent Clp protease ATP-binding subunit ClpX OS=Escherichia coli (strain K12) OX=83333 GN=clpX PE=1 SV=2	C37_OR_C40_OR_C44	Zinc (C37), Zinc (C40)	0.11	-2.69	-0.05	0.3	-0.05	-0.28	0.48	-2.3	0.23	0.57	0.27	0.06	-0.115	6	1.08585	0.443296	High
P76658	hldE	Bifunctional protein HldE OS=Escherichia coli (strain K12) OX=83333 GN=hldE PE=1 SV=1	C93		-0.58	-0.63	-0.3	-0.38	-0.46	-0.31	-0.21	-0.24	-0.02	-0.11	-0.14	0.03	-0.115	6	0.105214	0.0429535	High
P0AFJ1	yjdM	Protein YjdM OS=Escherichia coli (strain K12) OX=83333 GN=yjdM PE=3 SV=1	C93		-0.45	-0.52	-0.3	-0.38	-0.52	-0.49	-0.08	-0.13	-0.02	-0.11	-0.2	-0.15	-0.115	6	0.061563	0.025133	High
P0A8Y5	yidA	Sugar phosphatase YidA OS=Escherichia coli (strain K12) OX=83333 GN=yidA PE=1 SV=1	C66		-0.12	-0.14	-0.44	-0.3	-1.06	-0.6	0.25	0.25	-0.16	-0.03	-0.74	-0.26	-0.115	6	0.370769	0.151366	High
P00350	gnd	6-phosphogluconate dehydrogenase, decarboxylating OS=Escherichia coli (strain K12) OX=83333 GN=gnd PE=1 SV=2	C169		-0.43	-0.48	-0.38	-0.34	-0.51	-0.53	-0.06	-0.09	-0.1	-0.07	-0.19	-0.19	-0.116667	6	0.0585377	0.0238979	High
P0A805	frr	Ribosome-recycling factor OS=Escherichia coli (strain K12) OX=83333 GN=frr PE=1 SV=1	C16		-0.82			0.23	-0.57	-0.61	-0.45			0.5	-0.25	-0.27	-0.1175	4	0.421377	0.210688	High
P39376	yjiE	HTH-type transcriptional regulator YjiE OS=Escherichia coli (strain K12) OX=83333 GN=yjiE PE=1 SV=1	C4		-0.93	-0.86	-0.83	0.03	-0.13	0.04	-0.56	-0.47	-0.55	0.3	0.19	0.38	-0.118333	6	0.452434	0.184705	High
P29680	hemE	Uroporphyrinogen decarboxylase OS=Escherichia coli (strain K12) OX=83333 GN=hemE PE=3 SV=3	C105		-0.57	-0.55	-0.46	-0.26	-0.54	-0.31	-0.2	-0.16	-0.18	0.01	-0.22	0.03	-0.12	6	0.110454	0.0450925	High
P27298	prlC	Oligopeptidase A OS=Escherichia coli (strain K12) OX=83333 GN=prlC PE=3 SV=3	C33		-0.25	-0.32	-0.19	-0.3	-0.82	-0.81	0.12	0.07	0.09	-0.03	-0.5	-0.47	-0.12	6	0.287333	0.117303	High
P29012	dadX	Alanine racemase, catabolic OS=Escherichia coli (strain K12) OX=83333 GN=dadX PE=2 SV=2	C185		-0.3	-0.54	-0.54	-0.4	-0.47	-0.45	0.07	-0.15	-0.26	-0.13	-0.15	-0.11	-0.121667	6	0.107409	0.0438495	High
P0A817	metK	S-adenosylmethionine synthase OS=Escherichia coli (strain K12) OX=83333 GN=metK PE=1 SV=2	C240		-0.87		-0.29	-0.4	-0.32	-0.31	-0.5		-0.01	-0.13	0	0.03	-0.122	5	0.219932	0.0983565	High
P0AC38	aspA	Aspartate ammonia-lyase OS=Escherichia coli (strain K12) OX=83333 GN=aspA PE=1 SV=1	C80		-0.31	-0.32	-0.39	-0.49	-0.6	-0.61	0.06	0.07	-0.11	-0.22	-0.28	-0.27	-0.125	6	0.159091	0.0649487	High
P0ABH0	ftsA	Cell division protein FtsA OS=Escherichia coli (strain K12) OX=83333 GN=ftsA PE=1 SV=1	C90		-0.9	-0.06	-0.73	-0.66	-0.2	-0.17	-0.53	0.33	-0.45	-0.39	0.12	0.17	-0.125	6	0.372545	0.152091	High
P08244	pyrF	Orotidine 5'-phosphate decarboxylase OS=Escherichia coli (strain K12) OX=83333 GN=pyrF PE=1 SV=1	C168		-0.33	-0.7	-0.4	-0.65	-0.31	-0.34	0.04	-0.31	-0.12	-0.38	0.01	0	-0.126667	6	0.179072	0.0731057	High
P0A870	talB	Transaldolase B OS=Escherichia coli (strain K12) OX=83333 GN=talB PE=1 SV=2	C239		-0.61	-0.16	-0.54	-0.52	-0.53	-0.37	-0.24	0.23	-0.26	-0.25	-0.21	-0.03	-0.126667	6	0.194594	0.0794425	High
P52598	ygbI	Uncharacterized HTH-type transcriptional regulator YgbI OS=Escherichia coli (strain K12) OX=83333 GN=ygbI PE=4 SV=2	C152		-0.54	-0.39	-0.81	-0.38	-0.37	-0.25	-0.17	0	-0.53	-0.11	-0.05	0.09	-0.128333	6	0.216187	0.0882578	High
P63177	rlmB	23S rRNA (guanosine-2'-O-)-methyltransferase RlmB OS=Escherichia coli (strain K12) OX=83333 GN=rlmB PE=1 SV=1	C143		-0.49	-0.48	-0.41	-0.42	-0.51	-0.44	-0.12	-0.09	-0.13	-0.15	-0.19	-0.1	-0.13	6	0.0363318	0.0148324	High
P0ACV8	ymjA	Uncharacterized protein YmjA OS=Escherichia coli (strain K12) OX=83333 GN=ymjA PE=4 SV=1	C20		-0.58		-0.37	-0.15	-0.51	-0.62	-0.21		-0.09	0.12	-0.19	-0.28	-0.13	5	0.155403	0.0694982	High
P0A832	smpB	SsrA-binding protein OS=Escherichia coli (strain K12) OX=83333 GN=smpB PE=1 SV=2	C82				-0.13			-0.75			0.15			-0.41	-0.13	2	0.39598	0.28	High
P37440	ucpA	Oxidoreductase UcpA OS=Escherichia coli (strain K12) OX=83333 GN=ucpA PE=1 SV=3	C93		-0.48	-0.49	-0.53	-0.55	-0.34	-0.36	-0.11	-0.1	-0.25	-0.28	-0.02	-0.02	-0.13	6	0.111714	0.045607	High
P25745	mnmA	tRNA-specific 2-thiouridylase MnmA OS=Escherichia coli (strain K12) OX=83333 GN=mnmA PE=1 SV=4	C49		-0.44	-0.52	-0.55	-0.6	-0.31	-0.33	-0.07	-0.13	-0.27	-0.33	0.01	0.01	-0.13	6	0.143108	0.0584237	High
P77434	alaC	Glutamate-pyruvate aminotransferase AlaC OS=Escherichia coli (strain K12) OX=83333 GN=alaC PE=1 SV=1	C357		-0.49	-0.53	-0.45	-0.31	-0.52	-0.46	-0.12	-0.14	-0.17	-0.04	-0.2	-0.12	-0.131667	6	0.0545588	0.0222736	High
P24178	yffB	Protein YffB OS=Escherichia coli (strain K12) OX=83333 GN=yffB PE=1 SV=1	C10		-0.39	-0.39	-0.49	-0.41	-0.54	-0.54	-0.02	0	-0.21	-0.14	-0.22	-0.2	-0.131667	6	0.0984717	0.0402009	High
P0A8D6	ymdB	O-acetyl-ADP-ribose deacetylase OS=Escherichia coli (strain K12) OX=83333 GN=ymdB PE=1 SV=1	C60		-0.6	-0.67	-0.35	-0.39	-0.36	-0.39	-0.23	-0.28	-0.07	-0.12	-0.04	-0.05	-0.131667	6	0.100681	0.0411029	High
P75829	ybjX	Uncharacterized protein YbjX OS=Escherichia coli (strain K12) OX=83333 GN=ybjX PE=4 SV=1	C220				-0.42	-0.4	-0.55	-0.37			-0.14	-0.13	-0.23	-0.03	-0.1325	4	0.0818026	0.0409013	High
P76290	cmoA	Carboxy-S-adenosyl-L-methionine synthase OS=Escherichia coli (strain K12) OX=83333 GN=cmoA PE=1 SV=1	C65		-0.91	0.33	-0.52	-0.57	-0.57	-0.53	-0.54	0.72	-0.24	-0.3	-0.25	-0.19	-0.133333	6	0.435783	0.177908	High
P00547	thrB	Homoserine kinase OS=Escherichia coli (strain K12) OX=83333 GN=thrB PE=1 SV=2	C68		-0.59	-0.5	-0.38	-0.38	-0.45	-0.48	-0.22	-0.11	-0.1	-0.11	-0.13	-0.14	-0.135	6	0.0441588	0.0180278	High
P0AE08	ahpC	Alkyl hydroperoxide reductase C OS=Escherichia coli (strain K12) OX=83333 GN=ahpC PE=1 SV=2	C166		-0.43	-0.45	-0.49	-0.5	-0.45	-0.46	-0.06	-0.06	-0.21	-0.23	-0.13	-0.12	-0.135	6	0.0723187	0.029524	High
P0ABF6	cdd	Cytidine deaminase OS=Escherichia coli (strain K12) OX=83333 GN=cdd PE=1 SV=1	C63						-0.56	-0.37					-0.24	-0.03	-0.135	2	0.148492	0.105	High
P21151	fadA	3-ketoacyl-CoA thiolase FadA OS=Escherichia coli (strain K12) OX=83333 GN=fadA PE=1 SV=3	C91		-0.42	-0.43	-0.26	-0.26	-0.85	-0.57	-0.05	-0.04	0.02	0.01	-0.53	-0.23	-0.136667	6	0.21276	0.0868588	High
P05719	hsdS	Type-1 restriction enzyme EcoKI specificity protein OS=Escherichia coli (strain K12) OX=83333 GN=hsdS PE=1 SV=1	C273		-0.51	-0.31	-0.49	-0.33	-0.58	-0.58	-0.14	0.08	-0.21	-0.06	-0.26	-0.24	-0.138333	6	0.129679	0.0529413	High
P64636	yrfG	GMP/IMP nucleotidase YrfG OS=Escherichia coli (strain K12) OX=83333 GN=yrfG PE=1 SV=1	C190		-0.38	-0.5	-0.32	-0.32	-0.66	-0.62	-0.01	-0.11	-0.04	-0.05	-0.34	-0.28	-0.138333	6	0.138191	0.0564161	High
P07395	pheT	Phenylalanine--tRNA ligase beta subunit OS=Escherichia coli (strain K12) OX=83333 GN=pheT PE=1 SV=2	C169		-0.38	-0.45	-0.42	-0.37	-0.58	-0.61	-0.01	-0.06	-0.14	-0.1	-0.26	-0.27	-0.14	6	0.106019	0.043282	High
P22939	ispA	Farnesyl diphosphate synthase OS=Escherichia coli (strain K12) OX=83333 GN=ispA PE=1 SV=1	C155		-1.32	-0.82	-0.14	0.24	-0.77	-0.03	-0.95	-0.43	0.14	0.51	-0.45	0.31	-0.145	6	0.554896	0.226536	High
P36979	rlmN	Dual-specificity RNA methyltransferase RlmN OS=Escherichia coli (strain K12) OX=83333 GN=rlmN PE=1 SV=1	C132	Iron-sulfur (4Fe-4S-S-AdoMet) (C132)	-0.79	-0.68	-0.56	-0.58	-0.02	-0.21	-0.42	-0.29	-0.28	-0.31	0.3	0.13	-0.145	6	0.288357	0.117721	High
P00903	pabA	Aminodeoxychorismate synthase component 2 OS=Escherichia coli (strain K12) OX=83333 GN=pabA PE=1 SV=1	C54		-0.57	-0.52	-0.45	-0.41	-0.45	-0.44	-0.2	-0.13	-0.17	-0.14	-0.13	-0.1	-0.145	6	0.0350714	0.0143178	High
P0A8T7	rpoC	DNA-directed RNA polymerase subunit beta' OS=Escherichia coli (strain K12) OX=83333 GN=rpoC PE=1 SV=1	C58		-0.35	-0.57	-0.56	-0.6	-0.24	-0.52	0.02	-0.18	-0.28	-0.33	0.08	-0.18	-0.145	6	0.162942	0.0665207	High
P08839	ptsI	Phosphoenolpyruvate-protein phosphotransferase OS=Escherichia coli (strain K12) OX=83333 GN=ptsI PE=1 SV=1	C272			-0.43	-0.28	-0.29	-0.39	-0.94		-0.04	0	-0.02	-0.07	-0.6	-0.146	5	0.255108	0.114088	High
P0ACJ8	crp	cAMP-activated global transcriptional regulator CRP OS=Escherichia coli (strain K12) OX=83333 GN=crp PE=1 SV=1	C179		-0.63	-0.66	-0.41	-0.35	-0.39	-0.42	-0.26	-0.27	-0.13	-0.08	-0.07	-0.08	-0.148333	6	0.092826	0.0378961	High
P0A9J6	rbsK	Ribokinase OS=Escherichia coli (strain K12) OX=83333 GN=rbsK PE=1 SV=1	C63		-0.99	-0.26	-0.1	-0.35	-0.58	-0.58	-0.62	0.13	0.18	-0.08	-0.26	-0.24	-0.148333	6	0.294375	0.120178	High
P0AES6	gyrB	DNA gyrase subunit B OS=Escherichia coli (strain K12) OX=83333 GN=gyrB PE=1 SV=2	C476		-0.57	-0.42	-0.59	-0.47	-0.29	-0.53	-0.2	-0.03	-0.31	-0.2	0.03	-0.19	-0.15	6	0.125698	0.051316	High
P07813	leuS	Leucine--tRNA ligase OS=Escherichia coli (strain K12) OX=83333 GN=leuS PE=1 SV=2	C565						-0.55	-0.41					-0.23	-0.07	-0.15	2	0.113137	0.08	High
P0AGK4	yhbY	RNA-binding protein YhbY OS=Escherichia coli (strain K12) OX=83333 GN=yhbY PE=1 SV=1	C73		-0.47	-0.45	-0.42	-0.4	-0.54	-0.6	-0.1	-0.06	-0.14	-0.13	-0.22	-0.26	-0.151667	6	0.0749444	0.0305959	High
P0A7Z4	rpoA	DNA-directed RNA polymerase subunit alpha OS=Escherichia coli (strain K12) OX=83333 GN=rpoA PE=1 SV=1	C269		-0.36	-0.42	-0.26	-0.66	-0.6	-0.58	0.01	-0.03	0.02	-0.39	-0.28	-0.24	-0.151667	6	0.174059	0.0710594	High
P0A9D4	cysE	Serine acetyltransferase OS=Escherichia coli (strain K12) OX=83333 GN=cysE PE=1 SV=1	C3		-0.66	-0.58	-0.38	-0.46	-0.3	-0.51	-0.29	-0.19	-0.1	-0.19	0.02	-0.17	-0.153333	6	0.104435	0.0426354	High
P60340	truB	tRNA pseudouridine synthase B OS=Escherichia coli (strain K12) OX=83333 GN=truB PE=1 SV=1	C58			-0.72	-1.04	0.08	-0.49	-0.2		-0.33	-0.76	0.35	-0.17	0.14	-0.154	5	0.429802	0.192213	High
Q46939	yqeF	Probable acetyl-CoA acetyltransferase OS=Escherichia coli (strain K12) OX=83333 GN=yqeF PE=3 SV=2	C104				-0.21	-0.72	0.02	-0.92			0.07	-0.45	0.34	-0.58	-0.155	4	0.433321	0.21666	High
P76502	sixA	Phosphohistidine phosphatase SixA OS=Escherichia coli (strain K12) OX=83333 GN=sixA PE=1 SV=1	C28		-0.54	-0.37	-0.65	-0.17	-0.37	-0.8	-0.17	0.02	-0.37	0.1	-0.05	-0.46	-0.155	6	0.221878	0.0905815	High
P0A8B5	ybaB	Nucleoid-associated protein YbaB OS=Escherichia coli (strain K12) OX=83333 GN=ybaB PE=1 SV=1	C52		-0.64	-0.72	-0.31	-0.35	-0.42	-0.47	-0.27	-0.33	-0.03	-0.08	-0.1	-0.13	-0.156667	6	0.117246	0.0478656	High
P75829	ybjX	Uncharacterized protein YbjX OS=Escherichia coli (strain K12) OX=83333 GN=ybjX PE=4 SV=1	C234		-0.29	-1.02	-0.3	-0.25	-0.54	-0.51	0.08	-0.63	-0.02	0.02	-0.22	-0.17	-0.156667	6	0.258509	0.105536	High
P0ADK6	yibA	Protein YibA OS=Escherichia coli (strain K12) OX=83333 GN=yibA PE=1 SV=1	C229		-0.79	-0.7	-0.49	-0.39	-0.37	-0.17	-0.42	-0.31	-0.21	-0.12	-0.05	0.17	-0.156667	6	0.207429	0.0846824	High
[truncated: 484 more rows]

## Sheet: c. Protein - ReDiMe
Uniprot ID	Protein Symbol	Protein Description	log2 L/H Ratio									N	S.D.	S.E.M.	Conf.
			Raw				Corrected				Avg
[truncated: 1,707 more rows]
